# Supplementary material for: A Comprehensive Analysis of Alternative Splicing in Paleopolyploid Maize
Source: Front Plant Sci. 2017 May 10;8:694. doi: 10.3389/fpls.2017.00694 (PMC5423905; doi:10.3389/fpls.2017.00694)
Supplement: Supplementary file 2 [file Data_Sheet_1.xlsx]

## Sheet: B73
Sample	Genotype	SRAStudy	Reads type	Classified tissue	Original name	Reads Number	Trimmomatic	Percentage	GSNAP	Percentage	Picard	Percentage
SRR1567893	B73	SRP046270	PAIRED	Aleurone	Aleurone	57477603	55470675	0.965083	49087997	0.884936	16629893	0.338777
SRR1567894	B73	SRP046270	PAIRED	Aleurone	Aleurone	13513122	11929949	0.882842	8440323	0.70749	4851672	0.574821
SRR1567895	B73	SRP046270	PAIRED	Aleurone	Aleurone	69339471	55612450	0.802032	47624686	0.856367	19287169	0.404983
SRR531895	B73	SRP014652	SINGLE	anther	Anthers	13175999	13105965	0.994685	11656569	0.889409	6442419	0.552686
SRR531896	B73	SRP014652	SINGLE	anther	Anthers	12930792	12784919	0.988719	11299422	0.883809	5495805	0.486379
SRR531897	B73	SRP014652	SINGLE	anther	Anthers	27987824	27393788	0.978775	24314300	0.887584	10058049	0.413668
SRR650382	B73	SRP017907	SINGLE	anther	B73_Anther_RNA_3_idx11	74190633	73989649	0.997291	61454197	0.830578	19730482	0.32106
SRR531200	B73	SRP014652	SINGLE	coleoptile	Coleoptile	18637142	18257782	0.979645	16319542	0.89384	7734143	0.473919
SRR531201	B73	SRP014652	SINGLE	coleoptile	Coleoptile	4048364	3991644	0.985989	3606167	0.903429	2658758	0.737281
SRR531202	B73	SRP014652	SINGLE	coleoptile	Coleoptile	47430414	46981408	0.990533	42596243	0.906662	15599460	0.366217
SRR531203	B73	SRP014652	SINGLE	coleoptile	Coleoptile	3617077	3564365	0.985427	3159824	0.886504	2407961	0.762055
SRR531204	B73	SRP014652	SINGLE	coleoptile	Coleoptile	54094364	53570443	0.990315	47610675	0.888749	17013569	0.357348
SRR531881	B73	SRP014652	SINGLE	coleoptile	Coleoptile	1656666	1624089	0.980336	1448134	0.891659	1201406	0.829624
SRR445244	B73	SRP011480	PAIRED	ear	B73-ear	27627435	26530850	0.960308	24629202	0.928323	8297112	0.336881
SRR504476	B73	SRP013564	SINGLE	ear	GSM943475: WT ears #1; Zea mays; RNA-Seq	20723339	20637339	0.99585	19066261	0.923872	9939887	0.521334
SRR504477	B73	SRP013564	SINGLE	ear	GSM943476: WT ears #2; Zea mays; RNA-Seq	24229119	24146466	0.996589	22303573	0.923679	11095181	0.497462
SRR531886	B73	SRP014652	SINGLE	ear	Immature cob	16323607	16222243	0.99379	14248281	0.878318	8579789	0.602163
SRR531887	B73	SRP014652	SINGLE	ear	Immature cob	24816127	24641177	0.99295	22459299	0.911454	11797303	0.525275
SRR531888	B73	SRP014652	SINGLE	ear	Immature cob	24761273	24599282	0.993458	22240973	0.904131	11869713	0.533687
SRR531889	B73	SRP014652	SINGLE	ear	Pre-pollination cob	30490451	29533291	0.968608	27022120	0.914972	12720411	0.470741
SRR531890	B73	SRP014652	SINGLE	ear	Pre-pollination cob	22156781	21761276	0.98215	19894588	0.91422	10439639	0.524748
SRR531891	B73	SRP014652	SINGLE	ear	Pre-pollination cob	29201131	29046319	0.994698	26433160	0.910035	12693821	0.480223
SRR999032	B73	SRP030121	PAIRED	ear	1mm tip of 10mm B73 ear (pool)	6644678	6092792	0.916943	5475059	0.898612	4071788	0.743698
SRR999033	B73	SRP030121	PAIRED	ear	1mm tip of 10mm B73 ear (pool)	13552900	12603034	0.929914	11508060	0.913118	7782771	0.676289
SRR999034	B73	SRP030121	PAIRED	ear	1mm tip of 10mm B73 ear (pool)	12897481	11836840	0.917764	10619409	0.897149	8963774	0.844093
SRR999035	B73	SRP030121	PAIRED	ear	1mm tip of 10mm B73 ear (pool)	10322765	9476732	0.918042	8484390	0.895286	7165881	0.844596
SRR999036	B73	SRP030121	PAIRED	ear	2mm base of 10mm B73 ear (pool)	13964076	12773007	0.914705	11494359	0.899895	9387731	0.816725
SRR999037	B73	SRP030121	PAIRED	ear	2mm base of 10mm B73 ear (pool)	8760228	8096630	0.924249	7287748	0.900096	6044797	0.829446
SRR999044	B73	SRP030121	PAIRED	ear	pool of B73 ear primordia	8772615	8542606	0.973781	7364383	0.862077	3736938	0.507434
SRR999052	B73	SRP030121	PAIRED	ear	pool of B73 ear primordia	16022830	15002652	0.93633	13186274	0.87893	10282328	0.779775
SRR999053	B73	SRP030121	PAIRED	ear	pool of B73 ear primordia	11228927	10604411	0.944383	9694462	0.914191	7206169	0.743328
SRR999054	B73	SRP030121	PAIRED	ear	pool of B73 ear primordia	6173142	5671379	0.918718	5121512	0.903045	3560601	0.695225
SRR364432	B73	SRP009313	SINGLE	embryo	B73 embryo rep1	6616595	6456373	0.975785	5547430	0.859218	1738652	0.313416
SRR364433	B73	SRP009313	SINGLE	embryo	B73 embryo rep2	7688117	7574702	0.985248	6665108	0.879917	3306239	0.496052
SRR364435	B73	SRP009313	SINGLE	embryo	B73 embryo rep3	6230629	6138208	0.985167	5340643	0.870065	3189951	0.597297
SRR404200	B73	SRP010680	SINGLE	embryo	16DAP_Embryo	5669791	5282854	0.931755	4664031	0.882862	2978180	0.638542
SRR404202	B73	SRP010680	SINGLE	embryo	16DAP_Embryo	3815078	3538154	0.927413	3120208	0.881875	2155307	0.690757
SRR404203	B73	SRP010680	SINGLE	embryo	16DAP_Embryo	7285901	6763105	0.928246	5796383	0.857059	3520778	0.607409
SRR491308	B73	SRP011991	PAIRED	embryo	11C08099_12DAPembryoBB	23022952	22359584	0.971187	18661793	0.834622	10881964	0.583115
SRR531916	B73	SRP014652	SINGLE	embryo	18DAP Embryo	20885092	20662206	0.989328	18608882	0.900624	9338527	0.501832
SRR531917	B73	SRP014652	SINGLE	embryo	18DAP Embryo	36987657	36581015	0.989006	31536022	0.862087	12468449	0.395372
SRR531919	B73	SRP014652	SINGLE	embryo	18DAP Embryo	15062608	14856725	0.986332	12906000	0.868698	6917198	0.535968
SRR531930	B73	SRP014652	SINGLE	embryo	20DAP Embryo	16618608	16361460	0.984527	14791551	0.904048	7709464	0.521207
SRR531931	B73	SRP014652	SINGLE	embryo	20DAP Embryo	15462088	15217080	0.984154	13744110	0.903203	7366341	0.535963
SRR531932	B73	SRP014652	SINGLE	embryo	20DAP Embryo	18858119	18595702	0.986085	16766895	0.901654	8604039	0.513156
SRR531939	B73	SRP014652	SINGLE	embryo	22DAP Embryo	11961956	11759882	0.983107	10663572	0.906775	6177784	0.579335
SRR533835	B73	SRP014652	SINGLE	embryo	24DAP Embryo	24288855	24090260	0.991824	21891245	0.908718	10372455	0.473818
SRR533845	B73	SRP014652	SINGLE	embryo	24DAP Embryo	23044793	22857066	0.991854	20839405	0.911727	10006918	0.480192
SRR533848	B73	SRP014652	SINGLE	embryo	24DAP Embryo	28053936	27273217	0.972171	24740719	0.907143	10755356	0.434723
SRR1170974	B73	SRP037559	PAIRED	embryo	embryo_10DAP	14355495	14063843	0.979684	12657994	0.900038	10734645	0.848053
SRR1168421	B73	SRP037559	PAIRED	embryo	embryo 12 day	7546433	7477720	0.990895	6333715	0.847012	5549412	0.87617
SRR1168422	B73	SRP037559	PAIRED	embryo	embryo 14 day	13094144	12759809	0.974467	11563252	0.906225	9552844	0.826138
SRR940297	B73	SRP014652	SINGLE	embryo	16DAP_Embryo	14364117	13973639	0.972816	12627382	0.903657	6189411	0.490158
SRR940298	B73	SRP014652	SINGLE	embryo	16DAP_Embryo	10425002	10129098	0.971616	9149971	0.903335	4889296	0.534351
SRR940299	B73	SRP014652	SINGLE	embryo	16DAP_Embryo	15314143	14894043	0.972568	13120539	0.880925	6343722	0.483496
SRR1168423	B73	SRP037559	PAIRED	embryo	embryo 16 day	15694676	15414184	0.982128	14043527	0.911078	9276442	0.660549
SRR1168424	B73	SRP037559	PAIRED	embryo	embryo 18 day	5254129	5240494	0.997405	4615343	0.880708	4024929	0.872076
SRR1168430	B73	SRP037559	PAIRED	embryo	embryo 20 day	9445342	9182994	0.972225	7434289	0.809571	4929787	0.663115
SRR531940	B73	SRP014652	SINGLE	embryo	22DAP Embryo	20538215	20118855	0.979581	18195184	0.904385	9214770	0.50644
SRR531941	B73	SRP014652	SINGLE	embryo	22DAP Embryo	27124111	26574744	0.979746	24255074	0.912711	11413823	0.470575
SRR1170972	B73	SRP037559	PAIRED	embryo	embryo 22 day	17613539	17145805	0.973445	15419154	0.899296	9562778	0.620188
SRR1170973	B73	SRP037559	PAIRED	embryo	embryo 22 day	10048381	9953747	0.990582	8776654	0.881744	7250070	0.826063
SRR1168429	B73	SRP037559	PAIRED	embryo	embryo_24DAP	9233219	9191446	0.995476	8500457	0.924823	7256929	0.85371
SRR1168431	B73	SRP037559	PAIRED	embryo	embryo_26DAP	10504326	10406008	0.99064	9124494	0.876849	6683912	0.732524
SRR1168432	B73	SRP037559	PAIRED	embryo	embryo_28DAP	16952402	16398397	0.96732	14314366	0.872913	4445847	0.310586
SRR1168434	B73	SRP037559	PAIRED	embryo	embryo 30 day	18239735	17386462	0.953219	15744009	0.905533	10719601	0.680869
SRR1168435	B73	SRP037559	PAIRED	embryo	embryo_32DAP	14376984	13974489	0.972004	12488375	0.893655	8766992	0.702012
SRR1168436	B73	SRP037559	PAIRED	embryo	embryo_34DAP	23651371	22981761	0.971688	20619576	0.897215	9951664	0.482632
SRR1168437	B73	SRP037559	PAIRED	embryo	embryo_36DAP	15817589	15546994	0.982893	13989243	0.899804	10264138	0.733716
SRR1170979	B73	SRP037559	PAIRED	embryo	embryo_38DAP	15578669	15152158	0.972622	13470243	0.888998	6256262	0.464451
SRR364426	B73	SRP009313	SINGLE	endosperm	inbred RNA-seq	6593239	6512840	0.987806	4904168	0.753	1718596	0.350436
SRR364427	B73	SRP009313	SINGLE	endosperm	B endosperm rep2	7351931	7268502	0.988652	6273010	0.86304	2438125	0.388669
SRR364428	B73	SRP009313	SINGLE	endosperm	B73 endosperm rep3	9086416	8972093	0.987418	7339157	0.817998	1201966	0.163774
SRR404185	B73	SRP010680	SINGLE	endosperm	12DAP_Endopsperm	4946871	4852721	0.980968	4421671	0.911174	2791433	0.631307
SRR404186	B73	SRP010680	SINGLE	endosperm	12DAP_Endopsperm	6803145	6678369	0.981659	6038193	0.904142	3574249	0.59194
SRR404187	B73	SRP010680	SINGLE	endosperm	12DAP_Endopsperm	17124858	16590676	0.968807	15117688	0.911216	6803409	0.45003
SRR404191	B73	SRP010680	SINGLE	endosperm	14DAP_Endopsperm	8827468	8682873	0.98362	7853687	0.904503	4086890	0.520379
SRR404192	B73	SRP010680	SINGLE	endosperm	14DAP_Endopsperm	12969341	12802891	0.987166	11663443	0.911001	5641318	0.483675
SRR404193	B73	SRP010680	SINGLE	endosperm	14DAP_Endopsperm	13077755	12811841	0.979667	11627600	0.907567	5394519	0.463941
SRR404197	B73	SRP010680	SINGLE	endosperm	16DAP_Endosperm	4626754	4255957	0.919858	3641989	0.855739	1921338	0.527552
SRR404198	B73	SRP010680	SINGLE	endosperm	16DAP_Endosperm	5618126	5195622	0.924796	4371360	0.841355	2217424	0.507262
SRR404199	B73	SRP010680	SINGLE	endosperm	16DAP_Endosperm	6025148	5595633	0.928713	4881376	0.872355	2601475	0.532939
SRR531913	B73	SRP014652	SINGLE	endosperm	18DAP Endosperm	33886845	33439038	0.986785	28621407	0.855928	9409179	0.328746
SRR531914	B73	SRP014652	SINGLE	endosperm	18DAP Endosperm	31753606	31419260	0.989471	27080312	0.861902	8583953	0.316981
SRR531915	B73	SRP014652	SINGLE	endosperm	18DAP Endosperm	13540687	13390305	0.988894	11713626	0.874784	4912200	0.419358
SRR531926	B73	SRP014652	SINGLE	endosperm	20DAP Endosperm	28857741	28474193	0.986709	20086393	0.705424	6420062	0.319622
SRR531928	B73	SRP014652	SINGLE	endosperm	20DAP Endosperm	20658488	20244765	0.979973	14497239	0.716098	4852998	0.334753
SRR531929	B73	SRP014652	SINGLE	endosperm	20DAP Endosperm	30345595	30012119	0.989011	24956836	0.831559	7269444	0.291281
SRR531936	B73	SRP014652	SINGLE	endosperm	22DAP Endosperm	17230911	16567790	0.961516	14176649	0.855675	4862100	0.342965
SRR531937	B73	SRP014652	SINGLE	endosperm	22DAP Endosperm	16211696	15818562	0.97575	13440798	0.849685	4567210	0.339802
SRR531938	B73	SRP014652	SINGLE	endosperm	22DAP Endosperm	22004829	21641615	0.983494	18284131	0.84486	5441808	0.297625
SRR531946	B73	SRP014652	SINGLE	endosperm	24DAP Endosperm	16703204	16572640	0.992183	14132571	0.852765	4577400	0.32389
SRR533828	B73	SRP014652	SINGLE	endosperm	24DAP Endosperm	17552684	17425714	0.992766	14878422	0.85382	4610194	0.309858
SRR533829	B73	SRP014652	SINGLE	endosperm	24DAP Endosperm	13155429	13058351	0.992621	11208849	0.858366	3790655	0.338184
SRR1169628	B73	SRP037559	PAIRED	endosperm	endosperm_10DAP	24344621	23342488	0.958836	20377550	0.872981	8249697	0.404842
SRR940287	B73	SRP014652	SINGLE	endosperm	12DAP_Endopsperm	68501530	67063479	0.979007	61439524	0.91614	15019693	0.244463
SRR940289	B73	SRP014652	SINGLE	endosperm	12DAP_Endopsperm	57163500	56325891	0.985347	51145347	0.908026	13087218	0.255883
SRR1169629	B73	SRP037559	PAIRED	endosperm	endosperm_12DAP	17496530	16833470	0.962103	14511205	0.862045	6239867	0.430003
SRR1169630	B73	SRP037559	PAIRED	endosperm	endosperm_12DAP	9577967	9496744	0.99152	8348753	0.879117	4164722	0.498844
SRR940292	B73	SRP014652	SINGLE	endosperm	14DAP_Endopsperm	15313763	15091653	0.985496	13585676	0.900211	5993171	0.441139
SRR1169631	B73	SRP037559	PAIRED	endosperm	endosperm_14DAP	27366862	26337370	0.962382	22632152	0.859317	6834438	0.301979
SRR1169632	B73	SRP037559	PAIRED	endosperm	endosperm_14DAP	10481190	10384536	0.990778	8950371	0.861894	4101570	0.458257
SRR940294	B73	SRP014652	SINGLE	endosperm	16DAP_Endosperm	11259554	10970793	0.974354	9751474	0.888858	3818801	0.391613
SRR940295	B73	SRP014652	SINGLE	endosperm	16DAP_Endosperm	11789391	11481913	0.973919	10080010	0.877903	3952606	0.392123
SRR940296	B73	SRP014652	SINGLE	endosperm	16DAP_Endosperm	17492050	17062519	0.975444	15360785	0.900265	5783994	0.376543
SRR1169633	B73	SRP037559	PAIRED	endosperm	endosperm_16DAP	25171695	24128289	0.958548	20818371	0.86282	4499948	0.216153
SRR1169634	B73	SRP037559	PAIRED	endosperm	endosperm_18DAP	22808957	21976784	0.963516	18891726	0.859622	8197371	0.433913
SRR1169635	B73	SRP037559	PAIRED	endosperm	endosperm_18DAP	7491638	7467784	0.996816	6394171	0.856234	3210574	0.502109
SRR1169636	B73	SRP037559	PAIRED	endosperm	endosperm_20DAP	17817227	17211683	0.966014	15031087	0.873307	4908453	0.326553
SRR1169637	B73	SRP037559	PAIRED	endosperm	endosperm_22DAP	16399234	16066444	0.979707	13930259	0.867041	5610766	0.402775
SRR1169639	B73	SRP037559	PAIRED	endosperm	endosperm_24DAP	21294938	20451038	0.960371	17784559	0.869616	5646707	0.317506
SRR1169640	B73	SRP037559	PAIRED	endosperm	endosperm_24DAP	10127909	10038727	0.991194	8979783	0.894514	4628558	0.515442
SRR1169641	B73	SRP037559	PAIRED	endosperm	endosperm_26DAP	6357574	6339570	0.997168	5068367	0.799481	2642201	0.521312
SRR1169642	B73	SRP037559	PAIRED	endosperm	endosperm_28DAP	12856719	12466602	0.969657	11115348	0.89161	4158778	0.374147
SRR1169643	B73	SRP037559	PAIRED	endosperm	endosperm_30DAP	20267718	19714197	0.97269	17352451	0.880201	5129291	0.295595
SRR1169644	B73	SRP037559	PAIRED	endosperm	endosperm_32DAP	18975289	18137682	0.955858	15882603	0.875669	7518864	0.473403
SRR1169645	B73	SRP037559	PAIRED	endosperm	endosperm_34DAP	12415489	12153418	0.978892	10599587	0.872149	6514972	0.614644
SRR1169646	B73	SRP037559	PAIRED	endosperm	endosperm_36DAP	13208903	12784490	0.967869	11243353	0.879453	4483260	0.398748
SRR1169647	B73	SRP037559	PAIRED	endosperm	endosperm_38DAP	15894218	15340702	0.965175	13693516	0.892626	3431903	0.250622
SRR1169626	B73	SRP037559	PAIRED	endosperm	endosperm_6DAP	13201493	13074380	0.990371	11995383	0.917472	8900356	0.741982
SRR1169627	B73	SRP037559	PAIRED	endosperm	endosperm_8DAP	8887112	8837800	0.994451	8066249	0.912699	6854317	0.849753
SRR404150	B73	SRP010680	SINGLE	leaf	V5_Tip of stage-2 Leaf	30841269	30104762	0.976119	26702787	0.886995	8608374	0.322377
SRR404152	B73	SRP010680	SINGLE	leaf	V5_Tip of stage-2 Leaf	17005539	16487514	0.969538	14734029	0.893648	5903035	0.40064
SRR404153	B73	SRP010680	SINGLE	leaf	V5_Tip of stage-2 Leaf	20466510	19171500	0.936725	17229053	0.89868	6386613	0.370689
SRR404154	B73	SRP010680	SINGLE	leaf	Eighth Leaf	6281183	6229691	0.991802	5331682	0.85585	2993903	0.561531
SRR404155	B73	SRP010680	SINGLE	leaf	Eighth Leaf	5976811	5913554	0.989416	5220842	0.88286	2858675	0.547551
SRR404156	B73	SRP010680	SINGLE	leaf	Eighth Leaf	12990824	12817956	0.986693	11579757	0.903401	4258311	0.367738
SRR404158	B73	SRP010680	SINGLE	leaf	Eleventh Leaf	6853056	6729585	0.981983	5903275	0.877212	1685088	0.28545
SRR404159	B73	SRP010680	SINGLE	leaf	Eleventh Leaf	6148825	6069065	0.987028	5458902	0.899463	3416741	0.625903
SRR404160	B73	SRP010680	SINGLE	leaf	Eleventh Leaf	5237785	5165929	0.986281	4559713	0.882651	2877590	0.63109
SRR404161	B73	SRP010680	SINGLE	leaf	Thirteenth Leaf	7441312	7313998	0.982891	6555518	0.896297	3871152	0.590518
SRR404162	B73	SRP010680	SINGLE	leaf	Thirteenth Leaf	7347443	7230011	0.984017	6491655	0.897876	3896823	0.600282
SRR404163	B73	SRP010680	SINGLE	leaf	Thirteenth Leaf	6203365	6119465	0.986475	5363495	0.876465	3411461	0.636052
SRR404164	B73	SRP010680	SINGLE	leaf	Immature Leaves	4816974	4451139	0.924053	3889258	0.873767	2783418	0.715668
SRR404171	B73	SRP010680	SINGLE	leaf	Immature Leaves	5512159	5115334	0.928009	4487984	0.877359	3138020	0.699205
SRR404172	B73	SRP010680	SINGLE	leaf	Immature Leaves	4745872	4441810	0.935931	3908579	0.879952	2794098	0.714863
SRR404173	B73	SRP010680	SINGLE	leaf	Thirteenth Leaf	7142159	7031953	0.98457	5726768	0.814392	3263951	0.569946
SRR404174	B73	SRP010680	SINGLE	leaf	Thirteenth Leaf	6645797	6535030	0.983333	5152167	0.788392	3143082	0.61005
SRR404175	B73	SRP010680	SINGLE	leaf	Thirteenth Leaf	6041944	5944461	0.983866	5245870	0.88248	2540310	0.48425
SRR404176	B73	SRP010680	SINGLE	leaf	Thirteenth Leaf	7493245	7397338	0.987201	6624948	0.895585	3628955	0.547771
SRR404177	B73	SRP010680	SINGLE	leaf	Thirteenth Leaf	9768776	9375549	0.959747	8406392	0.896629	2677756	0.318538
SRR404178	B73	SRP010680	SINGLE	leaf	Thirteenth Leaf	6548250	6454505	0.985684	5734499	0.888449	3097727	0.540191
SRR501912	B73	SRP013432	PAIRED	leaf	inbred RNA-seq	13399149	12844837	0.958631	11318929	0.881205	9244568	0.816735
SRR501913	B73	SRP013432	PAIRED	leaf	inbred RNA-seq	14152930	13566272	0.958549	12233281	0.901742	10010222	0.818278
SRR502716	B73	SRP013432	PAIRED	leaf	inbred RNA-seq	19270220	18452352	0.957558	14856805	0.805144	11631705	0.782921
SRR504466	B73	SRP013564	SINGLE	leaf	GSM943465: WT leaf #1; Zea mays; RNA-Seq	24871839	24773419	0.996043	22792494	0.920038	10976144	0.481568
SRR504467	B73	SRP013564	SINGLE	leaf	GSM943466: WT leaf #2; Zea mays; RNA-Seq	24082728	23994556	0.996339	22078980	0.920166	10882854	0.492906
SRR531206	B73	SRP014652	SINGLE	leaf	Pooled Leaves	16485683	16168102	0.980736	14464230	0.894615	6105584	0.422116
SRR531208	B73	SRP014652	SINGLE	leaf	Pooled Leaves	12176653	12029645	0.987927	10790445	0.896988	4948264	0.458578
SRR531210	B73	SRP014652	SINGLE	leaf	Pooled Leaves	7834489	7749270	0.989123	6705988	0.86537	3507104	0.522981
SRR531218	B73	SRP014652	SINGLE	leaf	Topmost leaf	20294092	20135538	0.992187	17499387	0.86908	8089064	0.462248
SRR531219	B73	SRP014652	SINGLE	leaf	Topmost leaf	24899410	24652704	0.990092	21489123	0.871674	9151660	0.425874
SRR531220	B73	SRP014652	SINGLE	leaf	Topmost leaf	14039938	13633781	0.971071	12090983	0.88684	5716473	0.472788
SRR531866	B73	SRP014652	SINGLE	leaf	Bottom of transition leaf	29212820	28760717	0.984524	26253138	0.912812	11215162	0.427193
SRR531867	B73	SRP014652	SINGLE	leaf	Bottom of transition leaf	11998817	11918439	0.993301	10817423	0.907621	6351275	0.587134
SRR531868	B73	SRP014652	SINGLE	leaf	Bottom of transition leaf	24421039	24224557	0.991954	21893824	0.903786	10463622	0.477926
SRR531869	B73	SRP014652	SINGLE	leaf	V7 Tip of transition leaf	38153537	37616809	0.985932	33501300	0.890594	10414506	0.310869
SRR531870	B73	SRP014652	SINGLE	leaf	V7 Tip of transition leaf	25271955	24610126	0.973812	22052699	0.896082	8035211	0.364364
SRR531871	B73	SRP014652	SINGLE	leaf	V7 Tip of transition leaf	25891754	25712935	0.993094	22893721	0.890358	8236955	0.359791
SRR531872	B73	SRP014652	SINGLE	leaf	V7 Bottom of transition leaf	21541460	21399553	0.993412	19430599	0.907991	9790389	0.503864
SRR531873	B73	SRP014652	SINGLE	leaf	V7 Bottom of transition leaf	20869984	20464228	0.980558	18675014	0.912569	9623988	0.51534
SRR531874	B73	SRP014652	SINGLE	leaf	V7 Bottom of transition leaf	14226731	14034377	0.986479	12797618	0.911876	7449121	0.582071
SRR940236	B73	SRP014652	SINGLE	leaf	Pooled Leaves	18462494	17991973	0.974515	15388990	0.855325	6475325	0.420776
SRR940237	B73	SRP014652	SINGLE	leaf	Eighth Leaf	21370924	20536629	0.960961	18351663	0.893606	5587635	0.304476
SRR940238	B73	SRP014652	SINGLE	leaf	Eighth Leaf	7573491	7297233	0.963523	6205433	0.850382	3403104	0.548407
SRR940239	B73	SRP014652	SINGLE	leaf	Eighth Leaf	5337862	5173003	0.969115	4533761	0.876427	2572453	0.567399
SRR940249	B73	SRP014652	SINGLE	leaf	Eleventh Leaf	8700245	8526420	0.980021	7660298	0.898419	4505284	0.588134
SRR940250	B73	SRP014652	SINGLE	leaf	Eleventh Leaf	7939105	7783976	0.98046	6867189	0.882221	3993276	0.581501
SRR940251	B73	SRP014652	SINGLE	leaf	Eleventh Leaf	3201328	3136248	0.979671	2749745	0.876763	1140900	0.414911
SRR940252	B73	SRP014652	SINGLE	leaf	Thirteenth Leaf	12363437	11977927	0.968819	10445913	0.872097	5785607	0.553863
SRR940253	B73	SRP014652	SINGLE	leaf	Thirteenth Leaf	9592796	9256036	0.964894	8243632	0.890622	4645324	0.563505
SRR940254	B73	SRP014652	SINGLE	leaf	Thirteenth Leaf	8498692	8224871	0.967781	7339511	0.892356	4318507	0.588392
SRR940255	B73	SRP014652	SINGLE	leaf	Immature Leaves	13253623	12853334	0.969798	11460697	0.891652	6317037	0.551191
SRR940256	B73	SRP014652	SINGLE	leaf	Immature Leaves	17563036	17054920	0.971069	15260589	0.894791	7894036	0.517283
SRR940257	B73	SRP014652	SINGLE	leaf	Immature Leaves	12330906	11989457	0.972309	10740661	0.895842	6114983	0.56933
SRR940259	B73	SRP014652	SINGLE	leaf	Thirteenth Leaf	6217809	6064910	0.97541	4806808	0.79256	3025567	0.629434
SRR940260	B73	SRP014652	SINGLE	leaf	Thirteenth Leaf	7610859	7408295	0.973385	6514943	0.879412	2936769	0.450774
SRR940274	B73	SRP014652	SINGLE	leaf	Thirteenth Leaf	9939688	9691751	0.975056	7901999	0.815332	4235891	0.536053
SRR940276	B73	SRP014652	SINGLE	leaf	Thirteenth Leaf	10640131	10422800	0.979574	9281706	0.890519	4318332	0.465252
SRR940278	B73	SRP014652	SINGLE	leaf	Thirteenth Leaf	13097581	12791067	0.976598	11464834	0.896316	5352375	0.466852
SRR940279	B73	SRP014652	SINGLE	leaf	Thirteenth Leaf	3339042	3259683	0.976233	2927187	0.897997	1423122	0.486174
SRR536838	B73	SRP014792	SINGLE	leaf	GSM984656: Vegetative Control Rep 1	37801189	37296646	0.986653	32838674	0.880473	13008890	0.396145
SRR536839	B73	SRP014792	SINGLE	leaf	GSM984657: Vegetative Control Rep 2	30659992	28619592	0.933451	25311608	0.884415	10885105	0.430044
SRR536840	B73	SRP014792	SINGLE	leaf	GSM984658: Vegetative Drought Rep 1	37455511	36704576	0.979951	31839598	0.867456	12282122	0.38575
SRR536841	B73	SRP014792	SINGLE	leaf	GSM984659: Vegetative Drought Rep 2	36908864	36261493	0.98246	31040596	0.856021	12080071	0.38917
SRR1272053	B73	SRP041704	PAIRED	leaf	maize leaf	12567123	12501685	0.994793	11313539	0.904961	9358826	0.827224
SRR1272115	B73	SRP041704	PAIRED	leaf	maize leaf	26252438	26127372	0.995236	23613579	0.903787	19222002	0.814023
SRR1573504	B73	SRP047035	PAIRED	leaf	P7 leaf primordia blade	63977333	61626816	0.96326	58179195	0.944056	25340797	0.435565
SRR1573505	B73	SRP047035	PAIRED	leaf	P7 leaf primordia blade	29211801	28072541	0.961	26328744	0.937882	14171373	0.538247
SRR1573506	B73	SRP047035	PAIRED	leaf	P7 leaf primordia blade	29382758	28242133	0.96118	26653495	0.943749	14363825	0.53891
SRR1573507	B73	SRP047035	PAIRED	leaf	P7 leaf primordia blade	49014948	46581563	0.950354	43748668	0.939184	21032739	0.480763
SRR1573508	B73	SRP047035	PAIRED	leaf	P7 leaf primordia blade	25041155	23977250	0.957514	22592911	0.942264	12046813	0.533212
SRR1573509	B73	SRP047035	PAIRED	leaf	P7 leaf primordia blade	64064340	61555992	0.960846	58021850	0.942587	27336732	0.471145
SRR1573510	B73	SRP047035	PAIRED	leaf	P7 leaf primordia blade	20690979	19853420	0.959521	18750442	0.944444	10669865	0.569046
SRR1573511	B73	SRP047035	PAIRED	leaf	P7 leaf primordia sheath	21464235	19987922	0.93122	18704390	0.935785	11650471	0.622874
SRR1573512	B73	SRP047035	PAIRED	leaf	P7 leaf primordia sheath	14178336	13655224	0.963105	12833069	0.939792	7824585	0.60972
SRR1573513	B73	SRP047035	PAIRED	leaf	P6 leaf primordia	42029948	39923679	0.949886	37583949	0.941395	17983881	0.478499
SRR1573514	B73	SRP047035	PAIRED	leaf	P6 leaf primordia	20089168	18849325	0.938283	17605943	0.934036	10306539	0.585401
SRR1573515	B73	SRP047035	PAIRED	leaf	P6 leaf primordia	32186310	30595252	0.950567	28635609	0.935949	15104975	0.527489
SRR1573519	B73	SRP047035	PAIRED	leaf	P7 leaf primordia adaxial L1 blade	40182222	37120720	0.92381	34485847	0.929019	13964319	0.404929
SRR1573520	B73	SRP047035	PAIRED	leaf	P7 leaf primordia adaxial L1 blade	14492909	13330097	0.919767	10306454	0.773172	5173248	0.501943
SRR1573521	B73	SRP047035	PAIRED	leaf	P7 leaf primordia adaxial L1 blade	18869666	17432506	0.923838	16092206	0.923115	7660185	0.476018
SRR1573523	B73	SRP047035	PAIRED	leaf	P7 leaf primordia adaxial L1 ligule	4724584	4391097	0.929415	4064756	0.925681	2722511	0.669785
SRR1573524	B73	SRP047035	PAIRED	leaf	P7 leaf primordia adaxial L1 ligule	28224925	26061588	0.923354	23656961	0.907733	10576799	0.44709
SRR1573525	B73	SRP047035	PAIRED	leaf	P7 leaf primordia adaxial L1 sheath	7951683	7309652	0.919258	6734737	0.921349	4236646	0.629074
SRR1573526	B73	SRP047035	PAIRED	leaf	P7 leaf primordia adaxial L1 sheath	22979235	21214331	0.923196	19578340	0.922883	6809273	0.347796
SRR1573527	B73	SRP047035	PAIRED	leaf	P7 leaf primordia adaxial L1 sheath	14169987	13086263	0.92352	12078503	0.922991	6412834	0.53093
SRR404146	B73	SRP010680	SINGLE	sam	Stem and SAM	29955323	29247204	0.976361	26214281	0.8963	12284517	0.468619
SRR404147	B73	SRP010680	SINGLE	sam	Stem and SAM	16308033	15713187	0.963524	14010789	0.891658	7704541	0.549901
SRR404148	B73	SRP010680	SINGLE	sam	Stem and SAM	17778966	17243196	0.969865	15441831	0.895532	8435502	0.546276
SRR424649	B73	SRP011187	SINGLE	sam	SAM Apex	11244136	10165972	0.904113	8798432	0.865479	5312277	0.603775
SRR424650	B73	SRP011187	SINGLE	sam	SAM Apex	19430016	18361303	0.944997	15918800	0.866976	8164791	0.512902
SRR504480	B73	SRP013564	SINGLE	sam	GSM943479: WT SAM #1; Zea mays; RNA-Seq	23837803	23729523	0.995458	21844251	0.920552	10732249	0.491308
SRR504481	B73	SRP013564	SINGLE	sam	GSM943480: WT SAM #2; Zea mays; RNA-Seq	20189299	20128275	0.996977	18496635	0.918938	9779566	0.528721
SRR531211	B73	SRP014652	SINGLE	sam	Stem SAM	2625210	2588493	0.986014	2336659	0.90271	1900574	0.813372
SRR531212	B73	SRP014652	SINGLE	sam	Stem SAM	28802689	28517263	0.99009	25819939	0.905414	12021276	0.465581
SRR531213	B73	SRP014652	SINGLE	sam	Stem SAM	24442245	24219733	0.990896	21636278	0.893333	10570491	0.488554
SRR531214	B73	SRP014652	SINGLE	sam	Stem SAM	16415142	16270893	0.991212	14604219	0.897567	6293383	0.430929
SRR1552587	B73	SRP049386	SINGLE	sam	shoot meristem rep1	8253930	8014161	0.970951	7235503	0.90284	3248216	0.448927
SRR611338	B73	SRP017111	SINGLE	sam	Maize_IBM_Parent_Shoot_Apex	29818090	29358130	0.984574	26823988	0.913682	12994706	0.484443
SRR650909	B73	SRP017111	SINGLE	sam	Parent_Shoot_Apex	23584307	23479159	0.995542	23394541	0.996396	11520224	0.492432
SRR536834	B73	SRP014792	SINGLE	ovary	GSM984652: Reproductive Control Rep 1	39043693	38069753	0.975055	32521854	0.85427	14963198	0.460097
SRR536835	B73	SRP014792	SINGLE	ovary	GSM984653: Reproductive Control Rep 2	36621929	36180787	0.987954	31790286	0.878651	12604985	0.396504
SRR536836	B73	SRP014792	SINGLE	ovary	GSM984654: Reproductive Drought Rep 1	39642000	39038381	0.984773	33344489	0.854146	14216313	0.426347
SRR536837	B73	SRP014792	SINGLE	ovary	GSM984655: Reproductive Drought Rep 2	39355314	38566545	0.979958	32417810	0.840568	13878081	0.428101
SRR531920	B73	SRP014652	SINGLE	pericarp	18DAP Pericarp	25206148	24452024	0.970082	21828335	0.892701	10364063	0.474799
SRR531921	B73	SRP014652	SINGLE	pericarp	18DAP Pericarp	24082750	23202951	0.963468	20684358	0.891454	9528140	0.460645
SRR395191	B73	SRP010124	SINGLE	root	root	32489582	24087774	0.7414	20430613	0.848174	8784709	0.429978
SRR395192	B73	SRP010124	SINGLE	root	root	31425594	25639155	0.815869	20798557	0.811203	9024973	0.433923
SRR395194	B73	SRP010124	SINGLE	root	root	31716577	26802943	0.845077	20572830	0.767559	8220586	0.399585
SRR395208	B73	SRP010124	SINGLE	root	root	31736508	25960956	0.818016	21913358	0.844089	8715413	0.397721
SRR404142	B73	SRP010680	SINGLE	root	6DAS_GH_Primary Root	30874768	30097593	0.974828	26073416	0.866296	10836894	0.41563
SRR404143	B73	SRP010680	SINGLE	root	6DAS_GH_Primary Root	15454859	14639161	0.947221	12723876	0.869167	6666410	0.523929
SRR404144	B73	SRP010680	SINGLE	root	6DAS_GH_Primary Root	18733352	18113594	0.966917	15412423	0.850876	7807863	0.506595
SRR445245	B73	SRP011480	PAIRED	root	B73-root	24578513	23581582	0.959439	21697153	0.920089	17652356	0.813579
SRR1030974	B73	SRP032921	SINGLE	root	root (24h control)	39575027	38001363	0.960236	34530675	0.908669	13474713	0.390224
SRR1030975	B73	SRP032921	SINGLE	root	root (6h mild water deficit)	36924948	35478189	0.960819	32591593	0.918637	13541970	0.415505
SRR1030976	B73	SRP032921	SINGLE	root	root (24h severe water deficit)	30633938	29463134	0.961781	26916452	0.913564	12902254	0.479345
SRR1030977	B73	SRP032921	SINGLE	root	root (6h control)	21295215	20446456	0.960143	18805083	0.919723	9006948	0.478963
SRR1030978	B73	SRP032921	SINGLE	root	root (24h severe water deficit)	32699148	31041866	0.949317	28283742	0.911148	13290667	0.469905
SRR1030979	B73	SRP032921	SINGLE	root	root (6h severe water deficit)	38630725	36471031	0.944094	33322287	0.913665	13600892	0.408162
SRR1030980	B73	SRP032921	SINGLE	root	root (6h control)	23907018	22742154	0.951275	20840244	0.916371	9456654	0.453769
SRR1030981	B73	SRP032921	SINGLE	root	root (24h mild water deficit)	26453216	25009878	0.945438	22785994	0.91108	11138757	0.488842
SRR1030982	B73	SRP032921	SINGLE	root	root (6h severe water deficit)	45808521	44075107	0.96216	40721839	0.923919	15409149	0.3784
SRR1030983	B73	SRP032921	SINGLE	root	root (24h mild water deficit)	54462316	52426239	0.962615	48272929	0.920778	17462227	0.36174
SRR1030984	B73	SRP032921	SINGLE	root	root (6h mild water deficit)	25843190	24909958	0.963889	21760524	0.873567	9718449	0.446609
SRR1030985	B73	SRP032921	SINGLE	root	root (24h control)	26186267	25215059	0.962912	23261301	0.922516	10598778	0.45564
SRR1030986	B73	SRP032921	SINGLE	root	root (6h control)	17314981	16603166	0.95889	15299635	0.921489	7461279	0.487677
SRR1030987	B73	SRP032921	SINGLE	root	root (24 severe water deficit)	18808116	18044313	0.95939	16441523	0.911175	8681922	0.528049
SRR1030988	B73	SRP032921	SINGLE	root	root (24 mild water deficit)	12403970	11905923	0.959848	10954781	0.920112	6340934	0.578828
SRR1030989	B73	SRP032921	SINGLE	root	root (6h mild water deficit)	9778891	9383236	0.95954	8627966	0.919509	5113820	0.592703
SRR1030990	B73	SRP032921	SINGLE	root	root (24 mild water deficit)	30398821	28658076	0.942736	26232797	0.915372	12383281	0.472053
SRR1030991	B73	SRP032921	SINGLE	root	root (6h control)	17412741	16417554	0.942847	15018147	0.914762	7622340	0.507542
SRR1030992	B73	SRP032921	SINGLE	root	root (24h control)	20997392	19829425	0.944376	17089293	0.861815	8536305	0.499512
SRR1030993	B73	SRP032921	SINGLE	root	root (6h severe water deficit)	25084608	23697147	0.944689	21876330	0.923163	9874961	0.451399
SRR1030994	B73	SRP032921	SINGLE	root	root (6h mild water deficit)	27654235	26582534	0.961246	24549967	0.923538	10689342	0.435412
SRR1030995	B73	SRP032921	SINGLE	root	root (24h control)	25049784	24082845	0.961399	22226883	0.922934	10331450	0.464818
SRR1030996	B73	SRP032921	SINGLE	root	root (6h severe water deficit)	27204647	26272929	0.965752	24226952	0.922126	10764037	0.4443
SRR1030997	B73	SRP032921	SINGLE	root	root (24h severe water deficit)	53463729	51656580	0.966199	43815548	0.848208	16712809	0.381436
SRR531215	B73	SRP014652	SINGLE	root	Primary root	13974543	13546463	0.969367	12146456	0.896651	5651684	0.465295
SRR531216	B73	SRP014652	SINGLE	root	Primary root	11034025	10918092	0.989493	9861775	0.903251	6162258	0.624863
SRR531217	B73	SRP014652	SINGLE	root	Primary root	11281284	10977030	0.97303	9867233	0.898898	6177453	0.626057
SRR197015	B73	SRP006703	SINGLE	seed	seedlling	9537989	9109454	0.955071	8106216	0.889868	4891996	0.603487
SRR404132	B73	SRP010680	SINGLE	seed	seed	24401889	23911084	0.979887	20601799	0.8616	9308467	0.451828
SRR404139	B73	SRP010680	SINGLE	seed	seed	16403718	15385798	0.937946	13124415	0.853021	6749600	0.514278
SRR404140	B73	SRP010680	SINGLE	seed	seed	14478260	13649667	0.94277	11767790	0.86213	6502103	0.552534
SRR404179	B73	SRP010680	SINGLE	seed	10DAP_Whole seed	12265519	12123005	0.988381	11129506	0.918048	6262084	0.562656
SRR404180	B73	SRP010680	SINGLE	seed	10DAP_Whole seed	9281333	9099626	0.980422	8377333	0.920624	5269928	0.62907
SRR404181	B73	SRP010680	SINGLE	seed	10DAP_Whole seed	7448933	7278806	0.977161	6677903	0.917445	4436156	0.664304
SRR404182	B73	SRP010680	SINGLE	seed	12DAP_Whole seed	5658898	5413375	0.956613	4926947	0.910143	3204060	0.650313
SRR404183	B73	SRP010680	SINGLE	seed	12DAP_Whole seed	4259218	4199682	0.986022	3824330	0.910624	2707543	0.707978
SRR404184	B73	SRP010680	SINGLE	seed	12DAP_Whole seed	7816147	7729896	0.988965	6966146	0.901195	4280063	0.614409
SRR404188	B73	SRP010680	SINGLE	seed	14DAP_Whole seed	14145375	13919828	0.984055	12691794	0.911778	6450850	0.508269
SRR404189	B73	SRP010680	SINGLE	seed	14DAP_Whole seed	9127755	9039017	0.990278	8217730	0.90914	4505161	0.548225
SRR404190	B73	SRP010680	SINGLE	seed	14DAP_Whole seed	6595254	6505762	0.986431	5911098	0.908594	3578872	0.60545
SRR404194	B73	SRP010680	SINGLE	seed	16DAP_Whole seed	10536472	10346975	0.982015	9324273	0.901159	4874256	0.522749
SRR404195	B73	SRP010680	SINGLE	seed	16DAP_Whole seed	6610645	6462775	0.977632	5511302	0.852776	3303534	0.599411
SRR404196	B73	SRP010680	SINGLE	seed	16DAP_Whole seed	10044624	9929969	0.988585	9029097	0.909277	5003919	0.554199
SRR531898	B73	SRP014652	SINGLE	seed	2DAP Whole seed	13276194	13026719	0.981209	11598632	0.890372	7122956	0.61412
SRR531899	B73	SRP014652	SINGLE	seed	2DAP Whole seed	21908199	21776230	0.993976	19821895	0.910254	10282799	0.51876
SRR531900	B73	SRP014652	SINGLE	seed	2DAP Whole seed	19432038	19289170	0.992648	17684978	0.916835	10031151	0.567213
SRR531901	B73	SRP014652	SINGLE	seed	4DAP Whole Seed	21178997	21000891	0.99159	18903063	0.900108	10077922	0.533137
SRR531902	B73	SRP014652	SINGLE	seed	4DAP Whole Seed	68029636	67539303	0.992792	61179918	0.905842	21601236	0.353077
SRR531903	B73	SRP014652	SINGLE	seed	4DAP Whole Seed	19322241	19059012	0.986377	17242788	0.904705	9860371	0.571855
SRR531904	B73	SRP014652	SINGLE	seed	6DAP Whole seed	15758780	15585361	0.988995	14031548	0.900303	8255026	0.588319
SRR531905	B73	SRP014652	SINGLE	seed	6DAP Whole seed	23055017	22667252	0.983181	20469891	0.90306	10724815	0.523931
SRR531906	B73	SRP014652	SINGLE	seed	6DAP Whole seed	21061509	20489168	0.972825	18488889	0.902374	9825380	0.531421
SRR531907	B73	SRP014652	SINGLE	seed	8DAP Whole Seed	26050179	25707082	0.986829	23109710	0.898963	11318388	0.489768
SRR531908	B73	SRP014652	SINGLE	seed	8DAP Whole Seed	16732757	16538085	0.988366	13408453	0.810762	7891127	0.588519
SRR531909	B73	SRP014652	SINGLE	seed	8DAP Whole Seed	21896715	21699637	0.991	19636237	0.904911	10349237	0.527048
SRR531910	B73	SRP014652	SINGLE	seed	18DAP Whole Seed	18692953	18453057	0.987167	16218753	0.87892	6912483	0.426203
SRR531911	B73	SRP014652	SINGLE	seed	18DAP Whole Seed	7227940	7082449	0.979871	6163079	0.87019	3395245	0.550901
SRR531912	B73	SRP014652	SINGLE	seed	18DAP Whole Seed	17261204	17060595	0.988378	15049308	0.882109	6749429	0.448488
SRR531922	B73	SRP014652	SINGLE	seed	20DAP Whole Seed	26845118	26239706	0.977448	22469193	0.856305	8354018	0.371799
SRR531924	B73	SRP014652	SINGLE	seed	20DAP Whole Seed	33960111	33164472	0.976571	22266870	0.671407	6842227	0.307283
SRR531925	B73	SRP014652	SINGLE	seed	20DAP Whole Seed	22540383	22346138	0.991382	18570012	0.831017	6941545	0.373804
SRR531933	B73	SRP014652	SINGLE	seed	22DAP Whole Seed	22716882	22477324	0.989455	19114536	0.850392	7390508	0.386643
SRR531934	B73	SRP014652	SINGLE	seed	22DAP Whole Seed	30303646	29907770	0.986936	25088463	0.838861	8829098	0.351919
SRR531935	B73	SRP014652	SINGLE	seed	22DAP Whole Seed	25504362	25039325	0.981766	21357454	0.852956	7479621	0.350211
SRR531942	B73	SRP014652	SINGLE	seed	24DAP Whole Seed	38769265	38081209	0.982253	32883693	0.863515	10130181	0.308061
SRR531944	B73	SRP014652	SINGLE	seed	24DAP Whole Seed	34994687	34688377	0.991247	29868147	0.861042	9376868	0.313942
SRR531945	B73	SRP014652	SINGLE	seed	24DAP Whole Seed	26008958	25696694	0.987994	22132105	0.861282	7619866	0.34429
SRR940300	B73	SRP014652	SINGLE	seed	18DAP Whole Seed	16883589	16618254	0.984284	14496946	0.872351	6453979	0.445196
SRR910231	B73	SRP026161	PAIRED	seed	maize kernel	38988102	37441250	0.960325	32816340	0.876476	12221261	0.372414
SRR1169648	B73	SRP037559	PAIRED	seed	whole-seed_0DAP	15933420	15595543	0.978794	13707579	0.878942	5285805	0.385612
SRR940280	B73	SRP014652	SINGLE	seed	10DAP_Whole seed	18431351	18137773	0.984072	16607554	0.915634	8487368	0.511055
SRR940281	B73	SRP014652	SINGLE	seed	10DAP_Whole seed	17147567	16845347	0.982375	15369299	0.912377	8013782	0.521415
SRR1169654	B73	SRP037559	PAIRED	seed	whole-seed_10DAP	13766712	13466759	0.978212	11485416	0.852872	6738541	0.586704
SRR940283	B73	SRP014652	SINGLE	seed	12DAP_Whole seed	14903814	14567350	0.977424	13200694	0.906184	6402187	0.484989
SRR940284	B73	SRP014652	SINGLE	seed	12DAP_Whole seed	9833536	9686086	0.985005	8780859	0.906544	5142315	0.585628
SRR940286	B73	SRP014652	SINGLE	seed	12DAP_Whole seed	17054658	16814627	0.985926	15081643	0.896936	7278253	0.48259
SRR571904	B73	SRP015339	SINGLE	seed	maize whole seed 12 day after pollination	44068726	42876566	0.972948	37025241	0.863531	12870162	0.347605
SRR1169655	B73	SRP037559	PAIRED	seed	whole-seed_12DAP	17624495	17244458	0.978437	15064155	0.873565	7317056	0.485726
SRR940290	B73	SRP014652	SINGLE	seed	14DAP_Whole seed	19003558	18592702	0.97838	16731409	0.899891	7157570	0.427792
SRR940291	B73	SRP014652	SINGLE	seed	14DAP_Whole seed	13637259	13289848	0.974525	11950206	0.899198	5967557	0.499369
SRR1522119	B73	SRP037559	PAIRED	seed	whole-seed_14DAP	19970576	19283481	0.965595	16560969	0.858816	8580773	0.518132
SRR1522125	B73	SRP037559	PAIRED	seed	whole-seed_14DAP	8488231	8410371	0.990827	7087108	0.842663	3902987	0.550716
SRR940293	B73	SRP014652	SINGLE	seed	16DAP_Whole seed	11266865	11095357	0.984778	9426349	0.849576	4973817	0.52765
SRR571905	B73	SRP015339	SINGLE	seed	maize whole seed 16 day after pollination	27828246	27518674	0.988876	21084236	0.766179	7127850	0.338065
SRR1170937	B73	SRP037559	PAIRED	seed	whole-seed_16DAP	15103700	14865153	0.984206	13041238	0.877303	7242209	0.555331
SRR1170938	B73	SRP037559	PAIRED	seed	whole-seed_16DAP	6092339	6074724	0.997109	5156706	0.848879	3666471	0.71101
SRR1170939	B73	SRP037559	PAIRED	seed	whole-seed_18DAP	18132072	17530091	0.9668	15293749	0.872428	7819245	0.511271
SRR1170940	B73	SRP037559	PAIRED	seed	whole-seed_18DAP	10990444	10875949	0.989582	9496201	0.873138	5764042	0.606984
SRR1169649	B73	SRP037559	PAIRED	seed	whole-seed_2DAP	16005378	15682905	0.979852	13942850	0.889048	10591266	0.75962
SRR571906	B73	SRP015339	PAIRED	seed	maize whole seed 20 day after pollination	27068446	26375315	0.974393	20991421	0.795874	9214924	0.438985
SRR1170941	B73	SRP037559	PAIRED	seed	whole-seed_20DAP	12760630	12467582	0.977035	10573124	0.848049	6368127	0.602294
SRR1170942	B73	SRP037559	PAIRED	seed	whole-seed_20DAP	9891584	9807597	0.991509	8357665	0.852162	5327835	0.637479
SRR1170943	B73	SRP037559	PAIRED	seed	whole-seed_22DAP	12276187	12069873	0.983194	9765037	0.809042	1936005	0.198259
SRR1170944	B73	SRP037559	PAIRED	seed	whole-seed_24DAP	20045789	19307345	0.963162	16521842	0.855728	6822321	0.412927
SRR1170945	B73	SRP037559	PAIRED	seed	whole-seed_24DAP	9542764	9459517	0.991276	8200492	0.866904	4182810	0.510068
SRR571907	B73	SRP015339	PAIRED	seed	maize whole seed 24 day after pollination	31239291	30362781	0.971942	25178598	0.829259	11587696	0.46022
SRR1170953	B73	SRP037559	PAIRED	seed	whole-seed_26DAP	14612015	14286676	0.977735	12534487	0.877355	7205988	0.574893
SRR1170954	B73	SRP037559	PAIRED	seed	whole-seed_26DAP	5831321	5813986	0.997027	4978816	0.856352	3378731	0.678621
SRR1170946	B73	SRP037559	PAIRED	seed	whole-seed_28DAP	15625548	15302648	0.979335	13340458	0.871774	7359986	0.551704
SRR1169650	B73	SRP037559	PAIRED	seed	whole-seed_3DAP	10192726	10100105	0.990913	8911948	0.882362	8088575	0.90761
SRR571908	B73	SRP015339	PAIRED	seed	maize whole seed 30 day after pollination	24849770	24133272	0.971167	19142559	0.793202	8029612	0.419464
SRR1170947	B73	SRP037559	PAIRED	seed	whole-seed_30DAP	13416424	13006933	0.969478	11220306	0.86264	8563777	0.763239
SRR1170948	B73	SRP037559	PAIRED	seed	whole-seed_32DAP	17771733	17442164	0.981455	15563248	0.892277	10705146	0.687848
SRR1170949	B73	SRP037559	PAIRED	seed	whole-seed_34DAP	13321618	12902901	0.968569	9338357	0.723741	4294432	0.45987
SRR1170950	B73	SRP037559	PAIRED	seed	whole-seed_36DAP	11680905	11452116	0.980413	10165038	0.887612	6421868	0.63176
SRR1170951	B73	SRP037559	PAIRED	seed	whole-seed_38DAP	13145403	12888936	0.98049	10936073	0.848485	7721093	0.706021
SRR1169651	B73	SRP037559	PAIRED	seed	whole-seed_4DAP	15998935	15644360	0.977838	9839230	0.628931	3386084	0.344141
SRR1169652	B73	SRP037559	PAIRED	seed	whole-seed_4DAP	8889906	8810289	0.991044	7730702	0.877463	6714178	0.868508
SRR1170952	B73	SRP037559	PAIRED	seed	whole-seed_6DAP	16071202	15745018	0.979704	14160385	0.899357	6002808	0.423916
SRR1169653	B73	SRP037559	PAIRED	seed	whole-seed_8DAP	18002641	17538895	0.97424	15614429	0.890274	10478849	0.6711
SRR765211	B73	SRP018753	PAIRED	seedling	whole seedling	310405729	299039563	0.963383	266149284	0.890014	153538164	0.576887
SRR1238715	B73_heat_R1	SRP041183	PAIRED	seedling	seedling	8627575	8331486	0.965681	6980458	0.837841	5991212	0.858284
SRR1238717	B73_cold_R1	SRP041183	PAIRED	seedling	seedling	11271326	10874368	0.964782	9744452	0.896094	8611622	0.883746
SRR1238718	B73_control_R1	SRP041183	PAIRED	seedling	seedling	13748589	13257207	0.964259	11826684	0.892095	10492171	0.887161
SRR1238719	B73_salt	SRP041183	PAIRED	seedling	seedling	12413601	11964531	0.963824	10133968	0.847001	9182102	0.906072
SRR1238720	B73_UV	SRP041183	PAIRED	seedling	seedling	7078298	6818196	0.963254	4078883	0.598235	3921351	0.961379
SRR1238803	B73_heat_R2	SRP041183	PAIRED	seedling	seedling	33557107	32782628	0.976921	29612322	0.903293	24233655	0.818364
SRR1238804	B73_heat_R3	SRP041183	PAIRED	seedling	seedling	40175033	39229145	0.976456	34740732	0.885585	26964758	0.776171
SRR1238805	B73_cold_R2	SRP041183	PAIRED	seedling	seedling	40804694	39810539	0.975636	35727911	0.897449	23533167	0.658677
SRR1238807	B73_cold_R3	SRP041183	PAIRED	seedling	seedling	35587015	34650265	0.973677	31323524	0.903991	21267401	0.678959
SRR1238808	B73_control_R2	SRP041183	PAIRED	seedling	seedling	32590508	31683187	0.97216	27992332	0.883507	23376117	0.83509
SRR1238809	B73_control_R3	SRP041183	PAIRED	seedling	seedling	44422177	43306475	0.974884	38916559	0.898631	29589381	0.760329
SRR1553275	B73	SRP049386	SINGLE	seedling	whole seedling rep2	17401431	16819984	0.966586	15205547	0.904017	5333515	0.350761
SRR1553315	B73	SRP049386	SINGLE	seedling	Zea mays whole seedling rep1	17836723	15444630	0.865889	14167710	0.917323	5320474	0.375535
SRR445382	B73	SRP011480	PAIRED	shoot	B73-shoot	22883336	21935639	0.958586	20429025	0.931317	15566675	0.761988
SRR491307	B73	SRP011991	PAIRED	shoot	yb_seedling	16738991	15242990	0.910628	13222690	0.86746	9082195	0.686864
SRR531221	B73	SRP014652	SINGLE	shoot	V5 Shoot tip	19294090	19141300	0.992081	17310279	0.904342	9349676	0.540123
SRR531222	B73	SRP014652	SINGLE	shoot	V5 Shoot tip	10414411	10325655	0.991478	8668476	0.839509	5665176	0.653538
SRR531223	B73	SRP014652	SINGLE	shoot	V5 Shoot tip	10467670	10358764	0.989596	9427852	0.910133	5924414	0.628395
SRR822390	B73	SRP015339	SINGLE	shoot	shoot	31179916	30667295	0.983559	24043661	0.784016	9169794	0.381381
SRR531892	B73	SRP014652	SINGLE	silk	Silks	16102915	16025973	0.995222	14368780	0.896593	7332428	0.510303
SRR531893	B73	SRP014652	SINGLE	silk	Silks	18160159	18027577	0.992699	16564433	0.918839	8006068	0.483329
SRR531894	B73	SRP014652	SINGLE	silk	Silks	54101718	53782549	0.994101	49453320	0.919505	16265197	0.3289
SRR1400575	B73	SRP043224	SINGLE	Starchy endosperm	central starchy endosperm	4332880	4301367	0.992727	4018560	0.934252	1623922	0.404105
SRR1400576	B73	SRP043224	SINGLE	Starchy endosperm	central starchy endosperm	6866277	6812657	0.992191	6364699	0.934246	2208053	0.346922
SRR1400577	B73	SRP043224	SINGLE	Starchy endosperm	central starchy endosperm	6131203	6092186	0.993636	5705525	0.936532	2011726	0.352593
SRR1400578	B73	SRP043224	SINGLE	Starchy endosperm	central starchy endosperm	6969851	6917149	0.992439	6495540	0.939049	2065034	0.317916
SRR1567899	B73	SRP046270	PAIRED	Starchy endosperm	Starchy endosperm	52031092	49043105	0.942573	18551396	0.378267	5766591	0.310844
SRR1567900	B73	SRP046270	PAIRED	Starchy endosperm	Starchy endosperm	66113263	58184812	0.880078	43578012	0.748959	16086035	0.369132
SRR1567901	B73	SRP046270	PAIRED	Starchy endosperm	Starchy endosperm	27952849	21484375	0.768593	8065108	0.375394	3224015	0.399749
SRR531224	B73	SRP014652	SINGLE	stem	V5 First elonagetd internode	15475550	15310114	0.98931	13767946	0.899271	8079776	0.586854
SRR531225	B73	SRP014652	SINGLE	stem	V5 First elonagetd internode	18090539	17965416	0.993084	15563550	0.866306	8825712	0.567076
SRR531226	B73	SRP014652	SINGLE	stem	V5 First elonagetd internode	19963915	19808798	0.99223	17762367	0.896691	9769492	0.550011
SRR531875	B73	SRP014652	SINGLE	stem	V9 Fourth elongated internode	18165394	17961863	0.988796	16297647	0.907347	8495999	0.521302
SRR531876	B73	SRP014652	SINGLE	stem	V9 Fourth elongated internode	18175375	18048989	0.993046	16410915	0.909243	8598344	0.523941
SRR531877	B73	SRP014652	SINGLE	stem	V9 Fourth elongated internode	15997388	15888072	0.993167	14483500	0.911596	7920108	0.546837
SRR1587037	B73	SRP047528	SINGLE	stem	stem	8624220	8476839	0.982911	7627367	0.899789	3867954	0.507115
SRR1587038	B73	SRP047528	SINGLE	stem	stem	11029055	10885616	0.986994	9895769	0.909068	4696117	0.474558
SRR445383	B73	SRP011480	PAIRED	tassel	B73-tassel	22200068	20862823	0.939764	19404002	0.930076	6664850	0.343478
SRR502744	B73	SRP013432	PAIRED	tassel	inbred RNA-seq	14285044	13817585	0.967276	12519852	0.906081	11578135	0.924782
SRR502745	B73	SRP013432	PAIRED	tassel	inbred RNA-seq	13216903	12765187	0.965823	11096366	0.869268	10157521	0.915392
SRR502746	B73	SRP013432	PAIRED	tassel	inbred RNA-seq	12936365	12513982	0.967349	11296711	0.902727	10308407	0.912514
SRR504471	B73	SRP013564	SINGLE	tassel	GSM943470: WT tassels #1; Zea mays; RNA-Seq	23499684	23378115	0.994827	21413786	0.915976	11097011	0.518218
SRR504472	B73	SRP013564	SINGLE	tassel	GSM943471: WT tassels #2; Zea mays; RNA-Seq	24049502	23915118	0.994412	21907528	0.916054	11173669	0.510038
SRR504473	B73	SRP013564	SINGLE	tassel	GSM943472: WT tassels #3; Zea mays; RNA-Seq	24418666	24289576	0.994713	22002114	0.905825	11408384	0.518513
SRR531878	B73	SRP014652	SINGLE	tassel	V13 Immature tassel	29059107	28825056	0.991946	26227041	0.90987	12508690	0.476939
SRR531879	B73	SRP014652	SINGLE	tassel	V13 Immature tassel	20321822	20169158	0.992488	18214755	0.903099	10012664	0.549701
SRR531880	B73	SRP014652	SINGLE	tassel	V13 Immature tassel	21830822	21496047	0.984665	19686018	0.915797	10416070	0.52911
SRR531882	B73	SRP014652	SINGLE	tassel	Meiotic tassel	6278958	6205316	0.988272	5642635	0.909323	3977757	0.704947
SRR531883	B73	SRP014652	SINGLE	tassel	Meiotic tassel	11148621	11022175	0.988658	10014884	0.908612	6278770	0.626944
SRR531884	B73	SRP014652	SINGLE	tassel	Meiotic tassel	19107990	19000594	0.99438	17302548	0.910632	9256225	0.534963
SRR940258	B73	SRP014652	SINGLE	tassel	Meiotic tassel	57555277	56864524	0.987998	51723288	0.909588	18587443	0.359363
SRR999038	B73	SRP030121	PAIRED	tassel	pool of whole B73 tassels (1-2mm)	15398933	14177191	0.920661	12828463	0.904866	9455260	0.737053
SRR999039	B73	SRP030121	PAIRED	tassel	pool of whole B73 tassels (1-2mm)	26802571	26208236	0.977825	23184186	0.884615	12693898	0.547524
SRR999040	B73	SRP030121	PAIRED	tassel	pool of whole B73 tassels (3-4mm)	15621472	14379216	0.920478	12988112	0.903256	9491125	0.730755
SRR999041	B73	SRP030121	PAIRED	tassel	pool of whole B73 tassels (3-4mm)	18323414	17996100	0.982137	14452616	0.803097	9378131	0.648888
SRR999042	B73	SRP030121	PAIRED	tassel	pool of whole B73 tassels (5-7mm)	15351591	14131231	0.920506	12642492	0.894649	10570919	0.836142
SRR999043	B73	SRP030121	PAIRED	tassel	pool of whole B73 tassels (5-7mm)	30177105	29433498	0.975359	26223108	0.890927	15858168	0.60474

## Sheet: B73 stress related
Sample	Genotype	SRAStudy	Reads type	Classified tissue	Original name	Reads Number	Trimmomatic	Percentage	GSNAP	Percentage	Picard	Percentage
SRR1238715	B73_heat_R1	SRP041183	PAIRED	seedling	seedling	8627575	8331486	0.965681	6980458	0.837841	5991212	0.858284
SRR1238717	B73_cold_R1	SRP041183	PAIRED	seedling	seedling	11271326	10874368	0.964782	9744452	0.896094	8611622	0.883746
SRR1238718	B73_control_R1	SRP041183	PAIRED	seedling	seedling	13748589	13257207	0.964259	11826684	0.892095	10492171	0.887161
SRR1238719	B73_salt	SRP041183	PAIRED	seedling	seedling	12413601	11964531	0.963824	10133968	0.847001	9182102	0.906072
SRR1238720	B73_UV	SRP041183	PAIRED	seedling	seedling	7078298	6818196	0.963254	4078883	0.598235	3921351	0.961379
SRR1238803	B73_heat_R2	SRP041183	PAIRED	seedling	seedling	33557107	32782628	0.976921	29612322	0.903293	24233655	0.818364
SRR1238804	B73_heat_R3	SRP041183	PAIRED	seedling	seedling	40175033	39229145	0.976456	34740732	0.885585	26964758	0.776171
SRR1238805	B73_cold_R2	SRP041183	PAIRED	seedling	seedling	40804694	39810539	0.975636	35727911	0.897449	23533167	0.658677
SRR1238807	B73_cold_R3	SRP041183	PAIRED	seedling	seedling	35587015	34650265	0.973677	31323524	0.903991	21267401	0.678959
SRR1238808	B73_control_R2	SRP041183	PAIRED	seedling	seedling	32590508	31683187	0.97216	27992332	0.883507	23376117	0.83509
SRR1238809	B73_control_R3	SRP041183	PAIRED	seedling	seedling	44422177	43306475	0.974884	38916559	0.898631	29589381	0.760329
SRR1030979	B73	SRP032921	SINGLE	root	root (6h severe water deficit)	38630725	36471031	0.944094	33322287	0.913665	13600892	0.408162
SRR1030982	B73	SRP032921	SINGLE	root	root (6h severe water deficit)	45808521	44075107	0.96216	40721839	0.923919	15409149	0.3784
SRR1030993	B73	SRP032921	SINGLE	root	root (6h severe water deficit)	25084608	23697147	0.944689	21876330	0.923163	9874961	0.451399
SRR1030996	B73	SRP032921	SINGLE	root	root (6h severe water deficit)	27204647	26272929	0.965752	24226952	0.922126	10764037	0.4443
SRR1030975	B73	SRP032921	SINGLE	root	root (6h mild water deficit)	36924948	35478189	0.960819	32591593	0.918637	13541970	0.415505
SRR1030984	B73	SRP032921	SINGLE	root	root (6h mild water deficit)	25843190	24909958	0.963889	21760524	0.873567	9718449	0.446609
SRR1030989	B73	SRP032921	SINGLE	root	root (6h mild water deficit)	9778891	9383236	0.95954	8627966	0.919509	5113820	0.592703
SRR1030994	B73	SRP032921	SINGLE	root	root (6h mild water deficit)	27654235	26582534	0.961246	24549967	0.923538	10689342	0.435412
SRR1030977	B73	SRP032921	SINGLE	root	root (6h control)	21295215	20446456	0.960143	18805083	0.919723	9006948	0.478963
SRR1030980	B73	SRP032921	SINGLE	root	root (6h control)	23907018	22742154	0.951275	20840244	0.916371	9456654	0.453769
SRR1030986	B73	SRP032921	SINGLE	root	root (6h control)	17314981	16603166	0.95889	15299635	0.921489	7461279	0.487677
SRR1030991	B73	SRP032921	SINGLE	root	root (6h control)	17412741	16417554	0.942847	15018147	0.914762	7622340	0.507542
SRR1030976	B73	SRP032921	SINGLE	root	root (24h severe water deficit)	30633938	29463134	0.961781	26916452	0.913564	12902254	0.479345
SRR1030978	B73	SRP032921	SINGLE	root	root (24h severe water deficit)	32699148	31041866	0.949317	28283742	0.911148	13290667	0.469905
SRR1030997	B73	SRP032921	SINGLE	root	root (24h severe water deficit)	53463729	51656580	0.966199	43815548	0.848208	16712809	0.381436
SRR1030987	B73	SRP032921	SINGLE	root	root (24h severe water deficit)	18808116	18044313	0.95939	16441523	0.911175	8681922	0.528049
SRR1030981	B73	SRP032921	SINGLE	root	root (24h mild water deficit)	26453216	25009878	0.945438	22785994	0.91108	11138757	0.488842
SRR1030983	B73	SRP032921	SINGLE	root	root (24h mild water deficit)	54462316	52426239	0.962615	48272929	0.920778	17462227	0.36174
SRR1030988	B73	SRP032921	SINGLE	root	root (24h mild water deficit)	12403970	11905923	0.959848	10954781	0.920112	6340934	0.578828
SRR1030990	B73	SRP032921	SINGLE	root	root (24h mild water deficit)	30398821	28658076	0.942736	26232797	0.915372	12383281	0.472053
SRR1030974	B73	SRP032921	SINGLE	root	root (24h control)	39575027	38001363	0.960236	34530675	0.908669	13474713	0.390224
SRR1030985	B73	SRP032921	SINGLE	root	root (24h control)	26186267	25215059	0.962912	23261301	0.922516	10598778	0.45564
SRR1030992	B73	SRP032921	SINGLE	root	root (24h control)	20997392	19829425	0.944376	17089293	0.861815	8536305	0.499512
SRR1030995	B73	SRP032921	SINGLE	root	root (24h control)	25049784	24082845	0.961399	22226883	0.922934	10331450	0.464818
SRR536841	B73	SRP014792	SINGLE	leaf	GSM984659: Vegetative Drought Rep 2	36908864	36261493	0.98246	31040596	0.856021	12080071	0.38917
SRR536840	B73	SRP014792	SINGLE	leaf	GSM984658: Vegetative Drought Rep 1	37455511	36704576	0.979951	31839598	0.867456	12282122	0.38575
SRR536839	B73	SRP014792	SINGLE	leaf	GSM984657: Vegetative Control Rep 2	30659992	28619592	0.933451	25311608	0.884415	10885105	0.430044
SRR536838	B73	SRP014792	SINGLE	leaf	GSM984656: Vegetative Control Rep 1	37801189	37296646	0.986653	32838674	0.880473	13008890	0.396145
SRR536837	B73	SRP014792	SINGLE	ovary	GSM984655: Reproductive Drought Rep 2	39355314	38566545	0.979958	32417810	0.840568	13878081	0.428101
SRR536836	B73	SRP014792	SINGLE	ovary	GSM984654: Reproductive Drought Rep 1	39642000	39038381	0.984773	33344489	0.854146	14216313	0.426347
SRR536835	B73	SRP014792	SINGLE	ovary	GSM984653: Reproductive Control Rep 2	36621929	36180787	0.987954	31790286	0.878651	12604985	0.396504
SRR536834	B73	SRP014792	SINGLE	ovary	GSM984652: Reproductive Control Rep 1	39043693	38069753	0.975055	32521854	0.85427	14963198	0.460097

## Sheet: B73 seed development
Sample	Genotype	SRAStudy	Reads type	Classified tissue	Original name	Reads Number	Trimmomatic	Percentage	GSNAP	Percentage	Picard	Percentage
SRR1169648	B73	SRP037559	PAIRED	seed	whole-seed_0DAP	15933420	15595543	0.978794	13707579	0.878942	5285805	0.385612
SRR1169654	B73	SRP037559	PAIRED	seed	whole-seed_10DAP	13766712	13466759	0.978212	11485416	0.852872	6738541	0.586704
SRR1169655	B73	SRP037559	PAIRED	seed	whole-seed_12DAP	17624495	17244458	0.978437	15064155	0.873565	7317056	0.485726
SRR1522119	B73	SRP037559	PAIRED	seed	whole-seed_14DAP	19970576	19283481	0.965595	16560969	0.858816	8580773	0.518132
SRR1522125	B73	SRP037559	PAIRED	seed	whole-seed_14DAP	8488231	8410371	0.990827	7087108	0.842663	3902987	0.550716
SRR1170937	B73	SRP037559	PAIRED	seed	whole-seed_16DAP	15103700	14865153	0.984206	13041238	0.877303	7242209	0.555331
SRR1170938	B73	SRP037559	PAIRED	seed	whole-seed_16DAP	6092339	6074724	0.997109	5156706	0.848879	3666471	0.71101
SRR1170939	B73	SRP037559	PAIRED	seed	whole-seed_18DAP	18132072	17530091	0.9668	15293749	0.872428	7819245	0.511271
SRR1170940	B73	SRP037559	PAIRED	seed	whole-seed_18DAP	10990444	10875949	0.989582	9496201	0.873138	5764042	0.606984
SRR1169649	B73	SRP037559	PAIRED	seed	whole-seed_2DAP	16005378	15682905	0.979852	13942850	0.889048	10591266	0.75962
SRR1170941	B73	SRP037559	PAIRED	seed	whole-seed_20DAP	12760630	12467582	0.977035	10573124	0.848049	6368127	0.602294
SRR1170942	B73	SRP037559	PAIRED	seed	whole-seed_20DAP	9891584	9807597	0.991509	8357665	0.852162	5327835	0.637479
SRR1170943	B73	SRP037559	PAIRED	seed	whole-seed_22DAP	12276187	12069873	0.983194	9765037	0.809042	1936005	0.198259
SRR1170944	B73	SRP037559	PAIRED	seed	whole-seed_24DAP	20045789	19307345	0.963162	16521842	0.855728	6822321	0.412927
SRR1170945	B73	SRP037559	PAIRED	seed	whole-seed_24DAP	9542764	9459517	0.991276	8200492	0.866904	4182810	0.510068
SRR1170953	B73	SRP037559	PAIRED	seed	whole-seed_26DAP	14612015	14286676	0.977735	12534487	0.877355	7205988	0.574893
SRR1170954	B73	SRP037559	PAIRED	seed	whole-seed_26DAP	5831321	5813986	0.997027	4978816	0.856352	3378731	0.678621
SRR1170946	B73	SRP037559	PAIRED	seed	whole-seed_28DAP	15625548	15302648	0.979335	13340458	0.871774	7359986	0.551704
SRR1169650	B73	SRP037559	PAIRED	seed	whole-seed_3DAP	10192726	10100105	0.990913	8911948	0.882362	8088575	0.90761
SRR1170947	B73	SRP037559	PAIRED	seed	whole-seed_30DAP	13416424	13006933	0.969478	11220306	0.86264	8563777	0.763239
SRR1170948	B73	SRP037559	PAIRED	seed	whole-seed_32DAP	17771733	17442164	0.981455	15563248	0.892277	10705146	0.687848
SRR1170949	B73	SRP037559	PAIRED	seed	whole-seed_34DAP	13321618	12902901	0.968569	9338357	0.723741	4294432	0.45987
SRR1170950	B73	SRP037559	PAIRED	seed	whole-seed_36DAP	11680905	11452116	0.980413	10165038	0.887612	6421868	0.63176
SRR1170951	B73	SRP037559	PAIRED	seed	whole-seed_38DAP	13145403	12888936	0.98049	10936073	0.848485	7721093	0.706021
SRR1169651	B73	SRP037559	PAIRED	seed	whole-seed_4DAP	15998935	15644360	0.977838	9839230	0.628931	3386084	0.344141
SRR1169652	B73	SRP037559	PAIRED	seed	whole-seed_4DAP	8889906	8810289	0.991044	7730702	0.877463	6714178	0.868508
SRR1170952	B73	SRP037559	PAIRED	seed	whole-seed_6DAP	16071202	15745018	0.979704	14160385	0.899357	6002808	0.423916
SRR1169653	B73	SRP037559	PAIRED	seed	whole-seed_8DAP	18002641	17538895	0.97424	15614429	0.890274	10478849	0.6711

## Sheet: Mo17
Sample	Genotype	SRAStudy	Reads type	Classified tissue	Original name	Reads Number	Trimmomatic	Percentage	GSNAP	Percentage	Picard	Percentage
SRR1238734	35957158	seedling (heat)		TRANSCRIPTOMIC	PAIRED	Illumina HiSeq 2000	SRP041183	Mo17_heat_R2	SRR1238734	102	35957158	35204437	0.9791	31527285	0.8955	23508285	0.7456	31518366	0.8953	23505401	0.7458
SRR1238741	45290399	seedling (heat)		TRANSCRIPTOMIC	PAIRED	Illumina HiSeq 2000	SRP041183	Mo17_heat_R3	SRR1238741	102	45290399	44225016	0.9765	39477725	0.8927	27915279	0.7071	39467348	0.8924	27913920	0.7073
SRR1238760	38045575	seedling (cold)		TRANSCRIPTOMIC	PAIRED	Illumina HiSeq 2000	SRP041183	Mo17_cold_R2	SRR1238760	102	38045575	37164003	0.9768	32896231	0.8852	22325241	0.6787	32837592	0.8836	22297878	0.679
SRR1238798	51540517	seedling (cold)		TRANSCRIPTOMIC	PAIRED	Illumina HiSeq 2000	SRP041183	Mo17_cold_R3	SRR1238798	102	51540517	50283695	0.9756	44586532	0.8867	27207626	0.6102	44505294	0.8851	27177988	0.6107
SRR1238801	34724466	seedling		TRANSCRIPTOMIC	PAIRED	Illumina HiSeq 2000	SRP041183	Mo17_control_R2	SRR1238801	102	34724466	33910156	0.9765	28727107	0.8472	23061675	0.8028	28703684	0.8465	23045556	0.8029
SRR1238802	42171012	seedling		TRANSCRIPTOMIC	PAIRED	Illumina HiSeq 2000	SRP041183	Mo17_control_R3	SRR1238802	102	42171012	41219815	0.9774	36043407	0.8744	27993515	0.7767	36021516	0.8739	27979834	0.7768
SRR1272050	23711532	leaf		TRANSCRIPTOMIC	PAIRED	Illumina HiSeq 2500	SRP041704	GSM1379732	SRR1272050	98	23711532	23577214	0.9943	18914720	0.8022	16073694	0.8498	18708088	0.7935	15902501	0.85
SRR1272079	20228288	leaf		TRANSCRIPTOMIC	PAIRED	Illumina HiSeq 2500	SRP041704	GSM1379761	SRR1272079	98	20228288	20143987	0.9958	13403972	0.6654	11710610	0.8737	13261438	0.6583	11585259	0.8736
SRR1272111	22579395	leaf		TRANSCRIPTOMIC	PAIRED	Illumina HiSeq 2500	SRP041704	GSM1379793	SRR1272111	98	22579395	22470061	0.9952	19562922	0.8706	16090493	0.8225	19340624	0.8607	15914756	0.8229
SRR1586742	11524536	ear		TRANSCRIPTOMIC	SINGLE	Illumina HiSeq 2000	SRP047528	GSM1514532	SRR1586742	101	11524536	11404577	0.9896	10250906	0.8988	5149742	0.5024	10160696	0.8909	5118029	0.5037
SRR1586743	8170583	ear		TRANSCRIPTOMIC	SINGLE	Illumina HiSeq 2000	SRP047528	GSM1514533	SRR1586743	101	8170583	7987955	0.9776	7154252	0.8956	4013596	0.561	7090957	0.8877	3985701	0.5621
SRR1586894	9289986	leaf		TRANSCRIPTOMIC	SINGLE	Illumina HiSeq 2000	SRP047528	GSM1514684	SRR1586894	101	9289986	9144477	0.9843	8209835	0.8978	3949912	0.4811	8136330	0.8898	3926205	0.4826
SRR1586895	10785557	leaf		TRANSCRIPTOMIC	SINGLE	Illumina HiSeq 2000	SRP047528	GSM1514685	SRR1586895	101	10785557	10669779	0.9893	9522894	0.8925	4087220	0.4292	9431573	0.884	4061940	0.4307
SRR1587043	9472726	stem		TRANSCRIPTOMIC	SINGLE	Illumina HiSeq 2000	SRP047528	GSM1514833	SRR1587043	101	9472726	9347736	0.9868	8398853	0.8985	4245494	0.5055	8323964	0.8905	4217648	0.5067
SRR1587044	9856771	stem		TRANSCRIPTOMIC	SINGLE	Illumina HiSeq 2000	SRP047528	GSM1514834	SRR1587044	101	9856771	9719851	0.9861	8731447	0.8983	4320181	0.4948	8651133	0.89	4293165	0.4963
SRR1663693	9580408	seedling (salt)		TRANSCRIPTOMIC	PAIRED	Illumina HiSeq 2000	SRP041183	Mo17_salt	SRR1663693	102	9580408	9226111	0.963	8322810	0.9021	7540082	0.906	8319775	0.9018	7536866	0.9059
SRR1663694	10933207	seedling UV)		TRANSCRIPTOMIC	PAIRED	Illumina HiSeq 2000	SRP041183	Mo17_UV	SRR1663694	102	10933207	10529724	0.9631	9389944	0.8918	8590176	0.9148	9386699	0.8914	8588684	0.915
SRR1685963	17675194	seedling (cold)		TRANSCRIPTOMIC	PAIRED	Illumina HiSeq 2000	SRP041183	Mo17_cold_R1	SRR1685963	102	17675194	17086519	0.9667	15166178	0.8876	13215850	0.8714	15148871	0.8866	13205379	0.8717
SRR1685964	11425880	seedling		TRANSCRIPTOMIC	PAIRED	Illumina HiSeq 2000	SRP041183	Mo17_control_R1	SRR1685964	102	11425880	11005211	0.9632	9577633	0.8703	8392126	0.8762	9569318	0.8695	8387749	0.8765
SRR1685982	13151755	seedling (heat)		TRANSCRIPTOMIC	PAIRED	Illumina HiSeq 2000	SRP041183	Mo17_heat_R1	SRR1685982	102	13151755	12668956	0.9633	11245090	0.8876	9141191	0.8129	11216618	0.8854	9126048	0.8136
SRR197018	4691223	seedling	RSG_15_1	TRANSCRIPTOMIC	SINGLE	Illumina Genome Analyzer IIx	SRP006703	RSG_15_S	SRR197018	74	4691223	4486888	0.9564	3929348	0.8757	2730153	0.6948	3908805	0.8712	2720162	0.6959
SRR364429	7602547	endosperm	Mo17 endosperm rep1	TRANSCRIPTOMIC	SINGLE	Illumina Genome Analyzer IIx	SRP009313	Mo17 endosperm	SRR364429	76	7602547	7524970	0.9898	6364618	0.8458	2997487	0.471	6359745	0.8452	2991427	0.4704
SRR364431	5156861	endosperm	Mo17 endosperm rep3	TRANSCRIPTOMIC	SINGLE	Illumina Genome Analyzer IIx	SRP009313	Mo17 endosperm 3	SRR364431	76	5156861	5062561	0.9817	3738367	0.7384	1853842	0.4959	3730939	0.737	1849994	0.4959
SRR364436	7149672	embryo	Mo17 embryo rep1	TRANSCRIPTOMIC	SINGLE	Illumina Genome Analyzer IIx	SRP009313	maize	SRR364436	76	7149672	7045507	0.9854	6133358	0.8705	3565195	0.5813	6113419	0.8677	3554922	0.5815
SRR364437	7681122	embryo	Mo17 embryo rep2	TRANSCRIPTOMIC	SINGLE	Illumina Genome Analyzer IIx	SRP009313	Mo17 embryo 2	SRR364437	76	7681122	7566816	0.9851	6594513	0.8715	3754808	0.5694	6574262	0.8688	3744443	0.5696
SRR364439	7215789	embryo	Mo17 embryo rep3	TRANSCRIPTOMIC	SINGLE	Illumina Genome Analyzer IIx	SRP009313	Mo17 embryo 3	SRR364439	76	7215789	7115435	0.9861	6135716	0.8623	3638275	0.593	6115649	0.8595	3627918	0.5932
SRR395212	35002295	root	Mo17	TRANSCRIPTOMIC	SINGLE	Illumina Genome Analyzer IIx	SRP010124	Mo17	SRR395212	40	35002295	22196753	0.6342	18381812	0.8281	8291144	0.4511	18335259	0.826	8276852	0.4514
SRR395213	30493941	root	Mo17	TRANSCRIPTOMIC	SINGLE	Illumina Genome Analyzer IIx	SRP010124	Mo17	SRR395213	40	30493941	21221878	0.6959	17419373	0.8208	8266742	0.4746	17381741	0.819	8247635	0.4745
SRR395214	34186675	root	Mo17	TRANSCRIPTOMIC	SINGLE	Illumina Genome Analyzer IIx	SRP010124	Mo17	SRR395214	40	34186675	26226702	0.7672	21557035	0.8219	8770168	0.4068	21522683	0.8206	8755398	0.4068
SRR395215	33728340	root	Mo17	TRANSCRIPTOMIC	SINGLE	Illumina Genome Analyzer IIx	SRP010124	Mo17	SRR395215	40	33728340	26698326	0.7916	21786883	0.816	8879873	0.4076	21748698	0.8146	8854033	0.4071
SRR426813	8472529	SAM	Mo17	TRANSCRIPTOMIC	SINGLE	Illumina Genome Analyzer IIx	SRP011187	Mo17 RNA-Seq	SRR426813	76	8472529	7600610	0.8971	6412815	0.8437	4118818	0.6423	6368442	0.8379	4109752	0.6453
SRR426814	20310978	SAM	Mo17	TRANSCRIPTOMIC	SINGLE	Illumina Genome Analyzer IIx	SRP011187	Mo17 RNA-Seq	SRR426814	76	20310978	19937254	0.9816	17277055	0.8666	9120647	0.5279	17302872	0.8679	9140821	0.5283
SRR445614	24064998	ear	Mo17-ear	TRANSCRIPTOMIC	PAIRED	Illumina HiSeq 2000	SRP011480	Mo17 RNA-Seq (NSF-CNV)	SRR445614	202	24064998	23308660	0.9686	21520050	0.9233	16899050	0.7853	21425734	0.9192	16845398	0.7862
SRR445616	25351284	root	Mo17-root	TRANSCRIPTOMIC	PAIRED	Illumina HiSeq 2000	SRP011480	Mo17 RNA-Seq (NSF-CNV)	SRR445616	202	25351284	24487209	0.9659	21912246	0.8948	16923581	0.7723	21794481	0.89	16846469	0.773
SRR445617	23003502	shoot	Mo17-shoot	TRANSCRIPTOMIC	PAIRED	Illumina HiSeq 2000	SRP011480	Mo17 RNA-Seq (NSF-CNV)	SRR445617	202	23003502	22126417	0.9619	20128891	0.9097	13926810	0.6919	20025524	0.9051	13870798	0.6927
SRR445618	23057320	tassel	Mo17-tassel	TRANSCRIPTOMIC	PAIRED	Illumina HiSeq 2000	SRP011480	Mo17 RNA-Seq (NSF-CNV)	SRR445618	202	23057320	22164874	0.9613	20025355	0.9035	15061623	0.7521	19986985	0.9017	15026917	0.7518
SRR502717	15801487	leaf	inbred RNA-seq	TRANSCRIPTOMIC	PAIRED	Illumina HiSeq 2000	SRP013432	Mo17 leaf rep1	SRR502717	100	15801487	14389155	0.9106	12017531	0.8352	9837159	0.8186	11837193	0.8226	9716522	0.8208
SRR502742	17745280	leaf	inbred RNA-seq	TRANSCRIPTOMIC	PAIRED	Illumina HiSeq 2000	SRP013432	Mo17 leaf rep2	SRR502742	100	17745280	16149310	0.9101	14293733	0.8851	11429553	0.7996	14077928	0.8717	11291938	0.8021
SRR502743	14336816	leaf	inbred RNA-seq	TRANSCRIPTOMIC	PAIRED	Illumina HiSeq 2000	SRP013432	Mo17 leaf rep3	SRR502743	100	14336816	13062477	0.9111	11572048	0.8859	9655018	0.8343	11394637	0.8723	9535601	0.8368
SRR502747	12096204	tassel	inbred RNA-seq	TRANSCRIPTOMIC	PAIRED	Illumina HiSeq 2000	SRP013432	Mo17 tassel rep1	SRR502747	100	12096204	11685580	0.9661	10313296	0.8826	9501610	0.9213	10157157	0.8692	9364225	0.9219
SRR502748	10810993	tassel	inbred RNA-seq	TRANSCRIPTOMIC	PAIRED	Illumina HiSeq 2000	SRP013432	Mo17 tassel rep2	SRR502748	100	10810993	10438841	0.9656	9247875	0.8859	8590649	0.9289	9108635	0.8726	8466665	0.9295
SRR502749	9759826	tassel	inbred RNA-seq	TRANSCRIPTOMIC	PAIRED	Illumina HiSeq 2000	SRP013432	Mo17 tassel rep3	SRR502749	100	9759826	9439514	0.9672	8410790	0.891	7873772	0.9362	8282887	0.8775	7760502	0.9369
SRR521000	9908158	coleoptyle	GSM958907: Mo17_RNA_rep1	TRANSCRIPTOMIC	PAIRED	Illumina Genome Analyzer	SRP014211	GSM958907	SRR521000	100	9908158	9759645	0.985	8399490	0.8606	4907222	0.5842	8455408	0.8664	4930459	0.5831
SRR521001	26771887	coleoptyle	GSM958907: Mo17_RNA_rep1	TRANSCRIPTOMIC	PAIRED	Illumina Genome Analyzer	SRP014211	GSM958907	SRR521001	100	26771887	26244576	0.9803	22450426	0.8554	11878675	0.5291	22169631	0.8447	11749435	0.53
SRR521002	26156451	coleoptyle	GSM958907: Mo17_RNA_rep1	TRANSCRIPTOMIC	PAIRED	Illumina Genome Analyzer	SRP014211	GSM958907	SRR521002	100	26156451	25566736	0.9775	21874093	0.8556	11649397	0.5326	21597367	0.8447	11521543	0.5335
SRR521004	163754723	coleoptyle	GSM958909: Mo17_RNA_rep2	TRANSCRIPTOMIC	PAIRED	Illumina Genome Analyzer	SRP014211	GSM958909	SRR521004	100	163754723	148637537	0.9077	127695425	0.8591	47810529	0.3744	126034327	0.8479	47251628	0.3749
SRR521005	175499744	coleoptyle	GSM958910: Mo17_RNA_rep3	TRANSCRIPTOMIC	PAIRED	Illumina Genome Analyzer	SRP014211	GSM958910	SRR521005	100	175499744	165639225	0.9438	142646255	0.8612	52381344	0.3672	140859883	0.8504	51792449	0.3677
SRR572086	41781455	seed 12 day		TRANSCRIPTOMIC	SINGLE	Illumina HiSeq 2000	SRP015339	Mo17_12_S	SRR572086	50	41781455	40729231	0.9748	34947109	0.858	11996048	0.3433	34865401	0.856	11949319	0.3427
SRR572087	46942841	seed 16 day		TRANSCRIPTOMIC	SINGLE	Illumina HiSeq 2000	SRP015339	Mo17_16_S	SRR572087	50	46942841	45860701	0.9769	36834013	0.8032	11302702	0.3069	36778662	0.802	11258039	0.3061
SRR572088	53166300	seed 20 day		TRANSCRIPTOMIC	SINGLE	Illumina HiSeq 2000	SRP015339	Mo17_20_S	SRR572088	50	53166300	51651551	0.9715	40171954	0.7777	11712588	0.2916	40141204	0.7772	11675809	0.2909
SRR572089	43983481	seed 24 day		TRANSCRIPTOMIC	SINGLE	Illumina HiSeq 2000	SRP015339	Mo17_24_S	SRR572089	50	43983481	42880948	0.9749	33392308	0.7787	10290013	0.3082	33382307	0.7785	10247513	0.307
SRR572090	19662721	seed 30 day		TRANSCRIPTOMIC	SINGLE	Illumina HiSeq 2000	SRP015339	Mo17_30_S	SRR572090	50	19662721	19407764	0.987	14768025	0.7609	5698611	0.3859	14772851	0.7612	5681923	0.3846
SRR572091	23068346	seed 30 day		TRANSCRIPTOMIC	SINGLE	Illumina HiSeq 2000	SRP015339	Mo17_30_S	SRR572091	50	23068346	22782040	0.9876	17367592	0.7623	6437732	0.3707	17374189	0.7626	6418499	0.3694
SRR572092	23066343	seed 30 day		TRANSCRIPTOMIC	SINGLE	Illumina HiSeq 2000	SRP015339	Mo17_30_S	SRR572092	50	23066343	22776745	0.9874	17355839	0.762	6448520	0.3715	17362783	0.7623	6429148	0.3703
SRR572093	22941569	seed 30 day		TRANSCRIPTOMIC	SINGLE	Illumina HiSeq 2000	SRP015339	Mo17_30_S	SRR572093	50	22941569	22650694	0.9873	17281570	0.763	6418921	0.3714	17286481	0.7632	6401264	0.3703
SRR572094	20131649	seed 36 day		TRANSCRIPTOMIC	SINGLE	Illumina HiSeq 2000	SRP015339	Mo17_36_S	SRR572094	50	20131649	19883769	0.9877	15495148	0.7793	6486045	0.4186	15485591	0.7788	6460982	0.4172
SRR572095	23581885	seed 36 day		TRANSCRIPTOMIC	SINGLE	Illumina HiSeq 2000	SRP015339	Mo17_36_S	SRR572095	50	23581885	23307855	0.9884	18195909	0.7807	7321203	0.4024	18184739	0.7802	7291839	0.401
SRR572096	23517091	seed 36 day		TRANSCRIPTOMIC	SINGLE	Illumina HiSeq 2000	SRP015339	Mo17_36_S	SRR572096	50	23517091	23239387	0.9882	18136208	0.7804	7314123	0.4033	18124851	0.7799	7285982	0.402
SRR572097	23441525	seed 36 day		TRANSCRIPTOMIC	SINGLE	Illumina HiSeq 2000	SRP015339	Mo17_36_S	SRR572097	50	23441525	23164050	0.9882	18099848	0.7814	7293504	0.403	18086618	0.7808	7265896	0.4017
SRR611339	32807242	SAM		TRANSCRIPTOMIC	SINGLE	Illumina HiSeq 2000	SRP017111	Maize_IBM_Parent_Shoot_Apex_Mo17	SRR611339	110	32807242	32381580	0.987	29262124	0.9037	13643439	0.4662	29174098	0.9009	13600870	0.4662
SRR651010	24371970	SAM		TRANSCRIPTOMIC	SINGLE	Illumina HiSeq 2000	SRP017111	Maize_IBM_Parent_Shoot_Apex_Mo17	SRR651010	96	24371970	24287397	0.9965	23919043	0.9848	11372198	0.4754	24136497	0.9938	11461910	0.4749
SRR651069	15801487	leaf		TRANSCRIPTOMIC	PAIRED	Illumina HiSeq 2000	SRP018088	maize	SRR651069	100	15801487	14389155	0.9106	12017531	0.8352	9837159	0.8186	11837193	0.8226	9716522	0.8208
SRR651070	17745280	leaf		TRANSCRIPTOMIC	PAIRED	Illumina HiSeq 2000	SRP018088	maize	SRR651070	100	17745280	16149310	0.9101	14293733	0.8851	11429553	0.7996	14077928	0.8717	11291938	0.8021
SRR651071	14336816	leaf		TRANSCRIPTOMIC	PAIRED	Illumina HiSeq 2000	SRP018088	maize	SRR651071	100	14336816	13062477	0.9111	11572048	0.8859	9655018	0.8343	11394637	0.8723	9535601	0.8368
SRR765414	211552284	seedling		TRANSCRIPTOMIC	PAIRED	Illumina HiSeq 2000	SRP018753	Maize	SRR765414	200	211552284	199878676	0.9448	176179799	0.8814	117874709	0.6691	175128500	0.8762	117440129	0.6706
SRR912456	40912672	seed 15 day		TRANSCRIPTOMIC	PAIRED	Illumina HiSeq 2000	SRP026161	MO17	SRR912456	180	40912672	38618071	0.9439	33577896	0.8695	15462842	0.4605	33474815	0.8668	15423382	0.4607
	1938738547

## Sheet: Sorghum
Sample	Genotype	SRAStudy	Reads type	Classified tissue	Original name	Reads Number	Trimmomatic	Percentage	GSNAP	Percentage	Picard	Percentage
SRR959765	BTx623	SRP029353	SINGLE	Embryos_Sorghum	100909_s3_Embryos_sequence.txt	13075113	12472865	0.953939	11815698	0.947312	6483606	0.548728
SRR959774	BTx623	SRP029353	SINGLE	ABA_Sorghum_Root	061909_s8_ABA-roots_sequence.txt	13676070	13152844	0.961741	12197461	0.927363	6380876	0.523131
SRR959775	BTx623	SRP029353	SINGLE	ABA_Sorghum_Root	100909_s8_ABA-roots_sequence.txt	8750120	8348254	0.954073	7785617	0.932604	4723022	0.606634
SRR959776	BTx623	SRP029353	SINGLE	ABA_Sorghum_Root	120309_s4_Root-ABA.txt	18153388	17860906	0.983888	16746069	0.937582	8854898	0.528775
SRR959777	BTx623	SRP029353	SINGLE	ABA_Sorghum_Root	121009_s1_Root-ABA.txt	19070668	18559951	0.97322	17423934	0.938792	9234555	0.529993
SRR959778	BTx623	SRP029353	SINGLE	ABA_Sorghum_Root	020910_s8_ABA-root_sequence.txt	27954546	25301463	0.905093	23854604	0.942815	11177838	0.468582
SRR959779	BTx623	SRP029353	SINGLE	PEG_Sorghum_Root	120309_s6_Root-PEG.txt	18234434	17962803	0.985103	16938619	0.942983	9051934	0.534396
SRR959780	BTx623	SRP029353	SINGLE	PEG_Sorghum_Root	121009_s4_Root-PEG.txt	19390353	19005179	0.980136	17940153	0.943961	9207300	0.513223
SRR959781	BTx623	SRP029353	SINGLE	PEG_Sorghum_Root	020910_s3_PEG-roots_sequence.txt	28588473	26707357	0.9342	25332274	0.948513	11820954	0.466636
SRR959782	BTx623	SRP029353	SINGLE	H2O_Sorghum_Root	061909_s7_H2O-roots_sequence.txt	13234082	12796208	0.966913	11876482	0.928125	6061706	0.510396
SRR959783	BTx623	SRP029353	SINGLE	H2O_Sorghum_Root	100909_s6_H2O-roots_sequence.txt	10976946	10494777	0.956074	9660353	0.920491	5482918	0.567569
SRR959766	BTx623	SRP029353	SINGLE	Floral_Meristem_Sorghum	111809_s1_FloralMer_sequence.txt	18323161	17736972	0.968008	16233021	0.915208	9111298	0.561282
SRR959784	BTx623	SRP029353	SINGLE	H2O_Sorghum_Root	120309_s1_Root-H2O.txt	18298148	17561010	0.959715	15660621	0.891784	8376130	0.534853
SRR959785	BTx623	SRP029353	SINGLE	H2O_Sorghum_Root	121009_s5_Root-H2O.txt	19540019	19165065	0.980811	17966762	0.937475	9329643	0.519272
SRR959786	BTx623	SRP029353	SINGLE	H2O_Sorghum_Root	020910_s2_H2O-roots_sequence.txt	29856257	27523420	0.921864	24844801	0.902679	11397725	0.458757
SRR959788	BTx623	SRP029353	SINGLE	NaOH_Sorghum_Root	121009_s6_Root-NaOH.txt	19947877	19520760	0.978588	17577825	0.900468	8971349	0.510379
SRR959789	BTx623	SRP029353	SINGLE	NaOH_Sorghum_Root	020910_s7_NaOH-roots_sequence.txt	28935192	27042410	0.934585	25485059	0.942411	11881139	0.4662
SRR959787	BTx623	SRP029353	SINGLE	NaOH_Sorghum_Root	120309_s2_Root-NaOH.txt	19182176	18656367	0.972589	17435012	0.934534	9117961	0.522968
SRR959790	BTx623	SRP029353	SINGLE	ABA_Sorghum_Shoot	120309_s5_Shoot-ABA.txt	17952846	17667069	0.984082	16882789	0.955608	7840577	0.464412
SRR959791	BTx623	SRP029353	SINGLE	ABA_Sorghum_Shoot	121009_s7_Shoot-ABA.txt	19047800	18689082	0.981167	17773040	0.950985	7666989	0.431383
SRR959792	BTx623	SRP029353	SINGLE	ABA_Sorghum_Shoot	020910_s5_ABA-shoot_sequence.txt	27482043	25325856	0.921542	24103441	0.951733	9860863	0.409106
SRR959793	BTx623	SRP029353	SINGLE	PEG_Sorghum_Shoot	120309_s7_Shoot-PEG.txt	19722558	19366182	0.981931	18358291	0.947956	8332847	0.453901
SRR959767	BTx623	SRP029353	SINGLE	Floral_Meristem_Sorghum	111809_s4_FloralMer_sequence.txt	17857474	16949631	0.949162	15481086	0.913358	8813837	0.569329
SRR959794	BTx623	SRP029353	SINGLE	PEG_Sorghum_Shoot	121009_s8_Shoot-PEG.txt	19008253	18598920	0.978466	17627052	0.947746	8369348	0.474801
SRR959795	BTx623	SRP029353	SINGLE	PEG_Sorghum_Shoot	020910_s6_PEG-shoot_sequence.txt	28517375	26518967	0.929923	25119781	0.947238	10221612	0.406915
SRR959796	BTx623	SRP029353	SINGLE	H2O_Sorghum_Shoot	120309_s8_Shoot-H2O.txt	19127234	18457752	0.964998	16601768	0.899447	6983044	0.420621
SRR959797	BTx623	SRP029353	SINGLE	H2O_Sorghum_Shoot	121009_s3_Shoot-H2O.txt	19275343	18335731	0.951253	17233319	0.939876	7584976	0.440134
SRR959798	BTx623	SRP029353	SINGLE	H2O_Sorghum_Shoot	020910_s4_H2O-shoot_sequence.txt	27858903	24704601	0.886776	22253193	0.900771	8728806	0.39225
SRR959800	BTx623	SRP029353	SINGLE	NaOH_Sorghum_Shoot	020910_s1_NaOH-shoot_sequence.txt	24913612	21624318	0.867972	20384650	0.942673	8284578	0.406413
SRR959801	BTx623	SRP029353	SINGLE	NaOH_Sorghum_Shoot	032610_s5_NaOH-shoots_sequence.txt	28793016	27408083	0.9519	24792179	0.904557	9042653	0.364738
SRR959799	BTx623	SRP029353	SINGLE	NaOH_Sorghum_Shoot	120309_s3_Shoot-NaOH.txt	16984925	16359664	0.963187	15576759	0.952144	6953932	0.44643
DRR001053	BTx623	DRP000393	SINGLE	Tween_Sorghum_Leaf	DRR001053	39045580	38115981	0.976192	33569108	0.88071	10970782	0.326812
DRR001054	BTx623	DRP000393	SINGLE	Bipolars_sorghicola_Sorghum_Leaf	DRR001054	17103198	16685588	0.975583	14622617	0.876362	6740807	0.460985
SRR959768	BTx623	SRP029353	SINGLE	Flowers_Sorghum	100909_s1_Flowers_sequence.txt	4191357	3854024	0.919517	3543250	0.919364	2618964	0.739142
DRR001055	BTx623	DRP000393	SINGLE	Bipolars_sorghicola_Sorghum_Leaf	DRR001055	15653695	15120807	0.965958	13320491	0.880938	6264269	0.470273
SRR959769	BTx623	SRP029353	SINGLE	Flowers_Sorghum	111809_s2_Flowers_sequence.txt	17590207	16847681	0.957788	15235659	0.904318	8070894	0.529737
SRR959770	BTx623	SRP029353	SINGLE	Flowers_Sorghum	111809_s6_Flowers_sequence.txt	17703271	16565413	0.935726	15652477	0.944889	8354781	0.533767
SRR959771	BTx623	SRP029353	SINGLE	Flowers_Sorghum	111809_s8_Flowers_sequence.txt	16949257	16146221	0.952621	15281365	0.946436	8172067	0.534773
SRR959772	BTx623	SRP029353	SINGLE	Vegetative_Meristem_Sorghum	111809_s3_VegMer_sequence.txt	18523221	17613882	0.950908	15843488	0.899489	8850597	0.558627
SRR959773	BTx623	SRP029353	SINGLE	Vegetative_Meristem_Sorghum	111809_s7_VegMer_sequence.txt	18662433	17900676	0.959182	16152070	0.902316	8946716	0.553905
