# Supplementary material for: A Comprehensive Analysis of Alternative Splicing in Paleopolyploid Maize
Source: Front Plant Sci. 2017 May 10;8:694. doi: 10.3389/fpls.2017.00694 (PMC5423905; doi:10.3389/fpls.2017.00694)
Supplement: Supplementary file 4 [file Data_Sheet_2.xlsx]

## Sheet: B73 tissue data summary
Tissue	Sample Size	Raw Data	Alignment remove duplicate
Pericarp	2	49288898	19892203
Silk	3	88364792	31603693
Starchy endosperm	7	170397415	32985376
Aleurone	3	140330196	40768734
Anther	4	128285248	41726755
Coleoptile	6	129484027	46615297
Shoot	6	110978414	54757930
Ovary	4	154662936	55662577
Stem	8	125521436	60253502
Sam	14	272685189	120962313
Ear	19	328668905	165635634
Tassel	20	421583915	210873097
Endosperm	51	878915838	273270041
Embryo	38	576724797	280764876
Seedling	14	625919806	351355090
Root	35	941291049	359814537
Seed	83	1474529276	601485430
Leaf	86	1536209014	655349907
Total	403	8153841151	3403776992

## Sheet: Mo17 tissue data summary
Tissue	Sample Size	Raw Data	Alignment remove duplicate
Endosperm	2	12759408	4841421
Stem	2	19329497	8510813
Embryo	3	22046583	10927283
Shoot	1	23003502	13870798
Ear	3	43760117	25949128
Sam	4	85962719	38313353
Tassel	4	55724343	40618309
Root	5	158762535	50980387
Leaf	11	182361924	112478783
Seed	13	406197878	113789595
Coleoptile	5	402090963	127245514
Seedling	13	526739078	318925594
Total	66	1938738547	866450978
