# Supplementary material for: A Comprehensive Analysis of Alternative Splicing in Paleopolyploid Maize
Source: Front Plant Sci. 2017 May 10;8:694. doi: 10.3389/fpls.2017.00694 (PMC5423905; doi:10.3389/fpls.2017.00694)
Supplement: Supplementary file 5 [file Data_Sheet_3.xlsx]

## Sheet: AS maize classic gene
Gene_ID	Symbol	Subgenome	Chr	AS_type	Strand	Isoform_A	A_start	A_end	Isoform_B	B_start	B_end
AC152495.1_FG002	rp1	1	chr10	retained_intron	-	asmbl_82956	NA	NA	asmbl_82954	3280958	3280881
AC152495.1_FG002	rp1	1	chr10	retained_intron	-	asmbl_82956	NA	NA	asmbl_82954	3283128	3283050
AC152495.1_FG002	rp1	1	chr10	retained_intron	-	asmbl_82957	NA	NA	asmbl_82954	3280958	3280881
AC152495.1_FG002	rp1	1	chr10	retained_intron	-	asmbl_82957	NA	NA	asmbl_82954	3283128	3283050
AC152495.1_FG002	rp1	1	chr10	retained_intron	-	asmbl_82957	NA	NA	asmbl_82954	3284643	3284499
AC152495.1_FG002	rp1	1	chr10	retained_intron	-	asmbl_82957	NA	NA	asmbl_82956	3284643	3284499
AC199526.5_FG003	caf2	1	chr3	alt_acceptor	+	asmbl_139245	58877573	58881053	asmbl_139249	58877573	58877985
AC199526.5_FG003	caf2	1	chr3	alt_acceptor	+	asmbl_139246	58877573	58881053	asmbl_139249	58877573	58877985
AC199526.5_FG003	caf2	1	chr3	alt_acceptor	+	asmbl_139247	58877573	58881053	asmbl_139249	58877573	58877985
AC199526.5_FG003	caf2	1	chr3	alt_donor	+	asmbl_139245	58873177	58877446	asmbl_139246	58874027	58877446
AC199526.5_FG003	caf2	1	chr3	retained_intron	+	asmbl_139246	NA	NA	asmbl_139247	58873177	58873701
AC199526.5_FG003	caf2	1	chr3	skipped_exon	+	asmbl_139245	58873177	58877446	asmbl_139247	58873701	58874027
AC233943.1_FG002	ra2	1	chr3	alt_acceptor	+	asmbl_137851	12883308	12883524	asmbl_137853	12883308	12883485
AC233943.1_FG002	ra2	1	chr3	alt_donor	+	asmbl_137851	12881765	12882467	asmbl_137855	12881779	12882467
AC233943.1_FG002	ra2	1	chr3	alt_donor	+	asmbl_137852	12881765	12882467	asmbl_137855	12881779	12882467
AC233943.1_FG002	ra2	1	chr3	retained_intron	+	asmbl_137851	NA	NA	asmbl_137853	12881433	12881575
AC233943.1_FG002	ra2	1	chr3	retained_intron	+	asmbl_137852	NA	NA	asmbl_137851	12883308	12883524
AC233943.1_FG002	ra2	1	chr3	retained_intron	+	asmbl_137852	NA	NA	asmbl_137853	12881433	12881575
AC233943.1_FG002	ra2	1	chr3	retained_intron	+	asmbl_137852	NA	NA	asmbl_137853	12883308	12883485
AC233943.1_FG002	ra2	1	chr3	retained_intron	+	asmbl_137855	NA	NA	asmbl_137853	12881433	12881575
AC234161.1_FG001	piip1	2	chr9	alt_donor	+	asmbl_378286	117174116	117174361	asmbl_378285	117174129	117174361
GRMZM2G002276	taf1	1	chr3	alt_acceptor	+	asmbl_142829	179788047	179788369	asmbl_142837	179788047	179788359
GRMZM2G002276	taf1	1	chr3	alt_acceptor	+	asmbl_142837	179786052	179786460	asmbl_142829	179786052	179786457
GRMZM2G002276	taf1	1	chr3	alt_acceptor	+	asmbl_142837	179786052	179786460	asmbl_142835	179786052	179786457
GRMZM2G002276	taf1	1	chr3	alt_acceptor	+	asmbl_142838	179786052	179786460	asmbl_142829	179786052	179786457
GRMZM2G002276	taf1	1	chr3	alt_acceptor	+	asmbl_142838	179786052	179786460	asmbl_142835	179786052	179786457
GRMZM2G002276	taf1	1	chr3	alt_acceptor	+	asmbl_142838	179788047	179788369	asmbl_142837	179788047	179788359
GRMZM2G002276	taf1	1	chr3	retained_intron	+	asmbl_142829	NA	NA	asmbl_142838	179787890	179787957
GRMZM2G002276	taf1	1	chr3	retained_intron	+	asmbl_142835	NA	NA	asmbl_142829	179787568	179787836
GRMZM2G002276	taf1	1	chr3	retained_intron	+	asmbl_142835	NA	NA	asmbl_142829	179788047	179788369
GRMZM2G002276	taf1	1	chr3	retained_intron	+	asmbl_142835	NA	NA	asmbl_142837	179787568	179787836
GRMZM2G002276	taf1	1	chr3	retained_intron	+	asmbl_142835	NA	NA	asmbl_142837	179788047	179788359
GRMZM2G002276	taf1	1	chr3	retained_intron	+	asmbl_142835	NA	NA	asmbl_142838	179787568	179787836
GRMZM2G002276	taf1	1	chr3	retained_intron	+	asmbl_142835	NA	NA	asmbl_142838	179787890	179787957
GRMZM2G002276	taf1	1	chr3	retained_intron	+	asmbl_142835	NA	NA	asmbl_142838	179788047	179788369
GRMZM2G002276	taf1	1	chr3	retained_intron	+	asmbl_142837	NA	NA	asmbl_142838	179787890	179787957
GRMZM2G003043	rrb1	2	chr2	alt_acceptor	-	asmbl_97575	223982678	223982410	asmbl_97571	223982678	223982413
GRMZM2G003043	rrb1	2	chr2	alt_acceptor	-	asmbl_97575	223982678	223982410	asmbl_97572	223982678	223982413
GRMZM2G003043	rrb1	2	chr2	alt_acceptor	-	asmbl_97575	223982678	223982410	asmbl_97573	223982678	223982413
GRMZM2G003043	rrb1	2	chr2	alt_acceptor	-	asmbl_97575	223982678	223982410	asmbl_97574	223982678	223982413
GRMZM2G003043	rrb1	2	chr2	alt_acceptor	-	asmbl_97576	223982678	223982410	asmbl_97571	223982678	223982413
GRMZM2G003043	rrb1	2	chr2	alt_acceptor	-	asmbl_97576	223982678	223982410	asmbl_97572	223982678	223982413
GRMZM2G003043	rrb1	2	chr2	alt_acceptor	-	asmbl_97576	223982678	223982410	asmbl_97573	223982678	223982413
GRMZM2G003043	rrb1	2	chr2	alt_acceptor	-	asmbl_97576	223982678	223982410	asmbl_97574	223982678	223982413
GRMZM2G003043	rrb1	2	chr2	retained_intron	-	asmbl_97571	223982678	NA	asmbl_97572	223976678	223976350
GRMZM2G003043	rrb1	2	chr2	retained_intron	-	asmbl_97571	223982678	NA	asmbl_97573	223976847	223976749
GRMZM2G003043	rrb1	2	chr2	retained_intron	-	asmbl_97571	223982678	NA	asmbl_97574	223976678	223976350
GRMZM2G003043	rrb1	2	chr2	retained_intron	-	asmbl_97571	223982678	NA	asmbl_97574	223976847	223976749
GRMZM2G003043	rrb1	2	chr2	retained_intron	-	asmbl_97571	223982678	NA	asmbl_97575	223976678	223976350
GRMZM2G003043	rrb1	2	chr2	retained_intron	-	asmbl_97571	223982678	NA	asmbl_97577	223976678	223976350
GRMZM2G003043	rrb1	2	chr2	retained_intron	-	asmbl_97571	223982678	NA	asmbl_97577	223976847	223976749
GRMZM2G003043	rrb1	2	chr2	retained_intron	-	asmbl_97572	223982678	NA	asmbl_97573	223976847	223976749
GRMZM2G003043	rrb1	2	chr2	retained_intron	-	asmbl_97572	223982678	NA	asmbl_97574	223976847	223976749
GRMZM2G003043	rrb1	2	chr2	retained_intron	-	asmbl_97572	223982678	NA	asmbl_97577	223976847	223976749
GRMZM2G003043	rrb1	2	chr2	retained_intron	-	asmbl_97573	223982678	NA	asmbl_97572	223976678	223976350
GRMZM2G003043	rrb1	2	chr2	retained_intron	-	asmbl_97573	223982678	NA	asmbl_97574	223976678	223976350
GRMZM2G003043	rrb1	2	chr2	retained_intron	-	asmbl_97573	223982678	NA	asmbl_97575	223976678	223976350
GRMZM2G003043	rrb1	2	chr2	retained_intron	-	asmbl_97573	223982678	NA	asmbl_97577	223976678	223976350
GRMZM2G003043	rrb1	2	chr2	retained_intron	-	asmbl_97575	223982678	NA	asmbl_97571	223977494	223977400
GRMZM2G003043	rrb1	2	chr2	retained_intron	-	asmbl_97575	223982678	NA	asmbl_97572	223977494	223977400
GRMZM2G003043	rrb1	2	chr2	retained_intron	-	asmbl_97575	223982678	NA	asmbl_97573	223976847	223976749
GRMZM2G003043	rrb1	2	chr2	retained_intron	-	asmbl_97575	223982678	NA	asmbl_97573	223977494	223977400
GRMZM2G003043	rrb1	2	chr2	retained_intron	-	asmbl_97575	223982678	NA	asmbl_97574	223976847	223976749
GRMZM2G003043	rrb1	2	chr2	retained_intron	-	asmbl_97575	223982678	NA	asmbl_97574	223977494	223977400
GRMZM2G003043	rrb1	2	chr2	retained_intron	-	asmbl_97575	223982678	NA	asmbl_97577	223976847	223976749
GRMZM2G003043	rrb1	2	chr2	retained_intron	-	asmbl_97576	223982678	NA	asmbl_97571	223977494	223977400
GRMZM2G003043	rrb1	2	chr2	retained_intron	-	asmbl_97576	223982678	NA	asmbl_97572	223976678	223976350
GRMZM2G003043	rrb1	2	chr2	retained_intron	-	asmbl_97576	223982678	NA	asmbl_97572	223977494	223977400
GRMZM2G003043	rrb1	2	chr2	retained_intron	-	asmbl_97576	223982678	NA	asmbl_97573	223976847	223976749
GRMZM2G003043	rrb1	2	chr2	retained_intron	-	asmbl_97576	223982678	NA	asmbl_97573	223977494	223977400
GRMZM2G003043	rrb1	2	chr2	retained_intron	-	asmbl_97576	223982678	NA	asmbl_97574	223976678	223976350
GRMZM2G003043	rrb1	2	chr2	retained_intron	-	asmbl_97576	223982678	NA	asmbl_97574	223976847	223976749
GRMZM2G003043	rrb1	2	chr2	retained_intron	-	asmbl_97576	223982678	NA	asmbl_97574	223977494	223977400
GRMZM2G003043	rrb1	2	chr2	retained_intron	-	asmbl_97576	223982678	NA	asmbl_97575	223976678	223976350
GRMZM2G003043	rrb1	2	chr2	retained_intron	-	asmbl_97576	223982678	NA	asmbl_97577	223976678	223976350
GRMZM2G003043	rrb1	2	chr2	retained_intron	-	asmbl_97576	223982678	NA	asmbl_97577	223976847	223976749
GRMZM2G003043	rrb1	2	chr2	retained_intron	-	asmbl_97577	223982678	NA	asmbl_97571	223977494	223977400
GRMZM2G003043	rrb1	2	chr2	retained_intron	-	asmbl_97577	223982678	NA	asmbl_97572	223977494	223977400
GRMZM2G003043	rrb1	2	chr2	retained_intron	-	asmbl_97577	223982678	NA	asmbl_97573	223977494	223977400
GRMZM2G003043	rrb1	2	chr2	retained_intron	-	asmbl_97577	223982678	NA	asmbl_97574	223977494	223977400
GRMZM2G003514	zag5	2	chr4	alt_acceptor	+	asmbl_220498	223982678	156090489	asmbl_220496	156090293	156090450
GRMZM2G005066	c1	1	chr9	retained_intron	-	asmbl_398766	223982678	NA	asmbl_398765	9741727	9741640
GRMZM2G005066	c1	1	chr9	retained_intron	-	asmbl_398766	223982678	NA	asmbl_398767	9741727	9741640
GRMZM2G005066	c1	1	chr9	retained_intron	-	asmbl_398767	223982678	NA	asmbl_398765	9741508	9741360
GRMZM2G005066	c1	1	chr9	retained_intron	-	asmbl_398767	223982678	NA	asmbl_398766	9741508	9741360
GRMZM2G005353	yab14	2	chr10	retained_intron	-	asmbl_86957	223982678	NA	asmbl_86956	133111543	133111452
GRMZM2G005353	yab14	2	chr10	retained_intron	-	asmbl_86958	223982678	NA	asmbl_86956	133110935	133110134
GRMZM2G005353	yab14	2	chr10	retained_intron	-	asmbl_86958	223982678	NA	asmbl_86956	133111270	133111145
GRMZM2G005353	yab14	2	chr10	retained_intron	-	asmbl_86958	223982678	NA	asmbl_86956	133111543	133111452
GRMZM2G005353	yab14	2	chr10	retained_intron	-	asmbl_86958	223982678	NA	asmbl_86957	133110935	133110134
GRMZM2G005353	yab14	2	chr10	retained_intron	-	asmbl_86958	223982678	NA	asmbl_86957	133111270	133111145
GRMZM2G007063	ohp2	2	chr5	retained_intron	+	asmbl_260109	223982678	NA	asmbl_260108	4254740	4255137
GRMZM2G007063	ohp2	2	chr5	retained_intron	+	asmbl_260110	223982678	NA	asmbl_260108	4254740	4255137
GRMZM2G007063	ohp2	2	chr5	retained_intron	+	asmbl_260110	223982678	NA	asmbl_260108	4255335	4255962
GRMZM2G007063	ohp2	2	chr5	retained_intron	+	asmbl_260110	223982678	NA	asmbl_260109	4255335	4255962
GRMZM2G009785	sxd1	1	chr5	alt_acceptor	+	asmbl_264723	223982678	133516981	asmbl_264719	133509822	133516926
GRMZM2G009785	sxd1	1	chr5	alt_acceptor	+	asmbl_264723	223982678	133516981	asmbl_264720	133516785	133516926
GRMZM2G009785	sxd1	1	chr5	alt_acceptor	+	asmbl_264723	223982678	133516981	asmbl_264722	133510035	133516926
GRMZM2G009785	sxd1	1	chr5	alt_acceptor	+	asmbl_264723	223982678	133516981	asmbl_264724	133509822	133516926
GRMZM2G009785	sxd1	1	chr5	alt_acceptor	+	asmbl_264723	223982678	133516981	asmbl_264726	133510035	133516926
GRMZM2G009785	sxd1	1	chr5	alt_acceptor	+	asmbl_264725	223982678	133504303	asmbl_264719	133502952	133504299
GRMZM2G009785	sxd1	1	chr5	alt_acceptor	+	asmbl_264725	223982678	133504303	asmbl_264720	133502952	133504299
GRMZM2G009785	sxd1	1	chr5	alt_acceptor	+	asmbl_264725	223982678	133504303	asmbl_264721	133502952	133504299
GRMZM2G009785	sxd1	1	chr5	alt_acceptor	+	asmbl_264725	223982678	133504303	asmbl_264722	133502952	133504299
GRMZM2G009785	sxd1	1	chr5	alt_acceptor	+	asmbl_264725	223982678	133504303	asmbl_264723	133502952	133504299
GRMZM2G009785	sxd1	1	chr5	alt_acceptor	+	asmbl_264725	223982678	133504303	asmbl_264724	133502952	133504299
GRMZM2G009785	sxd1	1	chr5	alt_acceptor	+	asmbl_264725	223982678	133516981	asmbl_264719	133509822	133516926
GRMZM2G009785	sxd1	1	chr5	alt_acceptor	+	asmbl_264725	223982678	133516981	asmbl_264720	133516785	133516926
GRMZM2G009785	sxd1	1	chr5	alt_acceptor	+	asmbl_264725	223982678	133516981	asmbl_264722	133510035	133516926
GRMZM2G009785	sxd1	1	chr5	alt_acceptor	+	asmbl_264725	223982678	133516981	asmbl_264724	133509822	133516926
GRMZM2G009785	sxd1	1	chr5	alt_acceptor	+	asmbl_264725	223982678	133516981	asmbl_264726	133510035	133516926
GRMZM2G009785	sxd1	1	chr5	alt_donor	+	asmbl_264724	223982678	133507295	asmbl_264719	133506390	133507295
GRMZM2G009785	sxd1	1	chr5	alt_donor	+	asmbl_264724	223982678	133507295	asmbl_264720	133506390	133507295
GRMZM2G009785	sxd1	1	chr5	alt_donor	+	asmbl_264724	223982678	133507295	asmbl_264721	133506390	133507295
GRMZM2G009785	sxd1	1	chr5	alt_donor	+	asmbl_264724	223982678	133507295	asmbl_264722	133506390	133507295
GRMZM2G009785	sxd1	1	chr5	alt_donor	+	asmbl_264724	223982678	133507295	asmbl_264723	133506390	133507295
GRMZM2G009785	sxd1	1	chr5	alt_donor	+	asmbl_264724	223982678	133507295	asmbl_264725	133506390	133507295
GRMZM2G009785	sxd1	1	chr5	alternate_exon	+	asmbl_264721	223982678	133517735	asmbl_264726	133510035	133516926
GRMZM2G009785	sxd1	1	chr5	retained_intron	+	asmbl_264726	223982678	NA	asmbl_264719	133502952	133504299
GRMZM2G009785	sxd1	1	chr5	retained_intron	+	asmbl_264726	223982678	NA	asmbl_264719	133504378	133505313
GRMZM2G009785	sxd1	1	chr5	retained_intron	+	asmbl_264726	223982678	NA	asmbl_264719	133505389	133506221
GRMZM2G009785	sxd1	1	chr5	retained_intron	+	asmbl_264726	223982678	NA	asmbl_264719	133506390	133507295
GRMZM2G009785	sxd1	1	chr5	retained_intron	+	asmbl_264726	223982678	NA	asmbl_264719	133507392	133509718
GRMZM2G009785	sxd1	1	chr5	retained_intron	+	asmbl_264726	223982678	NA	asmbl_264720	133502952	133504299
GRMZM2G009785	sxd1	1	chr5	retained_intron	+	asmbl_264726	223982678	NA	asmbl_264720	133504378	133505313
GRMZM2G009785	sxd1	1	chr5	retained_intron	+	asmbl_264726	223982678	NA	asmbl_264720	133505389	133506221
GRMZM2G009785	sxd1	1	chr5	retained_intron	+	asmbl_264726	223982678	NA	asmbl_264720	133506390	133507295
GRMZM2G009785	sxd1	1	chr5	retained_intron	+	asmbl_264726	223982678	NA	asmbl_264720	133507392	133509718
GRMZM2G009785	sxd1	1	chr5	retained_intron	+	asmbl_264726	223982678	NA	asmbl_264721	133502952	133504299
GRMZM2G009785	sxd1	1	chr5	retained_intron	+	asmbl_264726	223982678	NA	asmbl_264721	133504378	133505313
GRMZM2G009785	sxd1	1	chr5	retained_intron	+	asmbl_264726	223982678	NA	asmbl_264721	133505389	133506221
GRMZM2G009785	sxd1	1	chr5	retained_intron	+	asmbl_264726	223982678	NA	asmbl_264721	133506390	133507295
GRMZM2G009785	sxd1	1	chr5	retained_intron	+	asmbl_264726	223982678	NA	asmbl_264721	133507392	133509718
GRMZM2G009785	sxd1	1	chr5	retained_intron	+	asmbl_264726	223982678	NA	asmbl_264722	133502952	133504299
GRMZM2G009785	sxd1	1	chr5	retained_intron	+	asmbl_264726	223982678	NA	asmbl_264722	133504378	133505313
GRMZM2G009785	sxd1	1	chr5	retained_intron	+	asmbl_264726	223982678	NA	asmbl_264722	133505389	133506221
GRMZM2G009785	sxd1	1	chr5	retained_intron	+	asmbl_264726	223982678	NA	asmbl_264722	133506390	133507295
GRMZM2G009785	sxd1	1	chr5	retained_intron	+	asmbl_264726	223982678	NA	asmbl_264722	133507392	133509718
GRMZM2G009785	sxd1	1	chr5	retained_intron	+	asmbl_264726	223982678	NA	asmbl_264722	133509822	133509932
GRMZM2G009785	sxd1	1	chr5	retained_intron	+	asmbl_264726	223982678	NA	asmbl_264723	133502952	133504299
GRMZM2G009785	sxd1	1	chr5	retained_intron	+	asmbl_264726	223982678	NA	asmbl_264723	133504378	133505313
GRMZM2G009785	sxd1	1	chr5	retained_intron	+	asmbl_264726	223982678	NA	asmbl_264723	133505389	133506221
GRMZM2G009785	sxd1	1	chr5	retained_intron	+	asmbl_264726	223982678	NA	asmbl_264723	133506390	133507295
GRMZM2G009785	sxd1	1	chr5	retained_intron	+	asmbl_264726	223982678	NA	asmbl_264723	133507392	133509718
GRMZM2G009785	sxd1	1	chr5	retained_intron	+	asmbl_264726	223982678	NA	asmbl_264724	133502952	133504299
GRMZM2G009785	sxd1	1	chr5	retained_intron	+	asmbl_264726	223982678	NA	asmbl_264724	133504378	133505313
GRMZM2G009785	sxd1	1	chr5	retained_intron	+	asmbl_264726	223982678	NA	asmbl_264724	133505389	133506221
GRMZM2G009785	sxd1	1	chr5	retained_intron	+	asmbl_264726	223982678	NA	asmbl_264724	133506321	133507295
GRMZM2G009785	sxd1	1	chr5	retained_intron	+	asmbl_264726	223982678	NA	asmbl_264724	133507392	133509718
GRMZM2G009785	sxd1	1	chr5	retained_intron	+	asmbl_264726	223982678	NA	asmbl_264725	133502952	133504303
GRMZM2G009785	sxd1	1	chr5	retained_intron	+	asmbl_264726	223982678	NA	asmbl_264725	133504378	133505313
GRMZM2G009785	sxd1	1	chr5	retained_intron	+	asmbl_264726	223982678	NA	asmbl_264725	133505389	133506221
GRMZM2G009785	sxd1	1	chr5	retained_intron	+	asmbl_264726	223982678	NA	asmbl_264725	133506390	133507295
GRMZM2G009785	sxd1	1	chr5	retained_intron	+	asmbl_264726	223982678	NA	asmbl_264725	133507392	133509718
GRMZM2G009785	sxd1	1	chr5	skipped_exon	+	asmbl_264719	223982678	133516926	asmbl_264720	133516722	133516785
GRMZM2G009785	sxd1	1	chr5	skipped_exon	+	asmbl_264719	223982678	133516926	asmbl_264722	133509932	133510035
GRMZM2G009785	sxd1	1	chr5	skipped_exon	+	asmbl_264720	223982678	133516722	asmbl_264722	133509932	133510035
GRMZM2G009785	sxd1	1	chr5	skipped_exon	+	asmbl_264721	223982678	133517735	asmbl_264719	133516926	133517042
GRMZM2G009785	sxd1	1	chr5	skipped_exon	+	asmbl_264721	223982678	133517735	asmbl_264720	133516722	133517042
GRMZM2G009785	sxd1	1	chr5	skipped_exon	+	asmbl_264721	223982678	133517735	asmbl_264722	133509932	133517042
GRMZM2G009785	sxd1	1	chr5	skipped_exon	+	asmbl_264721	223982678	133517735	asmbl_264723	133516981	133517042
GRMZM2G009785	sxd1	1	chr5	skipped_exon	+	asmbl_264721	223982678	133517735	asmbl_264724	133516926	133517042
GRMZM2G009785	sxd1	1	chr5	skipped_exon	+	asmbl_264721	223982678	133517735	asmbl_264725	133516981	133517042
GRMZM2G009785	sxd1	1	chr5	skipped_exon	+	asmbl_264722	223982678	133516926	asmbl_264720	133516722	133516785
GRMZM2G009785	sxd1	1	chr5	skipped_exon	+	asmbl_264723	223982678	133516981	asmbl_264720	133516722	133516785
GRMZM2G009785	sxd1	1	chr5	skipped_exon	+	asmbl_264723	223982678	133516981	asmbl_264722	133509932	133510035
GRMZM2G009785	sxd1	1	chr5	skipped_exon	+	asmbl_264724	223982678	133516926	asmbl_264720	133516722	133516785
GRMZM2G009785	sxd1	1	chr5	skipped_exon	+	asmbl_264724	223982678	133516926	asmbl_264722	133509932	133510035
GRMZM2G009785	sxd1	1	chr5	skipped_exon	+	asmbl_264725	223982678	133516981	asmbl_264720	133516722	133516785
GRMZM2G009785	sxd1	1	chr5	skipped_exon	+	asmbl_264725	223982678	133516981	asmbl_264722	133509932	133510035
GRMZM2G009785	sxd1	1	chr5	skipped_exon	+	asmbl_264726	223982678	133516926	asmbl_264720	133516722	133516785
GRMZM2G010353	vp8	1	chr1	alt_acceptor	+	asmbl_58709	223982678	286325303	asmbl_58708	286322931	286325217
GRMZM2G010353	vp8	1	chr1	retained_intron	+	asmbl_58709	223982678	NA	asmbl_58708	286320169	286321741
GRMZM2G010868	plt2	2	chr3	retained_intron	-	asmbl_180532	223982678	NA	asmbl_180533	230607625	230607536
GRMZM2G011129	nbp1	1	chr7	retained_intron	+	asmbl_315477	223982678	NA	asmbl_315478	46481645	46481927
GRMZM2G012966	lyce1	2	chr8	alt_donor	+	asmbl_363383	223982678	138887494	asmbl_363388	138887402	138887494
GRMZM2G012966	lyce1	2	chr8	retained_intron	+	asmbl_363384	223982678	NA	asmbl_363383	138887396	138887494
GRMZM2G012966	lyce1	2	chr8	retained_intron	+	asmbl_363384	223982678	NA	asmbl_363383	138887615	138887686
GRMZM2G012966	lyce1	2	chr8	retained_intron	+	asmbl_363384	223982678	NA	asmbl_363388	138887402	138887494
GRMZM2G012966	lyce1	2	chr8	retained_intron	+	asmbl_363384	223982678	NA	asmbl_363388	138887615	138887686
GRMZM2G012966	lyce1	2	chr8	retained_intron	+	asmbl_363385	223982678	NA	asmbl_363383	138887223	138887302
GRMZM2G012966	lyce1	2	chr8	retained_intron	+	asmbl_363385	223982678	NA	asmbl_363383	138887396	138887494
GRMZM2G012966	lyce1	2	chr8	retained_intron	+	asmbl_363385	223982678	NA	asmbl_363383	138887615	138887686
GRMZM2G012966	lyce1	2	chr8	retained_intron	+	asmbl_363385	223982678	NA	asmbl_363384	138887223	138887302
GRMZM2G012966	lyce1	2	chr8	retained_intron	+	asmbl_363385	223982678	NA	asmbl_363388	138887223	138887302
GRMZM2G012966	lyce1	2	chr8	retained_intron	+	asmbl_363385	223982678	NA	asmbl_363388	138887402	138887494
GRMZM2G012966	lyce1	2	chr8	retained_intron	+	asmbl_363385	223982678	NA	asmbl_363388	138887615	138887686
GRMZM2G014729	ra3	1	chr7	alt_acceptor	-	asmbl_311991	223982678	166858764	asmbl_311994	166858848	166858779
GRMZM2G014729	ra3	1	chr7	retained_intron	-	asmbl_311994	223982678	NA	asmbl_311991	166858506	166858405
GRMZM2G014729	ra3	1	chr7	retained_intron	-	asmbl_311994	223982678	NA	asmbl_311995	166858506	166858405
GRMZM2G014729	ra3	1	chr7	retained_intron	-	asmbl_311995	223982678	NA	asmbl_311991	166858848	166858764
GRMZM2G014729	ra3	1	chr7	retained_intron	-	asmbl_311995	223982678	NA	asmbl_311994	166858848	166858779
GRMZM2G015295	ahh1	1	chr4	retained_intron	+	asmbl_216960	223982678	NA	asmbl_216957	21136872	21137689
GRMZM2G015534	o2	1	chr7	alt_acceptor	+	asmbl_314208	223982678	10793634	asmbl_314207	10793525	10793612
GRMZM2G015534	o2	1	chr7	retained_intron	+	asmbl_314206	223982678	NA	asmbl_314207	10793525	10793612
GRMZM2G015534	o2	1	chr7	retained_intron	+	asmbl_314206	223982678	NA	asmbl_314208	10793525	10793634
GRMZM2G016671	tlk1	1	chr1	retained_intron	-	asmbl_10813	223982678	NA	asmbl_10809	276338846	276338762
GRMZM2G016671	tlk1	1	chr1	skipped_exon	-	asmbl_10813	223982678	276331400	asmbl_10809	276336953	276336899
GRMZM2G016890	glu1	1	chr10	retained_intron	+	asmbl_62030	223982678	NA	asmbl_62028	34233050	34233282
GRMZM2G016890	glu1	1	chr10	retained_intron	+	asmbl_62030	223982678	NA	asmbl_62028	34233351	34233484
GRMZM2G016890	glu1	1	chr10	retained_intron	+	asmbl_62030	223982678	NA	asmbl_62028	34233542	34234237
GRMZM2G016890	glu1	1	chr10	retained_intron	+	asmbl_62030	223982678	NA	asmbl_62028	34234312	34234463
GRMZM2G016890	glu1	1	chr10	retained_intron	+	asmbl_62030	223982678	NA	asmbl_62028	34234540	34234658
GRMZM2G016890	glu1	1	chr10	retained_intron	+	asmbl_62030	223982678	NA	asmbl_62028	34234754	34234991
GRMZM2G016890	glu1	1	chr10	retained_intron	+	asmbl_62030	223982678	NA	asmbl_62028	34235246	34235347
GRMZM2G016890	glu1	1	chr10	retained_intron	+	asmbl_62030	223982678	NA	asmbl_62028	34235680	34235767
GRMZM2G016890	glu1	1	chr10	retained_intron	+	asmbl_62030	223982678	NA	asmbl_62028	34235801	34235880
GRMZM2G016890	glu1	1	chr10	retained_intron	+	asmbl_62030	223982678	NA	asmbl_62028	34235982	34237026
GRMZM2G017087	kn1	1	chr1	alt_acceptor	-	asmbl_10528	223982678	271342303	asmbl_10529	271347562	271343762
GRMZM2G017087	kn1	1	chr1	alt_acceptor	-	asmbl_10530	223982678	271342303	asmbl_10529	271347562	271343762
GRMZM2G017087	kn1	1	chr1	retained_intron	-	asmbl_10528	223982678	NA	asmbl_10530	271348402	271348320
GRMZM2G017087	kn1	1	chr1	retained_intron	-	asmbl_10528	223982678	NA	asmbl_10530	271348704	271348602
GRMZM2G017087	kn1	1	chr1	retained_intron	-	asmbl_10529	223982678	NA	asmbl_10530	271348402	271348320
GRMZM2G018241	cesa9	2	chr2	alt_donor	+	asmbl_131516	223982678	161124565	asmbl_131515	161124464	161124565
GRMZM2G018728	pki1	1	chr1	alt_donor	-	asmbl_2678	223982678	52808537	asmbl_2679	52808612	52808537
GRMZM2G021614	zcn9	2	chr8	retained_intron	+	asmbl_358910	223982678	NA	asmbl_358908	8472813	8473012
GRMZM2G021614	zcn9	2	chr8	retained_intron	+	asmbl_358910	223982678	NA	asmbl_358908	8473052	8474307
GRMZM2G021614	zcn9	2	chr8	retained_intron	+	asmbl_358910	223982678	NA	asmbl_358911	8472813	8473012
GRMZM2G021614	zcn9	2	chr8	retained_intron	+	asmbl_358911	223982678	NA	asmbl_358908	8473052	8474307
GRMZM2G023667	Smh3	2	chr8	retained_intron	+	asmbl_364257	223982678	NA	asmbl_364260	154156419	154157483
GRMZM2G023667	Smh3	2	chr8	retained_intron	+	asmbl_364257	223982678	NA	asmbl_364261	154155844	154155962
GRMZM2G023667	Smh3	2	chr8	retained_intron	+	asmbl_364260	223982678	NA	asmbl_364261	154155844	154155962
GRMZM2G023667	Smh3	2	chr8	retained_intron	+	asmbl_364261	223982678	NA	asmbl_364257	154156199	154156275
GRMZM2G023667	Smh3	2	chr8	retained_intron	+	asmbl_364261	223982678	NA	asmbl_364260	154156199	154156275
GRMZM2G024993	wx1	1	chr9	alt_acceptor	-	asmbl_399454	223982678	23257786	asmbl_399456	23257901	23257828
GRMZM2G025222	spi1	NA	chr3	retained_intron	-	asmbl_174182	223982678	NA	asmbl_174181	69966355	69965997
GRMZM2G025231	cesa7	1	chr7	retained_intron	-	asmbl_307708	223982678	NA	asmbl_307709	37024931	37024117
GRMZM2G025409	ppr5	2	chr4	retained_intron	-	asmbl_187536	223982678	NA	asmbl_187534	181427958	181427479
GRMZM2G025992	sod2	1	chr7	alt_donor	-	asmbl_312454	223982678	171736329	asmbl_312455	171736833	171736329
GRMZM2G025992	sod2	1	chr7	alt_donor	-	asmbl_312455	223982678	171736329	asmbl_312457	171736446	171736329
GRMZM2G025992	sod2	1	chr7	alternate_exon	-	asmbl_312454	223982678	171736329	asmbl_312457	171736446	171736329
GRMZM2G026117	cf1	1	chr5	alt_acceptor	+	asmbl_263872	223982678	84249330	asmbl_263873	84248559	84249325
GRMZM2G026643	ocl1	1	chr3	alt_donor	+	asmbl_138441	223982678	27558118	asmbl_138439	27555871	27558118
GRMZM2G026643	ocl1	1	chr3	retained_intron	+	asmbl_138444	223982678	NA	asmbl_138439	27553775	27555059
GRMZM2G026643	ocl1	1	chr3	retained_intron	+	asmbl_138444	223982678	NA	asmbl_138439	27555236	27555498
GRMZM2G026643	ocl1	1	chr3	retained_intron	+	asmbl_138444	223982678	NA	asmbl_138439	27555871	27558118
GRMZM2G026643	ocl1	1	chr3	retained_intron	+	asmbl_138444	223982678	NA	asmbl_138441	27553775	27555059
GRMZM2G026643	ocl1	1	chr3	retained_intron	+	asmbl_138444	223982678	NA	asmbl_138441	27555236	27555498
GRMZM2G026643	ocl1	1	chr3	retained_intron	+	asmbl_138444	223982678	NA	asmbl_138441	27555869	27558118
GRMZM2G026930	a1	1	chr3	retained_intron	-	asmbl_179550	223982678	NA	asmbl_179548	216305761	216305609
GRMZM2G026930	a1	1	chr3	retained_intron	-	asmbl_179550	223982678	NA	asmbl_179551	216305761	216305609
GRMZM2G026930	a1	1	chr3	retained_intron	-	asmbl_179551	223982678	NA	asmbl_179548	216306066	216305955
GRMZM2G026930	a1	1	chr3	retained_intron	-	asmbl_179551	223982678	NA	asmbl_179550	216306066	216305955
GRMZM2G027723	cesa2	1	chr6	retained_intron	+	asmbl_283460	223982678	NA	asmbl_283458	128565628	128565992
GRMZM2G028393	sci1	2	chr8	alt_acceptor	+	asmbl_363170	223982678	134463704	asmbl_363169	134463566	134463675
GRMZM2G032003	ugp1	1	chr7	retained_intron	-	asmbl_310730	223982678	NA	asmbl_310729	146492513	146492078
GRMZM2G032003	ugp1	1	chr7	retained_intron	-	asmbl_310733	223982678	NA	asmbl_310729	146492513	146492078
GRMZM2G032003	ugp1	1	chr7	retained_intron	-	asmbl_310733	223982678	NA	asmbl_310729	146492909	146492584
GRMZM2G032003	ugp1	1	chr7	retained_intron	-	asmbl_310733	223982678	NA	asmbl_310729	146493338	146493013
GRMZM2G032003	ugp1	1	chr7	retained_intron	-	asmbl_310733	223982678	NA	asmbl_310729	146493532	146493436
GRMZM2G032003	ugp1	1	chr7	retained_intron	-	asmbl_310733	223982678	NA	asmbl_310729	146493706	146493615
GRMZM2G032003	ugp1	1	chr7	retained_intron	-	asmbl_310733	223982678	NA	asmbl_310729	146493889	146493762
GRMZM2G032003	ugp1	1	chr7	retained_intron	-	asmbl_310733	223982678	NA	asmbl_310729	146494032	146493964
GRMZM2G032003	ugp1	1	chr7	retained_intron	-	asmbl_310733	223982678	NA	asmbl_310729	146494200	146494084
GRMZM2G032003	ugp1	1	chr7	retained_intron	-	asmbl_310733	223982678	NA	asmbl_310729	146494443	146494232
GRMZM2G032003	ugp1	1	chr7	retained_intron	-	asmbl_310733	223982678	NA	asmbl_310729	146494583	146494508
GRMZM2G032003	ugp1	1	chr7	retained_intron	-	asmbl_310733	223982678	NA	asmbl_310729	146494724	146494629
GRMZM2G032003	ugp1	1	chr7	retained_intron	-	asmbl_310733	223982678	NA	asmbl_310729	146495281	146494781
GRMZM2G032003	ugp1	1	chr7	retained_intron	-	asmbl_310733	223982678	NA	asmbl_310729	146495553	146495353
GRMZM2G032003	ugp1	1	chr7	retained_intron	-	asmbl_310733	223982678	NA	asmbl_310729	146495735	146495626
GRMZM2G032003	ugp1	1	chr7	retained_intron	-	asmbl_310733	223982678	NA	asmbl_310729	146495923	146495785
GRMZM2G032003	ugp1	1	chr7	retained_intron	-	asmbl_310733	223982678	NA	asmbl_310729	146496087	146496000
GRMZM2G032003	ugp1	1	chr7	retained_intron	-	asmbl_310733	223982678	NA	asmbl_310729	146497189	146496147
GRMZM2G032003	ugp1	1	chr7	retained_intron	-	asmbl_310733	223982678	NA	asmbl_310729	146497406	146497279
GRMZM2G032003	ugp1	1	chr7	retained_intron	-	asmbl_310733	223982678	NA	asmbl_310729	146497592	146497497
GRMZM2G032003	ugp1	1	chr7	retained_intron	-	asmbl_310733	223982678	NA	asmbl_310729	146497732	146497639
GRMZM2G032003	ugp1	1	chr7	retained_intron	-	asmbl_310733	223982678	NA	asmbl_310730	146492909	146492584
GRMZM2G032003	ugp1	1	chr7	retained_intron	-	asmbl_310733	223982678	NA	asmbl_310730	146493338	146493013
GRMZM2G032003	ugp1	1	chr7	retained_intron	-	asmbl_310733	223982678	NA	asmbl_310730	146493532	146493436
GRMZM2G032003	ugp1	1	chr7	retained_intron	-	asmbl_310733	223982678	NA	asmbl_310730	146493706	146493615
GRMZM2G032003	ugp1	1	chr7	retained_intron	-	asmbl_310733	223982678	NA	asmbl_310730	146493889	146493762
GRMZM2G032003	ugp1	1	chr7	retained_intron	-	asmbl_310733	223982678	NA	asmbl_310730	146494032	146493964
GRMZM2G032003	ugp1	1	chr7	retained_intron	-	asmbl_310733	223982678	NA	asmbl_310730	146494200	146494084
GRMZM2G032003	ugp1	1	chr7	retained_intron	-	asmbl_310733	223982678	NA	asmbl_310730	146494443	146494232
GRMZM2G032003	ugp1	1	chr7	retained_intron	-	asmbl_310733	223982678	NA	asmbl_310730	146494583	146494508
GRMZM2G032003	ugp1	1	chr7	retained_intron	-	asmbl_310733	223982678	NA	asmbl_310730	146494724	146494629
GRMZM2G032003	ugp1	1	chr7	retained_intron	-	asmbl_310733	223982678	NA	asmbl_310730	146495281	146494781
GRMZM2G032003	ugp1	1	chr7	retained_intron	-	asmbl_310733	223982678	NA	asmbl_310730	146495553	146495353
GRMZM2G032003	ugp1	1	chr7	retained_intron	-	asmbl_310733	223982678	NA	asmbl_310730	146495735	146495626
GRMZM2G032003	ugp1	1	chr7	retained_intron	-	asmbl_310733	223982678	NA	asmbl_310730	146495923	146495785
GRMZM2G032003	ugp1	1	chr7	retained_intron	-	asmbl_310733	223982678	NA	asmbl_310730	146496087	146496000
GRMZM2G032003	ugp1	1	chr7	retained_intron	-	asmbl_310733	223982678	NA	asmbl_310730	146497189	146496147
GRMZM2G032003	ugp1	1	chr7	retained_intron	-	asmbl_310733	223982678	NA	asmbl_310730	146497406	146497279
GRMZM2G032003	ugp1	1	chr7	retained_intron	-	asmbl_310733	223982678	NA	asmbl_310730	146497592	146497497
GRMZM2G032003	ugp1	1	chr7	retained_intron	-	asmbl_310733	223982678	NA	asmbl_310730	146497732	146497639
GRMZM2G032628	ae1	1	chr5	retained_intron	-	asmbl_255556	223982678	NA	asmbl_255554	168467885	168466798
GRMZM2G032628	ae1	1	chr5	retained_intron	-	asmbl_255556	223982678	NA	asmbl_255557	168467885	168466798
GRMZM2G032628	ae1	1	chr5	retained_intron	-	asmbl_255556	223982678	NA	asmbl_255560	168467885	168466798
GRMZM2G032628	ae1	1	chr5	retained_intron	-	asmbl_255557	223982678	NA	asmbl_255554	168454185	168453728
GRMZM2G032628	ae1	1	chr5	retained_intron	-	asmbl_255557	223982678	NA	asmbl_255556	168454185	168453728
GRMZM2G032628	ae1	1	chr5	retained_intron	-	asmbl_255560	223982678	NA	asmbl_255554	168453335	168453108
GRMZM2G032628	ae1	1	chr5	retained_intron	-	asmbl_255560	223982678	NA	asmbl_255554	168454185	168453728
GRMZM2G032628	ae1	1	chr5	retained_intron	-	asmbl_255560	223982678	NA	asmbl_255556	168453335	168453108
GRMZM2G032628	ae1	1	chr5	retained_intron	-	asmbl_255560	223982678	NA	asmbl_255556	168454185	168453728
GRMZM2G032628	ae1	1	chr5	retained_intron	-	asmbl_255560	223982678	NA	asmbl_255557	168453335	168453108
GRMZM2G035017	rps4	1	chr1	retained_intron	-	asmbl_11969	223982678	NA	asmbl_11967	296876210	296875919
GRMZM2G036564	tm20	2	chr6	alt_acceptor	-	asmbl_274567	223982678	120134032	asmbl_274565	120134390	120134155
GRMZM2G036564	tm20	2	chr6	retained_intron	-	asmbl_274564	223982678	NA	asmbl_274565	120134390	120134155
GRMZM2G036564	tm20	2	chr6	retained_intron	-	asmbl_274564	223982678	NA	asmbl_274565	120134816	120134737
GRMZM2G036564	tm20	2	chr6	retained_intron	-	asmbl_274564	223982678	NA	asmbl_274567	120134390	120134032
GRMZM2G036564	tm20	2	chr6	retained_intron	-	asmbl_274564	223982678	NA	asmbl_274567	120134816	120134737
GRMZM2G036609	fgs1	1	chr7	retained_intron	-	asmbl_312368	223982678	NA	asmbl_312369	170961998	170961703
GRMZM2G039155	emp2	2	chr2	alt_acceptor	-	asmbl_95214	223982678	177648980	asmbl_95216	177651173	177651069
GRMZM2G039155	emp2	2	chr2	retained_intron	-	asmbl_95216	223982678	NA	asmbl_95215	177649319	177648980
GRMZM2G039155	emp2	2	chr2	skipped_exon	-	asmbl_95214	223982678	177648980	asmbl_95215	177651069	177649319
GRMZM2G046191	igl1	1	chr1	alt_acceptor	-	asmbl_11434	223982678	288264168	asmbl_11435	288265814	288265706
GRMZM2G046191	igl1	1	chr1	alt_acceptor	-	asmbl_11434	223982678	288264168	asmbl_11437	288265814	288265706
GRMZM2G046191	igl1	1	chr1	alt_acceptor	-	asmbl_11438	223982678	288264168	asmbl_11435	288265814	288265706
GRMZM2G046191	igl1	1	chr1	alt_acceptor	-	asmbl_11438	223982678	288264168	asmbl_11437	288265814	288265706
GRMZM2G046191	igl1	1	chr1	alt_acceptor	-	asmbl_11440	223982678	288264168	asmbl_11435	288265814	288265706
GRMZM2G046191	igl1	1	chr1	alt_acceptor	-	asmbl_11440	223982678	288264168	asmbl_11437	288265814	288265706
GRMZM2G046191	igl1	1	chr1	retained_intron	-	asmbl_11434	223982678	NA	asmbl_11440	288261737	288261412
GRMZM2G046191	igl1	1	chr1	retained_intron	-	asmbl_11435	223982678	NA	asmbl_11440	288261737	288261412
GRMZM2G046191	igl1	1	chr1	retained_intron	-	asmbl_11436	223982678	NA	asmbl_11434	288265814	288264168
GRMZM2G046191	igl1	1	chr1	retained_intron	-	asmbl_11436	223982678	NA	asmbl_11435	288265814	288265706
GRMZM2G046191	igl1	1	chr1	retained_intron	-	asmbl_11436	223982678	NA	asmbl_11437	288265814	288265706
GRMZM2G046191	igl1	1	chr1	retained_intron	-	asmbl_11436	223982678	NA	asmbl_11438	288265814	288264168
GRMZM2G046191	igl1	1	chr1	retained_intron	-	asmbl_11436	223982678	NA	asmbl_11440	288261737	288261412
GRMZM2G046191	igl1	1	chr1	retained_intron	-	asmbl_11436	223982678	NA	asmbl_11440	288265814	288264168
GRMZM2G046191	igl1	1	chr1	retained_intron	-	asmbl_11437	223982678	NA	asmbl_11434	288263153	288262681
GRMZM2G046191	igl1	1	chr1	retained_intron	-	asmbl_11437	223982678	NA	asmbl_11435	288263153	288262681
GRMZM2G046191	igl1	1	chr1	retained_intron	-	asmbl_11437	223982678	NA	asmbl_11436	288263153	288262681
GRMZM2G046191	igl1	1	chr1	retained_intron	-	asmbl_11437	223982678	NA	asmbl_11440	288261737	288261412
GRMZM2G046191	igl1	1	chr1	retained_intron	-	asmbl_11438	223982678	NA	asmbl_11434	288263153	288262681
GRMZM2G046191	igl1	1	chr1	retained_intron	-	asmbl_11438	223982678	NA	asmbl_11435	288263153	288262681
GRMZM2G046191	igl1	1	chr1	retained_intron	-	asmbl_11438	223982678	NA	asmbl_11436	288263153	288262681
GRMZM2G046191	igl1	1	chr1	retained_intron	-	asmbl_11438	223982678	NA	asmbl_11440	288261737	288261412
GRMZM2G046191	igl1	1	chr1	retained_intron	-	asmbl_11439	223982678	NA	asmbl_11434	288263153	288262681
GRMZM2G046191	igl1	1	chr1	retained_intron	-	asmbl_11439	223982678	NA	asmbl_11434	288265814	288264168
GRMZM2G046191	igl1	1	chr1	retained_intron	-	asmbl_11439	223982678	NA	asmbl_11435	288263153	288262681
GRMZM2G046191	igl1	1	chr1	retained_intron	-	asmbl_11439	223982678	NA	asmbl_11435	288265814	288265706
GRMZM2G046191	igl1	1	chr1	retained_intron	-	asmbl_11439	223982678	NA	asmbl_11436	288263153	288262681
GRMZM2G046191	igl1	1	chr1	retained_intron	-	asmbl_11439	223982678	NA	asmbl_11437	288265814	288265706
GRMZM2G046191	igl1	1	chr1	retained_intron	-	asmbl_11439	223982678	NA	asmbl_11438	288265814	288264168
GRMZM2G046191	igl1	1	chr1	retained_intron	-	asmbl_11439	223982678	NA	asmbl_11440	288261737	288261412
GRMZM2G046191	igl1	1	chr1	retained_intron	-	asmbl_11439	223982678	NA	asmbl_11440	288265814	288264168
GRMZM2G046191	igl1	1	chr1	retained_intron	-	asmbl_11440	223982678	NA	asmbl_11434	288263153	288262681
GRMZM2G046191	igl1	1	chr1	retained_intron	-	asmbl_11440	223982678	NA	asmbl_11435	288263153	288262681
GRMZM2G046191	igl1	1	chr1	retained_intron	-	asmbl_11440	223982678	NA	asmbl_11436	288263153	288262681
GRMZM2G046601	gln3	2	chr9	alternate_exon	+	asmbl_379944	223982678	146068566	asmbl_379946	146068202	146068566
GRMZM2G046601	gln3	2	chr9	alternate_exon	+	asmbl_379944	223982678	146068566	asmbl_379947	146063009	146063168
GRMZM2G046601	gln3	2	chr9	alternate_exon	+	asmbl_379945	223982678	146068566	asmbl_379946	146068202	146068566
GRMZM2G046601	gln3	2	chr9	alternate_exon	+	asmbl_379945	223982678	146068566	asmbl_379947	146063009	146063168
GRMZM2G046601	gln3	2	chr9	retained_intron	+	asmbl_379944	223982678	NA	asmbl_379945	146069030	146069158
GRMZM2G046601	gln3	2	chr9	retained_intron	+	asmbl_379944	223982678	NA	asmbl_379946	146069030	146069158
GRMZM2G046601	gln3	2	chr9	retained_intron	+	asmbl_379945	223982678	NA	asmbl_379944	146069649	146069719
GRMZM2G046601	gln3	2	chr9	retained_intron	+	asmbl_379946	223982678	NA	asmbl_379944	146069649	146069719
GRMZM2G052890	zag1	1	chr6	retained_intron	-	asmbl_275098	223982678	NA	asmbl_275097	131825523	131825380
GRMZM2G052890	zag1	1	chr6	retained_intron	-	asmbl_275098	223982678	NA	asmbl_275099	131825523	131825380
GRMZM2G052890	zag1	1	chr6	retained_intron	-	asmbl_275099	223982678	NA	asmbl_275097	131826786	131826039
GRMZM2G055489	spp1	2	chr8	retained_intron	-	asmbl_370317	223982678	NA	asmbl_370316	116310148	116310060
GRMZM2G056400	kan1	1	chr1	retained_intron	-	asmbl_7852	223982678	NA	asmbl_7851	215610334	215609628
GRMZM2G057243	wc1	2	chr9	retained_intron	-	asmbl_404434	223982678	NA	asmbl_404431	152087552	152087146
GRMZM2G057243	wc1	2	chr9	retained_intron	-	asmbl_404434	223982678	NA	asmbl_404431	152091265	152090424
GRMZM2G057243	wc1	2	chr9	retained_intron	-	asmbl_404434	223982678	NA	asmbl_404431	152091803	152091376
GRMZM2G057243	wc1	2	chr9	retained_intron	-	asmbl_404434	223982678	NA	asmbl_404431	152092031	152091817
GRMZM2G057243	wc1	2	chr9	retained_intron	-	asmbl_404434	223982678	NA	asmbl_404431	152092491	152092101
GRMZM2G057935	phyC1	1	chr1	retained_intron	-	asmbl_10846	223982678	NA	asmbl_10850	276994660	276994464
GRMZM2G057935	phyC1	1	chr1	retained_intron	-	asmbl_10846	223982678	NA	asmbl_10850	276994819	276994713
GRMZM2G057935	phyC1	1	chr1	retained_intron	-	asmbl_10852	223982678	NA	asmbl_10846	276993782	276993323
GRMZM2G057935	phyC1	1	chr1	retained_intron	-	asmbl_10852	223982678	NA	asmbl_10846	276995288	276995187
GRMZM2G057935	phyC1	1	chr1	retained_intron	-	asmbl_10852	223982678	NA	asmbl_10850	276993782	276993323
GRMZM2G057935	phyC1	1	chr1	retained_intron	-	asmbl_10852	223982678	NA	asmbl_10850	276994660	276994464
GRMZM2G057935	phyC1	1	chr1	retained_intron	-	asmbl_10852	223982678	NA	asmbl_10850	276994819	276994713
GRMZM2G057935	phyC1	1	chr1	retained_intron	-	asmbl_10852	223982678	NA	asmbl_10850	276995288	276995187
GRMZM2G058522	sod9	2	chr9	alt_acceptor	-	asmbl_402695	223982678	129276678	asmbl_402697	129277861	129276688
GRMZM2G058522	sod9	2	chr9	alt_donor	-	asmbl_402693	223982678	129276678	asmbl_402694	129277563	129276678
GRMZM2G058522	sod9	2	chr9	alt_donor	-	asmbl_402695	223982678	129276678	asmbl_402694	129277563	129276678
GRMZM2G058522	sod9	2	chr9	alt_donor	-	asmbl_402697	223982678	129276688	asmbl_402694	129277563	129276678
GRMZM2G058522	sod9	2	chr9	alt_donor	-	asmbl_402698	223982678	129276678	asmbl_402694	129277563	129276678
GRMZM2G058522	sod9	2	chr9	retained_intron	-	asmbl_402695	223982678	NA	asmbl_402693	129276163	129276065
GRMZM2G058522	sod9	2	chr9	retained_intron	-	asmbl_402695	223982678	NA	asmbl_402693	129276591	129276264
GRMZM2G058522	sod9	2	chr9	retained_intron	-	asmbl_402695	223982678	NA	asmbl_402694	129276163	129276065
GRMZM2G058522	sod9	2	chr9	retained_intron	-	asmbl_402695	223982678	NA	asmbl_402694	129276591	129276264
GRMZM2G058522	sod9	2	chr9	retained_intron	-	asmbl_402695	223982678	NA	asmbl_402698	129276591	129276065
GRMZM2G058522	sod9	2	chr9	retained_intron	-	asmbl_402697	223982678	NA	asmbl_402693	129276163	129276065
GRMZM2G058522	sod9	2	chr9	retained_intron	-	asmbl_402697	223982678	NA	asmbl_402693	129276591	129276264
GRMZM2G058522	sod9	2	chr9	retained_intron	-	asmbl_402697	223982678	NA	asmbl_402694	129276163	129276065
GRMZM2G058522	sod9	2	chr9	retained_intron	-	asmbl_402697	223982678	NA	asmbl_402694	129276591	129276264
GRMZM2G058522	sod9	2	chr9	retained_intron	-	asmbl_402697	223982678	NA	asmbl_402698	129276591	129276065
GRMZM2G058522	sod9	2	chr9	skipped_exon	-	asmbl_402698	223982678	129276065	asmbl_402693	129276264	129276163
GRMZM2G058522	sod9	2	chr9	skipped_exon	-	asmbl_402698	223982678	129276065	asmbl_402694	129276264	129276163
GRMZM2G059037	afd1	1	chr6	retained_intron	+	asmbl_286027	223982678	NA	asmbl_286026	166595257	166595441
GRMZM2G060216	lg2	1	chr3	skipped_exon	+	asmbl_142675	223982678	176804957	asmbl_142674	176804761	176804808
GRMZM2G060216	lg2	1	chr3	skipped_exon	+	asmbl_142675	223982678	176804957	asmbl_142676	176804761	176804808
GRMZM2G062788	bsd2	1	chr1	alt_donor	+	asmbl_53018	223982678	158324919	asmbl_53017	158318880	158324919
GRMZM2G068506	bt2	2	chr4	alt_donor	-	asmbl_183695	223982678	58958982	asmbl_183696	58959723	58958982
GRMZM2G071620	zmm31	2	chr5	alt_acceptor	+	asmbl_260456	223982678	6922674	asmbl_260458	6921199	6922111
GRMZM2G071620	zmm31	2	chr5	alt_acceptor	+	asmbl_260456	223982678	6922674	asmbl_260460	6921199	6922111
GRMZM2G071620	zmm31	2	chr5	alt_acceptor	+	asmbl_260459	223982678	6922674	asmbl_260458	6921199	6922111
GRMZM2G071620	zmm31	2	chr5	alt_acceptor	+	asmbl_260459	223982678	6922674	asmbl_260460	6921199	6922111
GRMZM2G071620	zmm31	2	chr5	alt_donor	+	asmbl_260459	223982678	6921118	asmbl_260456	6918788	6921118
GRMZM2G071620	zmm31	2	chr5	alt_donor	+	asmbl_260459	223982678	6921118	asmbl_260457	6918788	6921118
GRMZM2G071620	zmm31	2	chr5	alt_donor	+	asmbl_260459	223982678	6921118	asmbl_260458	6918788	6921118
GRMZM2G071620	zmm31	2	chr5	alt_donor	+	asmbl_260460	223982678	6921118	asmbl_260456	6918788	6921118
GRMZM2G071620	zmm31	2	chr5	alt_donor	+	asmbl_260460	223982678	6921118	asmbl_260457	6918788	6921118
GRMZM2G071620	zmm31	2	chr5	alt_donor	+	asmbl_260460	223982678	6921118	asmbl_260458	6918788	6921118
GRMZM2G071620	zmm31	2	chr5	alt_donor	+	asmbl_260461	223982678	6921118	asmbl_260456	6918788	6921118
GRMZM2G071620	zmm31	2	chr5	alt_donor	+	asmbl_260461	223982678	6921118	asmbl_260457	6918788	6921118
GRMZM2G071620	zmm31	2	chr5	alt_donor	+	asmbl_260461	223982678	6921118	asmbl_260458	6918788	6921118
GRMZM2G071620	zmm31	2	chr5	retained_intron	+	asmbl_260457	223982678	NA	asmbl_260456	6921199	6922674
GRMZM2G071620	zmm31	2	chr5	retained_intron	+	asmbl_260457	223982678	NA	asmbl_260458	6921199	6922111
GRMZM2G071620	zmm31	2	chr5	retained_intron	+	asmbl_260457	223982678	NA	asmbl_260459	6921199	6922674
GRMZM2G071620	zmm31	2	chr5	retained_intron	+	asmbl_260457	223982678	NA	asmbl_260460	6921199	6922111
GRMZM2G071620	zmm31	2	chr5	retained_intron	+	asmbl_260461	223982678	NA	asmbl_260456	6921199	6922674
GRMZM2G071620	zmm31	2	chr5	retained_intron	+	asmbl_260461	223982678	NA	asmbl_260458	6921199	6922111
GRMZM2G071620	zmm31	2	chr5	retained_intron	+	asmbl_260461	223982678	NA	asmbl_260459	6921199	6922674
GRMZM2G071620	zmm31	2	chr5	retained_intron	+	asmbl_260461	223982678	NA	asmbl_260460	6921199	6922111
GRMZM2G073671	cyc3	2	chr6	alt_acceptor	-	asmbl_272717	223982678	82623122	asmbl_272715	82623830	82623125
GRMZM2G073671	cyc3	2	chr6	alt_acceptor	-	asmbl_272717	223982678	82623122	asmbl_272716	82623830	82623125
GRMZM2G073671	cyc3	2	chr6	alt_acceptor	-	asmbl_272717	223982678	82623122	asmbl_272718	82623830	82623125
GRMZM2G073671	cyc3	2	chr6	retained_intron	-	asmbl_272715	223982678	NA	asmbl_272716	82620344	82620125
GRMZM2G073671	cyc3	2	chr6	retained_intron	-	asmbl_272717	223982678	NA	asmbl_272716	82620344	82620125
GRMZM2G073671	cyc3	2	chr6	retained_intron	-	asmbl_272718	223982678	NA	asmbl_272715	82622612	82621975
GRMZM2G073671	cyc3	2	chr6	retained_intron	-	asmbl_272718	223982678	NA	asmbl_272716	82620344	82620125
GRMZM2G073671	cyc3	2	chr6	retained_intron	-	asmbl_272718	223982678	NA	asmbl_272716	82622612	82621975
GRMZM2G073671	cyc3	2	chr6	retained_intron	-	asmbl_272718	223982678	NA	asmbl_272717	82622612	82621975
GRMZM2G074082	sgo1	1	chr7	retained_intron	-	asmbl_307231	223982678	NA	asmbl_307230	18521862	18521774
GRMZM2G074543	yab9	2	chr5	retained_intron	+	asmbl_261564	223982678	NA	asmbl_261565	23573640	23573760
GRMZM2G074543	yab9	2	chr5	retained_intron	+	asmbl_261564	223982678	NA	asmbl_261565	23575056	23575401
GRMZM2G074543	yab9	2	chr5	retained_intron	+	asmbl_261564	223982678	NA	asmbl_261567	23573640	23573760
GRMZM2G074543	yab9	2	chr5	retained_intron	+	asmbl_261567	223982678	NA	asmbl_261565	23575056	23575401
GRMZM2G075081	zcn4	1	chr2	retained_intron	+	asmbl_128814	223982678	NA	asmbl_128810	57744073	57744338
GRMZM2G075081	zcn4	1	chr2	retained_intron	+	asmbl_128814	223982678	NA	asmbl_128810	57744378	57744488
GRMZM2G075081	zcn4	1	chr2	retained_intron	+	asmbl_128814	223982678	NA	asmbl_128815	57744378	57744488
GRMZM2G075081	zcn4	1	chr2	retained_intron	+	asmbl_128815	223982678	NA	asmbl_128810	57744073	57744338
GRMZM2G078412	crs1	1	chr1	retained_intron	-	asmbl_8011	223982678	NA	asmbl_8010	220979696	220979616
GRMZM2G078412	crs1	1	chr1	retained_intron	-	asmbl_8011	223982678	NA	asmbl_8010	220979985	220979755
GRMZM2G078412	crs1	1	chr1	retained_intron	-	asmbl_8011	223982678	NA	asmbl_8010	220980384	220980277
GRMZM2G078412	crs1	1	chr1	retained_intron	-	asmbl_8011	223982678	NA	asmbl_8010	220980641	220980540
GRMZM2G078412	crs1	1	chr1	retained_intron	-	asmbl_8011	223982678	NA	asmbl_8012	220981594	220981085
GRMZM2G078412	crs1	1	chr1	retained_intron	-	asmbl_8011	223982678	NA	asmbl_8012	220981982	220981724
GRMZM2G078412	crs1	1	chr1	retained_intron	-	asmbl_8012	223982678	NA	asmbl_8011	220982366	220982278
GRMZM2G080079	gol1	2	chr4	alt_acceptor	-	asmbl_187558	223982678	181962317	asmbl_187555	181962636	181962341
GRMZM2G080079	gol1	2	chr4	alt_acceptor	-	asmbl_187558	223982678	181962317	asmbl_187556	181962636	181962341
GRMZM2G080079	gol1	2	chr4	alt_acceptor	-	asmbl_187558	223982678	181962317	asmbl_187563	181962636	181962341
GRMZM2G080079	gol1	2	chr4	alt_acceptor	-	asmbl_187559	223982678	181962317	asmbl_187555	181962636	181962341
GRMZM2G080079	gol1	2	chr4	alt_acceptor	-	asmbl_187559	223982678	181962317	asmbl_187556	181962636	181962341
GRMZM2G080079	gol1	2	chr4	alt_acceptor	-	asmbl_187564	223982678	181962317	asmbl_187555	181962636	181962341
GRMZM2G080079	gol1	2	chr4	alt_acceptor	-	asmbl_187564	223982678	181962317	asmbl_187556	181962636	181962341
GRMZM2G080079	gol1	2	chr4	alt_acceptor	-	asmbl_187564	223982678	181962317	asmbl_187563	181962636	181962341
GRMZM2G080079	gol1	2	chr4	alt_donor	-	asmbl_187555	223982678	181961759	asmbl_187563	181961914	181961759
GRMZM2G080079	gol1	2	chr4	alt_donor	-	asmbl_187555	223982678	181961759	asmbl_187564	181961914	181961759
GRMZM2G080079	gol1	2	chr4	alt_donor	-	asmbl_187556	223982678	181961759	asmbl_187563	181961914	181961759
GRMZM2G080079	gol1	2	chr4	alt_donor	-	asmbl_187556	223982678	181961759	asmbl_187564	181961914	181961759
GRMZM2G080079	gol1	2	chr4	alt_donor	-	asmbl_187558	223982678	181961759	asmbl_187563	181961914	181961759
GRMZM2G080079	gol1	2	chr4	alt_donor	-	asmbl_187558	223982678	181961759	asmbl_187564	181961914	181961759
GRMZM2G080079	gol1	2	chr4	retained_intron	-	asmbl_187556	223982678	NA	asmbl_187555	181963496	181963353
GRMZM2G080079	gol1	2	chr4	retained_intron	-	asmbl_187556	223982678	NA	asmbl_187559	181963496	181963353
GRMZM2G080079	gol1	2	chr4	retained_intron	-	asmbl_187556	223982678	NA	asmbl_187560	181963496	181963353
GRMZM2G080079	gol1	2	chr4	retained_intron	-	asmbl_187556	223982678	NA	asmbl_187561	181963496	181963353
GRMZM2G080079	gol1	2	chr4	retained_intron	-	asmbl_187558	223982678	NA	asmbl_187555	181963496	181963353
GRMZM2G080079	gol1	2	chr4	retained_intron	-	asmbl_187558	223982678	NA	asmbl_187559	181963496	181963353
GRMZM2G080079	gol1	2	chr4	retained_intron	-	asmbl_187558	223982678	NA	asmbl_187560	181963496	181963353
GRMZM2G080079	gol1	2	chr4	retained_intron	-	asmbl_187558	223982678	NA	asmbl_187561	181963496	181963353
GRMZM2G080079	gol1	2	chr4	retained_intron	-	asmbl_187560	223982678	NA	asmbl_187555	181962636	181962341
GRMZM2G080079	gol1	2	chr4	retained_intron	-	asmbl_187560	223982678	NA	asmbl_187555	181963166	181962719
GRMZM2G080079	gol1	2	chr4	retained_intron	-	asmbl_187560	223982678	NA	asmbl_187556	181962636	181962341
GRMZM2G080079	gol1	2	chr4	retained_intron	-	asmbl_187560	223982678	NA	asmbl_187556	181963166	181962719
GRMZM2G080079	gol1	2	chr4	retained_intron	-	asmbl_187560	223982678	NA	asmbl_187558	181962636	181962317
GRMZM2G080079	gol1	2	chr4	retained_intron	-	asmbl_187560	223982678	NA	asmbl_187558	181963166	181962719
GRMZM2G080079	gol1	2	chr4	retained_intron	-	asmbl_187560	223982678	NA	asmbl_187559	181962174	181962021
GRMZM2G080079	gol1	2	chr4	retained_intron	-	asmbl_187560	223982678	NA	asmbl_187559	181962636	181962317
GRMZM2G080079	gol1	2	chr4	retained_intron	-	asmbl_187560	223982678	NA	asmbl_187559	181963166	181962719
GRMZM2G080079	gol1	2	chr4	retained_intron	-	asmbl_187560	223982678	NA	asmbl_187561	181962636	181962341
GRMZM2G080079	gol1	2	chr4	retained_intron	-	asmbl_187560	223982678	NA	asmbl_187561	181963166	181962719
GRMZM2G080079	gol1	2	chr4	retained_intron	-	asmbl_187560	223982678	NA	asmbl_187562	181962636	181962341
GRMZM2G080079	gol1	2	chr4	retained_intron	-	asmbl_187560	223982678	NA	asmbl_187562	181963166	181962719
GRMZM2G080079	gol1	2	chr4	retained_intron	-	asmbl_187560	223982678	NA	asmbl_187563	181962636	181962341
GRMZM2G080079	gol1	2	chr4	retained_intron	-	asmbl_187560	223982678	NA	asmbl_187564	181962636	181962317
GRMZM2G080079	gol1	2	chr4	retained_intron	-	asmbl_187561	223982678	NA	asmbl_187555	181962174	181961759
GRMZM2G080079	gol1	2	chr4	retained_intron	-	asmbl_187561	223982678	NA	asmbl_187556	181962174	181961759
GRMZM2G080079	gol1	2	chr4	retained_intron	-	asmbl_187561	223982678	NA	asmbl_187558	181962174	181961759
GRMZM2G080079	gol1	2	chr4	retained_intron	-	asmbl_187561	223982678	NA	asmbl_187559	181961914	181961759
GRMZM2G080079	gol1	2	chr4	retained_intron	-	asmbl_187561	223982678	NA	asmbl_187559	181962174	181962021
GRMZM2G080079	gol1	2	chr4	retained_intron	-	asmbl_187561	223982678	NA	asmbl_187560	181961914	181961759
GRMZM2G080079	gol1	2	chr4	retained_intron	-	asmbl_187561	223982678	NA	asmbl_187563	181961914	181961759
GRMZM2G080079	gol1	2	chr4	retained_intron	-	asmbl_187561	223982678	NA	asmbl_187564	181961914	181961759
GRMZM2G080079	gol1	2	chr4	retained_intron	-	asmbl_187562	223982678	NA	asmbl_187555	181962174	181961759
GRMZM2G080079	gol1	2	chr4	retained_intron	-	asmbl_187562	223982678	NA	asmbl_187555	181963496	181963353
GRMZM2G080079	gol1	2	chr4	retained_intron	-	asmbl_187562	223982678	NA	asmbl_187556	181962174	181961759
GRMZM2G080079	gol1	2	chr4	retained_intron	-	asmbl_187562	223982678	NA	asmbl_187558	181962174	181961759
GRMZM2G080079	gol1	2	chr4	retained_intron	-	asmbl_187562	223982678	NA	asmbl_187559	181961914	181961759
GRMZM2G080079	gol1	2	chr4	retained_intron	-	asmbl_187562	223982678	NA	asmbl_187559	181962174	181962021
GRMZM2G080079	gol1	2	chr4	retained_intron	-	asmbl_187562	223982678	NA	asmbl_187559	181963496	181963353
GRMZM2G080079	gol1	2	chr4	retained_intron	-	asmbl_187562	223982678	NA	asmbl_187560	181961914	181961759
GRMZM2G080079	gol1	2	chr4	retained_intron	-	asmbl_187562	223982678	NA	asmbl_187560	181963496	181963353
GRMZM2G080079	gol1	2	chr4	retained_intron	-	asmbl_187562	223982678	NA	asmbl_187561	181963496	181963353
GRMZM2G080079	gol1	2	chr4	retained_intron	-	asmbl_187562	223982678	NA	asmbl_187563	181961914	181961759
GRMZM2G080079	gol1	2	chr4	retained_intron	-	asmbl_187562	223982678	NA	asmbl_187564	181961914	181961759
GRMZM2G080079	gol1	2	chr4	retained_intron	-	asmbl_187563	223982678	NA	asmbl_187559	181962174	181962021
GRMZM2G080079	gol1	2	chr4	retained_intron	-	asmbl_187564	223982678	NA	asmbl_187559	181962174	181962021
GRMZM2G080079	gol1	2	chr4	skipped_exon	-	asmbl_187555	223982678	181961759	asmbl_187559	181962021	181961914
GRMZM2G080079	gol1	2	chr4	skipped_exon	-	asmbl_187556	223982678	181961759	asmbl_187559	181962021	181961914
GRMZM2G080079	gol1	2	chr4	skipped_exon	-	asmbl_187558	223982678	181961759	asmbl_187559	181962021	181961914
GRMZM2G081554	an1	1	chr1	retained_intron	+	asmbl_56360	223982678	NA	asmbl_56359	241219326	241222098
GRMZM2G081554	an1	1	chr1	retained_intron	+	asmbl_56360	223982678	NA	asmbl_56361	241219326	241222098
GRMZM2G081554	an1	1	chr1	retained_intron	+	asmbl_56360	223982678	NA	asmbl_56362	241219326	241222098
GRMZM2G081554	an1	1	chr1	retained_intron	+	asmbl_56360	223982678	NA	asmbl_56363	241219326	241222098
GRMZM2G081554	an1	1	chr1	retained_intron	+	asmbl_56360	223982678	NA	asmbl_56367	241219326	241222098
GRMZM2G081554	an1	1	chr1	retained_intron	+	asmbl_56362	223982678	NA	asmbl_56359	241223704	241223817
GRMZM2G081554	an1	1	chr1	retained_intron	+	asmbl_56362	223982678	NA	asmbl_56360	241223704	241223817
GRMZM2G081554	an1	1	chr1	retained_intron	+	asmbl_56362	223982678	NA	asmbl_56361	241223704	241223817
GRMZM2G081554	an1	1	chr1	retained_intron	+	asmbl_56363	223982678	NA	asmbl_56359	241223704	241223817
GRMZM2G081554	an1	1	chr1	retained_intron	+	asmbl_56363	223982678	NA	asmbl_56360	241223704	241223817
GRMZM2G081554	an1	1	chr1	retained_intron	+	asmbl_56363	223982678	NA	asmbl_56361	241223704	241223817
GRMZM2G081554	an1	1	chr1	retained_intron	+	asmbl_56370	223982678	NA	asmbl_56359	241225641	241226396
GRMZM2G081554	an1	1	chr1	retained_intron	+	asmbl_56370	223982678	NA	asmbl_56360	241225641	241226396
GRMZM2G081554	an1	1	chr1	retained_intron	+	asmbl_56370	223982678	NA	asmbl_56361	241225641	241226396
GRMZM2G081554	an1	1	chr1	retained_intron	+	asmbl_56370	223982678	NA	asmbl_56362	241225641	241226396
GRMZM2G081554	an1	1	chr1	retained_intron	+	asmbl_56370	223982678	NA	asmbl_56363	241225641	241226396
GRMZM2G081554	an1	1	chr1	retained_intron	+	asmbl_56370	223982678	NA	asmbl_56366	241225641	241226396
GRMZM2G081666	kch3	2	chr4	alt_acceptor	+	asmbl_223437	223982678	226944233	asmbl_223435	226944122	226944224
GRMZM2G081666	kch3	2	chr4	alt_acceptor	+	asmbl_223437	223982678	226944233	asmbl_223436	226944122	226944224
GRMZM2G081666	kch3	2	chr4	alt_acceptor	+	asmbl_223437	223982678	226944233	asmbl_223444	226944122	226944224
GRMZM2G081666	kch3	2	chr4	alt_acceptor	+	asmbl_223437	223982678	226944233	asmbl_223449	226944122	226944224
GRMZM2G081666	kch3	2	chr4	alt_acceptor	+	asmbl_223440	223982678	226941629	asmbl_223435	226941504	226941626
GRMZM2G081666	kch3	2	chr4	alt_acceptor	+	asmbl_223440	223982678	226941629	asmbl_223437	226941504	226941626
GRMZM2G081666	kch3	2	chr4	alt_acceptor	+	asmbl_223440	223982678	226941629	asmbl_223444	226941504	226941626
GRMZM2G081666	kch3	2	chr4	alt_acceptor	+	asmbl_223440	223982678	226944233	asmbl_223435	226944122	226944224
GRMZM2G081666	kch3	2	chr4	alt_acceptor	+	asmbl_223440	223982678	226944233	asmbl_223436	226944122	226944224
GRMZM2G081666	kch3	2	chr4	alt_acceptor	+	asmbl_223440	223982678	226944233	asmbl_223444	226944122	226944224
GRMZM2G081666	kch3	2	chr4	alt_acceptor	+	asmbl_223440	223982678	226944233	asmbl_223449	226944122	226944224
GRMZM2G081666	kch3	2	chr4	alt_acceptor	+	asmbl_223449	223982678	226941629	asmbl_223435	226941504	226941626
GRMZM2G081666	kch3	2	chr4	alt_acceptor	+	asmbl_223449	223982678	226941629	asmbl_223437	226941504	226941626
GRMZM2G081666	kch3	2	chr4	alt_acceptor	+	asmbl_223449	223982678	226941629	asmbl_223444	226941504	226941626
GRMZM2G081666	kch3	2	chr4	alt_donor	+	asmbl_223435	223982678	226939038	asmbl_223449	226938872	226938955
GRMZM2G081666	kch3	2	chr4	alt_donor	+	asmbl_223437	223982678	226939038	asmbl_223449	226938872	226938955
GRMZM2G081666	kch3	2	chr4	alt_donor	+	asmbl_223437	223982678	226940182	asmbl_223435	226939997	226940182
GRMZM2G081666	kch3	2	chr4	alt_donor	+	asmbl_223440	223982678	226939038	asmbl_223449	226938872	226938955
GRMZM2G081666	kch3	2	chr4	alt_donor	+	asmbl_223440	223982678	226940182	asmbl_223435	226939997	226940182
GRMZM2G081666	kch3	2	chr4	alt_donor	+	asmbl_223444	223982678	226940182	asmbl_223435	226939997	226940182
GRMZM2G081666	kch3	2	chr4	retained_intron	+	asmbl_223436	223982678	NA	asmbl_223435	226939997	226940182
GRMZM2G081666	kch3	2	chr4	retained_intron	+	asmbl_223436	223982678	NA	asmbl_223435	226940421	226940505
GRMZM2G081666	kch3	2	chr4	retained_intron	+	asmbl_223436	223982678	NA	asmbl_223435	226941504	226941626
GRMZM2G081666	kch3	2	chr4	retained_intron	+	asmbl_223436	223982678	NA	asmbl_223435	226946116	226946208
GRMZM2G081666	kch3	2	chr4	retained_intron	+	asmbl_223436	223982678	NA	asmbl_223435	226946325	226946437
GRMZM2G081666	kch3	2	chr4	retained_intron	+	asmbl_223436	223982678	NA	asmbl_223437	226939562	226940182
GRMZM2G081666	kch3	2	chr4	retained_intron	+	asmbl_223436	223982678	NA	asmbl_223437	226940421	226940505
GRMZM2G081666	kch3	2	chr4	retained_intron	+	asmbl_223436	223982678	NA	asmbl_223437	226941504	226941626
GRMZM2G081666	kch3	2	chr4	retained_intron	+	asmbl_223436	223982678	NA	asmbl_223437	226946116	226946208
GRMZM2G081666	kch3	2	chr4	retained_intron	+	asmbl_223436	223982678	NA	asmbl_223437	226946325	226946437
GRMZM2G081666	kch3	2	chr4	retained_intron	+	asmbl_223436	223982678	NA	asmbl_223440	226939562	226940182
GRMZM2G081666	kch3	2	chr4	retained_intron	+	asmbl_223436	223982678	NA	asmbl_223440	226940421	226940505
GRMZM2G081666	kch3	2	chr4	retained_intron	+	asmbl_223436	223982678	NA	asmbl_223440	226941504	226941629
GRMZM2G081666	kch3	2	chr4	retained_intron	+	asmbl_223436	223982678	NA	asmbl_223444	226939562	226940182
GRMZM2G081666	kch3	2	chr4	retained_intron	+	asmbl_223436	223982678	NA	asmbl_223444	226940421	226940505
GRMZM2G081666	kch3	2	chr4	retained_intron	+	asmbl_223436	223982678	NA	asmbl_223444	226941504	226941626
GRMZM2G081666	kch3	2	chr4	retained_intron	+	asmbl_223436	223982678	NA	asmbl_223449	226939997	226940182
GRMZM2G081666	kch3	2	chr4	retained_intron	+	asmbl_223436	223982678	NA	asmbl_223449	226940421	226940505
GRMZM2G081666	kch3	2	chr4	retained_intron	+	asmbl_223436	223982678	NA	asmbl_223449	226941504	226941629
GRMZM2G081666	kch3	2	chr4	retained_intron	+	asmbl_223436	223982678	NA	asmbl_223449	226946116	226946208
GRMZM2G081666	kch3	2	chr4	retained_intron	+	asmbl_223444	223982678	NA	asmbl_223435	226938720	226938799
GRMZM2G081666	kch3	2	chr4	retained_intron	+	asmbl_223444	223982678	NA	asmbl_223437	226938720	226938799
GRMZM2G081666	kch3	2	chr4	retained_intron	+	asmbl_223444	223982678	NA	asmbl_223440	226938720	226938799
GRMZM2G081666	kch3	2	chr4	retained_intron	+	asmbl_223444	223982678	NA	asmbl_223449	226938720	226938799
GRMZM2G081666	kch3	2	chr4	retained_intron	+	asmbl_223449	223982678	NA	asmbl_223435	226939095	226939245
GRMZM2G081666	kch3	2	chr4	retained_intron	+	asmbl_223449	223982678	NA	asmbl_223435	226943810	226943935
GRMZM2G081666	kch3	2	chr4	retained_intron	+	asmbl_223449	223982678	NA	asmbl_223435	226946325	226946437
GRMZM2G081666	kch3	2	chr4	retained_intron	+	asmbl_223449	223982678	NA	asmbl_223436	226943810	226943935
GRMZM2G081666	kch3	2	chr4	retained_intron	+	asmbl_223449	223982678	NA	asmbl_223437	226939095	226939245
GRMZM2G081666	kch3	2	chr4	retained_intron	+	asmbl_223449	223982678	NA	asmbl_223437	226943810	226943935
GRMZM2G081666	kch3	2	chr4	retained_intron	+	asmbl_223449	223982678	NA	asmbl_223437	226946325	226946437
GRMZM2G081666	kch3	2	chr4	retained_intron	+	asmbl_223449	223982678	NA	asmbl_223440	226939095	226939245
GRMZM2G081666	kch3	2	chr4	retained_intron	+	asmbl_223449	223982678	NA	asmbl_223440	226943810	226943935
GRMZM2G081666	kch3	2	chr4	retained_intron	+	asmbl_223449	223982678	NA	asmbl_223444	226939095	226939245
GRMZM2G081666	kch3	2	chr4	retained_intron	+	asmbl_223449	223982678	NA	asmbl_223444	226943810	226943935
GRMZM2G081843	pip1e	2	chr4	alternate_exon	-	asmbl_186805	223982678	169976253	asmbl_186804	169976370	169976253
GRMZM2G081843	pip1e	2	chr4	retained_intron	-	asmbl_186803	223982678	NA	asmbl_186804	169976370	169976253
GRMZM2G082264	mwp1	1	chr7	retained_intron	-	asmbl_309259	223982678	NA	asmbl_309258	107238519	107237871
GRMZM2G082264	mwp1	1	chr7	retained_intron	-	asmbl_309259	223982678	NA	asmbl_309260	107238519	107237871
GRMZM2G083243	tua6	1	chr7	retained_intron	+	asmbl_319192	223982678	NA	asmbl_319191	160034089	160034699
GRMZM2G083243	tua6	1	chr7	retained_intron	+	asmbl_319193	223982678	NA	asmbl_319191	160032665	160033582
GRMZM2G083243	tua6	1	chr7	retained_intron	+	asmbl_319193	223982678	NA	asmbl_319191	160033796	160033890
GRMZM2G083243	tua6	1	chr7	retained_intron	+	asmbl_319193	223982678	NA	asmbl_319191	160034089	160034699
GRMZM2G083243	tua6	1	chr7	retained_intron	+	asmbl_319193	223982678	NA	asmbl_319192	160032665	160033582
GRMZM2G083243	tua6	1	chr7	retained_intron	+	asmbl_319193	223982678	NA	asmbl_319192	160033796	160033890
GRMZM2G083459	dcd1	1	chr10	alt_donor	+	asmbl_63562	223982678	90765495	asmbl_63561	90765409	90765495
GRMZM2G083459	dcd1	1	chr10	retained_intron	+	asmbl_63560	223982678	NA	asmbl_63561	90765409	90765495
GRMZM2G083459	dcd1	1	chr10	retained_intron	+	asmbl_63560	223982678	NA	asmbl_63562	90765397	90765495
GRMZM2G083841	pep1	1	chr9	retained_intron	+	asmbl_376872	223982678	NA	asmbl_376869	61297240	61298131
GRMZM2G083841	pep1	1	chr9	retained_intron	+	asmbl_376872	223982678	NA	asmbl_376869	61298353	61298802
GRMZM2G083950	crp1	1	chr7	retained_intron	-	asmbl_311233	223982678	NA	asmbl_311234	155834131	155834033
GRMZM2G083950	crp1	1	chr7	retained_intron	-	asmbl_311233	223982678	NA	asmbl_311234	155835057	155834975
GRMZM2G083950	crp1	1	chr7	retained_intron	-	asmbl_311235	223982678	NA	asmbl_311233	155834018	155833919
GRMZM2G083950	crp1	1	chr7	retained_intron	-	asmbl_311235	223982678	NA	asmbl_311234	155834018	155833919
GRMZM2G083950	crp1	1	chr7	retained_intron	-	asmbl_311235	223982678	NA	asmbl_311234	155834131	155834033
GRMZM2G083950	crp1	1	chr7	retained_intron	-	asmbl_311235	223982678	NA	asmbl_311234	155835057	155834975
GRMZM2G086971	ypt1	1	chr2	alt_acceptor	-	asmbl_91804	223982678	47114641	asmbl_91809	47114678	47114584
GRMZM2G086971	ypt1	1	chr2	alt_acceptor	-	asmbl_91804	223982678	47116156	asmbl_91806	47116490	47116423
GRMZM2G086971	ypt1	1	chr2	alt_acceptor	-	asmbl_91805	223982678	47114641	asmbl_91809	47114678	47114584
GRMZM2G086971	ypt1	1	chr2	alt_acceptor	-	asmbl_91805	223982678	47116156	asmbl_91806	47116490	47116423
GRMZM2G086971	ypt1	1	chr2	alt_acceptor	-	asmbl_91806	223982678	47114641	asmbl_91809	47114678	47114584
GRMZM2G086971	ypt1	1	chr2	alt_acceptor	-	asmbl_91807	223982678	47114641	asmbl_91809	47114678	47114584
GRMZM2G086971	ypt1	1	chr2	alt_acceptor	-	asmbl_91807	223982678	47116156	asmbl_91806	47116490	47116423
GRMZM2G086971	ypt1	1	chr2	alt_acceptor	-	asmbl_91809	223982678	47116156	asmbl_91806	47116490	47116423
GRMZM2G086971	ypt1	1	chr2	alt_donor	-	asmbl_91804	223982678	47114641	asmbl_91809	47114678	47114584
GRMZM2G086971	ypt1	1	chr2	alt_donor	-	asmbl_91805	223982678	47114641	asmbl_91809	47114678	47114584
GRMZM2G086971	ypt1	1	chr2	alt_donor	-	asmbl_91806	223982678	47114641	asmbl_91809	47114678	47114584
GRMZM2G086971	ypt1	1	chr2	alt_donor	-	asmbl_91806	223982678	47115943	asmbl_91804	47116036	47115943
GRMZM2G086971	ypt1	1	chr2	alt_donor	-	asmbl_91806	223982678	47115943	asmbl_91805	47116036	47115943
GRMZM2G086971	ypt1	1	chr2	alt_donor	-	asmbl_91806	223982678	47115943	asmbl_91807	47116036	47115943
GRMZM2G086971	ypt1	1	chr2	alt_donor	-	asmbl_91806	223982678	47115943	asmbl_91809	47116036	47115943
GRMZM2G086971	ypt1	1	chr2	alt_donor	-	asmbl_91807	223982678	47114641	asmbl_91809	47114678	47114584
GRMZM2G086971	ypt1	1	chr2	retained_intron	-	asmbl_91801	223982678	NA	asmbl_91800	47112907	47112436
GRMZM2G086971	ypt1	1	chr2	retained_intron	-	asmbl_91801	223982678	NA	asmbl_91800	47113045	47112954
GRMZM2G086971	ypt1	1	chr2	retained_intron	-	asmbl_91801	223982678	NA	asmbl_91800	47113213	47113092
GRMZM2G086971	ypt1	1	chr2	retained_intron	-	asmbl_91801	223982678	NA	asmbl_91800	47113380	47113285
GRMZM2G086971	ypt1	1	chr2	retained_intron	-	asmbl_91801	223982678	NA	asmbl_91802	47112907	47112436
GRMZM2G086971	ypt1	1	chr2	retained_intron	-	asmbl_91801	223982678	NA	asmbl_91802	47113045	47112954
GRMZM2G086971	ypt1	1	chr2	retained_intron	-	asmbl_91801	223982678	NA	asmbl_91802	47113213	47113092
GRMZM2G086971	ypt1	1	chr2	retained_intron	-	asmbl_91801	223982678	NA	asmbl_91802	47113380	47113285
GRMZM2G086971	ypt1	1	chr2	retained_intron	-	asmbl_91801	223982678	NA	asmbl_91803	47112907	47112436
GRMZM2G086971	ypt1	1	chr2	retained_intron	-	asmbl_91801	223982678	NA	asmbl_91803	47113045	47112954
GRMZM2G086971	ypt1	1	chr2	retained_intron	-	asmbl_91801	223982678	NA	asmbl_91803	47113213	47113092
GRMZM2G086971	ypt1	1	chr2	retained_intron	-	asmbl_91801	223982678	NA	asmbl_91803	47113380	47113285
GRMZM2G086971	ypt1	1	chr2	retained_intron	-	asmbl_91802	223982678	NA	asmbl_91800	47111932	47111474
GRMZM2G086971	ypt1	1	chr2	retained_intron	-	asmbl_91802	223982678	NA	asmbl_91801	47111932	47111474
GRMZM2G086971	ypt1	1	chr2	retained_intron	-	asmbl_91805	223982678	NA	asmbl_91804	47115647	47115492
GRMZM2G086971	ypt1	1	chr2	retained_intron	-	asmbl_91805	223982678	NA	asmbl_91804	47115882	47115714
GRMZM2G086971	ypt1	1	chr2	retained_intron	-	asmbl_91805	223982678	NA	asmbl_91807	47115882	47115492
GRMZM2G086971	ypt1	1	chr2	retained_intron	-	asmbl_91806	223982678	NA	asmbl_91804	47115647	47115492
GRMZM2G086971	ypt1	1	chr2	retained_intron	-	asmbl_91806	223982678	NA	asmbl_91804	47115882	47115714
GRMZM2G086971	ypt1	1	chr2	retained_intron	-	asmbl_91806	223982678	NA	asmbl_91807	47115882	47115492
GRMZM2G086971	ypt1	1	chr2	retained_intron	-	asmbl_91807	223982678	NA	asmbl_91804	47116628	47116528
GRMZM2G086971	ypt1	1	chr2	retained_intron	-	asmbl_91807	223982678	NA	asmbl_91805	47116628	47116528
GRMZM2G086971	ypt1	1	chr2	retained_intron	-	asmbl_91807	223982678	NA	asmbl_91806	47116628	47116528
GRMZM2G086971	ypt1	1	chr2	retained_intron	-	asmbl_91807	223982678	NA	asmbl_91809	47116628	47116528
GRMZM2G086971	ypt1	1	chr2	retained_intron	-	asmbl_91809	223982678	NA	asmbl_91804	47115647	47115492
GRMZM2G086971	ypt1	1	chr2	retained_intron	-	asmbl_91809	223982678	NA	asmbl_91804	47115882	47115714
GRMZM2G086971	ypt1	1	chr2	retained_intron	-	asmbl_91809	223982678	NA	asmbl_91807	47115882	47115492
GRMZM2G086971	ypt1	1	chr2	skipped_exon	-	asmbl_91807	223982678	47115492	asmbl_91804	47115714	47115647
GRMZM2G087095	zmm24	1	chr1	retained_intron	-	asmbl_10876	223982678	NA	asmbl_10875	277314929	277312339
GRMZM2G087095	zmm24	1	chr1	retained_intron	-	asmbl_10876	223982678	NA	asmbl_10877	277314929	277312339
GRMZM2G087095	zmm24	1	chr1	retained_intron	-	asmbl_10877	223982678	NA	asmbl_10875	277312077	277311621
GRMZM2G087095	zmm24	1	chr1	retained_intron	-	asmbl_10877	223982678	NA	asmbl_10876	277312077	277311621
GRMZM2G087095	zmm24	1	chr1	retained_intron	-	asmbl_10878	223982678	NA	asmbl_10875	277312077	277311621
GRMZM2G087095	zmm24	1	chr1	retained_intron	-	asmbl_10878	223982678	NA	asmbl_10875	277314929	277312339
GRMZM2G087095	zmm24	1	chr1	retained_intron	-	asmbl_10878	223982678	NA	asmbl_10876	277312077	277311621
GRMZM2G087095	zmm24	1	chr1	retained_intron	-	asmbl_10878	223982678	NA	asmbl_10877	277314929	277312339
GRMZM2G087741	lg3	1	chr3	alt_donor	+	asmbl_139104	223982678	53890328	asmbl_139106	53890255	53890328
GRMZM2G087804	g2	1	chr3	alt_donor	+	asmbl_137012	223982678	1466810	asmbl_137013	1465610	1466810
GRMZM2G087817	Smh2	1	chr3	retained_intron	+	asmbl_145182	223982678	NA	asmbl_145181	221582878	221582965
GRMZM2G088753	sbe1	1	chr5	alt_acceptor	-	asmbl_252821	223982678	63324277	asmbl_252829	63324360	63324285
GRMZM2G088753	sbe1	1	chr5	alt_acceptor	-	asmbl_252822	223982678	63324277	asmbl_252829	63324360	63324285
GRMZM2G088753	sbe1	1	chr5	alt_acceptor	-	asmbl_252823	223982678	63324277	asmbl_252829	63324360	63324285
GRMZM2G088753	sbe1	1	chr5	alt_donor	-	asmbl_252821	223982678	63328642	asmbl_252822	63328763	63328642
GRMZM2G088753	sbe1	1	chr5	alt_donor	-	asmbl_252823	223982678	63328642	asmbl_252822	63328763	63328642
GRMZM2G088753	sbe1	1	chr5	retained_intron	-	asmbl_252821	223982678	NA	asmbl_252822	63322678	63322572
GRMZM2G088753	sbe1	1	chr5	retained_intron	-	asmbl_252821	223982678	NA	asmbl_252823	63322678	63322572
GRMZM2G088753	sbe1	1	chr5	retained_intron	-	asmbl_252821	223982678	NA	asmbl_252823	63325845	63325495
GRMZM2G088753	sbe1	1	chr5	retained_intron	-	asmbl_252822	223982678	NA	asmbl_252823	63325845	63325495
GRMZM2G088753	sbe1	1	chr5	retained_intron	-	asmbl_252829	223982678	NA	asmbl_252822	63322678	63322572
GRMZM2G088753	sbe1	1	chr5	retained_intron	-	asmbl_252829	223982678	NA	asmbl_252823	63322678	63322572
GRMZM2G089713	sh1	1	chr9	alt_donor	+	asmbl_375134	223982678	11497124	asmbl_375135	11496297	11497124
GRMZM2G089713	sh1	1	chr9	alt_donor	+	asmbl_375135	223982678	11497124	asmbl_375137	11497054	11497124
GRMZM2G089713	sh1	1	chr9	alt_donor	+	asmbl_375135	223982678	11497124	asmbl_375138	11496809	11497124
GRMZM2G089713	sh1	1	chr9	alt_donor	+	asmbl_375138	223982678	11497124	asmbl_375137	11497054	11497124
GRMZM2G089713	sh1	1	chr9	alternate_exon	+	asmbl_375134	223982678	11497124	asmbl_375137	11497054	11497124
GRMZM2G089713	sh1	1	chr9	alternate_exon	+	asmbl_375134	223982678	11497124	asmbl_375138	11496809	11497124
GRMZM2G090568	cat2	1	chr1	retained_intron	-	asmbl_519	223982678	NA	asmbl_521	7162299	7162180
GRMZM2G090568	cat2	1	chr1	retained_intron	-	asmbl_520	223982678	NA	asmbl_519	7160860	7160746
GRMZM2G090568	cat2	1	chr1	retained_intron	-	asmbl_520	223982678	NA	asmbl_521	7160860	7160746
GRMZM2G090568	cat2	1	chr1	retained_intron	-	asmbl_520	223982678	NA	asmbl_521	7162299	7162180
GRMZM2G092008	zcn1	2	chr3	retained_intron	-	asmbl_180547	223982678	NA	asmbl_180546	231112172	231112089
GRMZM2G092174	phyB2	2	chr9	alternate_exon	-	asmbl_402916	223982678	134996832	asmbl_402915	134997250	134996832
GRMZM2G092174	phyB2	2	chr9	retained_intron	-	asmbl_402913	223982678	NA	asmbl_402915	134997250	134996832
GRMZM2G092174	phyB2	2	chr9	retained_intron	-	asmbl_402913	223982678	NA	asmbl_402916	134998720	134996832
GRMZM2G093195	d3	1	chr9	alt_donor	+	asmbl_375936	223982678	26714722	asmbl_375941	26714634	26714722
GRMZM2G094241	lg4	2	chr8	alternate_exon	+	asmbl_362946	223982678	130855226	asmbl_362949	130853325	130855226
GRMZM2G094241	lg4	2	chr8	alternate_exon	+	asmbl_362950	223982678	130855226	asmbl_362949	130853325	130855226
GRMZM2G094241	lg4	2	chr8	retained_intron	+	asmbl_362950	223982678	NA	asmbl_362946	130855485	130855575
GRMZM2G094241	lg4	2	chr8	retained_intron	+	asmbl_362950	223982678	NA	asmbl_362949	130855485	130855575
GRMZM2G095239	Smh6	2	chr5	alt_acceptor	+	asmbl_261249	223982678	17106011	asmbl_261254	17104785	17104878
GRMZM2G095239	Smh6	2	chr5	alt_acceptor	+	asmbl_261250	223982678	17106011	asmbl_261254	17104785	17104878
GRMZM2G095239	Smh6	2	chr5	alt_acceptor	+	asmbl_261251	223982678	17106011	asmbl_261254	17104785	17104878
GRMZM2G095239	Smh6	2	chr5	alt_acceptor	+	asmbl_261251	223982678	17108040	asmbl_261249	17107148	17107317
GRMZM2G095239	Smh6	2	chr5	alt_donor	+	asmbl_261249	223982678	17106011	asmbl_261254	17104785	17104878
GRMZM2G095239	Smh6	2	chr5	alt_donor	+	asmbl_261250	223982678	17106011	asmbl_261254	17104785	17104878
GRMZM2G095239	Smh6	2	chr5	alt_donor	+	asmbl_261251	223982678	17106011	asmbl_261254	17104785	17104878
GRMZM2G095239	Smh6	2	chr5	skipped_exon	+	asmbl_261250	223982678	17108772	asmbl_261249	17107317	17108124
GRMZM2G095239	Smh6	2	chr5	skipped_exon	+	asmbl_261250	223982678	17108772	asmbl_261251	17108040	17108124
GRMZM2G097768	stp1	2	chr8	alt_acceptor	-	asmbl_369201	223982678	73900603	asmbl_369200	73900720	73900648
GRMZM2G097768	stp1	2	chr8	retained_intron	-	asmbl_369199	223982678	NA	asmbl_369200	73900720	73900648
GRMZM2G097768	stp1	2	chr8	retained_intron	-	asmbl_369199	223982678	NA	asmbl_369201	73900720	73900603
GRMZM2G098290	gln1	2	chr10	alt_acceptor	-	asmbl_87967	223982678	146467059	asmbl_87968	146467422	146467349
GRMZM2G098290	gln1	2	chr10	alt_donor	-	asmbl_87967	223982678	146470754	asmbl_87968	146470904	146470754
GRMZM2G098813	zfl1	2	chr10	retained_intron	+	asmbl_65752	223982678	NA	asmbl_65753	140852004	140852296
GRMZM2G101511	tga1	2	chr4	alternate_exon	+	asmbl_217908	223982678	44511114	asmbl_217909	44509643	44511114
GRMZM2G101511	tga1	2	chr4	alternate_exon	+	asmbl_217910	223982678	44511114	asmbl_217909	44509643	44511114
GRMZM2G101511	tga1	2	chr4	retained_intron	+	asmbl_217910	223982678	NA	asmbl_217908	44511244	44511862
GRMZM2G101511	tga1	2	chr4	retained_intron	+	asmbl_217910	223982678	NA	asmbl_217909	44511244	44511862
GRMZM2G101958	plt1	1	chr10	retained_intron	-	asmbl_83069	223982678	NA	asmbl_83070	4166409	4166187
GRMZM2G102161	zmm8	2	chr9	alt_acceptor	+	asmbl_379982	223982678	146686987	asmbl_379980	146686851	146686977
GRMZM2G104546	akh2	2	chr2	alt_acceptor	-	asmbl_95071	223982678	172862167	asmbl_95072	172862323	172862170
GRMZM2G104546	akh2	2	chr2	alt_acceptor	-	asmbl_95072	223982678	172844543	asmbl_95071	172844629	172844546
GRMZM2G104546	akh2	2	chr2	skipped_exon	-	asmbl_95071	223982678	172848470	asmbl_95073	172851123	172850679
GRMZM2G104546	akh2	2	chr2	skipped_exon	-	asmbl_95072	223982678	172848470	asmbl_95073	172851123	172850679
GRMZM2G104843	ts1	1	chr2	alt_donor	-	asmbl_91700	223982678	45195437	asmbl_91704	45195648	45195437
GRMZM2G104843	ts1	1	chr2	retained_intron	-	asmbl_91702	223982678	NA	asmbl_91700	45195884	45195437
GRMZM2G104843	ts1	1	chr2	retained_intron	-	asmbl_91702	223982678	NA	asmbl_91703	45195648	45195437
GRMZM2G104843	ts1	1	chr2	retained_intron	-	asmbl_91702	223982678	NA	asmbl_91703	45195884	45195650
GRMZM2G104843	ts1	1	chr2	retained_intron	-	asmbl_91702	223982678	NA	asmbl_91704	45195648	45195437
GRMZM2G104843	ts1	1	chr2	retained_intron	-	asmbl_91704	223982678	NA	asmbl_91703	45195884	45195650
GRMZM2G104843	ts1	1	chr2	skipped_exon	-	asmbl_91700	223982678	45195437	asmbl_91703	45195650	45195648
GRMZM2G108424	Smh4	1	chr3	retained_intron	-	asmbl_178809	223982678	NA	asmbl_178810	204361837	204361725
GRMZM2G109818	Sun1	1	chr5	alt_donor	-	asmbl_253652	223982678	88663723	asmbl_253653	88664054	88663723
GRMZM2G109818	Sun1	1	chr5	alt_donor	-	asmbl_253655	223982678	88663723	asmbl_253652	88664260	88663723
GRMZM2G109818	Sun1	1	chr5	alternate_exon	-	asmbl_253655	223982678	88663723	asmbl_253653	88664054	88663723
GRMZM2G109987	rld1	2	chr9	retained_intron	-	asmbl_404738	223982678	NA	asmbl_404736	154643934	154643837
GRMZM2G110309	ibp2	1	chr1	alt_acceptor	+	asmbl_49525	223982678	40356732	asmbl_49526	40356040	40356694
GRMZM2G110309	ibp2	1	chr1	retained_intron	+	asmbl_49527	223982678	NA	asmbl_49525	40356040	40356732
GRMZM2G110309	ibp2	1	chr1	retained_intron	+	asmbl_49527	223982678	NA	asmbl_49526	40356040	40356694
GRMZM2G111642	cesa5	1	chr1	retained_intron	-	asmbl_11596	223982678	NA	asmbl_11598	290595076	290594968
GRMZM2G111642	cesa5	1	chr1	retained_intron	-	asmbl_11597	223982678	NA	asmbl_11596	290595898	290595714
GRMZM2G111642	cesa5	1	chr1	retained_intron	-	asmbl_11597	223982678	NA	asmbl_11598	290595076	290594968
GRMZM2G111642	cesa5	1	chr1	retained_intron	-	asmbl_11597	223982678	NA	asmbl_11598	290595898	290595714
GRMZM2G111903	mrpa3	1	chr9	alt_donor	+	asmbl_375414	223982678	17744798	asmbl_375416	17744020	17744798
GRMZM2G111903	mrpa3	1	chr9	alt_donor	+	asmbl_375417	223982678	17744798	asmbl_375416	17744020	17744798
GRMZM2G111903	mrpa3	1	chr9	alt_donor	+	asmbl_375418	223982678	17744798	asmbl_375416	17744020	17744798
GRMZM2G111903	mrpa3	1	chr9	alt_donor	+	asmbl_375419	223982678	17744798	asmbl_375416	17744020	17744798
GRMZM2G111903	mrpa3	1	chr9	alt_donor	+	asmbl_375421	223982678	17744798	asmbl_375416	17744020	17744798
GRMZM2G111903	mrpa3	1	chr9	alternate_exon	+	asmbl_375414	223982678	17740178	asmbl_375417	17739829	17740178
GRMZM2G111903	mrpa3	1	chr9	alternate_exon	+	asmbl_375414	223982678	17740178	asmbl_375421	17739829	17740178
GRMZM2G111903	mrpa3	1	chr9	alternate_exon	+	asmbl_375419	223982678	17740178	asmbl_375417	17739829	17740178
GRMZM2G111903	mrpa3	1	chr9	alternate_exon	+	asmbl_375419	223982678	17740178	asmbl_375421	17739829	17740178
GRMZM2G111903	mrpa3	1	chr9	retained_intron	+	asmbl_375415	223982678	NA	asmbl_375414	17743319	17744798
GRMZM2G111903	mrpa3	1	chr9	retained_intron	+	asmbl_375415	223982678	NA	asmbl_375416	17744020	17744798
GRMZM2G111903	mrpa3	1	chr9	retained_intron	+	asmbl_375415	223982678	NA	asmbl_375417	17743319	17744798
GRMZM2G111903	mrpa3	1	chr9	retained_intron	+	asmbl_375415	223982678	NA	asmbl_375418	17743319	17744798
GRMZM2G111903	mrpa3	1	chr9	retained_intron	+	asmbl_375415	223982678	NA	asmbl_375419	17743319	17744798
GRMZM2G111903	mrpa3	1	chr9	retained_intron	+	asmbl_375415	223982678	NA	asmbl_375421	17743319	17744798
GRMZM2G111903	mrpa3	1	chr9	retained_intron	+	asmbl_375417	223982678	NA	asmbl_375414	17740769	17740988
GRMZM2G111903	mrpa3	1	chr9	retained_intron	+	asmbl_375418	223982678	NA	asmbl_375414	17739269	17740178
GRMZM2G111903	mrpa3	1	chr9	retained_intron	+	asmbl_375418	223982678	NA	asmbl_375414	17740769	17740988
GRMZM2G111903	mrpa3	1	chr9	retained_intron	+	asmbl_375418	223982678	NA	asmbl_375417	17739829	17740178
GRMZM2G111903	mrpa3	1	chr9	retained_intron	+	asmbl_375418	223982678	NA	asmbl_375419	17739269	17740178
GRMZM2G111903	mrpa3	1	chr9	retained_intron	+	asmbl_375418	223982678	NA	asmbl_375421	17739829	17740178
GRMZM2G111903	mrpa3	1	chr9	retained_intron	+	asmbl_375419	223982678	NA	asmbl_375414	17740769	17740988
GRMZM2G111903	mrpa3	1	chr9	retained_intron	+	asmbl_375421	223982678	NA	asmbl_375414	17740769	17740988
GRMZM2G111903	mrpa3	1	chr9	retained_intron	+	asmbl_375421	223982678	NA	asmbl_375414	17750459	17750953
GRMZM2G111903	mrpa3	1	chr9	retained_intron	+	asmbl_375421	223982678	NA	asmbl_375415	17750459	17750953
GRMZM2G111903	mrpa3	1	chr9	retained_intron	+	asmbl_375421	223982678	NA	asmbl_375416	17750459	17750953
GRMZM2G111903	mrpa3	1	chr9	retained_intron	+	asmbl_375421	223982678	NA	asmbl_375417	17750459	17750953
GRMZM2G111903	mrpa3	1	chr9	retained_intron	+	asmbl_375421	223982678	NA	asmbl_375418	17750459	17750953
GRMZM2G111903	mrpa3	1	chr9	retained_intron	+	asmbl_375421	223982678	NA	asmbl_375419	17750459	17750953
GRMZM2G111906	tacs1	2	chr6	retained_intron	+	asmbl_281286	223982678	NA	asmbl_281285	82499345	82499453
GRMZM2G111906	tacs1	2	chr6	retained_intron	+	asmbl_281286	223982678	NA	asmbl_281287	82499345	82499453
GRMZM2G111906	tacs1	2	chr6	retained_intron	+	asmbl_281287	223982678	NA	asmbl_281285	82497825	82498379
GRMZM2G111906	tacs1	2	chr6	retained_intron	+	asmbl_281287	223982678	NA	asmbl_281285	82498728	82499164
GRMZM2G111906	tacs1	2	chr6	retained_intron	+	asmbl_281287	223982678	NA	asmbl_281285	82499519	82499590
GRMZM2G111906	tacs1	2	chr6	retained_intron	+	asmbl_281287	223982678	NA	asmbl_281286	82497825	82498379
GRMZM2G111906	tacs1	2	chr6	retained_intron	+	asmbl_281287	223982678	NA	asmbl_281286	82498728	82499164
GRMZM2G111906	tacs1	2	chr6	retained_intron	+	asmbl_281287	223982678	NA	asmbl_281286	82499519	82499590
GRMZM2G112240	prh1	2	chr4	retained_intron	+	asmbl_221144	223982678	NA	asmbl_221143	170915586	170916869
GRMZM2G112240	prh1	2	chr4	retained_intron	+	asmbl_221144	223982678	NA	asmbl_221143	170917428	170917524
GRMZM2G113137	cesa6	1	chr1	retained_intron	+	asmbl_59227	223982678	NA	asmbl_59228	296257252	296257324
GRMZM2G113137	cesa6	1	chr1	retained_intron	+	asmbl_59231	223982678	NA	asmbl_59227	296256209	296256305
GRMZM2G113137	cesa6	1	chr1	retained_intron	+	asmbl_59231	223982678	NA	asmbl_59227	296256650	296256743
GRMZM2G113137	cesa6	1	chr1	retained_intron	+	asmbl_59231	223982678	NA	asmbl_59227	296256880	296256978
GRMZM2G113137	cesa6	1	chr1	retained_intron	+	asmbl_59231	223982678	NA	asmbl_59227	296257103	296257180
GRMZM2G113137	cesa6	1	chr1	retained_intron	+	asmbl_59231	223982678	NA	asmbl_59227	296257392	296257487
GRMZM2G113137	cesa6	1	chr1	retained_intron	+	asmbl_59231	223982678	NA	asmbl_59227	296258065	296258161
GRMZM2G113137	cesa6	1	chr1	retained_intron	+	asmbl_59231	223982678	NA	asmbl_59227	296258511	296258610
GRMZM2G113137	cesa6	1	chr1	retained_intron	+	asmbl_59231	223982678	NA	asmbl_59228	296256209	296256305
GRMZM2G113137	cesa6	1	chr1	retained_intron	+	asmbl_59231	223982678	NA	asmbl_59228	296256650	296256743
GRMZM2G113137	cesa6	1	chr1	retained_intron	+	asmbl_59231	223982678	NA	asmbl_59228	296256880	296256978
GRMZM2G113137	cesa6	1	chr1	retained_intron	+	asmbl_59231	223982678	NA	asmbl_59228	296257103	296257180
GRMZM2G113137	cesa6	1	chr1	retained_intron	+	asmbl_59231	223982678	NA	asmbl_59228	296257252	296257324
GRMZM2G113137	cesa6	1	chr1	retained_intron	+	asmbl_59231	223982678	NA	asmbl_59228	296257392	296257487
GRMZM2G113137	cesa6	1	chr1	retained_intron	+	asmbl_59231	223982678	NA	asmbl_59228	296258065	296258161
GRMZM2G113137	cesa6	1	chr1	retained_intron	+	asmbl_59231	223982678	NA	asmbl_59228	296258511	296258610
GRMZM2G114642	gl1	1	chr7	alt_donor	+	asmbl_317011	223982678	118519712	asmbl_317012	118519058	118519712
GRMZM2G116658	ocl3	1	chr7	retained_intron	+	asmbl_318028	223982678	NA	asmbl_318027	141678339	141678464
GRMZM2G116658	ocl3	1	chr7	retained_intron	+	asmbl_318028	223982678	NA	asmbl_318027	141678995	141679920
GRMZM2G116658	ocl3	1	chr7	retained_intron	+	asmbl_318028	223982678	NA	asmbl_318030	141678339	141678464
GRMZM2G116658	ocl3	1	chr7	retained_intron	+	asmbl_318028	223982678	NA	asmbl_318030	141678995	141679920
GRMZM2G116658	ocl3	1	chr7	retained_intron	+	asmbl_318030	223982678	NA	asmbl_318027	141677262	141677389
GRMZM2G116658	ocl3	1	chr7	retained_intron	+	asmbl_318030	223982678	NA	asmbl_318027	141677506	141677620
GRMZM2G116658	ocl3	1	chr7	retained_intron	+	asmbl_318030	223982678	NA	asmbl_318027	141680625	141681177
GRMZM2G116658	ocl3	1	chr7	retained_intron	+	asmbl_318030	223982678	NA	asmbl_318028	141677262	141677389
GRMZM2G116658	ocl3	1	chr7	retained_intron	+	asmbl_318030	223982678	NA	asmbl_318028	141677506	141677620
GRMZM2G116658	ocl3	1	chr7	retained_intron	+	asmbl_318030	223982678	NA	asmbl_318028	141680625	141681177
GRMZM2G116658	ocl3	1	chr7	retained_intron	+	asmbl_318030	223982678	NA	asmbl_318032	141680625	141681177
GRMZM2G117057	zcn11	2	chr6	retained_intron	+	asmbl_283131	223982678	NA	asmbl_283130	121537330	121537397
GRMZM2G117057	zcn11	2	chr6	retained_intron	+	asmbl_283131	223982678	NA	asmbl_283130	121537729	121537883
GRMZM2G117057	zcn11	2	chr6	retained_intron	+	asmbl_283131	223982678	NA	asmbl_283133	121537729	121537883
GRMZM2G117057	zcn11	2	chr6	retained_intron	+	asmbl_283132	223982678	NA	asmbl_283130	121537330	121537397
GRMZM2G117057	zcn11	2	chr6	retained_intron	+	asmbl_283132	223982678	NA	asmbl_283130	121537729	121537883
GRMZM2G117057	zcn11	2	chr6	retained_intron	+	asmbl_283132	223982678	NA	asmbl_283133	121537729	121537883
GRMZM2G117057	zcn11	2	chr6	retained_intron	+	asmbl_283133	223982678	NA	asmbl_283130	121537330	121537397
GRMZM2G117057	zcn11	2	chr6	retained_intron	+	asmbl_283133	223982678	NA	asmbl_283130	121537923	121538238
GRMZM2G117057	zcn11	2	chr6	retained_intron	+	asmbl_283133	223982678	NA	asmbl_283131	121537923	121538238
GRMZM2G117057	zcn11	2	chr6	retained_intron	+	asmbl_283133	223982678	NA	asmbl_283132	121537923	121538238
GRMZM2G117603	adf1	1	chr7	retained_intron	+	asmbl_318456	223982678	NA	asmbl_318455	148879840	148879951
GRMZM2G117755	hir1	2	chr4	alt_donor	+	asmbl_218586	223982678	74458765	asmbl_218587	74458246	74458765
GRMZM2G118205	fie1	2	chr4	skipped_exon	-	asmbl_183052	223982678	35760469	asmbl_183051	35760784	35760692
GRMZM2G118250	ig1	1	chr3	alt_acceptor	-	asmbl_176893	223982678	169220536	asmbl_176891	169220782	169220541
GRMZM2G118250	ig1	1	chr3	alt_acceptor	-	asmbl_176893	223982678	169220536	asmbl_176894	169220782	169220541
GRMZM2G118250	ig1	1	chr3	alt_acceptor	-	asmbl_176896	223982678	169220536	asmbl_176891	169220782	169220541
GRMZM2G118250	ig1	1	chr3	alt_acceptor	-	asmbl_176896	223982678	169220536	asmbl_176894	169220782	169220541
GRMZM2G118250	ig1	1	chr3	alt_acceptor	-	asmbl_176897	223982678	169220536	asmbl_176891	169220782	169220541
GRMZM2G118250	ig1	1	chr3	alt_acceptor	-	asmbl_176897	223982678	169220536	asmbl_176894	169220782	169220541
GRMZM2G118250	ig1	1	chr3	alt_donor	-	asmbl_176896	223982678	169217940	asmbl_176891	169219565	169217940
GRMZM2G118250	ig1	1	chr3	alt_donor	-	asmbl_176896	223982678	169217940	asmbl_176893	169219565	169217940
GRMZM2G118250	ig1	1	chr3	retained_intron	-	asmbl_176894	223982678	NA	asmbl_176891	169219565	169217940
GRMZM2G118250	ig1	1	chr3	retained_intron	-	asmbl_176894	223982678	NA	asmbl_176893	169219565	169217940
GRMZM2G118250	ig1	1	chr3	retained_intron	-	asmbl_176894	223982678	NA	asmbl_176896	169219609	169217940
GRMZM2G118250	ig1	1	chr3	retained_intron	-	asmbl_176897	223982678	NA	asmbl_176891	169219565	169217940
GRMZM2G118250	ig1	1	chr3	retained_intron	-	asmbl_176897	223982678	NA	asmbl_176893	169219565	169217940
GRMZM2G118250	ig1	1	chr3	retained_intron	-	asmbl_176897	223982678	NA	asmbl_176896	169219609	169217940
GRMZM2G119689	mn1	1	chr2	retained_intron	+	asmbl_128770	223982678	NA	asmbl_128769	56807395	56808001
GRMZM2G121468	vp15	1	chr5	alternate_exon	-	asmbl_255802	223982678	174216634	asmbl_255803	174220797	174216634
GRMZM2G122871	elfg1	2	chr6	alt_acceptor	+	asmbl_282445	223982678	104070616	asmbl_282441	104069918	104070500
GRMZM2G123140	ocl4	1	chr1	retained_intron	-	asmbl_4183	223982678	NA	asmbl_4184	100909387	100909180
GRMZM2G123140	ocl4	1	chr1	retained_intron	-	asmbl_4185	223982678	NA	asmbl_4183	100908503	100908369
GRMZM2G123140	ocl4	1	chr1	retained_intron	-	asmbl_4185	223982678	NA	asmbl_4184	100908503	100908369
GRMZM2G123140	ocl4	1	chr1	retained_intron	-	asmbl_4185	223982678	NA	asmbl_4184	100909387	100909180
GRMZM2G124532	phyB1	1	chr1	alternate_exon	+	asmbl_49962	223982678	50033086	asmbl_49963	50032660	50033086
GRMZM2G124532	phyB1	1	chr1	alternate_exon	+	asmbl_49965	223982678	50033086	asmbl_49963	50032660	50033086
GRMZM2G124532	phyB1	1	chr1	retained_intron	+	asmbl_49966	223982678	NA	asmbl_49963	50032660	50033086
GRMZM2G126010	act1	2	chr8	alternate_exon	-	asmbl_369847	223982678	100397455	asmbl_369849	100398278	100397455
GRMZM2G126010	act1	2	chr8	alternate_exon	-	asmbl_369848	223982678	100397455	asmbl_369849	100398278	100397455
GRMZM2G126010	act1	2	chr8	retained_intron	-	asmbl_369848	223982678	NA	asmbl_369847	100396188	100395301
GRMZM2G126010	act1	2	chr8	retained_intron	-	asmbl_369848	223982678	NA	asmbl_369847	100396909	100396801
GRMZM2G126010	act1	2	chr8	retained_intron	-	asmbl_369848	223982678	NA	asmbl_369847	100397388	100397302
GRMZM2G126010	act1	2	chr8	retained_intron	-	asmbl_369849	223982678	NA	asmbl_369847	100396188	100395301
GRMZM2G126010	act1	2	chr8	retained_intron	-	asmbl_369849	223982678	NA	asmbl_369847	100396909	100396801
GRMZM2G126010	act1	2	chr8	retained_intron	-	asmbl_369849	223982678	NA	asmbl_369847	100397388	100397302
GRMZM2G129034	zmm7	2	chr2	skipped_exon	+	asmbl_132812	223982678	192234401	asmbl_132808	192233611	192233652
GRMZM2G130442	ocl5a	2	chr4	skipped_exon	-	asmbl_182772	223982678	28984805	asmbl_182771	28985579	28985399
GRMZM2G132021	crs2	2	chr8	alt_acceptor	+	asmbl_359113	223982678	12561010	asmbl_359117	12559773	12560581
GRMZM2G132021	crs2	2	chr8	alt_acceptor	+	asmbl_359113	223982678	12561010	asmbl_359118	12559773	12560550
GRMZM2G132021	crs2	2	chr8	alt_acceptor	+	asmbl_359114	223982678	12561010	asmbl_359117	12559773	12560581
GRMZM2G132021	crs2	2	chr8	alt_acceptor	+	asmbl_359114	223982678	12561010	asmbl_359118	12559773	12560550
GRMZM2G132021	crs2	2	chr8	alt_acceptor	+	asmbl_359115	223982678	12561010	asmbl_359117	12559773	12560581
GRMZM2G132021	crs2	2	chr8	alt_acceptor	+	asmbl_359115	223982678	12561010	asmbl_359118	12559773	12560550
GRMZM2G132021	crs2	2	chr8	alt_acceptor	+	asmbl_359116	223982678	12558003	asmbl_359115	12555781	12557998
GRMZM2G132021	crs2	2	chr8	alt_acceptor	+	asmbl_359116	223982678	12561010	asmbl_359117	12559773	12560581
GRMZM2G132021	crs2	2	chr8	alt_acceptor	+	asmbl_359116	223982678	12561010	asmbl_359118	12559773	12560550
GRMZM2G132021	crs2	2	chr8	alt_acceptor	+	asmbl_359117	223982678	12560581	asmbl_359118	12559773	12560550
GRMZM2G132021	crs2	2	chr8	retained_intron	+	asmbl_359113	223982678	NA	asmbl_359115	12558070	12558345
GRMZM2G132021	crs2	2	chr8	retained_intron	+	asmbl_359113	223982678	NA	asmbl_359115	12558444	12558758
GRMZM2G132021	crs2	2	chr8	retained_intron	+	asmbl_359113	223982678	NA	asmbl_359116	12558070	12558758
GRMZM2G132021	crs2	2	chr8	retained_intron	+	asmbl_359114	223982678	NA	asmbl_359113	12555781	12558003
GRMZM2G132021	crs2	2	chr8	retained_intron	+	asmbl_359114	223982678	NA	asmbl_359115	12555781	12557998
GRMZM2G132021	crs2	2	chr8	retained_intron	+	asmbl_359114	223982678	NA	asmbl_359115	12558070	12558345
GRMZM2G132021	crs2	2	chr8	retained_intron	+	asmbl_359114	223982678	NA	asmbl_359115	12558444	12558758
GRMZM2G132021	crs2	2	chr8	retained_intron	+	asmbl_359114	223982678	NA	asmbl_359116	12555781	12558003
GRMZM2G132021	crs2	2	chr8	retained_intron	+	asmbl_359114	223982678	NA	asmbl_359116	12558070	12558758
GRMZM2G132021	crs2	2	chr8	skipped_exon	+	asmbl_359116	223982678	12558758	asmbl_359115	12558345	12558444
GRMZM2G133398	vp1	1	chr3	alt_acceptor	+	asmbl_141869	223982678	162802606	asmbl_141871	162801960	162802603
GRMZM2G133398	vp1	1	chr3	alt_acceptor	+	asmbl_141869	223982678	162802606	asmbl_141877	162801960	162802603
GRMZM2G133398	vp1	1	chr3	retained_intron	+	asmbl_141874	223982678	NA	asmbl_141869	162802703	162803804
GRMZM2G133398	vp1	1	chr3	retained_intron	+	asmbl_141874	223982678	NA	asmbl_141869	162804036	162804316
GRMZM2G133398	vp1	1	chr3	retained_intron	+	asmbl_141874	223982678	NA	asmbl_141871	162802703	162803804
GRMZM2G133398	vp1	1	chr3	retained_intron	+	asmbl_141874	223982678	NA	asmbl_141871	162804036	162804316
GRMZM2G133398	vp1	1	chr3	retained_intron	+	asmbl_141874	223982678	NA	asmbl_141877	162802703	162803804
GRMZM2G133398	vp1	1	chr3	retained_intron	+	asmbl_141877	223982678	NA	asmbl_141869	162804036	162804316
GRMZM2G133398	vp1	1	chr3	retained_intron	+	asmbl_141877	223982678	NA	asmbl_141871	162804036	162804316
GRMZM2G135186	ant2	2	chr4	alt_donor	+	asmbl_220873	223982678	163769619	asmbl_220874	163768821	163769619
GRMZM2G138060	su1	2	chr4	alt_acceptor	+	asmbl_217783	223982678	41370520	asmbl_217780	41370394	41370516
GRMZM2G138060	su1	2	chr4	alt_acceptor	+	asmbl_217783	223982678	41370520	asmbl_217782	41370394	41370516
GRMZM2G138060	su1	2	chr4	retained_intron	+	asmbl_217782	223982678	NA	asmbl_217780	41374753	41375530
GRMZM2G138060	su1	2	chr4	retained_intron	+	asmbl_217782	223982678	NA	asmbl_217783	41374753	41375530
GRMZM2G140016	yy1	2	chr4	alt_acceptor	+	asmbl_219386	223982678	115431952	asmbl_219384	115431865	115431937
GRMZM2G140016	yy1	2	chr4	alt_acceptor	+	asmbl_219387	223982678	115431952	asmbl_219384	115431865	115431937
GRMZM2G140016	yy1	2	chr4	retained_intron	+	asmbl_219386	223982678	NA	asmbl_219384	115431057	115431722
GRMZM2G140016	yy1	2	chr4	retained_intron	+	asmbl_219386	223982678	NA	asmbl_219387	115431057	115431722
GRMZM2G144081	bt1	1	chr5	alt_acceptor	-	asmbl_254065	223982678	112929949	asmbl_254063	112930106	112930002
GRMZM2G146246	gst4	1	chr3	alternate_exon	-	asmbl_176366	223982678	154972410	asmbl_176361	154975008	154974756
GRMZM2G146246	gst4	1	chr3	retained_intron	-	asmbl_176365	223982678	NA	asmbl_176361	154975008	154974756
GRMZM2G147266	fer2	1	chr10	retained_intron	-	asmbl_82781	223982678	NA	asmbl_82780	1279522	1279431
GRMZM2G147266	fer2	1	chr10	retained_intron	-	asmbl_82781	223982678	NA	asmbl_82780	1279915	1279760
GRMZM2G147266	fer2	1	chr10	retained_intron	-	asmbl_82781	223982678	NA	asmbl_82780	1280226	1279976
GRMZM2G147266	fer2	1	chr10	retained_intron	-	asmbl_82781	223982678	NA	asmbl_82782	1279522	1279431
GRMZM2G147266	fer2	1	chr10	retained_intron	-	asmbl_82781	223982678	NA	asmbl_82782	1279915	1279760
GRMZM2G147266	fer2	1	chr10	retained_intron	-	asmbl_82781	223982678	NA	asmbl_82783	1279522	1279431
GRMZM2G147266	fer2	1	chr10	retained_intron	-	asmbl_82781	223982678	NA	asmbl_82783	1279915	1279760
GRMZM2G147266	fer2	1	chr10	retained_intron	-	asmbl_82781	223982678	NA	asmbl_82783	1280226	1279976
GRMZM2G147266	fer2	1	chr10	retained_intron	-	asmbl_82781	223982678	NA	asmbl_82785	1279522	1279431
GRMZM2G147266	fer2	1	chr10	retained_intron	-	asmbl_82781	223982678	NA	asmbl_82785	1280226	1279976
GRMZM2G147266	fer2	1	chr10	retained_intron	-	asmbl_82782	223982678	NA	asmbl_82780	1280226	1279976
GRMZM2G147266	fer2	1	chr10	retained_intron	-	asmbl_82782	223982678	NA	asmbl_82783	1280226	1279976
GRMZM2G147266	fer2	1	chr10	retained_intron	-	asmbl_82782	223982678	NA	asmbl_82785	1280226	1279976
GRMZM2G147266	fer2	1	chr10	retained_intron	-	asmbl_82783	223982678	NA	asmbl_82780	1280583	1280453
GRMZM2G147266	fer2	1	chr10	retained_intron	-	asmbl_82783	223982678	NA	asmbl_82781	1280583	1280453
GRMZM2G147266	fer2	1	chr10	retained_intron	-	asmbl_82783	223982678	NA	asmbl_82782	1280583	1280453
GRMZM2G147266	fer2	1	chr10	retained_intron	-	asmbl_82785	223982678	NA	asmbl_82780	1279695	1279588
GRMZM2G147266	fer2	1	chr10	retained_intron	-	asmbl_82785	223982678	NA	asmbl_82780	1279915	1279760
GRMZM2G147266	fer2	1	chr10	retained_intron	-	asmbl_82785	223982678	NA	asmbl_82780	1280393	1280313
GRMZM2G147266	fer2	1	chr10	retained_intron	-	asmbl_82785	223982678	NA	asmbl_82780	1280583	1280453
GRMZM2G147266	fer2	1	chr10	retained_intron	-	asmbl_82785	223982678	NA	asmbl_82780	1280837	1280666
GRMZM2G147266	fer2	1	chr10	retained_intron	-	asmbl_82785	223982678	NA	asmbl_82781	1279695	1279588
GRMZM2G147266	fer2	1	chr10	retained_intron	-	asmbl_82785	223982678	NA	asmbl_82781	1280393	1280313
GRMZM2G147266	fer2	1	chr10	retained_intron	-	asmbl_82785	223982678	NA	asmbl_82781	1280583	1280453
GRMZM2G147266	fer2	1	chr10	retained_intron	-	asmbl_82785	223982678	NA	asmbl_82781	1280837	1280666
GRMZM2G147266	fer2	1	chr10	retained_intron	-	asmbl_82785	223982678	NA	asmbl_82782	1279695	1279588
GRMZM2G147266	fer2	1	chr10	retained_intron	-	asmbl_82785	223982678	NA	asmbl_82782	1279915	1279760
GRMZM2G147266	fer2	1	chr10	retained_intron	-	asmbl_82785	223982678	NA	asmbl_82782	1280393	1280313
GRMZM2G147266	fer2	1	chr10	retained_intron	-	asmbl_82785	223982678	NA	asmbl_82782	1280583	1280453
GRMZM2G147266	fer2	1	chr10	retained_intron	-	asmbl_82785	223982678	NA	asmbl_82782	1280837	1280666
GRMZM2G147266	fer2	1	chr10	retained_intron	-	asmbl_82785	223982678	NA	asmbl_82783	1279695	1279588
GRMZM2G147266	fer2	1	chr10	retained_intron	-	asmbl_82785	223982678	NA	asmbl_82783	1279915	1279760
GRMZM2G147266	fer2	1	chr10	retained_intron	-	asmbl_82785	223982678	NA	asmbl_82783	1280393	1280313
GRMZM2G147266	fer2	1	chr10	retained_intron	-	asmbl_82785	223982678	NA	asmbl_82783	1280837	1280666
GRMZM2G147266	fer2	1	chr10	retained_intron	-	asmbl_82788	223982678	NA	asmbl_82786	1282666	1282562
GRMZM2G147266	fer2	1	chr10	retained_intron	-	asmbl_82788	223982678	NA	asmbl_82787	1282666	1282562
GRMZM2G148693	zap1	2	chr2	alt_donor	+	asmbl_135596	223982678	235848192	asmbl_135598	235845706	235848192
GRMZM2G148924	fie2	1	chr10	alt_acceptor	-	asmbl_85167	223982678	84095296	asmbl_85166	84095404	84095310
GRMZM2G151529	hcf106c	2	chr10	alt_acceptor	-	asmbl_86050	223982678	110925604	asmbl_86049	110925773	110925607
GRMZM2G151529	hcf106c	2	chr10	alt_acceptor	-	asmbl_86050	223982678	110925604	asmbl_86051	110925773	110925607
GRMZM2G152655	bap2	2	chr4	alt_donor	+	asmbl_217501	223982678	34264397	asmbl_217499	34264286	34264397
GRMZM2G152891	cal3	1	chr1	alt_donor	+	asmbl_50065	223982678	52098281	asmbl_50066	52096378	52098281
GRMZM2G152908	sus1	2	chr9	alt_donor	-	asmbl_402309	223982678	122225192	asmbl_402310	122225546	122225192
GRMZM2G154595	mdh2	1	chr6	retained_intron	-	asmbl_277531	223982678	NA	asmbl_277533	165631558	165631236
GRMZM2G154946	rmr1	1	chr6	alt_acceptor	+	asmbl_284275	223982678	144286066	asmbl_284271	144285035	144285436
GRMZM2G154946	rmr1	1	chr6	alt_donor	+	asmbl_284270	223982678	144286066	asmbl_284272	144285988	144286066
GRMZM2G154946	rmr1	1	chr6	alt_donor	+	asmbl_284275	223982678	144286066	asmbl_284270	144285936	144286066
GRMZM2G154946	rmr1	1	chr6	alt_donor	+	asmbl_284275	223982678	144286066	asmbl_284272	144285988	144286066
GRMZM2G154946	rmr1	1	chr6	retained_intron	+	asmbl_284270	223982678	NA	asmbl_284271	144285035	144285436
GRMZM2G154946	rmr1	1	chr6	retained_intron	+	asmbl_284271	223982678	NA	asmbl_284270	144285936	144286066
GRMZM2G154946	rmr1	1	chr6	retained_intron	+	asmbl_284271	223982678	NA	asmbl_284272	144285988	144286066
GRMZM2G154946	rmr1	1	chr6	retained_intron	+	asmbl_284272	223982678	NA	asmbl_284271	144285035	144285436
GRMZM2G155662	why1	2	chr6	alt_acceptor	-	asmbl_272391	223982678	71619657	asmbl_272389	71619753	71619665
GRMZM2G155662	why1	2	chr6	alt_acceptor	-	asmbl_272392	223982678	71619695	asmbl_272389	71619753	71619665
GRMZM2G155662	why1	2	chr6	alt_acceptor	-	asmbl_272392	223982678	71619695	asmbl_272391	71619753	71619657
GRMZM2G155662	why1	2	chr6	skipped_exon	-	asmbl_272392	223982678	71619695	asmbl_272389	71619826	71619753
GRMZM2G155662	why1	2	chr6	skipped_exon	-	asmbl_272392	223982678	71619695	asmbl_272391	71619826	71619753
GRMZM2G156599	ys1	1	chr5	retained_intron	-	asmbl_256686	223982678	NA	asmbl_256687	190677875	190677741
GRMZM2G157574	et1	1	chr3	retained_intron	-	asmbl_180087	223982678	NA	asmbl_180088	223740464	223739793
GRMZM2G157727	phyA1	1	chr1	alt_acceptor	-	asmbl_10426	223982678	269322827	asmbl_10436	269323133	269322869
GRMZM2G157727	phyA1	1	chr1	alt_acceptor	-	asmbl_10428	223982678	269321458	asmbl_10430	269322682	269321691
GRMZM2G157727	phyA1	1	chr1	alt_acceptor	-	asmbl_10432	223982678	269321458	asmbl_10430	269322682	269321691
GRMZM2G157727	phyA1	1	chr1	alt_donor	-	asmbl_10426	223982678	269326976	asmbl_10430	269327121	269326976
GRMZM2G157727	phyA1	1	chr1	alt_donor	-	asmbl_10432	223982678	269326976	asmbl_10430	269327121	269326976
GRMZM2G157727	phyA1	1	chr1	alt_donor	-	asmbl_10434	223982678	269326976	asmbl_10430	269327121	269326976
GRMZM2G157727	phyA1	1	chr1	retained_intron	-	asmbl_10426	223982678	NA	asmbl_10428	269322682	269321458
GRMZM2G157727	phyA1	1	chr1	retained_intron	-	asmbl_10426	223982678	NA	asmbl_10430	269322682	269321691
GRMZM2G157727	phyA1	1	chr1	retained_intron	-	asmbl_10426	223982678	NA	asmbl_10432	269322682	269321458
GRMZM2G157727	phyA1	1	chr1	retained_intron	-	asmbl_10434	223982678	NA	asmbl_10426	269323133	269322827
GRMZM2G157727	phyA1	1	chr1	retained_intron	-	asmbl_10434	223982678	NA	asmbl_10428	269322682	269321458
GRMZM2G157727	phyA1	1	chr1	retained_intron	-	asmbl_10434	223982678	NA	asmbl_10428	269323133	269322827
GRMZM2G157727	phyA1	1	chr1	retained_intron	-	asmbl_10434	223982678	NA	asmbl_10430	269322682	269321691
GRMZM2G157727	phyA1	1	chr1	retained_intron	-	asmbl_10434	223982678	NA	asmbl_10430	269323133	269322827
GRMZM2G157727	phyA1	1	chr1	retained_intron	-	asmbl_10434	223982678	NA	asmbl_10432	269322682	269321458
GRMZM2G157727	phyA1	1	chr1	retained_intron	-	asmbl_10434	223982678	NA	asmbl_10432	269323133	269322827
GRMZM2G157727	phyA1	1	chr1	retained_intron	-	asmbl_10434	223982678	NA	asmbl_10436	269323133	269322869
GRMZM2G157727	phyA1	1	chr1	retained_intron	-	asmbl_10436	223982678	NA	asmbl_10428	269322682	269321458
GRMZM2G157727	phyA1	1	chr1	retained_intron	-	asmbl_10436	223982678	NA	asmbl_10430	269322682	269321691
GRMZM2G157727	phyA1	1	chr1	retained_intron	-	asmbl_10436	223982678	NA	asmbl_10432	269322682	269321458
GRMZM2G157727	phyA1	1	chr1	skipped_exon	-	asmbl_10428	223982678	269326976	asmbl_10426	269327210	269327139
GRMZM2G157727	phyA1	1	chr1	skipped_exon	-	asmbl_10428	223982678	269326976	asmbl_10430	269327210	269327121
GRMZM2G157727	phyA1	1	chr1	skipped_exon	-	asmbl_10428	223982678	269326976	asmbl_10432	269327210	269327139
GRMZM2G157727	phyA1	1	chr1	skipped_exon	-	asmbl_10428	223982678	269326976	asmbl_10434	269327210	269327139
GRMZM2G157820	mez1	2	chr6	retained_intron	-	asmbl_272622	223982678	NA	asmbl_272621	79464580	79464496
GRMZM2G158809	zcn18	2	chr2	alt_donor	+	asmbl_132845	223982678	193190336	asmbl_132846	193189796	193190336
GRMZM2G160565	bde1	1	chr5	alt_donor	+	asmbl_266918	223982678	196553249	asmbl_266919	196550552	196553249
GRMZM2G160565	bde1	1	chr5	alt_donor	+	asmbl_266922	223982678	196553249	asmbl_266919	196550552	196553249
GRMZM2G160565	bde1	1	chr5	alt_donor	+	asmbl_266922	223982678	196555782	asmbl_266918	196554336	196555782
GRMZM2G160565	bde1	1	chr5	alt_donor	+	asmbl_266922	223982678	196555782	asmbl_266919	196554336	196555782
GRMZM2G160687	zag2	2	chr3	alt_acceptor	-	asmbl_175661	223982678	137232442	asmbl_175666	137233704	137233055
GRMZM2G160687	zag2	2	chr3	alt_acceptor	-	asmbl_175667	223982678	137232442	asmbl_175666	137233704	137233055
GRMZM2G160687	zag2	2	chr3	alt_donor	-	asmbl_175661	223982678	137232442	asmbl_175662	137232978	137232442
GRMZM2G160687	zag2	2	chr3	alt_donor	-	asmbl_175661	223982678	137232442	asmbl_175667	137233491	137232442
GRMZM2G160687	zag2	2	chr3	alt_donor	-	asmbl_175667	223982678	137232442	asmbl_175662	137232978	137232442
GRMZM2G160687	zag2	2	chr3	alt_donor	-	asmbl_175667	223982678	137232442	asmbl_175664	137233704	137233055
GRMZM2G160687	zag2	2	chr3	alt_donor	-	asmbl_175667	223982678	137232442	asmbl_175666	137233704	137233055
GRMZM2G160687	zag2	2	chr3	retained_intron	-	asmbl_175662	223982678	NA	asmbl_175664	137233704	137233055
GRMZM2G160687	zag2	2	chr3	retained_intron	-	asmbl_175662	223982678	NA	asmbl_175666	137233704	137233055
GRMZM2G160687	zag2	2	chr3	retained_intron	-	asmbl_175663	223982678	NA	asmbl_175661	137233704	137232442
GRMZM2G160687	zag2	2	chr3	retained_intron	-	asmbl_175663	223982678	NA	asmbl_175662	137232978	137232442
GRMZM2G160687	zag2	2	chr3	retained_intron	-	asmbl_175663	223982678	NA	asmbl_175664	137232978	137232442
GRMZM2G160687	zag2	2	chr3	retained_intron	-	asmbl_175663	223982678	NA	asmbl_175664	137233704	137233055
GRMZM2G160687	zag2	2	chr3	retained_intron	-	asmbl_175663	223982678	NA	asmbl_175666	137233704	137233055
GRMZM2G160687	zag2	2	chr3	retained_intron	-	asmbl_175663	223982678	NA	asmbl_175667	137233491	137232442
GRMZM2G160687	zag2	2	chr3	retained_intron	-	asmbl_175666	223982678	NA	asmbl_175662	137232978	137232442
GRMZM2G160687	zag2	2	chr3	retained_intron	-	asmbl_175666	223982678	NA	asmbl_175664	137232978	137232442
GRMZM2G160687	zag2	2	chr3	skipped_exon	-	asmbl_175661	223982678	137232442	asmbl_175664	137233055	137232978
GRMZM2G160687	zag2	2	chr3	skipped_exon	-	asmbl_175667	223982678	137232442	asmbl_175664	137233055	137232978
GRMZM2G160730	gl15	1	chr9	alt_acceptor	+	asmbl_377528	223982678	95741432	asmbl_377529	95741260	95741423
GRMZM2G160730	gl15	1	chr9	alt_acceptor	+	asmbl_377530	223982678	95741432	asmbl_377529	95741260	95741423
GRMZM2G160730	gl15	1	chr9	alt_acceptor	+	asmbl_377530	223982678	95741995	asmbl_377529	95741833	95741992
GRMZM2G160730	gl15	1	chr9	retained_intron	+	asmbl_377528	223982678	NA	asmbl_377529	95741833	95741992
GRMZM2G160730	gl15	1	chr9	retained_intron	+	asmbl_377528	223982678	NA	asmbl_377530	95741833	95741995
GRMZM2G161418	tbp2	2	chr5	alt_donor	-	asmbl_250818	223982678	15326521	asmbl_250814	15328238	15326521
GRMZM2G161418	tbp2	2	chr5	alt_donor	-	asmbl_250818	223982678	15326521	asmbl_250817	15328238	15326521
GRMZM2G161418	tbp2	2	chr5	alternate_exon	-	asmbl_250818	223982678	15326521	asmbl_250822	15328238	15326521
GRMZM2G161418	tbp2	2	chr5	alternate_exon	-	asmbl_250823	223982678	15326040	asmbl_250818	15326434	15326040
GRMZM2G161418	tbp2	2	chr5	retained_intron	-	asmbl_250814	223982678	NA	asmbl_250817	15331939	15331761
GRMZM2G161418	tbp2	2	chr5	retained_intron	-	asmbl_250814	223982678	NA	asmbl_250818	15331939	15331761
GRMZM2G161418	tbp2	2	chr5	retained_intron	-	asmbl_250817	223982678	NA	asmbl_250814	15325146	15325050
GRMZM2G161418	tbp2	2	chr5	retained_intron	-	asmbl_250817	223982678	NA	asmbl_250814	15325320	15325238
GRMZM2G161418	tbp2	2	chr5	retained_intron	-	asmbl_250817	223982678	NA	asmbl_250818	15325146	15325050
GRMZM2G161418	tbp2	2	chr5	retained_intron	-	asmbl_250818	223982678	NA	asmbl_250814	15325320	15325238
GRMZM2G161418	tbp2	2	chr5	retained_intron	-	asmbl_250822	223982678	NA	asmbl_250814	15324789	15324306
GRMZM2G161418	tbp2	2	chr5	retained_intron	-	asmbl_250822	223982678	NA	asmbl_250814	15324949	15324862
GRMZM2G161418	tbp2	2	chr5	retained_intron	-	asmbl_250822	223982678	NA	asmbl_250814	15325146	15325050
GRMZM2G161418	tbp2	2	chr5	retained_intron	-	asmbl_250822	223982678	NA	asmbl_250814	15325320	15325238
GRMZM2G161418	tbp2	2	chr5	retained_intron	-	asmbl_250822	223982678	NA	asmbl_250814	15325452	15325364
GRMZM2G161418	tbp2	2	chr5	retained_intron	-	asmbl_250822	223982678	NA	asmbl_250814	15325969	15325502
GRMZM2G161418	tbp2	2	chr5	retained_intron	-	asmbl_250822	223982678	NA	asmbl_250817	15324789	15324306
GRMZM2G161418	tbp2	2	chr5	retained_intron	-	asmbl_250822	223982678	NA	asmbl_250817	15324949	15324862
GRMZM2G161418	tbp2	2	chr5	retained_intron	-	asmbl_250822	223982678	NA	asmbl_250817	15325452	15325364
GRMZM2G161418	tbp2	2	chr5	retained_intron	-	asmbl_250822	223982678	NA	asmbl_250817	15325969	15325502
GRMZM2G161418	tbp2	2	chr5	retained_intron	-	asmbl_250822	223982678	NA	asmbl_250818	15324789	15324306
GRMZM2G161418	tbp2	2	chr5	retained_intron	-	asmbl_250822	223982678	NA	asmbl_250818	15324949	15324862
GRMZM2G161418	tbp2	2	chr5	retained_intron	-	asmbl_250822	223982678	NA	asmbl_250818	15325146	15325050
GRMZM2G161418	tbp2	2	chr5	retained_intron	-	asmbl_250822	223982678	NA	asmbl_250818	15325452	15325364
GRMZM2G161418	tbp2	2	chr5	retained_intron	-	asmbl_250822	223982678	NA	asmbl_250818	15325969	15325502
GRMZM2G161418	tbp2	2	chr5	retained_intron	-	asmbl_250823	223982678	NA	asmbl_250814	15324789	15324306
GRMZM2G161418	tbp2	2	chr5	retained_intron	-	asmbl_250823	223982678	NA	asmbl_250814	15324949	15324862
GRMZM2G161418	tbp2	2	chr5	retained_intron	-	asmbl_250823	223982678	NA	asmbl_250814	15325146	15325050
GRMZM2G161418	tbp2	2	chr5	retained_intron	-	asmbl_250823	223982678	NA	asmbl_250814	15325320	15325238
GRMZM2G161418	tbp2	2	chr5	retained_intron	-	asmbl_250823	223982678	NA	asmbl_250814	15325452	15325364
GRMZM2G161418	tbp2	2	chr5	retained_intron	-	asmbl_250823	223982678	NA	asmbl_250814	15325969	15325502
GRMZM2G161418	tbp2	2	chr5	retained_intron	-	asmbl_250823	223982678	NA	asmbl_250817	15324789	15324306
GRMZM2G161418	tbp2	2	chr5	retained_intron	-	asmbl_250823	223982678	NA	asmbl_250817	15324949	15324862
GRMZM2G161418	tbp2	2	chr5	retained_intron	-	asmbl_250823	223982678	NA	asmbl_250817	15325452	15325364
GRMZM2G161418	tbp2	2	chr5	retained_intron	-	asmbl_250823	223982678	NA	asmbl_250817	15325969	15325502
GRMZM2G161418	tbp2	2	chr5	retained_intron	-	asmbl_250823	223982678	NA	asmbl_250818	15324789	15324306
GRMZM2G161418	tbp2	2	chr5	retained_intron	-	asmbl_250823	223982678	NA	asmbl_250818	15324949	15324862
GRMZM2G161418	tbp2	2	chr5	retained_intron	-	asmbl_250823	223982678	NA	asmbl_250818	15325146	15325050
GRMZM2G161418	tbp2	2	chr5	retained_intron	-	asmbl_250823	223982678	NA	asmbl_250818	15325452	15325364
GRMZM2G161418	tbp2	2	chr5	retained_intron	-	asmbl_250823	223982678	NA	asmbl_250818	15325969	15325502
GRMZM2G161418	tbp2	2	chr5	skipped_exon	-	asmbl_250823	223982678	15326040	asmbl_250814	15326521	15326434
GRMZM2G161418	tbp2	2	chr5	skipped_exon	-	asmbl_250823	223982678	15326040	asmbl_250817	15326521	15326434
GRMZM2G161418	tbp2	2	chr5	skipped_exon	-	asmbl_250823	223982678	15326040	asmbl_250822	15326521	15326434
GRMZM2G163291	Smh5	1	chr3	alt_acceptor	-	asmbl_172406	223982678	14472414	asmbl_172404	14473549	14472419
GRMZM2G163291	Smh5	1	chr3	alt_acceptor	-	asmbl_172406	223982678	14472414	asmbl_172407	14473549	14472419
GRMZM2G163291	Smh5	1	chr3	alternate_exon	-	asmbl_172404	223982678	14470838	asmbl_172409	14471537	14470838
GRMZM2G163291	Smh5	1	chr3	alternate_exon	-	asmbl_172405	223982678	14470838	asmbl_172409	14471537	14470838
GRMZM2G163291	Smh5	1	chr3	alternate_exon	-	asmbl_172406	223982678	14470838	asmbl_172409	14471537	14470838
GRMZM2G163291	Smh5	1	chr3	alternate_exon	-	asmbl_172407	223982678	14470838	asmbl_172409	14471537	14470838
GRMZM2G163291	Smh5	1	chr3	retained_intron	-	asmbl_172405	223982678	NA	asmbl_172404	14472209	14472050
GRMZM2G163291	Smh5	1	chr3	retained_intron	-	asmbl_172405	223982678	NA	asmbl_172406	14472209	14472050
GRMZM2G163291	Smh5	1	chr3	retained_intron	-	asmbl_172405	223982678	NA	asmbl_172407	14472209	14472050
GRMZM2G163291	Smh5	1	chr3	retained_intron	-	asmbl_172407	223982678	NA	asmbl_172404	14470755	14469619
GRMZM2G163291	Smh5	1	chr3	retained_intron	-	asmbl_172407	223982678	NA	asmbl_172405	14470755	14469619
GRMZM2G163291	Smh5	1	chr3	retained_intron	-	asmbl_172407	223982678	NA	asmbl_172406	14470755	14469619
GRMZM2G163291	Smh5	1	chr3	retained_intron	-	asmbl_172407	223982678	NA	asmbl_172409	14470755	14469619
GRMZM2G163761	kip1	1	chr1	alt_donor	+	asmbl_57100	223982678	256514954	asmbl_57102	256514829	256514954
GRMZM2G163761	kip1	1	chr1	retained_intron	+	asmbl_57101	223982678	NA	asmbl_57100	256514825	256514954
GRMZM2G163761	kip1	1	chr1	retained_intron	+	asmbl_57101	223982678	NA	asmbl_57102	256514829	256514954
GRMZM2G168651	hrg1	1	chr2	alt_donor	+	asmbl_128743	223982678	54764019	asmbl_128738	54763940	54764031
GRMZM2G168651	hrg1	1	chr2	retained_intron	+	asmbl_128738	223982678	NA	asmbl_128742	54763747	54763859
GRMZM2G168651	hrg1	1	chr2	retained_intron	+	asmbl_128738	223982678	NA	asmbl_128742	54764279	54764343
GRMZM2G168651	hrg1	1	chr2	retained_intron	+	asmbl_128743	223982678	NA	asmbl_128738	54764057	54764232
GRMZM2G168651	hrg1	1	chr2	retained_intron	+	asmbl_128743	223982678	NA	asmbl_128742	54763747	54763859
GRMZM2G168651	hrg1	1	chr2	retained_intron	+	asmbl_128743	223982678	NA	asmbl_128742	54764177	54764241
GRMZM2G168651	hrg1	1	chr2	retained_intron	+	asmbl_128743	223982678	NA	asmbl_128742	54764279	54764343
GRMZM2G168651	hrg1	1	chr2	skipped_exon	+	asmbl_128738	223982678	54764232	asmbl_128742	54764076	54764177
GRMZM2G168651	hrg1	1	chr2	skipped_exon	+	asmbl_128742	223982678	54764076	asmbl_128738	54764031	54764057
GRMZM2G169089	dgat1	2	chr6	alt_donor	-	asmbl_273835	223982678	104864395	asmbl_273836	104864883	104864395
GRMZM2G169890	sod4	1	chr1	alternate_exon	+	asmbl_50365	223982678	60146748	asmbl_50366	60145420	60146748
GRMZM2G171365	mads1	2	chr9	alt_acceptor	+	asmbl_380605	223982678	153831635	asmbl_380606	153831493	153831600
GRMZM2G171365	mads1	2	chr9	retained_intron	+	asmbl_380606	223982678	NA	asmbl_380605	153831319	153831394
GRMZM2G172795	b1	1	chr2	alt_acceptor	+	asmbl_127069	223982678	18417603	asmbl_127072	18417251	18417567
GRMZM2G172795	b1	1	chr2	retained_intron	+	asmbl_127070	223982678	NA	asmbl_127069	18417251	18417603
GRMZM2G172795	b1	1	chr2	retained_intron	+	asmbl_127070	223982678	NA	asmbl_127069	18417762	18418295
GRMZM2G172795	b1	1	chr2	retained_intron	+	asmbl_127070	223982678	NA	asmbl_127069	18418549	18418634
GRMZM2G172795	b1	1	chr2	retained_intron	+	asmbl_127070	223982678	NA	asmbl_127071	18417251	18417603
GRMZM2G172795	b1	1	chr2	retained_intron	+	asmbl_127070	223982678	NA	asmbl_127071	18418549	18418634
GRMZM2G172795	b1	1	chr2	retained_intron	+	asmbl_127070	223982678	NA	asmbl_127072	18417251	18417567
GRMZM2G172795	b1	1	chr2	retained_intron	+	asmbl_127070	223982678	NA	asmbl_127072	18417762	18418295
GRMZM2G172795	b1	1	chr2	retained_intron	+	asmbl_127070	223982678	NA	asmbl_127072	18418549	18418634
GRMZM2G172795	b1	1	chr2	retained_intron	+	asmbl_127070	223982678	NA	asmbl_127073	18417762	18418295
GRMZM2G172795	b1	1	chr2	retained_intron	+	asmbl_127070	223982678	NA	asmbl_127073	18418549	18418634
GRMZM2G172795	b1	1	chr2	retained_intron	+	asmbl_127071	223982678	NA	asmbl_127069	18417762	18418295
GRMZM2G172795	b1	1	chr2	retained_intron	+	asmbl_127071	223982678	NA	asmbl_127072	18417762	18418295
GRMZM2G172795	b1	1	chr2	retained_intron	+	asmbl_127071	223982678	NA	asmbl_127073	18417762	18418295
GRMZM2G175827	kan3	2	chr4	alternate_exon	+	asmbl_218725	223982678	80075473	asmbl_218728	80075344	80075473
GRMZM2G175827	kan3	2	chr4	alternate_exon	+	asmbl_218726	223982678	80075473	asmbl_218728	80075344	80075473
GRMZM2G175827	kan3	2	chr4	retained_intron	+	asmbl_218725	223982678	NA	asmbl_218726	80075521	80075595
GRMZM2G175827	kan3	2	chr4	retained_intron	+	asmbl_218725	223982678	NA	asmbl_218728	80075521	80075595
GRMZM2G178415	gdh1	1	chr1	alt_acceptor	-	asmbl_11343	223982678	287293871	asmbl_11341	287293957	287293883
GRMZM2G178415	gdh1	1	chr1	alt_acceptor	-	asmbl_11343	223982678	287293871	asmbl_11342	287296523	287293883
GRMZM2G178415	gdh1	1	chr1	alternate_exon	-	asmbl_11342	223982678	287293883	asmbl_11341	287293957	287293883
GRMZM2G178415	gdh1	1	chr1	alternate_exon	-	asmbl_11343	223982678	287293871	asmbl_11341	287293957	287293883
GRMZM2G181362	lkrsdh1	2	chr4	alt_donor	-	asmbl_187205	223982678	175749727	asmbl_187206	175749830	175749727
GRMZM2G307906	ms45	2	chr9	alt_acceptor	+	asmbl_379575	223982678	140945434	asmbl_379574	140945311	140945430
GRMZM2G307906	ms45	2	chr9	alt_acceptor	+	asmbl_379575	223982678	140945434	asmbl_379576	140945311	140945430
GRMZM2G307906	ms45	2	chr9	alt_acceptor	+	asmbl_379575	223982678	140945434	asmbl_379577	140945311	140945430
GRMZM2G307906	ms45	2	chr9	retained_intron	+	asmbl_379576	223982678	NA	asmbl_379574	140946374	140946555
GRMZM2G307906	ms45	2	chr9	retained_intron	+	asmbl_379576	223982678	NA	asmbl_379575	140946374	140946555
GRMZM2G307906	ms45	2	chr9	retained_intron	+	asmbl_379577	223982678	NA	asmbl_379574	140944349	140944446
GRMZM2G307906	ms45	2	chr9	retained_intron	+	asmbl_379577	223982678	NA	asmbl_379574	140946374	140946555
GRMZM2G307906	ms45	2	chr9	retained_intron	+	asmbl_379577	223982678	NA	asmbl_379575	140944349	140944446
GRMZM2G307906	ms45	2	chr9	retained_intron	+	asmbl_379577	223982678	NA	asmbl_379575	140946374	140946555
GRMZM2G307906	ms45	2	chr9	retained_intron	+	asmbl_379577	223982678	NA	asmbl_379576	140944349	140944446
GRMZM2G310115	cyc4b	2	chr8	retained_intron	+	asmbl_365631	223982678	NA	asmbl_365630	171393821	171393939
GRMZM2G310115	cyc4b	2	chr8	retained_intron	+	asmbl_365635	223982678	NA	asmbl_365636	171408514	171408959
GRMZM2G321753	dek1	1	chr1	alt_acceptor	+	asmbl_49848	223982678	47320643	asmbl_49850	47320643	47320720
GRMZM2G321753	dek1	1	chr1	retained_intron	+	asmbl_49848	223982678	NA	asmbl_49850	47320643	47320720
GRMZM2G321753	dek1	1	chr1	retained_intron	+	asmbl_49850	223982678	NA	asmbl_49848	47319372	47319470
GRMZM2G321753	dek1	1	chr1	retained_intron	+	asmbl_49850	223982678	NA	asmbl_49848	47319607	47319788
GRMZM2G321753	dek1	1	chr1	retained_intron	+	asmbl_49850	223982678	NA	asmbl_49848	47320024	47320103
GRMZM2G321753	dek1	1	chr1	retained_intron	+	asmbl_49850	223982678	NA	asmbl_49848	47320504	47320643
GRMZM2G321753	dek1	1	chr1	retained_intron	+	asmbl_49850	223982678	NA	asmbl_49849	47317168	47317244
GRMZM2G321753	dek1	1	chr1	retained_intron	+	asmbl_49850	223982678	NA	asmbl_49849	47317348	47317460
GRMZM2G321753	dek1	1	chr1	retained_intron	+	asmbl_49850	223982678	NA	asmbl_49849	47317588	47318992
GRMZM2G321753	dek1	1	chr1	retained_intron	+	asmbl_49850	223982678	NA	asmbl_49849	47319372	47319470
GRMZM2G321753	dek1	1	chr1	retained_intron	+	asmbl_49850	223982678	NA	asmbl_49849	47319607	47319788
GRMZM2G328785	ptk1	1	chr6	alt_donor	+	asmbl_283663	223982678	133640461	asmbl_283664	133640353	133640461
GRMZM2G328785	ptk1	1	chr6	retained_intron	+	asmbl_283661	223982678	NA	asmbl_283663	133639947	133640461
GRMZM2G328785	ptk1	1	chr6	retained_intron	+	asmbl_283661	223982678	NA	asmbl_283664	133640353	133640461
GRMZM2G328785	ptk1	1	chr6	retained_intron	+	asmbl_283662	223982678	NA	asmbl_283663	133639947	133640461
GRMZM2G328785	ptk1	1	chr6	retained_intron	+	asmbl_283662	223982678	NA	asmbl_283664	133640353	133640461
GRMZM2G333916	dmt101	1	chr7	alt_donor	-	asmbl_306885	223982678	11137543	asmbl_306866	11138167	11138084
GRMZM2G333916	dmt101	1	chr7	skipped_exon	-	asmbl_306885	223982678	11137543	asmbl_306866	11138084	11137967
GRMZM2G338454	zcn3	1	chr10	retained_intron	-	asmbl_83166	223982678	NA	asmbl_83167	5461493	5461405
GRMZM2G339122	expa1	1	chr3	retained_intron	-	asmbl_177678	223982678	NA	asmbl_177677	184364638	184364099
GRMZM2G339563	lls1	1	chr1	retained_intron	+	asmbl_47757	223982678	NA	asmbl_47756	10095616	10096142
GRMZM2G339563	lls1	1	chr1	retained_intron	+	asmbl_47758	223982678	NA	asmbl_47756	10092983	10093073
GRMZM2G339563	lls1	1	chr1	retained_intron	+	asmbl_47758	223982678	NA	asmbl_47756	10093523	10094699
GRMZM2G339563	lls1	1	chr1	retained_intron	+	asmbl_47758	223982678	NA	asmbl_47756	10094835	10094948
GRMZM2G339563	lls1	1	chr1	retained_intron	+	asmbl_47758	223982678	NA	asmbl_47756	10095107	10095338
GRMZM2G339563	lls1	1	chr1	retained_intron	+	asmbl_47758	223982678	NA	asmbl_47756	10095616	10096142
GRMZM2G339563	lls1	1	chr1	retained_intron	+	asmbl_47758	223982678	NA	asmbl_47757	10092983	10093073
GRMZM2G339563	lls1	1	chr1	retained_intron	+	asmbl_47758	223982678	NA	asmbl_47757	10093523	10094699
GRMZM2G339563	lls1	1	chr1	retained_intron	+	asmbl_47758	223982678	NA	asmbl_47757	10094835	10094948
GRMZM2G339563	lls1	1	chr1	retained_intron	+	asmbl_47758	223982678	NA	asmbl_47757	10095107	10095338
GRMZM2G359952	zmm2	2	chr8	alt_acceptor	-	asmbl_368004	223982678	22979565	asmbl_368002	22979671	22979568
GRMZM2G359952	zmm2	2	chr8	alt_acceptor	-	asmbl_368004	223982678	22979565	asmbl_368003	22979671	22979568
GRMZM2G359952	zmm2	2	chr8	alt_acceptor	-	asmbl_368005	223982678	22979565	asmbl_368002	22979671	22979568
GRMZM2G359952	zmm2	2	chr8	alt_acceptor	-	asmbl_368005	223982678	22979565	asmbl_368003	22979671	22979568
GRMZM2G359952	zmm2	2	chr8	retained_intron	-	asmbl_368002	223982678	NA	asmbl_368003	22986901	22986754
GRMZM2G359952	zmm2	2	chr8	retained_intron	-	asmbl_368002	223982678	NA	asmbl_368005	22986901	22986754
GRMZM2G359952	zmm2	2	chr8	retained_intron	-	asmbl_368004	223982678	NA	asmbl_368002	22986698	22986188
GRMZM2G359952	zmm2	2	chr8	retained_intron	-	asmbl_368004	223982678	NA	asmbl_368003	22986698	22986188
GRMZM2G359952	zmm2	2	chr8	retained_intron	-	asmbl_368004	223982678	NA	asmbl_368003	22986901	22986754
GRMZM2G359952	zmm2	2	chr8	retained_intron	-	asmbl_368004	223982678	NA	asmbl_368005	22986698	22986188
GRMZM2G359952	zmm2	2	chr8	retained_intron	-	asmbl_368004	223982678	NA	asmbl_368005	22986901	22986754
GRMZM2G373928	zcn14	2	chr8	alt_acceptor	+	asmbl_359860	223982678	25342421	asmbl_359861	25334679	25335176
GRMZM2G381395	rpot1	1	chr7	alt_donor	+	asmbl_319615	223982678	166123605	asmbl_319616	166123521	166123605
GRMZM2G381395	rpot1	1	chr7	alt_donor	+	asmbl_319615	223982678	166124191	asmbl_319616	166123738	166124191
GRMZM2G392101	crr2	2	chr10	retained_intron	+	asmbl_66478	223982678	NA	asmbl_66479	147845610	147845714
GRMZM2G392101	crr2	2	chr10	retained_intron	+	asmbl_66478	223982678	NA	asmbl_66479	147846606	147846701
GRMZM2G392975	pip1c	2	chr4	alt_donor	+	asmbl_220426	223982678	153630023	asmbl_220424	153629482	153630023
GRMZM2G392975	pip1c	2	chr4	alt_donor	+	asmbl_220426	223982678	153630023	asmbl_220429	153629482	153630023
GRMZM2G392975	pip1c	2	chr4	retained_intron	+	asmbl_220424	223982678	NA	asmbl_220423	153628044	153629187
GRMZM2G392975	pip1c	2	chr4	retained_intron	+	asmbl_220424	223982678	NA	asmbl_220425	153628044	153629187
GRMZM2G392975	pip1c	2	chr4	retained_intron	+	asmbl_220425	223982678	NA	asmbl_220423	153630163	153630586
GRMZM2G392975	pip1c	2	chr4	retained_intron	+	asmbl_220425	223982678	NA	asmbl_220424	153630163	153630586
GRMZM2G392975	pip1c	2	chr4	retained_intron	+	asmbl_220425	223982678	NA	asmbl_220426	153630163	153630586
GRMZM2G392975	pip1c	2	chr4	retained_intron	+	asmbl_220429	223982678	NA	asmbl_220423	153628044	153629187
GRMZM2G392975	pip1c	2	chr4	retained_intron	+	asmbl_220429	223982678	NA	asmbl_220423	153630163	153630586
GRMZM2G392975	pip1c	2	chr4	retained_intron	+	asmbl_220429	223982678	NA	asmbl_220424	153630163	153630586
GRMZM2G392975	pip1c	2	chr4	retained_intron	+	asmbl_220429	223982678	NA	asmbl_220425	153628044	153629187
GRMZM2G392975	pip1c	2	chr4	retained_intron	+	asmbl_220429	223982678	NA	asmbl_220426	153630163	153630586
GRMZM2G392975	pip1c	2	chr4	skipped_exon	+	asmbl_220426	223982678	153630023	asmbl_220423	153629187	153629482
GRMZM2G392975	pip1c	2	chr4	skipped_exon	+	asmbl_220426	223982678	153630023	asmbl_220425	153629187	153629482
GRMZM2G403797	wtf1	2	chr8	retained_intron	+	asmbl_361088	223982678	NA	asmbl_361090	72300244	72301474
GRMZM2G405368	conz1	1	chr9	alt_acceptor	+	asmbl_376191	223982678	34632445	asmbl_376192	34629433	34632377
GRMZM2G405368	conz1	1	chr9	alt_acceptor	+	asmbl_376191	223982678	34632445	asmbl_376194	34629433	34632420
GRMZM2G405368	conz1	1	chr9	alt_acceptor	+	asmbl_376191	223982678	34632445	asmbl_376196	34632225	34632377
GRMZM2G405368	conz1	1	chr9	alt_acceptor	+	asmbl_376191	223982678	34632445	asmbl_376197	34629433	34630501
GRMZM2G405368	conz1	1	chr9	alt_acceptor	+	asmbl_376191	223982678	34632445	asmbl_376198	34632225	34632377
GRMZM2G405368	conz1	1	chr9	alt_acceptor	+	asmbl_376192	223982678	34632377	asmbl_376195	34632146	34632445
GRMZM2G405368	conz1	1	chr9	alt_acceptor	+	asmbl_376192	223982678	34632377	asmbl_376197	34629433	34630501
GRMZM2G405368	conz1	1	chr9	alt_acceptor	+	asmbl_376192	223982678	34632377	asmbl_376204	34632146	34632445
GRMZM2G405368	conz1	1	chr9	alt_acceptor	+	asmbl_376192	223982678	34632377	asmbl_376206	34632146	34632445
GRMZM2G405368	conz1	1	chr9	alt_acceptor	+	asmbl_376194	223982678	34632420	asmbl_376192	34629433	34632377
GRMZM2G405368	conz1	1	chr9	alt_acceptor	+	asmbl_376194	223982678	34632420	asmbl_376195	34632146	34632445
GRMZM2G405368	conz1	1	chr9	alt_acceptor	+	asmbl_376194	223982678	34632420	asmbl_376196	34632225	34632377
GRMZM2G405368	conz1	1	chr9	alt_acceptor	+	asmbl_376194	223982678	34632420	asmbl_376197	34629433	34630501
GRMZM2G405368	conz1	1	chr9	alt_acceptor	+	asmbl_376194	223982678	34632420	asmbl_376198	34632225	34632377
GRMZM2G405368	conz1	1	chr9	alt_acceptor	+	asmbl_376194	223982678	34632420	asmbl_376204	34632146	34632445
GRMZM2G405368	conz1	1	chr9	alt_acceptor	+	asmbl_376194	223982678	34632420	asmbl_376206	34632146	34632445
GRMZM2G405368	conz1	1	chr9	alt_acceptor	+	asmbl_376195	223982678	34631133	asmbl_376204	34629433	34630983
GRMZM2G405368	conz1	1	chr9	alt_acceptor	+	asmbl_376195	223982678	34632445	asmbl_376196	34632225	34632377
GRMZM2G405368	conz1	1	chr9	alt_acceptor	+	asmbl_376195	223982678	34632445	asmbl_376198	34632225	34632377
GRMZM2G405368	conz1	1	chr9	alt_acceptor	+	asmbl_376204	223982678	34632445	asmbl_376196	34632225	34632377
GRMZM2G405368	conz1	1	chr9	alt_acceptor	+	asmbl_376204	223982678	34632445	asmbl_376198	34632225	34632377
GRMZM2G405368	conz1	1	chr9	alt_acceptor	+	asmbl_376206	223982678	34632445	asmbl_376196	34632225	34632377
GRMZM2G405368	conz1	1	chr9	alt_acceptor	+	asmbl_376206	223982678	34632445	asmbl_376198	34632225	34632377
GRMZM2G405368	conz1	1	chr9	alt_donor	+	asmbl_376191	223982678	34632445	asmbl_376198	34632225	34632377
GRMZM2G405368	conz1	1	chr9	alt_donor	+	asmbl_376192	223982678	34632377	asmbl_376198	34632225	34632377
GRMZM2G405368	conz1	1	chr9	alt_donor	+	asmbl_376194	223982678	34632420	asmbl_376198	34632225	34632377
GRMZM2G405368	conz1	1	chr9	retained_intron	+	asmbl_376196	223982678	NA	asmbl_376195	34631280	34631360
GRMZM2G405368	conz1	1	chr9	retained_intron	+	asmbl_376196	223982678	NA	asmbl_376204	34631280	34631360
GRMZM2G405368	conz1	1	chr9	retained_intron	+	asmbl_376197	223982678	NA	asmbl_376195	34631280	34631360
GRMZM2G405368	conz1	1	chr9	retained_intron	+	asmbl_376197	223982678	NA	asmbl_376195	34632146	34632445
GRMZM2G405368	conz1	1	chr9	retained_intron	+	asmbl_376197	223982678	NA	asmbl_376196	34632225	34632377
GRMZM2G405368	conz1	1	chr9	retained_intron	+	asmbl_376197	223982678	NA	asmbl_376198	34632225	34632377
GRMZM2G405368	conz1	1	chr9	retained_intron	+	asmbl_376197	223982678	NA	asmbl_376204	34631280	34631360
GRMZM2G405368	conz1	1	chr9	retained_intron	+	asmbl_376197	223982678	NA	asmbl_376204	34632146	34632445
GRMZM2G405368	conz1	1	chr9	retained_intron	+	asmbl_376197	223982678	NA	asmbl_376206	34632146	34632445
GRMZM2G405368	conz1	1	chr9	retained_intron	+	asmbl_376198	223982678	NA	asmbl_376195	34629433	34631133
GRMZM2G405368	conz1	1	chr9	retained_intron	+	asmbl_376198	223982678	NA	asmbl_376195	34631280	34631360
GRMZM2G405368	conz1	1	chr9	retained_intron	+	asmbl_376198	223982678	NA	asmbl_376196	34629433	34630501
GRMZM2G405368	conz1	1	chr9	retained_intron	+	asmbl_376198	223982678	NA	asmbl_376197	34629433	34630501
GRMZM2G405368	conz1	1	chr9	retained_intron	+	asmbl_376198	223982678	NA	asmbl_376204	34629433	34630983
GRMZM2G405368	conz1	1	chr9	retained_intron	+	asmbl_376198	223982678	NA	asmbl_376204	34631280	34631360
GRMZM2G405368	conz1	1	chr9	retained_intron	+	asmbl_376204	223982678	NA	asmbl_376191	34629210	34629300
GRMZM2G405368	conz1	1	chr9	retained_intron	+	asmbl_376204	223982678	NA	asmbl_376192	34629210	34629300
GRMZM2G405368	conz1	1	chr9	retained_intron	+	asmbl_376204	223982678	NA	asmbl_376194	34629210	34629300
GRMZM2G405368	conz1	1	chr9	retained_intron	+	asmbl_376204	223982678	NA	asmbl_376195	34629210	34629300
GRMZM2G405368	conz1	1	chr9	retained_intron	+	asmbl_376204	223982678	NA	asmbl_376196	34629210	34629300
GRMZM2G405368	conz1	1	chr9	retained_intron	+	asmbl_376204	223982678	NA	asmbl_376197	34629210	34629300
GRMZM2G405368	conz1	1	chr9	retained_intron	+	asmbl_376204	223982678	NA	asmbl_376198	34629210	34629300
GRMZM2G405368	conz1	1	chr9	retained_intron	+	asmbl_376206	223982678	NA	asmbl_376191	34629210	34629300
GRMZM2G405368	conz1	1	chr9	retained_intron	+	asmbl_376206	223982678	NA	asmbl_376192	34629210	34629300
GRMZM2G405368	conz1	1	chr9	retained_intron	+	asmbl_376206	223982678	NA	asmbl_376194	34629210	34629300
GRMZM2G405368	conz1	1	chr9	retained_intron	+	asmbl_376206	223982678	NA	asmbl_376195	34629210	34629300
GRMZM2G405368	conz1	1	chr9	retained_intron	+	asmbl_376206	223982678	NA	asmbl_376195	34629433	34631133
GRMZM2G405368	conz1	1	chr9	retained_intron	+	asmbl_376206	223982678	NA	asmbl_376195	34631280	34631360
GRMZM2G405368	conz1	1	chr9	retained_intron	+	asmbl_376206	223982678	NA	asmbl_376196	34629210	34629300
GRMZM2G405368	conz1	1	chr9	retained_intron	+	asmbl_376206	223982678	NA	asmbl_376196	34629433	34630501
GRMZM2G405368	conz1	1	chr9	retained_intron	+	asmbl_376206	223982678	NA	asmbl_376197	34629210	34629300
GRMZM2G405368	conz1	1	chr9	retained_intron	+	asmbl_376206	223982678	NA	asmbl_376197	34629433	34630501
GRMZM2G405368	conz1	1	chr9	retained_intron	+	asmbl_376206	223982678	NA	asmbl_376198	34629210	34629300
GRMZM2G405368	conz1	1	chr9	retained_intron	+	asmbl_376206	223982678	NA	asmbl_376204	34629433	34630983
GRMZM2G405368	conz1	1	chr9	retained_intron	+	asmbl_376206	223982678	NA	asmbl_376204	34631280	34631360
GRMZM2G405368	conz1	1	chr9	skipped_exon	+	asmbl_376191	223982678	34632445	asmbl_376195	34631133	34632146
GRMZM2G405368	conz1	1	chr9	skipped_exon	+	asmbl_376191	223982678	34632445	asmbl_376196	34630501	34632225
GRMZM2G405368	conz1	1	chr9	skipped_exon	+	asmbl_376191	223982678	34632445	asmbl_376204	34630983	34632146
GRMZM2G405368	conz1	1	chr9	skipped_exon	+	asmbl_376192	223982678	34632377	asmbl_376195	34631133	34632146
GRMZM2G405368	conz1	1	chr9	skipped_exon	+	asmbl_376192	223982678	34632377	asmbl_376196	34630501	34632225
GRMZM2G405368	conz1	1	chr9	skipped_exon	+	asmbl_376192	223982678	34632377	asmbl_376204	34630983	34632146
GRMZM2G405368	conz1	1	chr9	skipped_exon	+	asmbl_376194	223982678	34632420	asmbl_376195	34631133	34632146
GRMZM2G405368	conz1	1	chr9	skipped_exon	+	asmbl_376194	223982678	34632420	asmbl_376196	34630501	34632225
GRMZM2G405368	conz1	1	chr9	skipped_exon	+	asmbl_376194	223982678	34632420	asmbl_376204	34630983	34632146
GRMZM2G410515	vp5	1	chr1	alt_acceptor	+	asmbl_48369	223982678	17664231	asmbl_48370	17663688	17664226
GRMZM2G410515	vp5	1	chr1	alt_acceptor	+	asmbl_48369	223982678	17664231	asmbl_48373	17663688	17664226
GRMZM2G410515	vp5	1	chr1	alt_acceptor	+	asmbl_48371	223982678	17663239	asmbl_48369	17662727	17663216
GRMZM2G410515	vp5	1	chr1	alt_acceptor	+	asmbl_48371	223982678	17663239	asmbl_48370	17662727	17663216
GRMZM2G410515	vp5	1	chr1	alt_acceptor	+	asmbl_48371	223982678	17663239	asmbl_48373	17662727	17663216
GRMZM2G410515	vp5	1	chr1	alt_acceptor	+	asmbl_48371	223982678	17664231	asmbl_48370	17663688	17664226
GRMZM2G410515	vp5	1	chr1	alt_acceptor	+	asmbl_48371	223982678	17664231	asmbl_48373	17663688	17664226
GRMZM2G410515	vp5	1	chr1	alt_acceptor	+	asmbl_48372	223982678	17661912	asmbl_48369	17661092	17661909
GRMZM2G410515	vp5	1	chr1	alt_acceptor	+	asmbl_48372	223982678	17661912	asmbl_48370	17661092	17661909
GRMZM2G410515	vp5	1	chr1	alt_acceptor	+	asmbl_48372	223982678	17661912	asmbl_48371	17661092	17661909
GRMZM2G410515	vp5	1	chr1	alt_acceptor	+	asmbl_48372	223982678	17664231	asmbl_48370	17663688	17664226
GRMZM2G410515	vp5	1	chr1	alt_acceptor	+	asmbl_48372	223982678	17664231	asmbl_48373	17663688	17664226
GRMZM2G410515	vp5	1	chr1	alt_acceptor	+	asmbl_48373	223982678	17661912	asmbl_48369	17661092	17661909
GRMZM2G410515	vp5	1	chr1	alt_acceptor	+	asmbl_48373	223982678	17661912	asmbl_48370	17661092	17661909
GRMZM2G410515	vp5	1	chr1	alt_acceptor	+	asmbl_48373	223982678	17661912	asmbl_48371	17661092	17661909
GRMZM2G410515	vp5	1	chr1	alt_acceptor	+	asmbl_48374	223982678	17661912	asmbl_48369	17661092	17661909
GRMZM2G410515	vp5	1	chr1	alt_acceptor	+	asmbl_48374	223982678	17661912	asmbl_48370	17661092	17661909
GRMZM2G410515	vp5	1	chr1	alt_acceptor	+	asmbl_48374	223982678	17661912	asmbl_48371	17661092	17661909
GRMZM2G410515	vp5	1	chr1	alt_acceptor	+	asmbl_48374	223982678	17663239	asmbl_48369	17662727	17663216
GRMZM2G410515	vp5	1	chr1	alt_acceptor	+	asmbl_48374	223982678	17663239	asmbl_48370	17662727	17663216
GRMZM2G410515	vp5	1	chr1	alt_acceptor	+	asmbl_48374	223982678	17663239	asmbl_48373	17662727	17663216
GRMZM2G410515	vp5	1	chr1	alt_acceptor	+	asmbl_48374	223982678	17664231	asmbl_48370	17663688	17664226
GRMZM2G410515	vp5	1	chr1	alt_acceptor	+	asmbl_48374	223982678	17664231	asmbl_48373	17663688	17664226
GRMZM2G410515	vp5	1	chr1	retained_intron	+	asmbl_48372	223982678	NA	asmbl_48369	17662727	17663216
GRMZM2G410515	vp5	1	chr1	retained_intron	+	asmbl_48372	223982678	NA	asmbl_48370	17662727	17663216
GRMZM2G410515	vp5	1	chr1	retained_intron	+	asmbl_48372	223982678	NA	asmbl_48371	17662727	17663239
GRMZM2G410515	vp5	1	chr1	retained_intron	+	asmbl_48372	223982678	NA	asmbl_48373	17662727	17663216
GRMZM2G410515	vp5	1	chr1	retained_intron	+	asmbl_48372	223982678	NA	asmbl_48374	17662727	17663239
GRMZM2G419806	oy1	1	chr10	alt_acceptor	-	asmbl_83356	223982678	9221119	asmbl_83360	9223584	9221176
GRMZM2G419806	oy1	1	chr10	retained_intron	-	asmbl_83359	223982678	NA	asmbl_83356	9223584	9221119
GRMZM2G419806	oy1	1	chr10	retained_intron	-	asmbl_83359	223982678	NA	asmbl_83356	9224754	9224654
GRMZM2G419806	oy1	1	chr10	retained_intron	-	asmbl_83359	223982678	NA	asmbl_83360	9223584	9221176
GRMZM2G419891	ubi2	2	chr4	alt_acceptor	+	asmbl_224063	223982678	236881871	asmbl_224059	236879478	236881865
GRMZM2G419891	ubi2	2	chr4	retained_intron	+	asmbl_224059	223982678	NA	asmbl_224060	236882173	236883314
GRMZM2G419891	ubi2	2	chr4	retained_intron	+	asmbl_224063	223982678	NA	asmbl_224060	236882173	236883314
GRMZM2G422750	c2	1	chr4	alt_donor	+	asmbl_222207	223982678	192582400	asmbl_222209	192582250	192582400
GRMZM2G429899	sh2	1	chr3	alt_acceptor	-	asmbl_179565	223982678	216421056	asmbl_179566	216421767	216421106
GRMZM2G429899	sh2	1	chr3	retained_intron	-	asmbl_179565	223982678	NA	asmbl_179566	216419374	216419295
GRMZM2G429899	sh2	1	chr3	retained_intron	-	asmbl_179568	223982678	NA	asmbl_179565	216419719	216419434
GRMZM2G429899	sh2	1	chr3	retained_intron	-	asmbl_179568	223982678	NA	asmbl_179565	216421767	216421056
GRMZM2G429899	sh2	1	chr3	retained_intron	-	asmbl_179568	223982678	NA	asmbl_179566	216419374	216419295
GRMZM2G429899	sh2	1	chr3	retained_intron	-	asmbl_179568	223982678	NA	asmbl_179566	216419719	216419434
GRMZM2G429899	sh2	1	chr3	retained_intron	-	asmbl_179568	223982678	NA	asmbl_179566	216421767	216421106
GRMZM2G438551	psei1	1	chr3	alt_acceptor	-	asmbl_177853	223982678	187714338	asmbl_177854	187716847	187716742
GRMZM2G438551	psei1	1	chr3	skipped_exon	-	asmbl_177852	223982678	187714218	asmbl_177853	187714338	187714312
GRMZM2G438551	psei1	1	chr3	skipped_exon	-	asmbl_177852	223982678	187714218	asmbl_177854	187716742	187714312
GRMZM2G438551	psei1	1	chr3	skipped_exon	-	asmbl_177855	223982678	187714218	asmbl_177852	187717042	187716847
GRMZM2G438551	psei1	1	chr3	skipped_exon	-	asmbl_177855	223982678	187714218	asmbl_177853	187717042	187714312
GRMZM2G438551	psei1	1	chr3	skipped_exon	-	asmbl_177855	223982678	187714218	asmbl_177854	187717042	187714312
GRMZM2G452178	gn1	2	chr2	alt_acceptor	+	asmbl_135677	223982678	236478548	asmbl_135679	236474572	236478412
GRMZM2G452178	gn1	2	chr2	alt_acceptor	+	asmbl_135680	223982678	236478548	asmbl_135679	236474572	236478412
GRMZM2G452178	gn1	2	chr2	alt_acceptor	+	asmbl_135681	223982678	236478548	asmbl_135679	236474572	236478412
GRMZM2G452178	gn1	2	chr2	retained_intron	+	asmbl_135677	223982678	NA	asmbl_135680	236473444	236473543
GRMZM2G452178	gn1	2	chr2	retained_intron	+	asmbl_135678	223982678	NA	asmbl_135677	236474572	236478548
GRMZM2G452178	gn1	2	chr2	retained_intron	+	asmbl_135678	223982678	NA	asmbl_135679	236474572	236478412
GRMZM2G452178	gn1	2	chr2	retained_intron	+	asmbl_135678	223982678	NA	asmbl_135680	236473444	236473543
GRMZM2G452178	gn1	2	chr2	retained_intron	+	asmbl_135678	223982678	NA	asmbl_135680	236474572	236478548
GRMZM2G452178	gn1	2	chr2	retained_intron	+	asmbl_135678	223982678	NA	asmbl_135681	236474572	236478548
GRMZM2G452178	gn1	2	chr2	retained_intron	+	asmbl_135679	223982678	NA	asmbl_135680	236473444	236473543
GRMZM2G452178	gn1	2	chr2	retained_intron	+	asmbl_135681	223982678	NA	asmbl_135677	236473941	236474179
GRMZM2G452178	gn1	2	chr2	retained_intron	+	asmbl_135681	223982678	NA	asmbl_135678	236473941	236474179
GRMZM2G452178	gn1	2	chr2	retained_intron	+	asmbl_135681	223982678	NA	asmbl_135679	236473941	236474179
GRMZM2G452178	gn1	2	chr2	retained_intron	+	asmbl_135681	223982678	NA	asmbl_135680	236473444	236473543
GRMZM2G452178	gn1	2	chr2	retained_intron	+	asmbl_135681	223982678	NA	asmbl_135680	236473941	236474179
GRMZM2G529859	yab15	1	chr5	retained_intron	+	asmbl_266574	223982678	NA	asmbl_266572	189198652	189199339
GRMZM2G529859	yab15	1	chr5	retained_intron	+	asmbl_266574	223982678	NA	asmbl_266572	189199737	189200055
GRMZM2G529859	yab15	1	chr5	retained_intron	+	asmbl_266574	223982678	NA	asmbl_266577	189198652	189199339
GRMZM2G529859	yab15	1	chr5	retained_intron	+	asmbl_266574	223982678	NA	asmbl_266577	189199737	189200055
GRMZM2G529859	yab15	1	chr5	retained_intron	+	asmbl_266574	223982678	NA	asmbl_266579	189199737	189200055
GRMZM2G529859	yab15	1	chr5	retained_intron	+	asmbl_266577	223982678	NA	asmbl_266572	189200129	189200361
GRMZM2G529859	yab15	1	chr5	retained_intron	+	asmbl_266577	223982678	NA	asmbl_266574	189200129	189200361
GRMZM2G529859	yab15	1	chr5	retained_intron	+	asmbl_266579	223982678	NA	asmbl_266572	189198652	189199339
GRMZM2G529859	yab15	1	chr5	retained_intron	+	asmbl_266579	223982678	NA	asmbl_266572	189200129	189200361
GRMZM2G529859	yab15	1	chr5	retained_intron	+	asmbl_266579	223982678	NA	asmbl_266574	189200129	189200361
GRMZM2G529859	yab15	1	chr5	retained_intron	+	asmbl_266579	223982678	NA	asmbl_266577	189198652	189199339
GRMZM2G529859	yab15	1	chr5	retained_intron	+	asmbl_266582	223982678	NA	asmbl_266572	189198652	189199339
GRMZM2G529859	yab15	1	chr5	retained_intron	+	asmbl_266582	223982678	NA	asmbl_266572	189199387	189199662
GRMZM2G529859	yab15	1	chr5	retained_intron	+	asmbl_266582	223982678	NA	asmbl_266572	189199737	189200055
GRMZM2G529859	yab15	1	chr5	retained_intron	+	asmbl_266582	223982678	NA	asmbl_266572	189200129	189200361
GRMZM2G529859	yab15	1	chr5	retained_intron	+	asmbl_266582	223982678	NA	asmbl_266574	189199387	189199662
GRMZM2G529859	yab15	1	chr5	retained_intron	+	asmbl_266582	223982678	NA	asmbl_266574	189200129	189200361
GRMZM2G529859	yab15	1	chr5	retained_intron	+	asmbl_266582	223982678	NA	asmbl_266577	189198652	189199339
GRMZM2G529859	yab15	1	chr5	retained_intron	+	asmbl_266582	223982678	NA	asmbl_266577	189199387	189199662
GRMZM2G529859	yab15	1	chr5	retained_intron	+	asmbl_266582	223982678	NA	asmbl_266577	189199737	189200055
GRMZM2G529859	yab15	1	chr5	retained_intron	+	asmbl_266582	223982678	NA	asmbl_266579	189199387	189199662
GRMZM2G529859	yab15	1	chr5	retained_intron	+	asmbl_266582	223982678	NA	asmbl_266579	189199737	189200055
GRMZM2G568636	nnr1	2	chr4	retained_intron	+	asmbl_218193	223982678	NA	asmbl_218192	56309572	56311214
GRMZM2G701063	pl1	2	chr6	retained_intron	+	asmbl_282633	223982678	NA	asmbl_282631	108319115	108319257
GRMZM5G822829	r1	2	chr10	alt_acceptor	+	asmbl_65651	223982678	138462627	asmbl_65649	138462480	138462624
GRMZM5G822829	r1	2	chr10	alt_donor	+	asmbl_65648	223982678	138468577	asmbl_65645	138467351	138468577
GRMZM5G822829	r1	2	chr10	retained_intron	+	asmbl_65645	223982678	NA	asmbl_65649	138462480	138462624
GRMZM5G822829	r1	2	chr10	retained_intron	+	asmbl_65645	223982678	NA	asmbl_65651	138462480	138462627
GRMZM5G822829	r1	2	chr10	retained_intron	+	asmbl_65648	223982678	NA	asmbl_65649	138462480	138462624
GRMZM5G822829	r1	2	chr10	retained_intron	+	asmbl_65648	223982678	NA	asmbl_65649	138469048	138469198
GRMZM5G822829	r1	2	chr10	retained_intron	+	asmbl_65648	223982678	NA	asmbl_65651	138462480	138462627
GRMZM5G822829	r1	2	chr10	retained_intron	+	asmbl_65648	223982678	NA	asmbl_65651	138469048	138469198
GRMZM5G833389	pmg1	2	chr8	skipped_exon	-	asmbl_373223	223982678	170763642	asmbl_373222	170763882	170763787
GRMZM5G836222	znf1	1	chr9	alt_donor	-	asmbl_401519	223982678	101478108	asmbl_401520	101478229	101478108
GRMZM5G858094	acc1	NA	chr2	alt_acceptor	+	asmbl_129473	223982678	82402752	asmbl_129472	82402664	82402749
GRMZM5G861678	elm1	2	chr8	alt_acceptor	+	asmbl_364548	223982678	158761973	asmbl_364550	158761877	158761956
GRMZM5G861678	elm1	2	chr8	alt_acceptor	+	asmbl_364549	223982678	158761984	asmbl_364548	158761877	158761973
GRMZM5G861678	elm1	2	chr8	alt_acceptor	+	asmbl_364549	223982678	158761984	asmbl_364550	158761877	158761956
GRMZM5G861678	elm1	2	chr8	alt_acceptor	+	asmbl_364549	223982678	158761984	asmbl_364552	158761877	158761973
GRMZM5G861678	elm1	2	chr8	alt_acceptor	+	asmbl_364552	223982678	158761973	asmbl_364550	158761877	158761956
GRMZM5G861678	elm1	2	chr8	alt_acceptor	+	asmbl_364553	223982678	158761984	asmbl_364548	158761877	158761973
GRMZM5G861678	elm1	2	chr8	alt_acceptor	+	asmbl_364553	223982678	158761984	asmbl_364550	158761877	158761956
GRMZM5G861678	elm1	2	chr8	alt_acceptor	+	asmbl_364553	223982678	158761984	asmbl_364552	158761877	158761973
GRMZM5G861678	elm1	2	chr8	retained_intron	+	asmbl_364549	223982678	NA	asmbl_364548	158762290	158762500
GRMZM5G861678	elm1	2	chr8	retained_intron	+	asmbl_364549	223982678	NA	asmbl_364553	158762290	158762500
GRMZM5G861678	elm1	2	chr8	retained_intron	+	asmbl_364549	223982678	NA	asmbl_364554	158762290	158762500
GRMZM5G861678	elm1	2	chr8	retained_intron	+	asmbl_364550	223982678	NA	asmbl_364548	158762290	158762500
GRMZM5G861678	elm1	2	chr8	retained_intron	+	asmbl_364550	223982678	NA	asmbl_364553	158762290	158762500
GRMZM5G861678	elm1	2	chr8	retained_intron	+	asmbl_364550	223982678	NA	asmbl_364554	158762290	158762500
GRMZM5G861678	elm1	2	chr8	retained_intron	+	asmbl_364552	223982678	NA	asmbl_364548	158762290	158762500
GRMZM5G861678	elm1	2	chr8	retained_intron	+	asmbl_364552	223982678	NA	asmbl_364553	158762290	158762500
GRMZM5G861678	elm1	2	chr8	retained_intron	+	asmbl_364552	223982678	NA	asmbl_364554	158762290	158762500
GRMZM5G861678	elm1	2	chr8	retained_intron	+	asmbl_364554	223982678	NA	asmbl_364548	158761877	158761973
GRMZM5G861678	elm1	2	chr8	retained_intron	+	asmbl_364554	223982678	NA	asmbl_364549	158761877	158761984
GRMZM5G861678	elm1	2	chr8	retained_intron	+	asmbl_364554	223982678	NA	asmbl_364550	158761877	158761956
GRMZM5G861678	elm1	2	chr8	retained_intron	+	asmbl_364554	223982678	NA	asmbl_364552	158761877	158761973
GRMZM5G861678	elm1	2	chr8	retained_intron	+	asmbl_364554	223982678	NA	asmbl_364553	158761877	158761984
GRMZM5G862109	ts6	1	chr1	retained_intron	+	asmbl_59002	223982678	NA	asmbl_59001	292891773	292891886
GRMZM5G862109	ts6	1	chr1	retained_intron	+	asmbl_59003	223982678	NA	asmbl_59001	292891773	292891886
GRMZM5G862109	ts6	1	chr1	retained_intron	+	asmbl_59003	223982678	NA	asmbl_59001	292892221	292892513
GRMZM5G862109	ts6	1	chr1	retained_intron	+	asmbl_59003	223982678	NA	asmbl_59002	292892221	292892513
GRMZM5G881887	hm1	1	chr1	retained_intron	+	asmbl_54672	223982678	NA	asmbl_54673	199754981	199755268
GRMZM5G883855	am1	2	chr5	retained_intron	+	asmbl_261210	223982678	NA	asmbl_261209	16097833	16097971
GRMZM5G883855	am1	2	chr5	retained_intron	+	asmbl_261210	223982678	NA	asmbl_261209	16098054	16098163
GRMZM5G898735	hcf106	1	chr2	skipped_exon	+	asmbl_128986	223982678	65188244	asmbl_128985	65187542	65187662
GRMZM5G899349	cyp1	2	chr3	alt_acceptor	+	asmbl_145826	223982678	232072435	asmbl_145827	232072246	232072353
