# Supplementary material for: A Comprehensive Analysis of Alternative Splicing in Paleopolyploid Maize
Source: Front Plant Sci. 2017 May 10;8:694. doi: 10.3389/fpls.2017.00694 (PMC5423905; doi:10.3389/fpls.2017.00694)
Supplement: Supplementary file 6 [file Data_Sheet_4.xlsx]

## Sheet: ear_vs_8tissues
test_id	gene_id	gene	locus	sample_1	sample_2	status	value_1	value_2	sqrt(JS)	test_stat	p_value	q_value	significant
TSS10085	XLOC_005454	GRMZM2G040261	chr3:211729197-211733835	ear	embryo	OK	0	0	0.456076	0	5e-05	0.0117722	yes
TSS1025	XLOC_000548	GRMZM2G423472	chr1:180688252-180695246	ear	embryo	OK	0	0	0.497988	0	5e-05	0.0117722	yes
TSS10526	XLOC_005671	GRMZM2G061758	chr3:25122371-25124417	ear	embryo	OK	0	0	0.607801	0	5e-05	0.0117722	yes
TSS11436	XLOC_006148	GRMZM2G054221	chr3:202711061-202715889	ear	embryo	OK	0	0	0.576073	0	5e-05	0.0117722	yes
TSS11818	XLOC_006352	GRMZM2G006480	chr4:3888470-3894571	ear	embryo	OK	0	0	0.338766	0	0.00035	0.0364746	yes
TSS12235	XLOC_006578	GRMZM2G013214	chr4:79441554-79445144	ear	embryo	OK	0	0	0.454025	0	0.0002	0.0295674	yes
TSS12291	XLOC_006608	GRMZM2G028766	chr4:102065764-102092273	ear	embryo	OK	0	0	0.337516	0	0.00045	0.0454071	yes
TSS12536	XLOC_006750	GRMZM2G111774	chr4:165497766-165501037	ear	embryo	OK	0	0	0.387114	0	0.0002	0.0295674	yes
TSS13045	XLOC_007028	GRMZM2G143522	chr4:234887645-234890897	ear	embryo	OK	0	0	0.413014	0	5e-05	0.0117722	yes
TSS13210	XLOC_007117	GRMZM2G399677	chr4:6415165-6423264	ear	embryo	OK	0	0	0.314049	0	0.00035	0.0364746	yes
TSS14020	XLOC_007558	GRMZM2G111720	chr4:183398071-183408829	ear	embryo	OK	0	0	0.403461	0	5e-05	0.0117722	yes
TSS14092	XLOC_007598	GRMZM2G051697	chr4:188313127-188318538	ear	embryo	OK	0	0	0.615838	0	5e-05	0.0117722	yes
TSS14525	XLOC_007834	GRMZM2G022054	chr5:754961-757870	ear	embryo	OK	0	0	0.289756	0	0.00035	0.0364746	yes
TSS14852	XLOC_008011	GRMZM2G146648	chr5:18005614-18009958	ear	embryo	OK	0	0	0.616686	0	5e-05	0.0117722	yes
TSS15402	XLOC_008309	GRMZM2G459755	chr5:134482399-134492025	ear	embryo	OK	0	0	0.416127	0	5e-05	0.0117722	yes
TSS156	XLOC_000079	GRMZM2G172410,GRMZM2G172448	chr1:12971615-12993574	ear	embryo	OK	0	0	0.407512	0	5e-05	0.0117722	yes
TSS16564	XLOC_008942	GRMZM2G046511	chr5:49086602-49095305	ear	embryo	OK	0	0	0.639754	0	5e-05	0.0117722	yes
TSS16977	XLOC_009173	GRMZM2G411333	chr5:160161351-160166588	ear	embryo	OK	0	0	0.4389	0	5e-05	0.0117722	yes
TSS16992	XLOC_009184	GRMZM2G024444	chr5:162834737-162849701	ear	embryo	OK	0	0	0.523601	0	0.00015	0.0257716	yes
TSS17508	XLOC_009459	GRMZM2G467756	chr5:214077456-214082017	ear	embryo	OK	0	0	0.412811	0	0.0001	0.0192636	yes
TSS17631	XLOC_009527	GRMZM2G009725	chr6:14761415-14767034	ear	embryo	OK	0	0	0.387811	0	0.0004	0.0410129	yes
TSS17836	XLOC_009639	GRMZM2G120187	chr6:71792318-71797141	ear	embryo	OK	0	0	0.52187	0	0.00035	0.0364746	yes
TSS18859	XLOC_010193	GRMZM2G013801	chr6:27458246-27461856	ear	embryo	OK	0	0	0.4019	0	0.0005	0.0481591	yes
TSS1891	XLOC_001013	GRMZM2G092663	chr1:290552760-290555628	ear	embryo	OK	0	0	0.397425	0	0.00035	0.0364746	yes
TSS19328	XLOC_010452	GRMZM2G177026	chr6:125268813-125272634	ear	embryo	OK	0	0	0.34594	0	0.00035	0.0364746	yes
TSS19416	XLOC_010506	GRMZM2G509874	chr6:136371268-136376137	ear	embryo	OK	0	0	0.530365	0	5e-05	0.0117722	yes
TSS19772	XLOC_010695	GRMZM2G079583	chr6:164144981-164149683	ear	embryo	OK	0	0	0.620572	0	5e-05	0.0117722	yes
TSS21323	XLOC_011534	GRMZM2G004475	chr7:98407440-98418821	ear	embryo	OK	0	0	0.40677	0	5e-05	0.0117722	yes
TSS22119	XLOC_011954	GRMZM5G883871	chr8:11386621-11393262	ear	embryo	OK	0	0	0.435999	0	0.0005	0.0481591	yes
TSS22845	XLOC_012344	GRMZM2G052844	chr8:144537115-144540579	ear	embryo	OK	0	0	0.260544	0	5e-05	0.0117722	yes
TSS22958	XLOC_012404	GRMZM2G166383	chr8:156042446-156053195	ear	embryo	OK	0	0	0.610107	0	5e-05	0.0117722	yes
TSS23496	XLOC_012702	GRMZM2G018228	chr8:28522945-28526321	ear	embryo	OK	0	0	0.628371	0	5e-05	0.0117722	yes
TSS24311	XLOC_013159	GRMZM2G133249	chr8:172180783-172203275	ear	embryo	OK	0	0	0.469344	0	5e-05	0.0117722	yes
TSS24542	XLOC_013287	GRMZM5G825515	chr9:25264302-25270910	ear	embryo	OK	0	0	0.58792	0	5e-05	0.0117722	yes
TSS25647	XLOC_013883	GRMZM2G376416	chr9:58140574-58143454	ear	embryo	OK	0	0	0.412957	0	0.0002	0.0295674	yes
TSS25986	XLOC_014066	GRMZM2G058522	chr9:129274385-129278111	ear	embryo	OK	0	0	0.478306	0	5e-05	0.0117722	yes
TSS26097	XLOC_014121	GRMZM2G063875	chr9:139511132-139519841	ear	embryo	OK	0	0	0.525626	0	5e-05	0.0117722	yes
TSS3001	XLOC_001610	GRMZM2G003509	chr1:173226505-173239172	ear	embryo	OK	0	0	0.26964	0	0.0003	0.0364746	yes
TSS3113	XLOC_001661	GRMZM2G002368	chr1:190028006-190031486	ear	embryo	OK	0	0	0.404638	0	0.0001	0.0192636	yes
TSS319	XLOC_000167	GRMZM2G180452	chr1:29254093-29263338	ear	embryo	OK	0	0	0.329844	0	0.00035	0.0364746	yes
TSS6673	XLOC_003595	GRMZM5G878825	chr2:153027642-153031638	ear	embryo	OK	0	0	0.464891	0	0.0001	0.0192636	yes
TSS7200	XLOC_003877	GRMZM2G057448	chr2:216277722-216285832	ear	embryo	OK	0	0	0.36874	0	0.0003	0.0364746	yes
TSS8577	XLOC_004633	GRMZM5G821027	chr2:204174247-204177403	ear	embryo	OK	0	0	0.299096	0	0.0003	0.0364746	yes
TSS933	XLOC_000495	GRMZM2G703783	chr1:161909529-161911978	ear	embryo	OK	0	0	0.395861	0	0.0003	0.0364746	yes
TSS996	XLOC_000532	GRMZM2G008250	chr1:174845585-174851091	ear	embryo	OK	0	0	0.324861	0	0.0005	0.0481591	yes
TSS10053	XLOC_005436	GRMZM2G077607	chr3:208612675-208619156	ear	endosperm	OK	0	0	0.398305	0	0.0002	0.0077984	yes
TSS10085	XLOC_005454	GRMZM2G040261	chr3:211729197-211733835	ear	endosperm	OK	0	0	0.495105	0	5e-05	0.00286706	yes
TSS10334	XLOC_005573	GRMZM2G087103	chr3:1477379-1483305	ear	endosperm	OK	0	0	0.36297	0	0.00055	0.0152312	yes
TSS10338	XLOC_005576	GRMZM2G175031	chr3:1565934-1571929	ear	endosperm	OK	0	0	0.503979	0	5e-05	0.00286706	yes
TSS10439	XLOC_005625	GRMZM2G132519	chr3:9705055-9707837	ear	endosperm	OK	0	0	0.625319	0	5e-05	0.00286706	yes
TSS10492	XLOC_005652	GRMZM2G100889	chr3:17933567-17939832	ear	endosperm	OK	0	0	0.389685	0	0.00095	0.022049	yes
TSS10547	XLOC_005684	GRMZM2G416677	chr3:29574301-29577455	ear	endosperm	OK	0	0	0.421293	0	5e-05	0.00286706	yes
TSS10617	XLOC_005715	GRMZM2G419085	chr3:40062475-40069114	ear	endosperm	OK	0	0	0.432039	0	0.0001	0.004874	yes
TSS10642	XLOC_005729	GRMZM2G428964	chr3:42255042-42259659	ear	endosperm	OK	0	0	0.278831	0	0.003	0.0455514	yes
TSS1077	XLOC_000576	GRMZM5G839014	chr1:187975046-187981060	ear	endosperm	OK	0	0	0.596081	0	0.0002	0.0077984	yes
TSS10963	XLOC_005901	GRMZM2G138342	chr3:147403259-147415854	ear	endosperm	OK	0	0	0.41723	0	0.00055	0.0152312	yes
TSS11011	XLOC_005923	GRMZM2G146280	chr3:154971947-154980851	ear	endosperm	OK	0	0	0.310712	0	0.0029	0.0447297	yes
TSS1110	XLOC_000593	GRMZM2G132712	chr1:191500295-191527839	ear	endosperm	OK	0	0	0.388651	0	0.0002	0.0077984	yes
TSS11192	XLOC_006016	GRMZM5G866954	chr3:175689851-175695125	ear	endosperm	OK	0	0	0.263902	0	0.00325	0.0472851	yes
TSS11212	XLOC_006025	GRMZM2G111907	chr3:177786657-177792728	ear	endosperm	OK	0	0	0.41048	0	0.00015	0.00641316	yes
TSS11326	XLOC_006092	GRMZM2G000615	chr3:191612029-191619415	ear	endosperm	OK	0	0	0.231232	0	0.00225	0.0379464	yes
TSS11501	XLOC_006181	GRMZM2G150160	chr3:208413214-208417319	ear	endosperm	OK	0	0	0.356972	0	5e-05	0.00286706	yes
TSS1160	XLOC_000618	GRMZM2G143644	chr1:196301775-196304138	ear	endosperm	OK	0	0	0.331315	0	0.0003	0.0100841	yes
TSS11639	XLOC_006256	GRMZM2G045275	chr3:218897555-218903851	ear	endosperm	OK	0	0	0.326949	0	0.0007	0.0176777	yes
TSS11830	XLOC_006359	GRMZM5G813627	chr4:4616489-4623054	ear	endosperm	OK	0	0	0.26158	0	0.00105	0.0234757	yes
TSS11838	XLOC_006363	GRMZM2G165383	chr4:4851790-4856205	ear	endosperm	OK	0	0	0.507592	0	5e-05	0.00286706	yes
TSS11962	XLOC_006429	GRMZM2G171420	chr4:20736017-20742235	ear	endosperm	OK	0	0	0.486901	0	5e-05	0.00286706	yes
TSS12064	XLOC_006485	GRMZM2G050118	chr4:36724292-36728523	ear	endosperm	OK	0	0	0.238521	0	0.0014	0.027404	yes
TSS12133	XLOC_006525	GRMZM2G125777	chr4:50096341-50101634	ear	endosperm	OK	0	0	0.268342	0	0.00285	0.0440981	yes
TSS12274	XLOC_006599	GRMZM2G008497	chr4:93254000-93266767	ear	endosperm	OK	0	0	0.146191	0	0.00245	0.0402064	yes
TSS12291	XLOC_006608	GRMZM2G028766	chr4:102065764-102092273	ear	endosperm	OK	0	0	0.43668	0	5e-05	0.00286706	yes
TSS12404	XLOC_006675	GRMZM5G850355	chr4:145359884-145367208	ear	endosperm	OK	0	0	0.237142	0	0.00295	0.0449322	yes
TSS12536	XLOC_006750	GRMZM2G111774	chr4:165497766-165501037	ear	endosperm	OK	0	0	0.476382	0	0.00015	0.00641316	yes
TSS12707	XLOC_006841	GRMZM2G088847	chr4:183699078-183703995	ear	endosperm	OK	0	0	0.13561	0	0.0004	0.0122616	yes
TSS12725	XLOC_006851	GRMZM2G044862	chr4:184539998-184551207	ear	endosperm	OK	0	0	0.433816	0	0.0002	0.0077984	yes
TSS12808	XLOC_006898	GRMZM2G125596	chr4:195381036-195385198	ear	endosperm	OK	0	0	0.272101	0	0.001	0.0227757	yes
TSS1286	XLOC_000689	GRMZM2G058702	chr1:214719299-214726045	ear	endosperm	OK	0	0	0.362882	0	5e-05	0.00286706	yes
TSS12890	XLOC_006940	GRMZM2G016447	chr4:205553819-205557629	ear	endosperm	OK	0	0	0.417796	0	0.00075	0.0183693	yes
TSS12934	XLOC_006967	GRMZM2G046816	chr4:214374852-214380696	ear	endosperm	OK	0	0	0.363959	0	0.0023	0.038523	yes
TSS13004	XLOC_007005	GRMZM2G411569	chr4:231140641-231148842	ear	endosperm	OK	0	0	0.361029	0	0.0001	0.004874	yes
TSS13125	XLOC_007073	GRMZM2G133660	chr4:240155703-240160770	ear	endosperm	OK	0	0	0.396574	0	0.0003	0.0100841	yes
TSS13210	XLOC_007117	GRMZM2G399677	chr4:6415165-6423264	ear	endosperm	OK	0	0	0.328989	0	0.00025	0.00902593	yes
TSS13455	XLOC_007253	GRMZM2G051374	chr4:48991463-48996307	ear	endosperm	OK	0	0	0.188741	0	0.0021	0.0364249	yes
TSS13880	XLOC_007489	GRMZM2G096343	chr4:170006771-170017260	ear	endosperm	OK	0	0	0.279058	0	0.00055	0.0152312	yes
TSS14020	XLOC_007558	GRMZM2G111720	chr4:183398071-183408829	ear	endosperm	OK	0	0	0.433885	0	5e-05	0.00286706	yes
TSS14116	XLOC_007609	GRMZM2G046574	chr4:192728044-192732471	ear	endosperm	OK	0	0	0.127683	0	0.0026	0.042101	yes
TSS14206	XLOC_007660	AC216067.3_FG002	chr4:204346804-204350014	ear	endosperm	OK	0	0	0.344409	0	0.00025	0.00902593	yes
TSS14328	XLOC_007733	GRMZM2G162992	chr4:229407696-229414441	ear	endosperm	OK	0	0	0.442431	0	0.00015	0.00641316	yes
TSS14360	XLOC_007749	GRMZM2G142039	chr4:232606527-232610407	ear	endosperm	OK	0	0	0.357504	0	0.0012	0.0253195	yes
TSS14460	XLOC_007798	GRMZM5G871727	chr4:238564210-238565882	ear	endosperm	OK	0	0	0.406626	0	5e-05	0.00286706	yes
TSS14475	XLOC_007806	GRMZM2G023528	chr4:239137952-239141634	ear	endosperm	OK	0	0	0.45135	0	5e-05	0.00286706	yes
TSS1484	XLOC_000796	GRMZM2G139744	chr1:245159605-245167812	ear	endosperm	OK	0	0	0.278182	0	0.0014	0.027404	yes
TSS14978	XLOC_008077	GRMZM2G042927	chr5:34305002-34308815	ear	endosperm	OK	0	0	0.428415	0	0.00235	0.0390918	yes
TSS15189	XLOC_008198	GRMZM2G005680	chr5:70148666-70152835	ear	endosperm	OK	0	0	0.301459	0	0.0007	0.0176777	yes
TSS15302	XLOC_008257	GRMZM2G081144	chr5:90564803-90569465	ear	endosperm	OK	0	0	0.271925	0	0.00265	0.0426274	yes
TSS15402	XLOC_008309	GRMZM2G459755	chr5:134482399-134492025	ear	endosperm	OK	0	0	0.412883	0	5e-05	0.00286706	yes
TSS15461	XLOC_008345	GRMZM2G318633	chr5:155525210-155529241	ear	endosperm	OK	0	0	0.285214	0	0.00065	0.0169417	yes
TSS15585	XLOC_008414	GRMZM2G040511	chr5:176113765-176125398	ear	endosperm	OK	0	0	0.343482	0	0.00275	0.0430981	yes
TSS15592	XLOC_008419	GRMZM2G103152	chr5:177442682-177451775	ear	endosperm	OK	0	0	0.255703	0	0.00275	0.0430981	yes
TSS15626	XLOC_008439	GRMZM2G115755,GRMZM2G115809	chr5:181830442-181840143	ear	endosperm	OK	0	0	0.495616	0	5e-05	0.00286706	yes
TSS15871	XLOC_008560	GRMZM2G312944	chr5:204328083-204331114	ear	endosperm	OK	0	0	0.297095	0	0.0012	0.0253195	yes
TSS15884	XLOC_008569	GRMZM2G090609	chr5:205154447-205157004	ear	endosperm	OK	0	0	0.19912	0	0.0005	0.0143353	yes
TSS15984	XLOC_008623	AC188134.2_FG012	chr5:211693439-211701476	ear	endosperm	OK	0	0	0.395226	0	0.00115	0.0250228	yes
TSS15995	XLOC_008628	GRMZM2G120329	chr5:211808576-211818863	ear	endosperm	OK	0	0	0.331663	0	0.0003	0.0100841	yes
TSS16030	XLOC_008649	GRMZM2G180418	chr5:214127975-214132715	ear	endosperm	OK	0	0	0.300153	0	0.00325	0.0472851	yes
TSS16168	XLOC_008725	GRMZM2G003002	chr5:4094237-4102456	ear	endosperm	OK	0	0	0.35644	0	0.0004	0.0122616	yes
TSS16220	XLOC_008755	GRMZM2G371935	chr5:6899041-6912268	ear	endosperm	OK	0	0	0.315597	0	0.0001	0.004874	yes
TSS16460	XLOC_008887	GRMZM2G071589	chr5:32658763-32667575	ear	endosperm	OK	0	0	0.289327	0	0.00145	0.0280448	yes
TSS16486	XLOC_008901	GRMZM2G138583	chr5:34797148-34801918	ear	endosperm	OK	0	0	0.40915	0	0.0001	0.004874	yes
TSS16526	XLOC_008923	GRMZM2G056766	chr5:41360148-41367032	ear	endosperm	OK	0	0	0.265883	0	0.00345	0.0491675	yes
TSS16658	XLOC_008990	GRMZM2G036991	chr5:63708632-63713912	ear	endosperm	OK	0	0	0.639357	0	5e-05	0.00286706	yes
TSS16717	XLOC_009023	GRMZM2G146354	chr5:74290528-74294094	ear	endosperm	OK	0	0	0.275916	0	0.00205	0.0356846	yes
TSS17044	XLOC_009216	GRMZM2G438622	chr5:171360972-171368914	ear	endosperm	OK	0	0	0.20686	0	0.0031	0.0463479	yes
TSS17051	XLOC_009218	GRMZM2G119133	chr5:171705867-171713931	ear	endosperm	OK	0	0	0.559805	0	0.0001	0.004874	yes
TSS17060	XLOC_009223	GRMZM2G418916	chr5:173108304-173128376	ear	endosperm	OK	0	0	0.191066	0	0.00015	0.00641316	yes
TSS17089	XLOC_009239	GRMZM2G023988	chr5:175684555-175690002	ear	endosperm	OK	0	0	0.476149	0	0.00015	0.00641316	yes
TSS17254	XLOC_009334	GRMZM5G878530	chr5:194398669-194404918	ear	endosperm	OK	0	0	0.444336	0	0.0001	0.004874	yes
TSS17508	XLOC_009459	GRMZM2G467756	chr5:214077456-214082017	ear	endosperm	OK	0	0	0.430991	0	5e-05	0.00286706	yes
TSS17689	XLOC_009555	GRMZM2G313448	chr6:28140905-28148360	ear	endosperm	OK	0	0	0.647884	0	5e-05	0.00286706	yes
TSS18038	XLOC_009742	GRMZM2G167686	chr6:99743014-99745185	ear	endosperm	OK	0	0	0.388448	0	0.0008	0.019496	yes
TSS18216	XLOC_009838	GRMZM2G161102	chr6:122544720-122552941	ear	endosperm	OK	0	0	0.27081	0	0.00275	0.0430981	yes
TSS18239	XLOC_009851	GRMZM2G118344	chr6:124658150-124668298	ear	endosperm	OK	0	0	0.377597	0	0.0011	0.02437	yes
TSS18348	XLOC_009911	GRMZM2G012021	chr6:139975887-139980780	ear	endosperm	OK	0	0	0.287841	0	0.0014	0.027404	yes
TSS18407	XLOC_009942	GRMZM2G024264	chr6:146477060-146480321	ear	endosperm	OK	0	0	0.378377	0	0.0003	0.0100841	yes
TSS18452	XLOC_009967	GRMZM2G129288	chr6:150070662-150078094	ear	endosperm	OK	0	0	0.366474	0	0.00035	0.0112974	yes
TSS18473	XLOC_009979	GRMZM2G012052	chr6:151770213-151778726	ear	endosperm	OK	0	0	0.238181	0	0.00125	0.0257068	yes
TSS18479	XLOC_009982	GRMZM2G061105	chr6:153127669-153139205	ear	endosperm	OK	0	0	0.293193	0	0.00115	0.0250228	yes
TSS18627	XLOC_010058	GRMZM2G174906	chr6:162185835-162192650	ear	endosperm	OK	0	0	0.398224	0	0.0004	0.0122616	yes
TSS18751	XLOC_010132	GRMZM2G039895	chr6:1534878-1541469	ear	endosperm	OK	0	0	0.261401	0	0.0004	0.0122616	yes
TSS18793	XLOC_010158	GRMZM2G051968	chr6:13005775-13011106	ear	endosperm	OK	0	0	0.390198	0	0.0001	0.004874	yes
TSS18859	XLOC_010193	GRMZM2G013801	chr6:27458246-27461856	ear	endosperm	OK	0	0	0.385258	0	0.00065	0.0169417	yes
TSS1891	XLOC_001013	GRMZM2G092663	chr1:290552760-290555628	ear	endosperm	OK	0	0	0.423328	0	5e-05	0.00286706	yes
TSS18937	XLOC_010238	GRMZM2G473367	chr6:61178284-61183609	ear	endosperm	OK	0	0	0.286129	0	0.0027	0.0428658	yes
TSS1922	XLOC_001031	GRMZM2G156937	chr1:294636523-294646530	ear	endosperm	OK	0	0	0.570731	0	5e-05	0.00286706	yes
TSS19328	XLOC_010452	GRMZM2G177026	chr6:125268813-125272634	ear	endosperm	OK	0	0	0.469807	0	5e-05	0.00286706	yes
TSS19364	XLOC_010474	GRMZM5G886688	chr6:129361111-129365578	ear	endosperm	OK	0	0	0.286228	0	0.0018	0.0324933	yes
TSS19416	XLOC_010506	GRMZM2G509874	chr6:136371268-136376137	ear	endosperm	OK	0	0	0.552084	0	5e-05	0.00286706	yes
TSS19419	XLOC_010509	GRMZM2G093574	chr6:136910692-136913773	ear	endosperm	OK	0	0	0.182794	0	0.00185	0.0327887	yes
TSS19486	XLOC_010549	GRMZM2G060079	chr6:145269102-145277332	ear	endosperm	OK	0	0	0.465559	0	5e-05	0.00286706	yes
TSS19618	XLOC_010620	GRMZM2G037111	chr6:154989421-154992523	ear	endosperm	OK	0	0	0.456875	0	5e-05	0.00286706	yes
TSS19808	XLOC_010714	GRMZM2G154595	chr6:165630619-165635906	ear	endosperm	OK	0	0	0.327174	0	0.00035	0.0112974	yes
TSS19896	XLOC_010767	GRMZM5G854277	chr7:6350340-6357400	ear	endosperm	OK	0	0	0.491013	0	5e-05	0.00286706	yes
TSS19935	XLOC_010790	AC148167.6_FG001	chr7:11664921-11671434	ear	endosperm	OK	0	0	0.24369	0	0.0009	0.0212942	yes
TSS20053	XLOC_010860	GRMZM2G130651	chr7:31303623-31310430	ear	endosperm	OK	0	0	0.290759	0	0.0032	0.0471202	yes
TSS20137	XLOC_010906	GRMZM2G061702	chr7:50104812-50119312	ear	endosperm	OK	0	0	0.299269	0	0.0012	0.0253195	yes
TSS2014	XLOC_001074	GRMZM5G833153	chr1:139704-145707	ear	endosperm	OK	0	0	0.481276	0	0.00025	0.00902593	yes
TSS2021	XLOC_001078	GRMZM2G032104	chr1:643477-662229	ear	endosperm	OK	0	0	0.286601	0	0.00345	0.0491675	yes
TSS20267	XLOC_010977	GRMZM2G091265	chr7:105907579-105911645	ear	endosperm	OK	0	0	0.412112	0	5e-05	0.00286706	yes
TSS20299	XLOC_010996	GRMZM2G116517	chr7:116371120-116375057	ear	endosperm	OK	0	0	0.375559	0	0.00085	0.0204084	yes
TSS20468	XLOC_011087	GRMZM2G000288,GRMZM2G000290	chr7:138089000-138092645	ear	endosperm	OK	0	0	0.467724	0	5e-05	0.00286706	yes
TSS20618	XLOC_011151	GRMZM2G180724	chr7:149272243-149276442	ear	endosperm	OK	0	0	0.290989	0	0.00275	0.0430981	yes
TSS2062	XLOC_001097	GRMZM2G062210	chr1:3553760-3564718	ear	endosperm	OK	0	0	0.253651	0	0.0022	0.0373617	yes
TSS20675	XLOC_011183	GRMZM2G158062	chr7:155614532-155619166	ear	endosperm	OK	0	0	0.229684	0	0.0033	0.0477276	yes
TSS20688	XLOC_011189	GRMZM2G153454	chr7:156738150-156741898	ear	endosperm	OK	0	0	0.318	0	0.002	0.0349391	yes
TSS20828	XLOC_011262	GRMZM2G025281	chr7:166680012-166688931	ear	endosperm	OK	0	0	0.288674	0	0.00215	0.0366402	yes
TSS20871	XLOC_011285	GRMZM2G018771	chr7:170109441-170113324	ear	endosperm	OK	0	0	0.375585	0	0.0017	0.0313856	yes
TSS20877	XLOC_011288	GRMZM2G436082	chr7:170619510-170622643	ear	endosperm	OK	0	0	0.296695	0	0.00345	0.0491675	yes
TSS20887	XLOC_011295	GRMZM2G009021	chr7:171180665-171185591	ear	endosperm	OK	0	0	0.32321	0	0.00145	0.0280448	yes
TSS21277	XLOC_011505	GRMZM2G106903	chr7:82721803-82734703	ear	endosperm	OK	0	0	0.311448	0	0.00035	0.0112974	yes
TSS21284	XLOC_011511	GRMZM2G088849	chr7:85873212-85883902	ear	endosperm	OK	0	0	0.438866	0	5e-05	0.00286706	yes
TSS21323	XLOC_011534	GRMZM2G004475	chr7:98407440-98418821	ear	endosperm	OK	0	0	0.490176	0	5e-05	0.00286706	yes
TSS21347	XLOC_011548	GRMZM2G011030	chr7:105764132-105769355	ear	endosperm	OK	0	0	0.44167	0	5e-05	0.00286706	yes
TSS21374	XLOC_011564	GRMZM2G048277	chr7:110984098-110986635	ear	endosperm	OK	0	0	0.174812	0	0.0023	0.038523	yes
TSS2139	XLOC_001143	GRMZM2G062841	chr1:9987492-9992709	ear	endosperm	OK	0	0	0.266053	0	0.00115	0.0250228	yes
TSS21626	XLOC_011701	GRMZM2G161611	chr7:150649971-150662898	ear	endosperm	OK	0	0	0.404889	0	0.0024	0.0396529	yes
TSS21813	XLOC_011802	GRMZM2G171501	chr7:167024580-167026991	ear	endosperm	OK	0	0	0.383554	0	0.00085	0.0204084	yes
TSS22073	XLOC_011929	GRMZM2G056145	chr8:6803609-6812417	ear	endosperm	OK	0	0	0.393386	0	5e-05	0.00286706	yes
TSS22091	XLOC_011940	GRMZM2G020272	chr8:8003655-8009328	ear	endosperm	OK	0	0	0.375519	0	0.00125	0.0257068	yes
TSS22361	XLOC_012086	GRMZM2G156606	chr8:66987301-66992693	ear	endosperm	OK	0	0	0.530444	0	5e-05	0.00286706	yes
TSS22482	XLOC_012151	GRMZM2G023755	chr8:94435191-94444483	ear	endosperm	OK	0	0	0.800037	0	5e-05	0.00286706	yes
TSS22511	XLOC_012166	GRMZM2G072227	chr8:99226220-99229417	ear	endosperm	OK	0	0	0.423069	0	5e-05	0.00286706	yes
TSS2260	XLOC_001202	GRMZM2G472693	chr1:26424666-26433560	ear	endosperm	OK	0	0	0.355425	0	0.00185	0.0327887	yes
TSS22615	XLOC_012223	GRMZM2G340598	chr8:118556668-118561767	ear	endosperm	OK	0	0	0.409456	0	0.0011	0.02437	yes
TSS22936	XLOC_012391	GRMZM2G436835	chr8:153591519-153596677	ear	endosperm	OK	0	0	0.384681	0	5e-05	0.00286706	yes
TSS22958	XLOC_012404	GRMZM2G166383	chr8:156042446-156053195	ear	endosperm	OK	0	0	0.713777	0	5e-05	0.00286706	yes
TSS22974	XLOC_012412	GRMZM2G398010	chr8:156676937-156680069	ear	endosperm	OK	0	0	0.350087	0	0.0027	0.0428658	yes
TSS23059	XLOC_012459	GRMZM2G065893	chr8:163281319-163286163	ear	endosperm	OK	0	0	0.362121	0	0.00015	0.00641316	yes
TSS23104	XLOC_012487	GRMZM2G119314	chr8:165398215-165406668	ear	endosperm	OK	0	0	0.314957	0	0.0001	0.004874	yes
TSS23155	XLOC_012514	GRMZM5G840487	chr8:169517311-169527799	ear	endosperm	OK	0	0	0.460187	0	0.0013	0.0264008	yes
TSS23171	XLOC_012522	GRMZM2G166441	chr8:170330739-170337348	ear	endosperm	OK	0	0	0.277835	0	0.00105	0.0234757	yes
TSS2318	XLOC_001231	GRMZM2G099528	chr1:32317789-32322375	ear	endosperm	OK	0	0	0.147832	0	0.0013	0.0264008	yes
TSS2324	XLOC_001234	GRMZM2G165926	chr1:32983959-32999501	ear	endosperm	OK	0	0	0.21031	0	5e-05	0.00286706	yes
TSS23392	XLOC_012640	GRMZM2G079458	chr8:13799192-13802240	ear	endosperm	OK	0	0	0.372575	0	0.00055	0.0152312	yes
TSS23496	XLOC_012702	GRMZM2G018228	chr8:28522945-28526321	ear	endosperm	OK	0	0	0.451627	0	0.0012	0.0253195	yes
TSS2360	XLOC_001253	GRMZM5G884432	chr1:36564553-36570531	ear	endosperm	OK	0	0	0.33981	0	0.0027	0.0428658	yes
TSS2387	XLOC_001268	GRMZM2G141799	chr1:39213020-39219636	ear	endosperm	OK	0	0	0.312196	0	0.0003	0.0100841	yes
TSS23928	XLOC_012940	GRMZM2G141873	chr8:133939348-133943723	ear	endosperm	OK	0	0	0.356628	0	0.0024	0.0396529	yes
TSS24099	XLOC_013042	GRMZM2G435034	chr8:157413322-157420196	ear	endosperm	OK	0	0	0.238973	0	0.00075	0.0183693	yes
TSS24351	XLOC_013182	GRMZM2G153648	chr8:174175549-174178588	ear	endosperm	OK	0	0	0.33516	0	0.00305	0.0461668	yes
TSS24447	XLOC_013233	GRMZM2G167594	chr9:11449431-11457626	ear	endosperm	OK	0	0	0.272513	0	0.0031	0.0463479	yes
TSS24461	XLOC_013242	AC207265.3_FG002	chr9:14833113-14847113	ear	endosperm	OK	0	0	0.382815	0	0.0016	0.0301097	yes
TSS24542	XLOC_013287	GRMZM5G825515	chr9:25264302-25270910	ear	endosperm	OK	0	0	0.575068	0	5e-05	0.00286706	yes
TSS24594	XLOC_013316	GRMZM2G405368	chr9:34628503-34633315	ear	endosperm	OK	0	0	0.379833	0	0.0005	0.0143353	yes
TSS24627	XLOC_013336	GRMZM2G074085	chr9:44334177-44336922	ear	endosperm	OK	0	0	0.145615	0	0.0003	0.0100841	yes
TSS24663	XLOC_013358	GRMZM2G014367	chr9:58648405-58652052	ear	endosperm	OK	0	0	0.412069	0	0.0004	0.0122616	yes
TSS24711	XLOC_013388	GRMZM2G076613	chr9:82993073-82996176	ear	endosperm	OK	0	0	0.372652	0	0.00045	0.0135389	yes
TSS24776	XLOC_013421	GRMZM2G147856	chr9:97241879-97247214	ear	endosperm	OK	0	0	0.15239	0	0.0027	0.0428658	yes
TSS24781	XLOC_013425	GRMZM2G443728	chr9:98675527-98682527	ear	endosperm	OK	0	0	0.250079	0	0.0007	0.0176777	yes
TSS2499	XLOC_001327	GRMZM5G890025	chr1:52716325-52722592	ear	endosperm	OK	0	0	0.38061	0	0.00135	0.0270778	yes
TSS25036	XLOC_013560	GRMZM2G134424	chr9:136780173-136794211	ear	endosperm	OK	0	0	0.377884	0	0.0018	0.0324933	yes
TSS25284	XLOC_013686	GRMZM2G171469	chr9:153851605-153857635	ear	endosperm	OK	0	0	0.333354	0	0.00165	0.0308126	yes
TSS25316	XLOC_013704	GRMZM5G891969	chr9:155283781-155285578	ear	endosperm	OK	0	0	0.261698	0	0.0033	0.0477276	yes
TSS25430	XLOC_013767	GRMZM2G047181	chr9:14149912-14152805	ear	endosperm	OK	0	0	0.338519	0	0.0002	0.0077984	yes
TSS25511	XLOC_013801	GRMZM2G103475,GRMZM5G899300	chr9:20596990-20610056	ear	endosperm	OK	0	0	0.632738	0	5e-05	0.00286706	yes
TSS25541	XLOC_013820	GRMZM2G051247	chr9:25038060-25042525	ear	endosperm	OK	0	0	0.375956	0	0.0001	0.004874	yes
TSS25758	XLOC_013942	GRMZM2G105167	chr9:94243437-94248767	ear	endosperm	OK	0	0	0.279748	0	0.00065	0.0169417	yes
TSS25835	XLOC_013983	GRMZM2G110822	chr9:110713006-110719100	ear	endosperm	OK	0	0	0.305183	0	0.00015	0.00641316	yes
TSS25885	XLOC_014013	GRMZM2G113873	chr9:118450870-118456495	ear	endosperm	OK	0	0	0.373919	0	0.0001	0.004874	yes
TSS26082	XLOC_014114	GRMZM2G447617	chr9:138309043-138319112	ear	endosperm	OK	0	0	0.376691	0	0.0004	0.0122616	yes
TSS26097	XLOC_014121	GRMZM2G063875	chr9:139511132-139519841	ear	endosperm	OK	0	0	0.697374	0	5e-05	0.00286706	yes
TSS26126	XLOC_014137	GRMZM2G180558	chr9:141380323-141389836	ear	endosperm	OK	0	0	0.321697	0	0.001	0.0227757	yes
TSS26194	XLOC_014173	GRMZM5G800925	chr9:147201497-147208379	ear	endosperm	OK	0	0	0.260663	0	0.00135	0.0270778	yes
TSS2639	XLOC_001398	GRMZM2G003530	chr1:68435521-68440085	ear	endosperm	OK	0	0	0.387827	0	0.00025	0.00902593	yes
TSS2926	XLOC_001564	GRMZM2G093038	chr1:156872581-156874284	ear	endosperm	OK	0	0	0.535176	0	5e-05	0.00286706	yes
TSS3001	XLOC_001610	GRMZM2G003509	chr1:173226505-173239172	ear	endosperm	OK	0	0	0.489472	0	5e-05	0.00286706	yes
TSS3009	XLOC_001614	GRMZM2G082998	chr1:173990453-173993446	ear	endosperm	OK	0	0	0.363054	0	0.0001	0.004874	yes
TSS3113	XLOC_001661	GRMZM2G002368	chr1:190028006-190031486	ear	endosperm	OK	0	0	0.401435	0	0.00025	0.00902593	yes
TSS319	XLOC_000167	GRMZM2G180452	chr1:29254093-29263338	ear	endosperm	OK	0	0	0.430108	0	5e-05	0.00286706	yes
TSS3202	XLOC_001707	AC234528.1_FG001	chr1:204225290-204240618	ear	endosperm	OK	0	0	0.213478	0	0.00105	0.0234757	yes
TSS3281	XLOC_001750	GRMZM2G082174	chr1:213654998-213664129	ear	endosperm	OK	0	0	0.291328	0	0.0032	0.0471202	yes
TSS3596	XLOC_001928	GRMZM2G098084	chr1:254403371-254407478	ear	endosperm	OK	0	0	0.502263	0	0.0019	0.0335529	yes
TSS3807	XLOC_002039	GRMZM2G123732	chr1:277849105-277852966	ear	endosperm	OK	0	0	0.412092	0	0.00015	0.00641316	yes
TSS3834	XLOC_002054	GRMZM2G165619	chr1:281951471-281953384	ear	endosperm	OK	0	0	0.118701	0	0.00025	0.00902593	yes
TSS3878	XLOC_002075	GRMZM2G060765	chr1:286665907-286670401	ear	endosperm	OK	0	0	0.359649	0	5e-05	0.00286706	yes
TSS3883	XLOC_002078	GRMZM2G178415	chr1:287289610-287297122	ear	endosperm	OK	0	0	0.465987	0	5e-05	0.00286706	yes
TSS4059	XLOC_002174	GRMZM2G138659	chr10:2249198-2256351	ear	endosperm	OK	0	0	0.396485	0	0.0001	0.004874	yes
TSS4079	XLOC_002185	GRMZM5G873586	chr10:3272760-3278718	ear	endosperm	OK	0	0	0.301889	0	0.00175	0.0320658	yes
TSS4193	XLOC_002252	GRMZM2G060183	chr10:29535656-29538650	ear	endosperm	OK	0	0	0.385526	0	0.00015	0.00641316	yes
TSS4274	XLOC_002299	GRMZM2G052328	chr10:63399587-63404228	ear	endosperm	OK	0	0	0.490041	0	5e-05	0.00286706	yes
TSS4285	XLOC_002305	GRMZM2G140612	chr10:66306709-66316730	ear	endosperm	OK	0	0	0.268531	0	5e-05	0.00286706	yes
TSS4461	XLOC_002406	GRMZM2G701585	chr10:102487501-102500749	ear	endosperm	OK	0	0	0.266541	0	0.00335	0.0483074	yes
TSS4502	XLOC_002432	GRMZM2G149543	chr10:111287743-111290732	ear	endosperm	OK	0	0	0.29223	0	0.00045	0.0135389	yes
TSS457	XLOC_000241	GRMZM2G076537	chr1:47509196-47517542	ear	endosperm	OK	0	0	0.308913	0	0.00265	0.0426274	yes
TSS4735	XLOC_002561	GRMZM2G003124	chr10:137741599-137746794	ear	endosperm	OK	0	0	0.394631	0	0.00085	0.0204084	yes
TSS5015	XLOC_002706	GRMZM2G153409	chr10:8448356-8452158	ear	endosperm	OK	0	0	0.320807	0	0.00075	0.0183693	yes
TSS5034	XLOC_002713	GRMZM2G142019	chr10:9592323-9599723	ear	endosperm	OK	0	0	0.26887	0	0.00345	0.0491675	yes
TSS511	XLOC_000270	GRMZM2G010196	chr1:54599052-54605008	ear	endosperm	OK	0	0	0.254773	0	0.001	0.0227757	yes
TSS5372	XLOC_002900	GRMZM2G420801	chr10:101155674-101161290	ear	endosperm	OK	0	0	0.269489	0	0.00225	0.0379464	yes
TSS5433	XLOC_002931	GRMZM5G845175	chr10:112393912-112402266	ear	endosperm	OK	0	0	0.358432	0	0.0007	0.0176777	yes
TSS5686	XLOC_003061	GRMZM2G129147	chr10:140967940-140972670	ear	endosperm	OK	0	0	0.581105	0	5e-05	0.00286706	yes
TSS5800	XLOC_003122	GRMZM2G150014	chr10:147579014-147582202	ear	endosperm	OK	0	0	0.249573	0	0.00235	0.0390918	yes
TSS5805	XLOC_003125	GRMZM2G150286	chr10:147607778-147610730	ear	endosperm	OK	0	0	0.391245	0	0.00055	0.0152312	yes
TSS5868	XLOC_003157	GRMZM2G018595	chr2:1435236-1441642	ear	endosperm	OK	0	0	0.35887	0	5e-05	0.00286706	yes
TSS5883	XLOC_003167	GRMZM2G145816	chr2:2113675-2116908	ear	endosperm	OK	0	0	0.343663	0	0.0014	0.027404	yes
TSS6020	XLOC_003242	GRMZM2G007914	chr2:9966002-9974093	ear	endosperm	OK	0	0	0.362238	0	0.0002	0.0077984	yes
TSS6369	XLOC_003426	GRMZM2G049568	chr2:43549319-43561689	ear	endosperm	OK	0	0	0.410969	0	5e-05	0.00286706	yes
TSS6454	XLOC_003475	GRMZM2G079658	chr2:64605196-64613971	ear	endosperm	OK	0	0	0.370581	0	0.0017	0.0313856	yes
TSS6673	XLOC_003595	GRMZM5G878825	chr2:153027642-153031638	ear	endosperm	OK	0	0	0.590337	0	5e-05	0.00286706	yes
TSS6723	XLOC_003628	GRMZM2G048928	chr2:166336988-166350369	ear	endosperm	OK	0	0	0.306864	0	0.0002	0.0077984	yes
TSS6975	XLOC_003765	GRMZM5G887647	chr2:197767177-197773712	ear	endosperm	OK	0	0	0.251706	0	0.0031	0.0463479	yes
TSS7077	XLOC_003816	GRMZM2G089159	chr2:206416483-206419977	ear	endosperm	OK	0	0	0.352233	0	5e-05	0.00286706	yes
TSS7125	XLOC_003841	GRMZM2G111614	chr2:210874349-210880121	ear	endosperm	OK	0	0	0.434033	0	0.00065	0.0169417	yes
TSS7141	XLOC_003849	GRMZM2G159218	chr2:211500819-211506485	ear	endosperm	OK	0	0	0.361654	0	0.00025	0.00902593	yes
TSS7200	XLOC_003877	GRMZM2G057448	chr2:216277722-216285832	ear	endosperm	OK	0	0	0.304097	0	0.00145	0.0280448	yes
TSS7412	XLOC_004005	GRMZM2G147854	chr2:1330989-1337601	ear	endosperm	OK	0	0	0.343028	0	0.00125	0.0257068	yes
TSS7413	XLOC_004005	GRMZM2G147854	chr2:1330989-1337601	ear	endosperm	OK	0	0	0.61536	0	5e-05	0.00286706	yes
TSS7483	XLOC_004040	GRMZM5G824964	chr2:6150502-6154914	ear	endosperm	OK	0	0	0.280273	0	0.00315	0.0468082	yes
TSS7498	XLOC_004048	GRMZM2G164277	chr2:7515446-7528019	ear	endosperm	OK	0	0	0.233253	0	0.00295	0.0449322	yes
TSS7503	XLOC_004051	GRMZM2G012628	chr2:8578367-8582642	ear	endosperm	OK	0	0	0.305434	0	0.0003	0.0100841	yes
TSS7642	XLOC_004124	GRMZM2G170516	chr2:19320586-19325150	ear	endosperm	OK	0	0	0.481167	0	0.00015	0.00641316	yes
TSS7736	XLOC_004178	GRMZM2G147268	chr2:29261609-29271087	ear	endosperm	OK	0	0	0.6973	0	5e-05	0.00286706	yes
TSS7871	XLOC_004250	GRMZM2G345238	chr2:44546841-44561995	ear	endosperm	OK	0	0	0.188634	0	0.0003	0.0100841	yes
TSS7897	XLOC_004265	GRMZM2G021834	chr2:48426206-48430872	ear	endosperm	OK	0	0	0.45933	0	0.00125	0.0257068	yes
TSS7921	XLOC_004278	GRMZM2G135727	chr2:52170434-52173717	ear	endosperm	OK	0	0	0.402718	0	0.0025	0.0408893	yes
TSS822	XLOC_000428	GRMZM2G022909	chr1:103559677-103565770	ear	endosperm	OK	0	0	0.471243	0	0.0005	0.0143353	yes
TSS8533	XLOC_004612	GRMZM2G105869	chr2:199385965-199389591	ear	endosperm	OK	0	0	0.483379	0	5e-05	0.00286706	yes
TSS8558	XLOC_004624	GRMZM2G480809	chr2:202283526-202299298	ear	endosperm	OK	0	0	0.180508	0	0.0003	0.0100841	yes
TSS8642	XLOC_004670	GRMZM2G096123	chr2:210953487-210959929	ear	endosperm	OK	0	0	0.374213	0	0.00165	0.0308126	yes
TSS8745	XLOC_004726	GRMZM2G152955	chr2:222437133-222440463	ear	endosperm	OK	0	0	0.189588	0	0.0009	0.0212942	yes
TSS8798	XLOC_004755	GRMZM2G078946	chr2:228810070-228819072	ear	endosperm	OK	0	0	0.484918	0	5e-05	0.00286706	yes
TSS8853	XLOC_004785	GRMZM2G082853	chr2:232971572-232976166	ear	endosperm	OK	0	0	0.292157	0	0.0032	0.0471202	yes
TSS8854	XLOC_004786	GRMZM2G414496	chr2:233104091-233115826	ear	endosperm	OK	0	0	0.309496	0	0.00215	0.0366402	yes
TSS8866	XLOC_004793	GRMZM2G022041	chr2:233793730-233801607	ear	endosperm	OK	0	0	0.305336	0	0.0031	0.0463479	yes
TSS9026	XLOC_004875	GRMZM5G832672	chr3:9379234-9383829	ear	endosperm	OK	0	0	0.327267	0	0.00185	0.0327887	yes
TSS9181	XLOC_004961	GRMZM2G013471	chr3:29968940-29973531	ear	endosperm	OK	0	0	0.337611	0	0.00105	0.0234757	yes
TSS9204	XLOC_004972	EF517601.1_FG015	chr3:34669207-34675080	ear	endosperm	OK	0	0	0.3631	0	0.00115	0.0250228	yes
TSS9357	XLOC_005053	GRMZM5G877597	chr3:87977526-87986085	ear	endosperm	OK	0	0	0.34128	0	5e-05	0.00286706	yes
TSS9484	XLOC_005129	GRMZM2G084606	chr3:135500284-135511266	ear	endosperm	OK	0	0	0.334648	0	0.0002	0.0077984	yes
TSS9524	XLOC_005152	GRMZM2G118471	chr3:142237041-142250086	ear	endosperm	OK	0	0	0.179687	0	0.00135	0.0270778	yes
TSS9739	XLOC_005263	AC155610.2_FG009	chr3:175701169-175702884	ear	endosperm	OK	0	0	0.382332	0	0.00255	0.0415676	yes
TSS975	XLOC_000521	GRMZM2G052619	chr1:170822991-170828978	ear	endosperm	OK	0	0	0.336946	0	0.00015	0.00641316	yes
TSS9790	XLOC_005293	GRMZM2G127034	chr3:182032376-182045543	ear	endosperm	OK	0	0	0.390549	0	0.00015	0.00641316	yes
TSS986	XLOC_000528	GRMZM2G003656	chr1:173212481-173217749	ear	endosperm	OK	0	0	0.353117	0	0.0007	0.0176777	yes
TSS10005	XLOC_005406	GRMZM2G055276	chr3:202432670-202436132	ear	leaf	OK	0	0	0.340986	0	0.0003	0.0111746	yes
TSS10073	XLOC_005446	GRMZM5G804976	chr3:209968805-209974649	ear	leaf	OK	0	0	0.558495	0	0.0002	0.00870811	yes
TSS10085	XLOC_005454	GRMZM2G040261	chr3:211729197-211733835	ear	leaf	OK	0	0	0.3482	0	0.0022	0.0413318	yes
TSS10158	XLOC_005483	GRMZM2G057853	chr3:218004260-218018527	ear	leaf	OK	0	0	0.493488	0	5e-05	0.003222	yes
TSS10191	XLOC_005503	GRMZM2G019501	chr3:221618669-221623128	ear	leaf	OK	0	0	0.566669	0	0.00065	0.0183711	yes
TSS10307	XLOC_005557	GRMZM2G177912	chr3:230506091-230512285	ear	leaf	OK	0	0	0.613116	0	5e-05	0.003222	yes
TSS10324	XLOC_005566	GRMZM5G899349	chr3:232072063-232075914	ear	leaf	OK	0	0	0.306546	0	0.0015	0.032113	yes
TSS10439	XLOC_005625	GRMZM2G132519	chr3:9705055-9707837	ear	leaf	OK	0	0	0.534111	0	0.00105	0.0253416	yes
TSS10492	XLOC_005652	GRMZM2G100889	chr3:17933567-17939832	ear	leaf	OK	0	0	0.474585	0	0.00025	0.00982317	yes
TSS1068	XLOC_000573	GRMZM2G142507	chr1:187380509-187384713	ear	leaf	OK	0	0	0.77566	0	5e-05	0.003222	yes
TSS10813	XLOC_005822	GRMZM2G405385	chr3:114351375-114356282	ear	leaf	OK	0	0	0.701844	0	5e-05	0.003222	yes
TSS11004	XLOC_005920	GRMZM2G145840	chr3:153856221-153861461	ear	leaf	OK	0	0	0.495065	0	5e-05	0.003222	yes
TSS112	XLOC_000058	GRMZM2G038485	chr1:10088380-10089806	ear	leaf	OK	0	0	0.666489	0	5e-05	0.003222	yes
TSS11220	XLOC_006030	GRMZM2G449033	chr3:178988191-178993089	ear	leaf	OK	0	0	0.390318	0	5e-05	0.003222	yes
TSS11366	XLOC_006115	GRMZM2G022777	chr3:196047076-196052216	ear	leaf	OK	0	0	0.320128	0	0.0025	0.0445028	yes
TSS11394	XLOC_006128	GRMZM5G836674	chr3:199649656-199660228	ear	leaf	OK	0	0	0.323056	0	0.0002	0.00870811	yes
TSS1158	XLOC_000616	GRMZM2G153823	chr1:196244741-196248367	ear	leaf	OK	0	0	0.356639	0	0.00125	0.0281643	yes
TSS11802	XLOC_006346	GRMZM2G085303	chr4:3231226-3234449	ear	leaf	OK	0	0	0.412877	0	0.00245	0.0437335	yes
TSS11957	XLOC_006426	GRMZM2G139894	chr4:18586439-18590565	ear	leaf	OK	0	0	0.515532	0	0.0008	0.0211279	yes
TSS1201	XLOC_000641	GRMZM2G148896	chr1:201735766-201740472	ear	leaf	OK	0	0	0.476186	0	0.00045	0.0142847	yes
TSS12023	XLOC_006462	GRMZM2G055135	chr4:31574678-31578160	ear	leaf	OK	0	0	0.367633	0	0.00225	0.0416638	yes
TSS12086	XLOC_006496	GRMZM2G135547	chr4:39596594-39604939	ear	leaf	OK	0	0	0.545925	0	5e-05	0.003222	yes
TSS12104	XLOC_006506	GRMZM2G155931	chr4:43055758-43058008	ear	leaf	OK	0	0	0.507736	0	5e-05	0.003222	yes
TSS12313	XLOC_006621	GRMZM2G009019	chr4:119469443-119473126	ear	leaf	OK	0	0	0.485417	0	0.00035	0.0123246	yes
TSS12469	XLOC_006712	GRMZM2G081037	chr4:156953599-156960004	ear	leaf	OK	0	0	0.520865	0	0.0003	0.0111746	yes
TSS12475	XLOC_006716	GRMZM2G091069	chr4:157552120-157557222	ear	leaf	OK	0	0	0.520634	0	0.00175	0.0355741	yes
TSS12477	XLOC_006718	GRMZM2G054522	chr4:158134514-158138764	ear	leaf	OK	0	0	0.520396	0	0.0001	0.00537	yes
TSS12594	XLOC_006780	GRMZM2G102163	chr4:171664746-171672565	ear	leaf	OK	0	0	0.498839	0	0.00025	0.00982317	yes
TSS1264	XLOC_000676	GRMZM2G078569	chr1:211617430-211625005	ear	leaf	OK	0	0	0.4935	0	5e-05	0.003222	yes
TSS12677	XLOC_006827	GRMZM2G134104	chr4:181183540-181188418	ear	leaf	OK	0	0	0.491421	0	0.0004	0.0133554	yes
TSS127	XLOC_000066	AC209858.4_FG002	chr1:11391059-11397495	ear	leaf	OK	0	0	0.328318	0	0.00095	0.0238202	yes
TSS12953	XLOC_006979	GRMZM2G005640	chr4:219617630-219621209	ear	leaf	OK	0	0	0.461538	0	0.0002	0.00870811	yes
TSS12991	XLOC_006999	GRMZM2G139643	chr4:229899144-229903335	ear	leaf	OK	0	0	0.43185	0	0.00045	0.0142847	yes
TSS13053	XLOC_007032	GRMZM2G018837	chr4:235266894-235275656	ear	leaf	OK	0	0	0.270599	0	0.00285	0.0485857	yes
TSS13071	XLOC_007042	GRMZM2G419847	chr4:236862246-236863483	ear	leaf	OK	0	0	0.448295	0	0.00045	0.0142847	yes
TSS13408	XLOC_007228	GRMZM2G059266	chr4:40354425-40359069	ear	leaf	OK	0	0	0.37005	0	0.00215	0.0409899	yes
TSS13431	XLOC_007242	GRMZM2G006953	chr4:44857603-44861892	ear	leaf	OK	0	0	0.43933	0	5e-05	0.003222	yes
TSS13535	XLOC_007297	GRMZM2G448456	chr4:71985940-71988632	ear	leaf	OK	0	0	0.373443	0	5e-05	0.003222	yes
TSS13557	XLOC_007305	GRMZM2G091503	chr4:74265887-74269633	ear	leaf	OK	0	0	0.301131	0	0.00265	0.046153	yes
TSS13609	XLOC_007334	GRMZM2G070514	chr4:89856349-89858690	ear	leaf	OK	0	0	0.429141	0	0.00055	0.0165617	yes
TSS13685	XLOC_007376	GRMZM2G160458	chr4:128592115-128604449	ear	leaf	OK	0	0	0.465911	0	0.00025	0.00982317	yes
TSS13732	XLOC_007399	GRMZM2G078092	chr4:145622345-145625291	ear	leaf	OK	0	0	0.320649	0	0.00235	0.0426575	yes
TSS13777	XLOC_007428	GRMZM2G080608	chr4:154417565-154420959	ear	leaf	OK	0	0	0.457514	0	0.00195	0.0377351	yes
TSS13903	XLOC_007501	GRMZM2G157472	chr4:171540868-171550510	ear	leaf	OK	0	0	0.372958	0	0.00185	0.0363457	yes
TSS14011	XLOC_007554	GRMZM2G141222	chr4:182632050-182639518	ear	leaf	OK	0	0	0.472993	0	5e-05	0.003222	yes
TSS14107	XLOC_007605	GRMZM2G142344	chr4:191764159-191771305	ear	leaf	OK	0	0	0.574153	0	0.0004	0.0133554	yes
TSS14196	XLOC_007654	GRMZM2G119287	chr4:202758377-202762605	ear	leaf	OK	0	0	0.540115	0	0.00075	0.0202218	yes
TSS14290	XLOC_007712	GRMZM2G002420	chr4:223435425-223439509	ear	leaf	OK	0	0	0.503545	0	0.00035	0.0123246	yes
TSS14359	XLOC_007748	GRMZM2G063700	chr4:232407279-232409966	ear	leaf	OK	0	0	0.659715	0	5e-05	0.003222	yes
TSS14514	XLOC_007828	GRMZM2G134959	chr4:241228165-241230033	ear	leaf	OK	0	0	0.457251	0	0.00035	0.0123246	yes
TSS14554	XLOC_007848	GRMZM2G447976	chr5:1523140-1530496	ear	leaf	OK	0	0	0.67624	0	0.0001	0.00537	yes
TSS1473	XLOC_000789	GRMZM2G080462	chr1:242140658-242149635	ear	leaf	OK	0	0	0.55697	0	0.0001	0.00537	yes
TSS14761	XLOC_007960	GRMZM2G549584	chr5:12554961-12557111	ear	leaf	OK	0	0	0.465506	0	0.001	0.0245954	yes
TSS14837	XLOC_008002	GRMZM2G011050	chr5:16555449-16558092	ear	leaf	OK	0	0	0.393455	0	0.00055	0.0165617	yes
TSS14886	XLOC_008028	GRMZM2G024054	chr5:20986347-20995278	ear	leaf	OK	0	0	0.429729	0	0.002	0.0385868	yes
TSS15008	XLOC_008095	GRMZM2G012209	chr5:39870652-39884359	ear	leaf	OK	0	0	0.490031	0	5e-05	0.003222	yes
TSS15177	XLOC_008190	GRMZM2G164175	chr5:68777253-68789413	ear	leaf	OK	0	0	0.538915	0	0.0004	0.0133554	yes
TSS15314	XLOC_008266	GRMZM2G118939	chr5:96751753-96755258	ear	leaf	OK	0	0	0.564306	0	0.00065	0.0183711	yes
TSS15357	XLOC_008286	GRMZM2G007757	chr5:120574163-120579005	ear	leaf	OK	0	0	0.505614	0	0.0007	0.0192769	yes
TSS15362	XLOC_008288	GRMZM2G087719	chr5:122480248-122483357	ear	leaf	OK	0	0	0.406481	0	0.0002	0.00870811	yes
TSS15402	XLOC_008309	GRMZM2G459755	chr5:134482399-134492025	ear	leaf	OK	0	0	0.43829	0	5e-05	0.003222	yes
TSS15520	XLOC_008376	AC214350.3_FG007	chr5:166394132-166397793	ear	leaf	OK	0	0	0.440981	0	0.00045	0.0142847	yes
TSS15645	XLOC_008448	GRMZM2G035477	chr5:183601148-183613117	ear	leaf	OK	0	0	0.416341	0	0.001	0.0245954	yes
TSS15727	XLOC_008488	GRMZM2G119485	chr5:192061418-192063977	ear	leaf	OK	0	0	0.383851	0	0.0003	0.0111746	yes
TSS15734	XLOC_008491	GRMZM2G398781	chr5:192560776-192562802	ear	leaf	OK	0	0	0.397413	0	0.00045	0.0142847	yes
TSS15819	XLOC_008533	GRMZM2G150374	chr5:200683394-200689543	ear	leaf	OK	0	0	0.667536	0	5e-05	0.003222	yes
TSS15871	XLOC_008560	GRMZM2G312944	chr5:204328083-204331114	ear	leaf	OK	0	0	0.543807	0	5e-05	0.003222	yes
TSS15891	XLOC_008574	GRMZM2G357923	chr5:205362186-205370786	ear	leaf	OK	0	0	0.459592	0	0.0007	0.0192769	yes
TSS1593	XLOC_000855	GRMZM2G154890	chr1:257807220-257812689	ear	leaf	OK	0	0	0.339059	0	0.00245	0.0437335	yes
TSS16117	XLOC_008697	GRMZM2G125300	chr5:1565456-1568282	ear	leaf	OK	0	0	0.40738	0	5e-05	0.003222	yes
TSS16125	XLOC_008701	GRMZM2G004140	chr5:1681726-1686735	ear	leaf	OK	0	0	0.391176	0	0.0029	0.0489204	yes
TSS16185	XLOC_008734	GRMZM5G897818	chr5:4570530-4578815	ear	leaf	OK	0	0	0.555301	0	5e-05	0.003222	yes
TSS16240	XLOC_008767	GRMZM2G147880	chr5:7868218-7873172	ear	leaf	OK	0	0	0.408403	0	0.0007	0.0192769	yes
TSS16249	XLOC_008772	GRMZM2G105755	chr5:8612590-8627159	ear	leaf	OK	0	0	0.327985	0	0.0029	0.0489204	yes
TSS16358	XLOC_008834	GRMZM2G087165	chr5:19435345-19453533	ear	leaf	OK	0	0	0.36272	0	0.0001	0.00537	yes
TSS1640	XLOC_000880	GRMZM2G063503	chr1:262391931-262394639	ear	leaf	OK	0	0	0.24587	0	0.00145	0.0312502	yes
TSS16648	XLOC_008985	GRMZM2G065125	chr5:62108964-62119129	ear	leaf	OK	0	0	0.598675	0	0.0004	0.0133554	yes
TSS16658	XLOC_008990	GRMZM2G036991	chr5:63708632-63713912	ear	leaf	OK	0	0	0.216097	0	0.0022	0.0413318	yes
TSS16662	XLOC_008993	GRMZM2G361391	chr5:64807772-64811956	ear	leaf	OK	0	0	0.247059	0	0.00155	0.0328559	yes
TSS1672	XLOC_000898	GRMZM2G143160	chr1:265312084-265317857	ear	leaf	OK	0	0	0.511214	0	0.0003	0.0111746	yes
TSS16901	XLOC_009128	GRMZM2G055754	chr5:142423574-142426366	ear	leaf	OK	0	0	0.429382	0	0.0001	0.00537	yes
TSS16992	XLOC_009184	GRMZM2G024444	chr5:162834737-162849701	ear	leaf	OK	0	0	0.493194	0	0.0001	0.00537	yes
TSS1700	XLOC_000913	GRMZM2G153292	chr1:271106716-271114405	ear	leaf	OK	0	0	0.398825	0	0.0001	0.00537	yes
TSS17021	XLOC_009202	GRMZM2G059671	chr5:168251951-168264542	ear	leaf	OK	0	0	0.570934	0	5e-05	0.003222	yes
TSS17099	XLOC_009243	GRMZM5G839593	chr5:176035794-176047483	ear	leaf	OK	0	0	0.452663	0	0.00065	0.0183711	yes
TSS17139	XLOC_009265	GRMZM2G029922	chr5:180437882-180441439	ear	leaf	OK	0	0	0.503505	0	5e-05	0.003222	yes
TSS17144	XLOC_009267	GRMZM2G399952	chr5:180867136-180879057	ear	leaf	OK	0	0	0.431614	0	0.0008	0.0211279	yes
TSS17180	XLOC_009292	GRMZM2G392798	chr5:184488677-184504398	ear	leaf	OK	0	0	0.459551	0	0.0004	0.0133554	yes
TSS17188	XLOC_009297	GRMZM2G075255	chr5:185693374-185699283	ear	leaf	OK	0	0	0.66764	0	5e-05	0.003222	yes
TSS17254	XLOC_009334	GRMZM5G878530	chr5:194398669-194404918	ear	leaf	OK	0	0	0.3689	0	0.0014	0.0304784	yes
TSS17389	XLOC_009401	GRMZM2G105844	chr5:206838370-206840329	ear	leaf	OK	0	0	0.634848	0	5e-05	0.003222	yes
TSS17410	XLOC_009414	GRMZM5G862331	chr5:208745517-208751589	ear	leaf	OK	0	0	0.456037	0	5e-05	0.003222	yes
TSS17489	XLOC_009450	GRMZM2G110558	chr5:213180943-213185497	ear	leaf	OK	0	0	0.434978	0	0.00015	0.00732273	yes
TSS17689	XLOC_009555	GRMZM2G313448	chr6:28140905-28148360	ear	leaf	OK	0	0	0.682241	0	5e-05	0.003222	yes
TSS17775	XLOC_009607	GRMZM2G011655	chr6:55647614-55654312	ear	leaf	OK	0	0	0.483412	0	0.0011	0.0260603	yes
TSS17802	XLOC_009620	GRMZM2G122013	chr6:62600509-62603293	ear	leaf	OK	0	0	0.381974	0	0.0013	0.0291889	yes
TSS18	XLOC_000013	GRMZM2G085885	chr1:2741607-2750691	ear	leaf	OK	0	0	0.385696	0	0.0007	0.0192769	yes
TSS1803	XLOC_000968	GRMZM2G107645	chr1:280464853-280471107	ear	leaf	OK	0	0	0.739789	0	5e-05	0.003222	yes
TSS18183	XLOC_009822	GRMZM2G059634	chr6:118147401-118151080	ear	leaf	OK	0	0	0.509718	0	0.00265	0.046153	yes
TSS1819	XLOC_000975	GRMZM2G177458	chr1:281859548-281867151	ear	leaf	OK	0	0	0.497787	0	0.00115	0.0264664	yes
TSS18282	XLOC_009877	GRMZM5G861001	chr6:131146881-131150054	ear	leaf	OK	0	0	0.431292	0	0.00095	0.0238202	yes
TSS1839	XLOC_000985	GRMZM2G342044	chr1:285205606-285216695	ear	leaf	OK	0	0	0.658183	0	0.0002	0.00870811	yes
TSS18473	XLOC_009979	GRMZM2G012052	chr6:151770213-151778726	ear	leaf	OK	0	0	0.207507	0	0.0014	0.0304784	yes
TSS1851	XLOC_000993	GRMZM2G073511	chr1:287488190-287493289	ear	leaf	OK	0	0	0.348892	0	0.0018	0.0356898	yes
TSS18558	XLOC_010021	GRMZM2G159169	chr6:159177477-159180532	ear	leaf	OK	0	0	0.450188	0	0.00045	0.0142847	yes
TSS18562	XLOC_010023	GRMZM2G141731	chr6:159201580-159209588	ear	leaf	OK	0	0	0.697615	0	5e-05	0.003222	yes
TSS1864	XLOC_001000	GRMZM2G164020	chr1:288733210-288734990	ear	leaf	OK	0	0	0.52376	0	5e-05	0.003222	yes
TSS18649	XLOC_010072	GRMZM2G086132	chr6:163821720-163832637	ear	leaf	OK	0	0	0.306281	0	0.00115	0.0264664	yes
TSS18713	XLOC_010109	GRMZM2G159028	chr6:166882384-166885401	ear	leaf	OK	0	0	0.402797	0	0.0006	0.0174162	yes
TSS188	XLOC_000095	GRMZM2G159456	chr1:15268445-15270054	ear	leaf	OK	0	0	0.507195	0	0.0002	0.00870811	yes
TSS18886	XLOC_010209	GRMZM5G885744	chr6:36314247-36318479	ear	leaf	OK	0	0	0.383749	0	0.00065	0.0183711	yes
TSS19001	XLOC_010276	GRMZM2G406101	chr6:81701205-81708633	ear	leaf	OK	0	0	0.376344	0	0.0003	0.0111746	yes
TSS19004	XLOC_010277	GRMZM2G073671	chr6:82615068-82624054	ear	leaf	OK	0	0	0.508148	0	5e-05	0.003222	yes
TSS19092	XLOC_010325	GRMZM2G161680	chr6:93496209-93502082	ear	leaf	OK	0	0	0.443422	0	0.00125	0.0281643	yes
TSS1925	XLOC_001034	GRMZM2G122148	chr1:295060108-295063339	ear	leaf	OK	0	0	0.449332	0	0.00025	0.00982317	yes
TSS19306	XLOC_010438	GRMZM2G342539	chr6:122116132-122116861	ear	leaf	OK	0	0	0.333776	0	0.0003	0.0111746	yes
TSS19328	XLOC_010452	GRMZM2G177026	chr6:125268813-125272634	ear	leaf	OK	0	0	0.396292	0	5e-05	0.003222	yes
TSS19453	XLOC_010528	GRMZM2G173563	chr6:140978221-140985308	ear	leaf	OK	0	0	0.436312	0	0.0001	0.00537	yes
TSS19499	XLOC_010556	GRMZM2G080898	chr6:146218241-146224859	ear	leaf	OK	0	0	0.347599	0	0.0008	0.0211279	yes
TSS19618	XLOC_010620	GRMZM2G037111	chr6:154989421-154992523	ear	leaf	OK	0	0	0.530423	0	5e-05	0.003222	yes
TSS19629	XLOC_010625	GRMZM2G158526	chr6:155247800-155253711	ear	leaf	OK	0	0	0.600283	0	0.0001	0.00537	yes
TSS19648	XLOC_010636	GRMZM2G089136	chr6:156253578-156259506	ear	leaf	OK	0	0	0.486791	0	5e-05	0.003222	yes
TSS19812	XLOC_010717	GRMZM2G132929	chr6:165960819-165963027	ear	leaf	OK	0	0	0.313907	0	0.00255	0.0450197	yes
TSS19895	XLOC_010766	GRMZM2G025977	chr7:6064220-6068371	ear	leaf	OK	0	0	0.420484	0	0.0007	0.0192769	yes
TSS2014	XLOC_001074	GRMZM5G833153	chr1:139704-145707	ear	leaf	OK	0	0	0.37063	0	0.0027	0.046771	yes
TSS20151	XLOC_010912	GRMZM2G009940	chr7:54626590-54633157	ear	leaf	OK	0	0	0.525929	0	5e-05	0.003222	yes
TSS20196	XLOC_010936	GRMZM2G008657	chr7:83367226-83369228	ear	leaf	OK	0	0	0.515594	0	0.0009	0.0229233	yes
TSS20267	XLOC_010977	GRMZM2G091265	chr7:105907579-105911645	ear	leaf	OK	0	0	0.399778	0	0.00015	0.00732273	yes
TSS20424	XLOC_011066	GRMZM2G181371	chr7:132183382-132185018	ear	leaf	OK	0	0	0.600067	0	5e-05	0.003222	yes
TSS20468	XLOC_011087	GRMZM2G000288,GRMZM2G000290	chr7:138089000-138092645	ear	leaf	OK	0	0	0.43677	0	0.00295	0.0493761	yes
TSS20488	XLOC_011095	AC217962.3_FG005	chr7:139197962-139209235	ear	leaf	OK	0	0	0.209029	0	0.0016	0.0335844	yes
TSS20568	XLOC_011125	GRMZM5G809078	chr7:145082178-145096021	ear	leaf	OK	0	0	0.651044	0	0.0002	0.00870811	yes
TSS20581	XLOC_011131	GRMZM2G146240	chr7:145960349-145978698	ear	leaf	OK	0	0	0.617122	0	5e-05	0.003222	yes
TSS20721	XLOC_011204	GRMZM2G081888	chr7:158944751-158948529	ear	leaf	OK	0	0	0.728221	0	5e-05	0.003222	yes
TSS20737	XLOC_011215	GRMZM2G072526	chr7:160231954-160236954	ear	leaf	OK	0	0	0.492618	0	0.0018	0.0356898	yes
TSS20828	XLOC_011262	GRMZM2G025281	chr7:166680012-166688931	ear	leaf	OK	0	0	0.378731	0	5e-05	0.003222	yes
TSS20839	XLOC_011269	GRMZM2G158789	chr7:167819621-167826268	ear	leaf	OK	0	0	0.677579	0	5e-05	0.003222	yes
TSS20871	XLOC_011285	GRMZM2G018771	chr7:170109441-170113324	ear	leaf	OK	0	0	0.375515	0	0.0027	0.046771	yes
TSS20947	XLOC_011328	GRMZM2G032376	chr7:175558398-175570339	ear	leaf	OK	0	0	0.420097	0	0.00165	0.0342987	yes
TSS21047	XLOC_011379	GRMZM2G312839	chr7:8465377-8472378	ear	leaf	OK	0	0	0.5169	0	5e-05	0.003222	yes
TSS21073	XLOC_011392	GRMZM2G401308	chr7:11441002-11445599	ear	leaf	OK	0	0	0.532058	0	5e-05	0.003222	yes
TSS21132	XLOC_011422	GRMZM2G074549	chr7:23534225-23538348	ear	leaf	OK	0	0	0.326558	0	0.0023	0.0419864	yes
TSS21180	XLOC_011452	GRMZM2G146463	chr7:40567822-40573483	ear	leaf	OK	0	0	0.464893	0	0.00135	0.0297925	yes
TSS21283	XLOC_011510	GRMZM2G126170	chr7:85707004-85723638	ear	leaf	OK	0	0	0.380139	0	0.00025	0.00982317	yes
TSS21323	XLOC_011534	GRMZM2G004475	chr7:98407440-98418821	ear	leaf	OK	0	0	0.433976	0	0.00015	0.00732273	yes
TSS21365	XLOC_011558	GRMZM2G146225	chr7:109056560-109058446	ear	leaf	OK	0	0	0.643125	0	5e-05	0.003222	yes
TSS21602	XLOC_011689	GRMZM2G019363	chr7:147202359-147205112	ear	leaf	OK	0	0	0.33829	0	0.0005	0.0154904	yes
TSS2195	XLOC_001168	GRMZM2G064732	chr1:16349085-16357075	ear	leaf	OK	0	0	0.374743	0	0.00035	0.0123246	yes
TSS22073	XLOC_011929	GRMZM2G056145	chr8:6803609-6812417	ear	leaf	OK	0	0	0.357498	0	0.00215	0.0409899	yes
TSS22350	XLOC_012082	GRMZM2G492915	chr8:66099471-66103122	ear	leaf	OK	0	0	0.434378	0	0.00075	0.0202218	yes
TSS22410	XLOC_012112	AC231180.2_FG006	chr8:76127824-76130324	ear	leaf	OK	0	0	0.599106	0	0.0001	0.00537	yes
TSS22457	XLOC_012137	GRMZM2G336057	chr8:86061498-86063859	ear	leaf	OK	0	0	0.64954	0	0.0001	0.00537	yes
TSS22464	XLOC_012142	GRMZM5G805134	chr8:88274962-88280814	ear	leaf	OK	0	0	0.384655	0	0.001	0.0245954	yes
TSS22482	XLOC_012151	GRMZM2G023755	chr8:94435191-94444483	ear	leaf	OK	0	0	0.476225	0	5e-05	0.003222	yes
TSS22598	XLOC_012214	GRMZM2G009936	chr8:116533034-116535237	ear	leaf	OK	0	0	0.148766	0	0.0016	0.0335844	yes
TSS22649	XLOC_012241	GRMZM2G136369	chr8:123906389-123912884	ear	leaf	OK	0	0	0.420824	0	0.00025	0.00982317	yes
TSS22700	XLOC_012269	GRMZM2G002427	chr8:129414422-129417794	ear	leaf	OK	0	0	0.398619	0	5e-05	0.003222	yes
TSS22936	XLOC_012391	GRMZM2G436835	chr8:153591519-153596677	ear	leaf	OK	0	0	0.352709	0	0.0006	0.0174162	yes
TSS22945	XLOC_012397	GRMZM2G102404	chr8:154379651-154385045	ear	leaf	OK	0	0	0.483517	0	0.0023	0.0419864	yes
TSS22958	XLOC_012404	GRMZM2G166383	chr8:156042446-156053195	ear	leaf	OK	0	0	0.768418	0	5e-05	0.003222	yes
TSS22964	XLOC_012407	GRMZM2G138967	chr8:156459960-156461994	ear	leaf	OK	0	0	0.397014	0	0.00165	0.0342987	yes
TSS22974	XLOC_012412	GRMZM2G398010	chr8:156676937-156680069	ear	leaf	OK	0	0	0.588696	0	5e-05	0.003222	yes
TSS23035	XLOC_012447	GRMZM2G481111	chr8:161817847-161834187	ear	leaf	OK	0	0	0.365523	0	0.00225	0.0416638	yes
TSS23068	XLOC_012466	GRMZM2G371890	chr8:163616612-163620130	ear	leaf	OK	0	0	0.60433	0	5e-05	0.003222	yes
TSS23305	XLOC_012597	GRMZM2G007258	chr8:3195276-3203618	ear	leaf	OK	0	0	0.388763	0	0.0011	0.0260603	yes
TSS23494	XLOC_012700	GRMZM2G062826	chr8:28286494-28290718	ear	leaf	OK	0	0	0.300566	0	0.0009	0.0229233	yes
TSS23496	XLOC_012702	GRMZM2G018228	chr8:28522945-28526321	ear	leaf	OK	0	0	0.767008	0	5e-05	0.003222	yes
TSS23524	XLOC_012717	GRMZM2G143777	chr8:36725447-36726921	ear	leaf	OK	0	0	0.459866	0	5e-05	0.003222	yes
TSS2354	XLOC_001250	GRMZM5G872118	chr1:35982969-35993204	ear	leaf	OK	0	0	0.515971	0	5e-05	0.003222	yes
TSS23592	XLOC_012756	GRMZM2G573324	chr8:68080494-68086995	ear	leaf	OK	0	0	0.409584	0	0.00015	0.00732273	yes
TSS2360	XLOC_001253	GRMZM5G884432	chr1:36564553-36570531	ear	leaf	OK	0	0	0.395109	0	0.00135	0.0297925	yes
TSS23601	XLOC_012761	GRMZM2G098129	chr8:69409580-69417068	ear	leaf	OK	0	0	0.435255	0	0.00015	0.00732273	yes
TSS23653	XLOC_012789	GRMZM2G067080	chr8:84065714-84070755	ear	leaf	OK	0	0	0.398699	0	0.00055	0.0165617	yes
TSS24064	XLOC_013022	GRMZM2G107997	chr8:155006136-155013410	ear	leaf	OK	0	0	0.540868	0	5e-05	0.003222	yes
TSS24594	XLOC_013316	GRMZM2G405368	chr9:34628503-34633315	ear	leaf	OK	0	0	0.365257	0	0.0002	0.00870811	yes
TSS24701	XLOC_013381	GRMZM2G018619	chr9:76755813-76760418	ear	leaf	OK	0	0	0.553443	0	5e-05	0.003222	yes
TSS2473	XLOC_001315	GRMZM2G394212	chr1:50095079-50106363	ear	leaf	OK	0	0	0.509137	0	0.0015	0.032113	yes
TSS24943	XLOC_013514	GRMZM2G075104	chr9:124149709-124160989	ear	leaf	OK	0	0	0.613694	0	0.00155	0.0328559	yes
TSS25332	XLOC_013711	GRMZM2G134329	chr9:156199620-156212423	ear	leaf	OK	0	0	0.428174	0	0.0019	0.0371018	yes
TSS2546	XLOC_001349	GRMZM2G043493	chr1:56575106-56577107	ear	leaf	OK	0	0	0.284738	0	0.00105	0.0253416	yes
TSS25541	XLOC_013820	GRMZM2G051247	chr9:25038060-25042525	ear	leaf	OK	0	0	0.340918	0	0.0023	0.0419864	yes
TSS25647	XLOC_013883	GRMZM2G376416	chr9:58140574-58143454	ear	leaf	OK	0	0	0.364341	0	0.0005	0.0154904	yes
TSS25682	XLOC_013900	GRMZM2G314451	chr9:74315835-74321880	ear	leaf	OK	0	0	0.441858	0	0.00025	0.00982317	yes
TSS26082	XLOC_014114	GRMZM2G447617	chr9:138309043-138319112	ear	leaf	OK	0	0	0.402265	0	0.00045	0.0142847	yes
TSS26126	XLOC_014137	GRMZM2G180558	chr9:141380323-141389836	ear	leaf	OK	0	0	0.423459	0	0.0006	0.0174162	yes
TSS26209	XLOC_014181	GRMZM2G178215	chr9:147498055-147501843	ear	leaf	OK	0	0	0.579476	0	0.0002	0.00870811	yes
TSS26260	XLOC_014212	GRMZM2G141084	chr9:150974586-150980364	ear	leaf	OK	0	0	0.689834	0	5e-05	0.003222	yes
TSS26261	XLOC_014213	AC149829.2_FG003	chr9:151117697-151122781	ear	leaf	OK	0	0	0.557731	0	5e-05	0.003222	yes
TSS2800	XLOC_001485	GRMZM2G157878	chr1:101776294-101780966	ear	leaf	OK	0	0	0.351727	0	0.0002	0.00870811	yes
TSS2972	XLOC_001595	GRMZM2G097116	chr1:170302420-170305762	ear	leaf	OK	0	0	0.396557	0	0.0003	0.0111746	yes
TSS3217	XLOC_001716	GRMZM2G046005	chr1:205998837-206003218	ear	leaf	OK	0	0	0.320165	0	0.00225	0.0416638	yes
TSS3298	XLOC_001759	GRMZM2G124203	chr1:214923322-214929535	ear	leaf	OK	0	0	0.41273	0	0.001	0.0245954	yes
TSS3381	XLOC_001807	GRMZM2G131817	chr1:226454806-226457613	ear	leaf	OK	0	0	0.351772	0	0.0005	0.0154904	yes
TSS3455	XLOC_001850	GRMZM2G167438	chr1:232741074-232745064	ear	leaf	OK	0	0	0.376642	0	0.0009	0.0229233	yes
TSS3596	XLOC_001928	GRMZM2G098084	chr1:254403371-254407478	ear	leaf	OK	0	0	0.490334	0	0.00015	0.00732273	yes
TSS3690	XLOC_001976	GRMZM2G400092	chr1:265014225-265021283	ear	leaf	OK	0	0	0.420129	0	0.00105	0.0253416	yes
TSS3793	XLOC_002031	GRMZM2G146000	chr1:276538379-276541904	ear	leaf	OK	0	0	0.366364	0	0.00135	0.0297925	yes
TSS3889	XLOC_002082	GRMZM2G448927	chr1:287748526-287756692	ear	leaf	OK	0	0	0.429762	0	0.0002	0.00870811	yes
TSS3998	XLOC_002141	GRMZM2G352415	chr1:297015657-297019154	ear	leaf	OK	0	0	0.291297	0	0.00195	0.0377351	yes
TSS4406	XLOC_002372	GRMZM2G097605	chr10:89368895-89374541	ear	leaf	OK	0	0	0.366796	0	0.00145	0.0312502	yes
TSS4431	XLOC_002388	GRMZM2G314037	chr10:96847952-96850135	ear	leaf	OK	0	0	0.496537	0	5e-05	0.003222	yes
TSS4469	XLOC_002411	GRMZM2G010599	chr10:106247996-106249505	ear	leaf	OK	0	0	0.243126	0	0.0011	0.0260603	yes
TSS4672	XLOC_002525	GRMZM2G063827	chr10:132238546-132242852	ear	leaf	OK	0	0	0.452959	0	0.0008	0.0211279	yes
TSS4725	XLOC_002554	GRMZM5G845601	chr10:136877373-136880990	ear	leaf	OK	0	0	0.353586	0	0.00035	0.0123246	yes
TSS4856	XLOC_002619	GRMZM2G143480	chr10:145895430-145900494	ear	leaf	OK	0	0	0.315586	0	0.0017	0.0347771	yes
TSS4872	XLOC_002627	GRMZM2G124466	chr10:147147536-147156046	ear	leaf	OK	0	0	0.423322	0	0.00045	0.0142847	yes
TSS4951	XLOC_002670	GRMZM2G151950	chr10:2432253-2437027	ear	leaf	OK	0	0	0.594684	0	5e-05	0.003222	yes
TSS4952	XLOC_002671	GRMZM2G127393	chr10:2654141-2662991	ear	leaf	OK	0	0	0.46114	0	5e-05	0.003222	yes
TSS5015	XLOC_002706	GRMZM2G153409	chr10:8448356-8452158	ear	leaf	OK	0	0	0.339559	0	0.0028	0.0479872	yes
TSS5055	XLOC_002724	GRMZM2G461966	chr10:12787083-12791480	ear	leaf	OK	0	0	0.555627	0	5e-05	0.003222	yes
TSS5085	XLOC_002740	GRMZM2G103909	chr10:22125126-22132582	ear	leaf	OK	0	0	0.298193	0	0.00275	0.0475094	yes
TSS5104	XLOC_002752	GRMZM2G078508	chr10:26764929-26768929	ear	leaf	OK	0	0	0.386666	0	0.0018	0.0356898	yes
TSS527	XLOC_000279	GRMZM2G173387	chr1:56439369-56446278	ear	leaf	OK	0	0	0.428591	0	5e-05	0.003222	yes
TSS5282	XLOC_002854	GRMZM2G061728	chr10:86421155-86430392	ear	leaf	OK	0	0	0.532011	0	0.0001	0.00537	yes
TSS535	XLOC_000282	GRMZM2G018229	chr1:57553212-57560379	ear	leaf	OK	0	0	0.350419	0	0.0022	0.0413318	yes
TSS567	XLOC_000301	GRMZM2G109138	chr1:63041474-63050284	ear	leaf	OK	0	0	0.464194	0	0.00025	0.00982317	yes
TSS5686	XLOC_003061	GRMZM2G129147	chr10:140967940-140972670	ear	leaf	OK	0	0	0.589207	0	0.0002	0.00870811	yes
TSS5699	XLOC_003069	GRMZM2G137009	chr10:141832215-141835970	ear	leaf	OK	0	0	0.603715	0	5e-05	0.003222	yes
TSS5751	XLOC_003096	GRMZM2G037226	chr10:144462008-144471157	ear	leaf	OK	0	0	0.344409	0	0.00115	0.0264664	yes
TSS5805	XLOC_003125	GRMZM2G150286	chr10:147607778-147610730	ear	leaf	OK	0	0	0.436416	0	0.0018	0.0356898	yes
TSS6084	XLOC_003279	GRMZM2G014276	chr2:13346044-13352525	ear	leaf	OK	0	0	0.420406	0	0.0026	0.0456523	yes
TSS6137	XLOC_003307	GRMZM2G171556	chr2:18762233-18765391	ear	leaf	OK	0	0	0.417116	0	0.00255	0.0450197	yes
TSS6398	XLOC_003443	GRMZM2G018059	chr2:48655336-48666171	ear	leaf	OK	0	0	0.433019	0	0.0018	0.0356898	yes
TSS6415	XLOC_003452	GRMZM2G168651	chr2:54762823-54765494	ear	leaf	OK	0	0	0.664147	0	0.0022	0.0413318	yes
TSS6541	XLOC_003522	GRMZM2G109879	chr2:103172609-103179226	ear	leaf	OK	0	0	0.502251	0	0.0024	0.043321	yes
TSS6673	XLOC_003595	GRMZM5G878825	chr2:153027642-153031638	ear	leaf	OK	0	0	0.445753	0	5e-05	0.003222	yes
TSS6757	XLOC_003645	GRMZM2G130052	chr2:170489853-170495292	ear	leaf	OK	0	0	0.378264	0	0.0014	0.0304784	yes
TSS6892	XLOC_003722	GRMZM2G080466	chr2:189499354-189502853	ear	leaf	OK	0	0	0.464985	0	5e-05	0.003222	yes
TSS6960	XLOC_003756	GRMZM2G034260	chr2:195046572-195052861	ear	leaf	OK	0	0	0.324679	0	0.0003	0.0111746	yes
TSS70	XLOC_000038	GRMZM2G119494	chr1:5345117-5349860	ear	leaf	OK	0	0	0.555289	0	5e-05	0.003222	yes
TSS7077	XLOC_003816	GRMZM2G089159	chr2:206416483-206419977	ear	leaf	OK	0	0	0.357008	0	0.00055	0.0165617	yes
TSS7079	XLOC_003817	GRMZM2G327406	chr2:206489612-206497229	ear	leaf	OK	0	0	0.492493	0	0.00115	0.0264664	yes
TSS72	XLOC_000039	GRMZM2G319022	chr1:5732375-5740636	ear	leaf	OK	0	0	0.374408	0	5e-05	0.003222	yes
TSS7290	XLOC_003935	GRMZM2G533370	chr2:224999796-225001175	ear	leaf	OK	0	0	0.350593	0	0.00125	0.0281643	yes
TSS7319	XLOC_003953	GRMZM2G144635,GRMZM2G445163	chr2:228869695-228877994	ear	leaf	OK	0	0	0.450043	0	0.00035	0.0123246	yes
TSS7376	XLOC_003987	GRMZM5G873015	chr2:235343466-235349510	ear	leaf	OK	0	0	0.444003	0	0.0005	0.0154904	yes
TSS7476	XLOC_004038	GRMZM2G021635	chr2:6049910-6054476	ear	leaf	OK	0	0	0.426329	0	0.00265	0.046153	yes
TSS7483	XLOC_004040	GRMZM5G824964	chr2:6150502-6154914	ear	leaf	OK	0	0	0.437861	0	0.00105	0.0253416	yes
TSS7489	XLOC_004044	GRMZM5G829840	chr2:6641007-6651491	ear	leaf	OK	0	0	0.388599	0	5e-05	0.003222	yes
TSS7642	XLOC_004124	GRMZM2G170516	chr2:19320586-19325150	ear	leaf	OK	0	0	0.510471	0	0.00125	0.0281643	yes
TSS7736	XLOC_004178	GRMZM2G147268	chr2:29261609-29271087	ear	leaf	OK	0	0	0.483223	0	0.00215	0.0409899	yes
TSS7821	XLOC_004223	GRMZM2G165755	chr2:38567194-38575526	ear	leaf	OK	0	0	0.546138	0	0.00045	0.0142847	yes
TSS7842	XLOC_004236	GRMZM2G130085	chr2:42105863-42115873	ear	leaf	OK	0	0	0.433792	0	0.0004	0.0133554	yes
TSS7958	XLOC_004300	GRMZM2G069856	chr2:60659936-60666560	ear	leaf	OK	0	0	0.447328	0	0.0012	0.0274213	yes
TSS8008	XLOC_004323	GRMZM2G026918	chr2:74078456-74089410	ear	leaf	OK	0	0	0.649745	0	0.00115	0.0264664	yes
TSS8066	XLOC_004358	GRMZM2G325749	chr2:107188707-107190845	ear	leaf	OK	0	0	0.457282	0	0.00025	0.00982317	yes
TSS8176	XLOC_004422	GRMZM2G092581	chr2:144800081-144803711	ear	leaf	OK	0	0	0.448413	0	0.001	0.0245954	yes
TSS8238	XLOC_004454	GRMZM2G026301	chr2:158609044-158614485	ear	leaf	OK	0	0	0.27055	0	0.00185	0.0363457	yes
TSS8273	XLOC_004473	GRMZM5G840225	chr2:167326913-167334612	ear	leaf	OK	0	0	0.59494	0	0.00025	0.00982317	yes
TSS8378	XLOC_004530	AC190999.2_FG004	chr2:183928640-183945423	ear	leaf	OK	0	0	0.279034	0	0.0001	0.00537	yes
TSS8407	XLOC_004547	GRMZM2G153386	chr2:188103446-188105373	ear	leaf	OK	0	0	0.383454	0	0.00165	0.0342987	yes
TSS8642	XLOC_004670	GRMZM2G096123	chr2:210953487-210959929	ear	leaf	OK	0	0	0.4531	0	5e-05	0.003222	yes
TSS8970	XLOC_004846	GRMZM2G033222	chr3:4843044-4845243	ear	leaf	OK	0	0	0.502525	0	0.0001	0.00537	yes
TSS8978	XLOC_004851	GRMZM2G077227	chr3:5993637-5997279	ear	leaf	OK	0	0	0.78683	0	5e-05	0.003222	yes
TSS8998	XLOC_004861	GRMZM2G176506	chr3:8196161-8200324	ear	leaf	OK	0	0	0.406968	0	0.00075	0.0202218	yes
TSS9085	XLOC_004905	GRMZM5G804783	chr3:13681492-13685671	ear	leaf	OK	0	0	0.497025	0	0.0001	0.00537	yes
TSS9181	XLOC_004961	GRMZM2G013471	chr3:29968940-29973531	ear	leaf	OK	0	0	0.344849	0	0.003	0.0498247	yes
TSS9214	XLOC_004978	GRMZM2G132944	chr3:37352495-37359525	ear	leaf	OK	0	0	0.385513	0	0.0023	0.0419864	yes
TSS9254	XLOC_004997	GRMZM2G060647	chr3:49863315-49869456	ear	leaf	OK	0	0	0.282291	0	0.0023	0.0419864	yes
TSS9287	XLOC_005013	GRMZM2G396773	chr3:55104017-55105685	ear	leaf	OK	0	0	0.575289	0	0.0017	0.0347771	yes
TSS9518	XLOC_005148	GRMZM2G067171	chr3:141442731-141448772	ear	leaf	OK	0	0	0.425255	0	0.0002	0.00870811	yes
TSS9522	XLOC_005150	GRMZM2G115812	chr3:141560150-141572780	ear	leaf	OK	0	0	0.585733	0	0.0017	0.0347771	yes
TSS9543	XLOC_005165	GRMZM2G171484	chr3:146595174-146597478	ear	leaf	OK	0	0	0.503445	0	5e-05	0.003222	yes
TSS9597	XLOC_005192	GRMZM2G121123	chr3:156429226-156434385	ear	leaf	OK	0	0	0.535391	0	0.00095	0.0238202	yes
TSS9642	XLOC_005215	GRMZM2G059108	chr3:166377269-166379673	ear	leaf	OK	0	0	0.536194	0	0.0004	0.0133554	yes
TSS9739	XLOC_005263	AC155610.2_FG009	chr3:175701169-175702884	ear	leaf	OK	0	0	0.539492	0	0.0004	0.0133554	yes
TSS9740	XLOC_005264	GRMZM5G854473	chr3:175705054-175710884	ear	leaf	OK	0	0	0.433121	0	5e-05	0.003222	yes
TSS99	XLOC_000051	GRMZM2G018417	chr1:8311629-8315054	ear	leaf	OK	0	0	0.61468	0	5e-05	0.003222	yes
TSS9933	XLOC_005370	GRMZM2G127665	chr3:196137187-196148915	ear	leaf	OK	0	0	0.355563	0	0.00115	0.0264664	yes
TSS9996	XLOC_005400	GRMZM2G014499	chr3:201227702-201232400	ear	leaf	OK	0	0	0.382372	0	0.00185	0.0363457	yes
TSS10063	XLOC_005441	GRMZM2G037789	chr3:209206599-209210187	ear	root	OK	0	0	0.436843	0	5e-05	0.0014977	yes
TSS10069	XLOC_005445	GRMZM5G862131	chr3:209846521-209855313	ear	root	OK	0	0	0.140263	0	0.0036	0.036984	yes
TSS10324	XLOC_005566	GRMZM5G899349	chr3:232072063-232075914	ear	root	OK	0	0	0.134688	0	0.00395	0.0395405	yes
TSS10334	XLOC_005573	GRMZM2G087103	chr3:1477379-1483305	ear	root	OK	0	0	0.504966	0	5e-05	0.0014977	yes
TSS10338	XLOC_005576	GRMZM2G175031	chr3:1565934-1571929	ear	root	OK	0	0	0.338043	0	0.00035	0.00705232	yes
TSS10439	XLOC_005625	GRMZM2G132519	chr3:9705055-9707837	ear	root	OK	0	0	0.682163	0	5e-05	0.0014977	yes
TSS10492	XLOC_005652	GRMZM2G100889	chr3:17933567-17939832	ear	root	OK	0	0	0.459885	0	5e-05	0.0014977	yes
TSS10617	XLOC_005715	GRMZM2G419085	chr3:40062475-40069114	ear	root	OK	0	0	0.368792	0	0.0018	0.0230318	yes
TSS10710	XLOC_005767	GRMZM2G165746	chr3:60251383-60259946	ear	root	OK	0	0	0.373654	0	5e-05	0.0014977	yes
TSS1077	XLOC_000576	GRMZM5G839014	chr1:187975046-187981060	ear	root	OK	0	0	0.518807	0	0.00015	0.00361944	yes
TSS10813	XLOC_005822	GRMZM2G405385	chr3:114351375-114356282	ear	root	OK	0	0	0.275589	0	0.00375	0.0381242	yes
TSS10872	XLOC_005857	GRMZM5G888204	chr3:131088265-131093220	ear	root	OK	0	0	0.308045	0	0.0026	0.0297175	yes
TSS11004	XLOC_005920	GRMZM2G145840	chr3:153856221-153861461	ear	root	OK	0	0	0.49651	0	5e-05	0.0014977	yes
TSS11122	XLOC_005978	GRMZM2G026855	chr3:169071078-169080735	ear	root	OK	0	0	0.195367	0	0.001	0.0150636	yes
TSS11133	XLOC_005984	GRMZM2G081188	chr3:170119557-170125407	ear	root	OK	0	0	0.179581	0	0.00305	0.0329805	yes
TSS11212	XLOC_006025	GRMZM2G111907	chr3:177786657-177792728	ear	root	OK	0	0	0.431262	0	5e-05	0.0014977	yes
TSS11220	XLOC_006030	GRMZM2G449033	chr3:178988191-178993089	ear	root	OK	0	0	0.414496	0	5e-05	0.0014977	yes
TSS11394	XLOC_006128	GRMZM5G836674	chr3:199649656-199660228	ear	root	OK	0	0	0.31038	0	0.0001	0.00261472	yes
TSS11397	XLOC_006130	AC211175.3_FG005	chr3:199851714-199857981	ear	root	OK	0	0	0.644186	0	5e-05	0.0014977	yes
TSS11437	XLOC_006148	GRMZM2G054221	chr3:202711061-202715889	ear	root	OK	0	0	0.288359	0	0.0017	0.0221141	yes
TSS11450	XLOC_006158	GRMZM2G108318	chr3:204355054-204366214	ear	root	OK	0	0	0.459829	0	0.00035	0.00705232	yes
TSS11501	XLOC_006181	GRMZM2G150160	chr3:208413214-208417319	ear	root	OK	0	0	0.258231	0	0.00225	0.026938	yes
TSS11505	XLOC_006184	AC229993.1_FG009	chr3:208934548-208942053	ear	root	OK	0	0	0.553094	0	5e-05	0.0014977	yes
TSS11534	XLOC_006202	GRMZM2G159498	chr3:211948053-211950967	ear	root	OK	0	0	0.2169	0	0.00245	0.0285456	yes
TSS1160	XLOC_000618	GRMZM2G143644	chr1:196301775-196304138	ear	root	OK	0	0	0.362884	0	0.0001	0.00261472	yes
TSS11639	XLOC_006256	GRMZM2G045275	chr3:218897555-218903851	ear	root	OK	0	0	0.32069	0	5e-05	0.0014977	yes
TSS11802	XLOC_006346	GRMZM2G085303	chr4:3231226-3234449	ear	root	OK	0	0	0.42828	0	0.00015	0.00361944	yes
TSS11965	XLOC_006431	GRMZM2G164745	chr4:22103215-22107957	ear	root	OK	0	0	0.256055	0	0.0037	0.037714	yes
TSS11979	XLOC_006438	GRMZM2G026459	chr4:25980116-25989498	ear	root	OK	0	0	0.250838	0	0.00295	0.0323013	yes
TSS12023	XLOC_006462	GRMZM2G055135	chr4:31574678-31578160	ear	root	OK	0	0	0.450055	0	5e-05	0.0014977	yes
TSS12053	XLOC_006478	GRMZM2G400135	chr4:36021635-36027658	ear	root	OK	0	0	0.444477	0	5e-05	0.0014977	yes
TSS12060	XLOC_006482	GRMZM2G131595	chr4:36413789-36419707	ear	root	OK	0	0	0.233507	0	0.00365	0.0373504	yes
TSS1214	XLOC_000647	GRMZM2G340305	chr1:203087276-203092166	ear	root	OK	0	0	0.58176	0	5e-05	0.0014977	yes
TSS12161	XLOC_006542	GRMZM2G014193	chr4:58608522-58611915	ear	root	OK	0	0	0.320428	0	0.00075	0.012449	yes
TSS1226	XLOC_000653	GRMZM2G167836	chr1:204801193-204804292	ear	root	OK	0	0	0.271356	0	0.0041	0.0407809	yes
TSS12288	XLOC_006606	GRMZM2G091995	chr4:100153977-100157647	ear	root	OK	0	0	0.145257	0	0.0014	0.0194409	yes
TSS12291	XLOC_006608	GRMZM2G028766	chr4:102065764-102092273	ear	root	OK	0	0	0.445574	0	5e-05	0.0014977	yes
TSS12428	XLOC_006690	GRMZM2G141209	chr4:151918838-151922852	ear	root	OK	0	0	0.444312	0	5e-05	0.0014977	yes
TSS12469	XLOC_006712	GRMZM2G081037	chr4:156953599-156960004	ear	root	OK	0	0	0.435476	0	0.0008	0.0130029	yes
TSS12536	XLOC_006750	GRMZM2G111774	chr4:165497766-165501037	ear	root	OK	0	0	0.449246	0	0.0001	0.00261472	yes
TSS12543	XLOC_006754	GRMZM2G171051	chr4:166869217-166877130	ear	root	OK	0	0	0.359577	0	0.0005	0.00932936	yes
TSS12545	XLOC_006756	GRMZM2G063316	chr4:166972491-166978460	ear	root	OK	0	0	0.296967	0	0.00495	0.0457978	yes
TSS12566	XLOC_006766	GRMZM2G080497	chr4:169205901-169209772	ear	root	OK	0	0	0.395471	0	5e-05	0.0014977	yes
TSS12581	XLOC_006773	GRMZM2G146207	chr4:170851190-170857904	ear	root	OK	0	0	0.470179	0	5e-05	0.0014977	yes
TSS12651	XLOC_006811	GRMZM2G158811	chr4:178037640-178045114	ear	root	OK	0	0	0.208093	0	0.00045	0.0085184	yes
TSS12703	XLOC_006840	GRMZM2G038667	chr4:183656209-183662991	ear	root	OK	0	0	0.284081	0	0.0026	0.0297175	yes
TSS12707	XLOC_006841	GRMZM2G088847	chr4:183699078-183703995	ear	root	OK	0	0	0.186468	0	5e-05	0.0014977	yes
TSS12760	XLOC_006874	GRMZM2G033785	chr4:190671519-190684108	ear	root	OK	0	0	0.481077	0	5e-05	0.0014977	yes
TSS1279	XLOC_000684	GRMZM2G082257	chr1:213736937-213738819	ear	root	OK	0	0	0.250659	0	0.0031	0.0333826	yes
TSS12802	XLOC_006896	GRMZM2G149150	chr4:194761525-194766068	ear	root	OK	0	0	0.257595	0	5e-05	0.0014977	yes
TSS12837	XLOC_006912	GRMZM2G028089	chr4:198148383-198153548	ear	root	OK	0	0	0.391388	0	0.0022	0.0267075	yes
TSS12850	XLOC_006920	GRMZM2G393337	chr4:199797376-199802081	ear	root	OK	0	0	0.386834	0	0.0003	0.00630484	yes
TSS1286	XLOC_000689	GRMZM2G058702	chr1:214719299-214726045	ear	root	OK	0	0	0.377254	0	5e-05	0.0014977	yes
TSS12890	XLOC_006940	GRMZM2G016447	chr4:205553819-205557629	ear	root	OK	0	0	0.387729	0	5e-05	0.0014977	yes
TSS12934	XLOC_006967	GRMZM2G046816	chr4:214374852-214380696	ear	root	OK	0	0	0.308449	0	0.00265	0.0302007	yes
TSS12964	XLOC_006986	GRMZM2G060896	chr4:225504860-225522247	ear	root	OK	0	0	0.35595	0	5e-05	0.0014977	yes
TSS12976	XLOC_006990	GRMZM2G029058	chr4:227208511-227214960	ear	root	OK	0	0	0.252191	0	0.00145	0.0198184	yes
TSS12991	XLOC_006999	GRMZM2G139643	chr4:229899144-229903335	ear	root	OK	0	0	0.200009	0	0.00255	0.0293175	yes
TSS13004	XLOC_007005	GRMZM2G411569	chr4:231140641-231148842	ear	root	OK	0	0	0.206268	0	0.0014	0.0194409	yes
TSS13018	XLOC_007014	GRMZM2G030542	chr4:233209389-233212479	ear	root	OK	0	0	0.268515	0	0.0036	0.036984	yes
TSS13045	XLOC_007028	GRMZM2G143522	chr4:234887645-234890897	ear	root	OK	0	0	0.517021	0	5e-05	0.0014977	yes
TSS13089	XLOC_007053	GRMZM2G061078	chr4:238276569-238281413	ear	root	OK	0	0	0.505321	0	5e-05	0.0014977	yes
TSS13116	XLOC_007069	GRMZM2G074278	chr4:239630745-239641767	ear	root	OK	0	0	0.392243	0	0.00015	0.00361944	yes
TSS13154	XLOC_007088	GRMZM2G020926	chr4:2621586-2630933	ear	root	OK	0	0	0.462308	0	5e-05	0.0014977	yes
TSS13283	XLOC_007155	GRMZM2G101446	chr4:20543359-20550184	ear	root	OK	0	0	0.15226	0	5e-05	0.0014977	yes
TSS13382	XLOC_007211	GRMZM2G302160	chr4:37011989-37017160	ear	root	OK	0	0	0.281404	0	5e-05	0.0014977	yes
TSS13433	XLOC_007243	GRMZM2G070693	chr4:45265517-45269930	ear	root	OK	0	0	0.241671	0	0.0037	0.0377139	yes
TSS13445	XLOC_007249	GRMZM2G107289	chr4:47717952-47724416	ear	root	OK	0	0	0.185671	0	0.0051	0.0466883	yes
TSS13535	XLOC_007297	GRMZM2G448456	chr4:71985940-71988632	ear	root	OK	0	0	0.305836	0	5e-05	0.0014977	yes
TSS13543	XLOC_007299	GRMZM2G031846	chr4:73093580-73100832	ear	root	OK	0	0	0.27894	0	0.00305	0.0329805	yes
TSS13645	XLOC_007352	GRMZM2G170842	chr4:114693140-114698761	ear	root	OK	0	0	0.329553	0	0.00025	0.00547479	yes
TSS1367	XLOC_000738	GRMZM2G135849	chr1:226834975-226836866	ear	root	OK	0	0	0.280389	0	0.00055	0.00993048	yes
TSS13697	XLOC_007381	GRMZM2G063792	chr4:131251034-131255195	ear	root	OK	0	0	0.265247	0	0.0042	0.0414591	yes
TSS13711	XLOC_007387	GRMZM2G160174	chr4:134621675-134626265	ear	root	OK	0	0	0.231929	0	0.00065	0.0112676	yes
TSS13719	XLOC_007392	GRMZM2G125529	chr4:142201836-142205479	ear	root	OK	0	0	0.355425	0	0.00295	0.0323013	yes
TSS13751	XLOC_007413	GRMZM2G384311	chr4:150890217-150892971	ear	root	OK	0	0	0.254638	0	0.0009	0.0140724	yes
TSS13903	XLOC_007501	GRMZM2G157472	chr4:171540868-171550510	ear	root	OK	0	0	0.250619	0	0.0051	0.0466883	yes
TSS13990	XLOC_007542	GRMZM2G109140	chr4:180198733-180202122	ear	root	OK	0	0	0.33318	0	0.00235	0.0277947	yes
TSS14020	XLOC_007558	GRMZM2G111720	chr4:183398071-183408829	ear	root	OK	0	0	0.413972	0	5e-05	0.0014977	yes
TSS14102	XLOC_007603	GRMZM2G091258	chr4:190858728-190867435	ear	root	OK	0	0	0.329208	0	0.00145	0.0198184	yes
TSS14107	XLOC_007605	GRMZM2G142344	chr4:191764159-191771305	ear	root	OK	0	0	0.745891	0	5e-05	0.0014977	yes
TSS14206	XLOC_007660	AC216067.3_FG002	chr4:204346804-204350014	ear	root	OK	0	0	0.378639	0	5e-05	0.0014977	yes
TSS14358	XLOC_007747	GRMZM5G876003	chr4:232154617-232157817	ear	root	OK	0	0	0.359525	0	0.00255	0.0293175	yes
TSS14360	XLOC_007749	GRMZM2G142039	chr4:232606527-232610407	ear	root	OK	0	0	0.317869	0	0.00195	0.0245493	yes
TSS14393	XLOC_007767	GRMZM2G119482	chr4:235598290-235623616	ear	root	OK	0	0	0.30067	0	5e-05	0.0014977	yes
TSS14460	XLOC_007798	GRMZM5G871727	chr4:238564210-238565882	ear	root	OK	0	0	0.318555	0	0.0004	0.00791696	yes
TSS14475	XLOC_007806	GRMZM2G023528	chr4:239137952-239141634	ear	root	OK	0	0	0.308089	0	0.0009	0.0140724	yes
TSS14487	XLOC_007812	GRMZM2G374088	chr4:239428872-239441484	ear	root	OK	0	0	0.196093	0	0.00025	0.00547479	yes
TSS14525	XLOC_007834	GRMZM2G022054	chr5:754961-757870	ear	root	OK	0	0	0.294446	0	0.00015	0.00361944	yes
TSS14672	XLOC_007909	GRMZM2G114557	chr5:5923236-5927161	ear	root	OK	0	0	0.407964	0	0.004	0.0399898	yes
TSS14705	XLOC_007930	GRMZM2G051270	chr5:7702031-7706288	ear	root	OK	0	0	0.113264	0	0.0041	0.0407809	yes
TSS14715	XLOC_007935	GRMZM2G064042	chr5:8544541-8548077	ear	root	OK	0	0	0.243221	0	0.00445	0.0430038	yes
TSS14784	XLOC_007973	GRMZM2G161222	chr5:13615601-13622920	ear	root	OK	0	0	0.29306	0	0.00015	0.00361944	yes
TSS14805	XLOC_007987	GRMZM2G107400	chr5:14728683-14734956	ear	root	OK	0	0	0.415696	0	0.00015	0.00361944	yes
TSS14819	XLOC_007994	GRMZM2G112366	chr5:15543624-15550554	ear	root	OK	0	0	0.372312	0	5e-05	0.0014977	yes
TSS14828	XLOC_007999	AC211276.4_FG008	chr5:16415624-16420267	ear	root	OK	0	0	0.175617	0	0.00155	0.0207144	yes
TSS14837	XLOC_008002	GRMZM2G011050	chr5:16555449-16558092	ear	root	OK	0	0	0.321289	0	0.0001	0.00261472	yes
TSS14852	XLOC_008011	GRMZM2G146648	chr5:18005614-18009958	ear	root	OK	0	0	0.69005	0	5e-05	0.0014977	yes
TSS14896	XLOC_008033	GRMZM2G059013	chr5:21989158-21996305	ear	root	OK	0	0	0.200963	0	0.00345	0.0362042	yes
TSS1491	XLOC_000801	GRMZM2G146818	chr1:246683644-246686453	ear	root	OK	0	0	0.386334	0	0.00025	0.00547479	yes
TSS14987	XLOC_008080	GRMZM5G879737	chr5:34959723-34969224	ear	root	OK	0	0	0.152484	0	0.00455	0.043593	yes
TSS15008	XLOC_008095	GRMZM2G012209	chr5:39870652-39884359	ear	root	OK	0	0	0.492944	0	5e-05	0.0014977	yes
TSS15095	XLOC_008144	GRMZM2G317900	chr5:57426554-57435802	ear	root	OK	0	0	0.516423	0	5e-05	0.0014977	yes
TSS15117	XLOC_008156	AC209898.2_FG004	chr5:59719311-59722384	ear	root	OK	0	0	0.358599	0	5e-05	0.0014977	yes
TSS15132	XLOC_008163	GRMZM2G300135	chr5:61674405-61678053	ear	root	OK	0	0	0.213776	0	0.0009	0.0140724	yes
TSS15134	XLOC_008164	GRMZM2G000171	chr5:61696324-61700600	ear	root	OK	0	0	0.248613	0	0.0002	0.00458534	yes
TSS15184	XLOC_008194	GRMZM2G098301	chr5:70032071-70040834	ear	root	OK	0	0	0.237646	0	0.0003	0.00630484	yes
TSS15302	XLOC_008257	GRMZM2G081144	chr5:90564803-90569465	ear	root	OK	0	0	0.270294	0	0.0016	0.0212374	yes
TSS15318	XLOC_008269	GRMZM2G145500	chr5:98642445-98651771	ear	root	OK	0	0	0.297679	0	0.00155	0.0207144	yes
TSS15398	XLOC_008307	GRMZM2G049021	chr5:133617833-133626449	ear	root	OK	0	0	0.420098	0	5e-05	0.0014977	yes
TSS15402	XLOC_008309	GRMZM2G459755	chr5:134482399-134492025	ear	root	OK	0	0	0.344303	0	5e-05	0.0014977	yes
TSS15428	XLOC_008321	GRMZM2G039443	chr5:139978523-139982645	ear	root	OK	0	0	0.460653	0	0.0001	0.00261472	yes
TSS1552	XLOC_000833	GRMZM2G070211	chr1:253502279-253505521	ear	root	OK	0	0	0.311288	0	0.003	0.0326203	yes
TSS15549	XLOC_008394	GRMZM2G165631	chr5:172090152-172102578	ear	root	OK	0	0	0.229938	0	0.0032	0.0339913	yes
TSS1555	XLOC_000835	GRMZM2G332348	chr1:254061872-254069167	ear	root	OK	0	0	0.458926	0	5e-05	0.0014977	yes
TSS156	XLOC_000079	GRMZM2G172410,GRMZM2G172448	chr1:12971615-12993574	ear	root	OK	0	0	0.569386	0	5e-05	0.0014977	yes
TSS15600	XLOC_008422	GRMZM2G433002	chr5:178236028-178242167	ear	root	OK	0	0	0.396787	0	5e-05	0.0014977	yes
TSS15645	XLOC_008448	GRMZM2G035477	chr5:183601148-183613117	ear	root	OK	0	0	0.561731	0	5e-05	0.0014977	yes
TSS15677	XLOC_008463	GRMZM5G841914	chr5:188189771-188193019	ear	root	OK	0	0	0.254349	0	0.00545	0.0489748	yes
TSS15788	XLOC_008517	GRMZM2G120035	chr5:199002602-199005489	ear	root	OK	0	0	0.255925	0	0.0006	0.0105175	yes
TSS15791	XLOC_008519	GRMZM2G060837	chr5:199205083-199208381	ear	root	OK	0	0	0.491832	0	5e-05	0.0014977	yes
TSS15871	XLOC_008560	GRMZM2G312944	chr5:204328083-204331114	ear	root	OK	0	0	0.337252	0	5e-05	0.0014977	yes
TSS15888	XLOC_008572	GRMZM2G181522	chr5:205275238-205280367	ear	root	OK	0	0	0.264972	0	0.0009	0.0140724	yes
TSS1592	XLOC_000854	GRMZM2G177947	chr1:257484404-257489731	ear	root	OK	0	0	0.162041	0	0.0053	0.0480689	yes
TSS1593	XLOC_000855	GRMZM2G154890	chr1:257807220-257812689	ear	root	OK	0	0	0.218132	0	0.001	0.0150636	yes
TSS15943	XLOC_008600	GRMZM5G801076	chr5:208740762-208744364	ear	root	OK	0	0	0.651225	0	5e-05	0.0014977	yes
TSS15969	XLOC_008613	GRMZM2G113418	chr5:210299636-210302638	ear	root	OK	0	0	0.250576	0	5e-05	0.0014977	yes
TSS15976	XLOC_008618	GRMZM5G858753	chr5:211167426-211172106	ear	root	OK	0	0	0.467202	0	5e-05	0.0014977	yes
TSS15984	XLOC_008623	AC188134.2_FG012	chr5:211693439-211701476	ear	root	OK	0	0	0.376504	0	5e-05	0.0014977	yes
TSS16014	XLOC_008640	GRMZM2G122231	chr5:213055085-213060298	ear	root	OK	0	0	0.214381	0	0.0036	0.036984	yes
TSS1617	XLOC_000868	GRMZM2G093855	chr1:259930248-259954779	ear	root	OK	0	0	0.274627	0	0.0008	0.0130029	yes
TSS16233	XLOC_008763	GRMZM2G171961	chr5:7283892-7295160	ear	root	OK	0	0	0.279211	0	0.00395	0.0395405	yes
TSS16264	XLOC_008781	GRMZM2G045893	chr5:9980837-9986618	ear	root	OK	0	0	0.501439	0	5e-05	0.0014977	yes
TSS16267	XLOC_008783	GRMZM2G181028	chr5:10099633-10107479	ear	root	OK	0	0	0.301291	0	5e-05	0.0014977	yes
TSS16312	XLOC_008807	GRMZM2G170338	chr5:13396108-13400180	ear	root	OK	0	0	0.337307	0	0.0039	0.0392409	yes
TSS16317	XLOC_008809	GRMZM2G430685	chr5:13726115-13732503	ear	root	OK	0	0	0.176167	0	0.0013	0.0184454	yes
TSS16351	XLOC_008830	GRMZM2G045192	chr5:18992628-18995244	ear	root	OK	0	0	0.229874	0	0.0014	0.0194409	yes
TSS1640	XLOC_000880	GRMZM2G063503	chr1:262391931-262394639	ear	root	OK	0	0	0.151293	0	0.00015	0.00361944	yes
TSS16499	XLOC_008909	GRMZM2G096228	chr5:37374798-37377062	ear	root	OK	0	0	0.343982	0	0.0047	0.0443775	yes
TSS16525	XLOC_008922	AC234522.1_FG007	chr5:40925731-40929358	ear	root	OK	0	0	0.279043	0	0.00115	0.0166494	yes
TSS16526	XLOC_008923	GRMZM2G056766	chr5:41360148-41367032	ear	root	OK	0	0	0.266182	0	0.00145	0.0198184	yes
TSS16564	XLOC_008942	GRMZM2G046511	chr5:49086602-49095305	ear	root	OK	0	0	0.688124	0	5e-05	0.0014977	yes
TSS16592	XLOC_008957	GRMZM2G162078	chr5:55392843-55399218	ear	root	OK	0	0	0.162557	0	0.0006	0.0105175	yes
TSS16600	XLOC_008962	GRMZM2G414805	chr5:58055907-58060868	ear	root	OK	0	0	0.401481	0	0.0013	0.0184454	yes
TSS16625	XLOC_008973	GRMZM2G053500	chr5:60029070-60035518	ear	root	OK	0	0	0.165947	0	0.0056	0.0498075	yes
TSS16648	XLOC_008985	GRMZM2G065125	chr5:62108964-62119129	ear	root	OK	0	0	0.409384	0	0.0002	0.00458534	yes
TSS1666	XLOC_000895	GRMZM2G036927	chr1:264527713-264530895	ear	root	OK	0	0	0.625617	0	5e-05	0.0014977	yes
TSS16717	XLOC_009023	GRMZM2G146354	chr5:74290528-74294094	ear	root	OK	0	0	0.228115	0	0.00095	0.0146203	yes
TSS1672	XLOC_000898	GRMZM2G143160	chr1:265312084-265317857	ear	root	OK	0	0	0.23213	0	0.00425	0.0417943	yes
TSS16725	XLOC_009027	GRMZM2G016168	chr5:74665290-74669575	ear	root	OK	0	0	0.324665	0	0.0016	0.0212374	yes
TSS16749	XLOC_009040	GRMZM2G062914	chr5:79857858-79867964	ear	root	OK	0	0	0.381833	0	0.00245	0.0285456	yes
TSS16761	XLOC_009047	GRMZM2G085469,GRMZM2G085513	chr5:81798892-81806567	ear	root	OK	0	0	0.627968	0	5e-05	0.0014977	yes
TSS1697	XLOC_000911	GRMZM2G704053	chr1:270601395-270605288	ear	root	OK	0	0	0.201583	0	0.0007	0.0118199	yes
TSS16977	XLOC_009173	GRMZM2G411333	chr5:160161351-160166588	ear	root	OK	0	0	0.264076	0	0.00395	0.0395405	yes
TSS16992	XLOC_009184	GRMZM2G024444	chr5:162834737-162849701	ear	root	OK	0	0	0.413252	0	0.0017	0.0221141	yes
TSS16993	XLOC_009185	GRMZM2G043602	chr5:163112111-163120461	ear	root	OK	0	0	0.223676	0	0.0029	0.0321591	yes
TSS17007	XLOC_009194	GRMZM2G494514	chr5:166326775-166334749	ear	root	OK	0	0	0.227552	0	0.00155	0.0207144	yes
TSS17044	XLOC_009216	GRMZM2G438622	chr5:171360972-171368914	ear	root	OK	0	0	0.162352	0	0.0039	0.0392409	yes
TSS17060	XLOC_009223	GRMZM2G418916	chr5:173108304-173128376	ear	root	OK	0	0	0.186598	0	5e-05	0.0014977	yes
TSS17089	XLOC_009239	GRMZM2G023988	chr5:175684555-175690002	ear	root	OK	0	0	0.486838	0	5e-05	0.0014977	yes
TSS17111	XLOC_009250	GRMZM2G410710	chr5:177824479-177827702	ear	root	OK	0	0	0.249477	0	0.0021	0.0257736	yes
TSS17204	XLOC_009306	AC198169.4_FG004	chr5:188386105-188394017	ear	root	OK	0	0	0.303527	0	5e-05	0.0014977	yes
TSS17254	XLOC_009334	GRMZM5G878530	chr5:194398669-194404918	ear	root	OK	0	0	0.429919	0	5e-05	0.0014977	yes
TSS17341	XLOC_009378	GRMZM2G161728	chr5:204066599-204071210	ear	root	OK	0	0	0.426339	0	0.0006	0.0105175	yes
TSS17355	XLOC_009384	GRMZM2G339952	chr5:204631325-204636498	ear	root	OK	0	0	0.279763	0	0.0001	0.00261472	yes
TSS1737	XLOC_000932	GRMZM2G159290	chr1:275027065-275030817	ear	root	OK	0	0	0.389292	0	5e-05	0.0014977	yes
TSS17540	XLOC_009477	GRMZM2G064386	chr5:215965097-215969540	ear	root	OK	0	0	0.173311	0	0.0052	0.0473818	yes
TSS17580	XLOC_009499	GRMZM2G009627	chr6:2038555-2045448	ear	root	OK	0	0	0.566741	0	5e-05	0.0014977	yes
TSS176	XLOC_000088	GRMZM2G115131	chr1:14165499-14170358	ear	root	OK	0	0	0.265525	0	0.00395	0.0395405	yes
TSS17611	XLOC_009515	GRMZM2G057258	chr6:7146347-7149258	ear	root	OK	0	0	0.333743	0	5e-05	0.0014977	yes
TSS17631	XLOC_009527	GRMZM2G009725	chr6:14761415-14767034	ear	root	OK	0	0	0.326723	0	0.00055	0.00993048	yes
TSS1767	XLOC_000949	GRMZM2G464782	chr1:277032365-277036260	ear	root	OK	0	0	0.308201	0	0.00445	0.0430038	yes
TSS17697	XLOC_009559	GRMZM2G122631	chr6:30146718-30149976	ear	root	OK	0	0	0.387839	0	0.00235	0.0277947	yes
TSS1773	XLOC_000952	GRMZM2G023833	chr1:277929655-277937086	ear	root	OK	0	0	0.314695	0	0.00015	0.00361944	yes
TSS17933	XLOC_009694	GRMZM2G175782	chr6:88730295-88742618	ear	root	OK	0	0	0.401746	0	0.00095	0.0146203	yes
TSS17967	XLOC_009708	GRMZM5G816289	chr6:92166437-92168649	ear	root	OK	0	0	0.343907	0	5e-05	0.0014977	yes
TSS1809	XLOC_000971	GRMZM2G072682	chr1:280829101-280833416	ear	root	OK	0	0	0.401149	0	5e-05	0.0014977	yes
TSS1812	XLOC_000972	GRMZM2G085189	chr1:281162531-281166721	ear	root	OK	0	0	0.183576	0	0.00055	0.00993048	yes
TSS18183	XLOC_009822	GRMZM2G059634	chr6:118147401-118151080	ear	root	OK	0	0	0.552937	0	5e-05	0.0014977	yes
TSS1819	XLOC_000975	GRMZM2G177458	chr1:281859548-281867151	ear	root	OK	0	0	0.553884	0	5e-05	0.0014977	yes
TSS18239	XLOC_009851	GRMZM2G118344	chr6:124658150-124668298	ear	root	OK	0	0	0.297232	0	0.0045	0.0434333	yes
TSS18283	XLOC_009878	GRMZM2G051619	chr6:131154117-131158701	ear	root	OK	0	0	0.316127	0	0.00285	0.031785	yes
TSS18348	XLOC_009911	GRMZM2G012021	chr6:139975887-139980780	ear	root	OK	0	0	0.285141	0	0.001	0.0150636	yes
TSS1839	XLOC_000985	GRMZM2G342044	chr1:285205606-285216695	ear	root	OK	0	0	0.594113	0	5e-05	0.0014977	yes
TSS18399	XLOC_009938	GRMZM2G022252	chr6:145169852-145178249	ear	root	OK	0	0	0.293439	0	0.0035	0.0365327	yes
TSS18407	XLOC_009942	GRMZM2G024264	chr6:146477060-146480321	ear	root	OK	0	0	0.349632	0	0.0002	0.00458534	yes
TSS18452	XLOC_009967	GRMZM2G129288	chr6:150070662-150078094	ear	root	OK	0	0	0.348469	0	0.00015	0.00361944	yes
TSS18479	XLOC_009982	GRMZM2G061105	chr6:153127669-153139205	ear	root	OK	0	0	0.320995	0	5e-05	0.0014977	yes
TSS1851	XLOC_000993	GRMZM2G073511	chr1:287488190-287493289	ear	root	OK	0	0	0.387002	0	5e-05	0.0014977	yes
TSS18559	XLOC_010022	GRMZM2G159191	chr6:159182741-159187938	ear	root	OK	0	0	0.374271	0	0.00035	0.00705232	yes
TSS18627	XLOC_010058	GRMZM2G174906	chr6:162185835-162192650	ear	root	OK	0	0	0.469851	0	5e-05	0.0014977	yes
TSS1864	XLOC_001000	GRMZM2G164020	chr1:288733210-288734990	ear	root	OK	0	0	0.31389	0	0.00215	0.0261411	yes
TSS18705	XLOC_010103	GRMZM2G320802	chr6:166462218-166475994	ear	root	OK	0	0	0.340589	0	5e-05	0.0014977	yes
TSS18720	XLOC_010113	GRMZM2G099529	chr6:167511401-167516784	ear	root	OK	0	0	0.287625	0	5e-05	0.0014977	yes
TSS18751	XLOC_010132	GRMZM2G039895	chr6:1534878-1541469	ear	root	OK	0	0	0.298538	0	5e-05	0.0014977	yes
TSS18793	XLOC_010158	GRMZM2G051968	chr6:13005775-13011106	ear	root	OK	0	0	0.462664	0	5e-05	0.0014977	yes
TSS18859	XLOC_010193	GRMZM2G013801	chr6:27458246-27461856	ear	root	OK	0	0	0.392737	0	5e-05	0.0014977	yes
TSS18886	XLOC_010209	GRMZM5G885744	chr6:36314247-36318479	ear	root	OK	0	0	0.397207	0	0.00055	0.00993048	yes
TSS18891	XLOC_010212	GRMZM2G312970	chr6:39660819-39668606	ear	root	OK	0	0	0.466117	0	5e-05	0.0014977	yes
TSS1891	XLOC_001013	GRMZM2G092663	chr1:290552760-290555628	ear	root	OK	0	0	0.504267	0	5e-05	0.0014977	yes
TSS18910	XLOC_010222	GRMZM2G458548	chr6:45708156-45712138	ear	root	OK	0	0	0.255989	0	0.00535	0.0482426	yes
TSS18929	XLOC_010233	GRMZM2G127798	chr6:57743753-57747052	ear	root	OK	0	0	0.163268	0	0.00325	0.0344756	yes
TSS18983	XLOC_010264	GRMZM2G002100	chr6:74599109-74604182	ear	root	OK	0	0	0.222527	0	0.00465	0.0441186	yes
TSS19004	XLOC_010277	GRMZM2G073671	chr6:82615068-82624054	ear	root	OK	0	0	0.334719	0	0.0001	0.00261472	yes
TSS19092	XLOC_010325	GRMZM2G161680	chr6:93496209-93502082	ear	root	OK	0	0	0.19328	0	0.0008	0.0130029	yes
TSS19328	XLOC_010452	GRMZM2G177026	chr6:125268813-125272634	ear	root	OK	0	0	0.411511	0	5e-05	0.0014977	yes
TSS1933	XLOC_001037	GRMZM2G057973	chr1:295875782-295882414	ear	root	OK	0	0	0.393365	0	0.0001	0.00261472	yes
TSS19335	XLOC_010456	GRMZM2G040702	chr6:126148309-126153879	ear	root	OK	0	0	0.273479	0	5e-05	0.0014977	yes
TSS19364	XLOC_010474	GRMZM5G886688	chr6:129361111-129365578	ear	root	OK	0	0	0.337615	0	5e-05	0.0014977	yes
TSS19416	XLOC_010506	GRMZM2G509874	chr6:136371268-136376137	ear	root	OK	0	0	0.569377	0	5e-05	0.0014977	yes
TSS19486	XLOC_010549	GRMZM2G060079	chr6:145269102-145277332	ear	root	OK	0	0	0.409495	0	0.00285	0.031785	yes
TSS19549	XLOC_010583	AC235543.1_FG002	chr6:148719985-148723799	ear	root	OK	0	0	0.314018	0	0.00135	0.0189485	yes
TSS19586	XLOC_010604	GRMZM5G804893	chr6:152187633-152193808	ear	root	OK	0	0	0.30404	0	0.00245	0.0285456	yes
TSS19618	XLOC_010620	GRMZM2G037111	chr6:154989421-154992523	ear	root	OK	0	0	0.515374	0	5e-05	0.0014977	yes
TSS19666	XLOC_010645	GRMZM2G060170	chr6:157818006-157821607	ear	root	OK	0	0	0.317385	0	0.0003	0.00630484	yes
TSS19706	XLOC_010662	GRMZM2G005036	chr6:160040850-160045265	ear	root	OK	0	0	0.174115	0	0.00495	0.0457978	yes
TSS19729	XLOC_010672	GRMZM2G177386	chr6:161547110-161552568	ear	root	OK	0	0	0.305289	0	0.0013	0.0184454	yes
TSS19768	XLOC_010692	GRMZM2G084993	chr6:163927395-163933386	ear	root	OK	0	0	0.197919	0	0.00335	0.0353923	yes
TSS19808	XLOC_010714	GRMZM2G154595	chr6:165630619-165635906	ear	root	OK	0	0	0.280003	0	0.00025	0.00547479	yes
TSS19818	XLOC_010721	GRMZM2G163809	chr6:166823848-166829311	ear	root	OK	0	0	0.196209	0	0.0003	0.00630484	yes
TSS19847	XLOC_010737	GRMZM2G179429	chr7:772794-778646	ear	root	OK	0	0	0.195498	0	0.0003	0.00630484	yes
TSS19848	XLOC_010738	GRMZM2G020281	chr7:952756-961945	ear	root	OK	0	0	0.282249	0	5e-05	0.0014977	yes
TSS19981	XLOC_010818	GRMZM2G340656	chr7:19052727-19056276	ear	root	OK	0	0	0.347541	0	0.00115	0.0166494	yes
TSS20053	XLOC_010860	GRMZM2G130651	chr7:31303623-31310430	ear	root	OK	0	0	0.261774	0	0.0018	0.0230318	yes
TSS20063	XLOC_010865	GRMZM2G076484	chr7:33089046-33098034	ear	root	OK	0	0	0.272304	0	0.00035	0.00705232	yes
TSS20112	XLOC_010892	GRMZM2G139941	chr7:44450970-44457392	ear	root	OK	0	0	0.325269	0	5e-05	0.0014977	yes
TSS20137	XLOC_010906	GRMZM2G061702	chr7:50104812-50119312	ear	root	OK	0	0	0.321014	0	0.0009	0.0140724	yes
TSS20151	XLOC_010912	GRMZM2G009940	chr7:54626590-54633157	ear	root	OK	0	0	0.416273	0	0.0014	0.0194409	yes
TSS20265	XLOC_010975	GRMZM2G055809	chr7:105061803-105065058	ear	root	OK	0	0	0.192491	0	0.0049	0.045605	yes
TSS20267	XLOC_010977	GRMZM2G091265	chr7:105907579-105911645	ear	root	OK	0	0	0.369273	0	5e-05	0.0014977	yes
TSS20299	XLOC_010996	GRMZM2G116517	chr7:116371120-116375057	ear	root	OK	0	0	0.34909	0	0.00125	0.0178656	yes
TSS20378	XLOC_011038	GRMZM2G147191	chr7:126400111-126412523	ear	root	OK	0	0	0.140152	0	0.00455	0.043593	yes
TSS20436	XLOC_011071	GRMZM2G177229	chr7:133530133-133532367	ear	root	OK	0	0	0.32233	0	0.0021	0.0257736	yes
TSS20468	XLOC_011087	GRMZM2G000288,GRMZM2G000290	chr7:138089000-138092645	ear	root	OK	0	0	0.478618	0	5e-05	0.0014977	yes
TSS20497	XLOC_011099	GRMZM2G071147	chr7:140418353-140426801	ear	root	OK	0	0	0.440584	0	0.0003	0.00630484	yes
TSS20503	XLOC_011101	AC200057.4_FG007	chr7:140686202-140691867	ear	root	OK	0	0	0.179002	0	0.00085	0.0137016	yes
TSS20567	XLOC_011124	GRMZM2G096709	chr7:144980295-144983732	ear	root	OK	0	0	0.131389	0	0.0015	0.0203948	yes
TSS20613	XLOC_011146	GRMZM2G301457	chr7:148682129-148690949	ear	root	OK	0	0	0.325845	0	0.00045	0.0085184	yes
TSS20631	XLOC_011156	GRMZM2G075719	chr7:150418242-150423441	ear	root	OK	0	0	0.125377	0	0.00555	0.0495319	yes
TSS2064	XLOC_001099	GRMZM2G088482	chr1:3664275-3667892	ear	root	OK	0	0	0.265952	0	0.0024	0.028173	yes
TSS20654	XLOC_011170	GRMZM2G127510	chr7:153282942-153287892	ear	root	OK	0	0	0.141712	0	0.00555	0.0495319	yes
TSS20675	XLOC_011183	GRMZM2G158062	chr7:155614532-155619166	ear	root	OK	0	0	0.279986	0	5e-05	0.0014977	yes
TSS20686	XLOC_011188	GRMZM2G308982	chr7:156468433-156478296	ear	root	OK	0	0	0.288276	0	0.00115	0.0166494	yes
TSS20688	XLOC_011189	GRMZM2G153454	chr7:156738150-156741898	ear	root	OK	0	0	0.335253	0	5e-05	0.0014977	yes
TSS2070	XLOC_001103	GRMZM2G014382	chr1:4061583-4069881	ear	root	OK	0	0	0.145767	0	0.0008	0.0130029	yes
TSS20732	XLOC_011212	GRMZM2G092669	chr7:159855331-159859725	ear	root	OK	0	0	0.174674	0	0.0032	0.0339913	yes
TSS20736	XLOC_011214	GRMZM2G083243	chr7:160032185-160036818	ear	root	OK	0	0	0.249708	0	0.0001	0.00261472	yes
TSS20808	XLOC_011252	GRMZM2G114461	chr7:165466057-165471680	ear	root	OK	0	0	0.252054	0	0.00555	0.0495318	yes
TSS20828	XLOC_011262	GRMZM2G025281	chr7:166680012-166688931	ear	root	OK	0	0	0.26433	0	0.00065	0.0112676	yes
TSS20840	XLOC_011270	GRMZM2G150758	chr7:167906953-167916742	ear	root	OK	0	0	0.456033	0	0.00025	0.00547479	yes
TSS20871	XLOC_011285	GRMZM2G018771	chr7:170109441-170113324	ear	root	OK	0	0	0.400399	0	0.00015	0.00361944	yes
TSS20877	XLOC_011288	GRMZM2G436082	chr7:170619510-170622643	ear	root	OK	0	0	0.269105	0	0.00225	0.026938	yes
TSS20879	XLOC_011290	GRMZM2G133358	chr7:170652106-170658819	ear	root	OK	0	0	0.23198	0	0.00555	0.0495319	yes
TSS20947	XLOC_011328	GRMZM2G032376	chr7:175558398-175570339	ear	root	OK	0	0	0.515945	0	0.00045	0.0085184	yes
TSS20961	XLOC_011337	GRMZM5G894233	chr7:272068-276647	ear	root	OK	0	0	0.129639	0	0.00095	0.0146203	yes
TSS20997	XLOC_011353	GRMZM2G008061	chr7:3190001-3194792	ear	root	OK	0	0	0.331261	0	0.00025	0.00547479	yes
TSS21047	XLOC_011379	GRMZM2G312839	chr7:8465377-8472378	ear	root	OK	0	0	0.155269	0	0.0009	0.0140724	yes
TSS21121	XLOC_011416	GRMZM2G093276	chr7:21798949-21801103	ear	root	OK	0	0	0.271898	0	0.0015	0.0203948	yes
TSS21132	XLOC_011422	GRMZM2G074549	chr7:23534225-23538348	ear	root	OK	0	0	0.242728	0	0.00045	0.0085184	yes
TSS21208	XLOC_011465	GRMZM2G026218	chr7:47925105-47938694	ear	root	OK	0	0	0.176596	0	0.00405	0.0403864	yes
TSS21277	XLOC_011505	GRMZM2G106903	chr7:82721803-82734703	ear	root	OK	0	0	0.316695	0	0.0001	0.00261472	yes
TSS21299	XLOC_011519	GRMZM2G124732	chr7:89156790-89159487	ear	root	OK	0	0	0.242598	0	0.00355	0.0368578	yes
TSS21323	XLOC_011534	GRMZM2G004475	chr7:98407440-98418821	ear	root	OK	0	0	0.521629	0	5e-05	0.0014977	yes
TSS21347	XLOC_011548	GRMZM2G011030	chr7:105764132-105769355	ear	root	OK	0	0	0.420389	0	5e-05	0.0014977	yes
TSS21370	XLOC_011561	GRMZM2G121200	chr7:110056536-110061074	ear	root	OK	0	0	0.420026	0	5e-05	0.0014977	yes
TSS2138	XLOC_001142	GRMZM2G415343	chr1:9579213-9587090	ear	root	OK	0	0	0.398709	0	5e-05	0.0014977	yes
TSS2139	XLOC_001143	GRMZM2G062841	chr1:9987492-9992709	ear	root	OK	0	0	0.16398	0	0.00295	0.0323013	yes
TSS21515	XLOC_011638	GRMZM2G119513	chr7:137613934-137617540	ear	root	OK	0	0	0.465092	0	5e-05	0.0014977	yes
TSS21537	XLOC_011652	GRMZM2G087144	chr7:141807770-141813444	ear	root	OK	0	0	0.2824	0	0.0025	0.0289985	yes
TSS21582	XLOC_011678	AC214640.3_FG003	chr7:145453051-145461786	ear	root	OK	0	0	0.319524	0	5e-05	0.0014977	yes
TSS21724	XLOC_011750	GRMZM5G886969	chr7:158996041-159010599	ear	root	OK	0	0	0.273943	0	0.00505	0.0463391	yes
TSS21734	XLOC_011757	GRMZM2G055216	chr7:160556576-160561578	ear	root	OK	0	0	0.397261	0	5e-05	0.0014977	yes
TSS21809	XLOC_011799	GRMZM2G116620	chr7:166698372-166701768	ear	root	OK	0	0	0.27047	0	5e-05	0.0014977	yes
TSS21813	XLOC_011802	GRMZM2G171501	chr7:167024580-167026991	ear	root	OK	0	0	0.3063	0	0.0014	0.0194409	yes
TSS21821	XLOC_011806	GRMZM2G158885	chr7:167835836-167839046	ear	root	OK	0	0	0.209645	0	0.00185	0.0234794	yes
TSS21882	XLOC_011840	GRMZM2G036113	chr7:170995724-171000572	ear	root	OK	0	0	0.25344	0	0.00465	0.0441186	yes
TSS21961	XLOC_011876	GRMZM2G430600	chr7:174282946-174287886	ear	root	OK	0	0	0.141257	0	0.00105	0.0155767	yes
TSS22044	XLOC_011915	GRMZM2G015361	chr8:4232224-4239030	ear	root	OK	0	0	0.17067	0	0.00165	0.0217167	yes
TSS22051	XLOC_011918	GRMZM2G029731	chr8:4614122-4624614	ear	root	OK	0	0	0.140253	0	0.0042	0.0414591	yes
TSS22073	XLOC_011929	GRMZM2G056145	chr8:6803609-6812417	ear	root	OK	0	0	0.432186	0	5e-05	0.0014977	yes
TSS22091	XLOC_011940	GRMZM2G020272	chr8:8003655-8009328	ear	root	OK	0	0	0.448048	0	5e-05	0.0014977	yes
TSS22115	XLOC_011951	GRMZM2G060061	chr8:10809371-10814039	ear	root	OK	0	0	0.313909	0	5e-05	0.0014977	yes
TSS22159	XLOC_011969	GRMZM2G020484	chr8:13906450-13913716	ear	root	OK	0	0	0.379291	0	0.00195	0.0245493	yes
TSS2223	XLOC_001185	GRMZM2G006977	chr1:22379153-22385295	ear	root	OK	0	0	0.112919	0	0.00095	0.0146203	yes
TSS22339	XLOC_012077	GRMZM2G177617	chr8:64392844-64397969	ear	root	OK	0	0	0.433849	0	5e-05	0.0014977	yes
TSS22361	XLOC_012086	GRMZM2G156606	chr8:66987301-66992693	ear	root	OK	0	0	0.369145	0	0.00045	0.0085184	yes
TSS22482	XLOC_012151	GRMZM2G023755	chr8:94435191-94444483	ear	root	OK	0	0	0.648755	0	5e-05	0.0014977	yes
TSS2253	XLOC_001198	GRMZM2G091563	chr1:25625763-25635018	ear	root	OK	0	0	0.228916	0	0.0007	0.0118199	yes
TSS22537	XLOC_012181	GRMZM2G084274	chr8:103701138-103704561	ear	root	OK	0	0	0.145633	0	0.00315	0.0336891	yes
TSS22558	XLOC_012194	GRMZM2G072238	chr8:111192062-111199719	ear	root	OK	0	0	0.492197	0	0.0001	0.00261472	yes
TSS2260	XLOC_001202	GRMZM2G472693	chr1:26424666-26433560	ear	root	OK	0	0	0.3218	0	5e-05	0.0014977	yes
TSS2276	XLOC_001211	GRMZM2G099860	chr1:28446052-28450772	ear	root	OK	0	0	0.318212	0	0.00215	0.0261411	yes
TSS22821	XLOC_012332	GRMZM2G044343	chr8:141927432-141932696	ear	root	OK	0	0	0.480039	0	0.00025	0.00547479	yes
TSS22828	XLOC_012335	GRMZM2G034573	chr8:142840964-142843562	ear	root	OK	0	0	0.263063	0	0.0037	0.0377139	yes
TSS22936	XLOC_012391	GRMZM2G436835	chr8:153591519-153596677	ear	root	OK	0	0	0.357238	0	5e-05	0.0014977	yes
TSS22958	XLOC_012404	GRMZM2G166383	chr8:156042446-156053195	ear	root	OK	0	0	0.756959	0	5e-05	0.0014977	yes
TSS22974	XLOC_012412	GRMZM2G398010	chr8:156676937-156680069	ear	root	OK	0	0	0.306405	0	0.00515	0.0470359	yes
TSS22975	XLOC_012413	GRMZM2G067702	chr8:156720332-156725560	ear	root	OK	0	0	0.256891	0	5e-05	0.0014977	yes
TSS23033	XLOC_012445	GRMZM2G176638	chr8:161542304-161545738	ear	root	OK	0	0	0.189011	0	0.00415	0.0411213	yes
TSS23059	XLOC_012459	GRMZM2G065893	chr8:163281319-163286163	ear	root	OK	0	0	0.327789	0	0.00025	0.00547479	yes
TSS23081	XLOC_012473	GRMZM2G418635	chr8:164548296-164553110	ear	root	OK	0	0	0.590613	0	5e-05	0.0014977	yes
TSS23093	XLOC_012480	GRMZM2G050693	chr8:164855728-164860406	ear	root	OK	0	0	0.204289	0	0.00425	0.0417943	yes
TSS23096	XLOC_012482	GRMZM2G049269	chr8:164932113-164940832	ear	root	OK	0	0	0.179979	0	0.0048	0.044888	yes
TSS23171	XLOC_012522	GRMZM2G166441	chr8:170330739-170337348	ear	root	OK	0	0	0.19868	0	0.00415	0.0411213	yes
TSS2322	XLOC_001233	GRMZM2G077942	chr1:32867689-32871454	ear	root	OK	0	0	0.240081	0	5e-05	0.0014977	yes
TSS23223	XLOC_012550	GRMZM2G124047	chr8:173029207-173040991	ear	root	OK	0	0	0.277349	0	0.0053	0.0480689	yes
TSS23239	XLOC_012557	GRMZM5G896568	chr8:173339255-173355463	ear	root	OK	0	0	0.131	0	0.00035	0.00705232	yes
TSS2324	XLOC_001234	GRMZM2G165926	chr1:32983959-32999501	ear	root	OK	0	0	0.169993	0	0.00275	0.0309791	yes
TSS23303	XLOC_012595	GRMZM2G179504	chr8:2519797-2522587	ear	root	OK	0	0	0.320423	0	0.00055	0.00993048	yes
TSS23348	XLOC_012620	GRMZM2G377250	chr8:8878080-8880875	ear	root	OK	0	0	0.467104	0	5e-05	0.0014977	yes
TSS23362	XLOC_012628	GRMZM5G875864	chr8:9999991-10004186	ear	root	OK	0	0	0.142655	0	0.00145	0.0198184	yes
TSS23372	XLOC_012632	GRMZM2G003930	chr8:10287958-10291863	ear	root	OK	0	0	0.256589	0	0.0039	0.0392409	yes
TSS23392	XLOC_012640	GRMZM2G079458	chr8:13799192-13802240	ear	root	OK	0	0	0.324991	0	0.00015	0.00361944	yes
TSS23496	XLOC_012702	GRMZM2G018228	chr8:28522945-28526321	ear	root	OK	0	0	0.623006	0	5e-05	0.0014977	yes
TSS2354	XLOC_001250	GRMZM5G872118	chr1:35982969-35993204	ear	root	OK	0	0	0.241081	0	0.0033	0.0349585	yes
TSS23592	XLOC_012756	GRMZM2G573324	chr8:68080494-68086995	ear	root	OK	0	0	0.347773	0	0.00025	0.00547479	yes
TSS2360	XLOC_001253	GRMZM5G884432	chr1:36564553-36570531	ear	root	OK	0	0	0.334644	0	0.00045	0.0085184	yes
TSS23611	XLOC_012767	AC234185.1_FG004	chr8:72744432-72751216	ear	root	OK	0	0	0.210183	0	0.0014	0.0194409	yes
TSS23761	XLOC_012847	GRMZM2G153569	chr8:112147281-112150633	ear	root	OK	0	0	0.144345	0	0.00515	0.0470359	yes
TSS23765	XLOC_012849	GRMZM2G165567	chr8:112712799-112715424	ear	root	OK	0	0	0.245358	0	5e-05	0.0014977	yes
TSS23834	XLOC_012887	GRMZM2G083016	chr8:120773731-120778993	ear	root	OK	0	0	0.161871	0	0.0003	0.00630484	yes
TSS2387	XLOC_001268	GRMZM2G141799	chr1:39213020-39219636	ear	root	OK	0	0	0.28632	0	0.0007	0.0118199	yes
TSS23903	XLOC_012928	GRMZM2G119483	chr8:131123192-131128131	ear	root	OK	0	0	0.202114	0	0.00205	0.0253992	yes
TSS23928	XLOC_012940	GRMZM2G141873	chr8:133939348-133943723	ear	root	OK	0	0	0.347024	0	5e-05	0.0014977	yes
TSS2396	XLOC_001272	GRMZM2G049159	chr1:40138871-40143113	ear	root	OK	0	0	0.201779	0	0.0034	0.0358237	yes
TSS23991	XLOC_012978	GRMZM2G109152	chr8:146064259-146068689	ear	root	OK	0	0	0.264881	0	0.0019	0.0240749	yes
TSS24046	XLOC_013012	GRMZM2G092018	chr8:152129815-152145117	ear	root	OK	0	0	0.335323	0	5e-05	0.0014977	yes
TSS24099	XLOC_013042	GRMZM2G435034	chr8:157413322-157420196	ear	root	OK	0	0	0.219676	0	0.00015	0.00361944	yes
TSS2410	XLOC_001280	GRMZM2G157329	chr1:41531930-41540111	ear	root	OK	0	0	0.132327	0	0.0038	0.0385823	yes
TSS24152	XLOC_013068	GRMZM2G371033	chr8:161521957-161525899	ear	root	OK	0	0	0.584063	0	5e-05	0.0014977	yes
TSS24169	XLOC_013078	GRMZM2G166873	chr8:162840338-162848572	ear	root	OK	0	0	0.335793	0	0.00085	0.0137016	yes
TSS24260	XLOC_013132	GRMZM2G311220	chr8:169657375-169665242	ear	root	OK	0	0	0.348304	0	0.00075	0.012449	yes
TSS2427	XLOC_001291	GRMZM2G338037	chr1:43133308-43138854	ear	root	OK	0	0	0.195772	0	0.0001	0.00261472	yes
TSS24293	XLOC_013149	GRMZM2G132303	chr8:171603708-171609927	ear	root	OK	0	0	0.348449	0	0.00225	0.026938	yes
TSS24298	XLOC_013152	GRMZM2G106344	chr8:171708819-171713312	ear	root	OK	0	0	0.27258	0	0.0018	0.0230318	yes
TSS24351	XLOC_013182	GRMZM2G153648	chr8:174175549-174178588	ear	root	OK	0	0	0.368465	0	0.00085	0.0137016	yes
TSS24371	XLOC_013189	GRMZM2G118806	chr8:175065380-175072185	ear	root	OK	0	0	0.24836	0	0.0006	0.0105175	yes
TSS24374	XLOC_013191	GRMZM5G812548	chr8:175360789-175365975	ear	root	OK	0	0	0.408453	0	5e-05	0.0014977	yes
TSS24452	XLOC_013236	GRMZM2G061472	chr9:11920297-11930055	ear	root	OK	0	0	0.340341	0	5e-05	0.0014977	yes
TSS24467	XLOC_013246	GRMZM5G831993	chr9:15610107-15615202	ear	root	OK	0	0	0.27269	0	0.0008	0.0130029	yes
TSS24539	XLOC_013285	GRMZM5G871262	chr9:24946599-24952149	ear	root	OK	0	0	0.336931	0	5e-05	0.0014977	yes
TSS2454	XLOC_001306	GRMZM2G016734	chr1:47316735-47326793	ear	root	OK	0	0	0.0778411	0	0.00495	0.0457978	yes
TSS24605	XLOC_013325	GRMZM2G033029	chr9:40203877-40211532	ear	root	OK	0	0	0.171374	0	0.0009	0.0140724	yes
TSS24701	XLOC_013381	GRMZM2G018619	chr9:76755813-76760418	ear	root	OK	0	0	0.23667	0	0.0006	0.0105175	yes
TSS2478	XLOC_001317	GRMZM2G084940	chr1:51319174-51330099	ear	root	OK	0	0	0.267062	0	0.00175	0.022614	yes
TSS24781	XLOC_013425	GRMZM2G443728	chr9:98675527-98682527	ear	root	OK	0	0	0.340947	0	5e-05	0.0014977	yes
TSS248	XLOC_000129	GRMZM2G004397	chr1:21465146-21474902	ear	root	OK	0	0	0.277756	0	5e-05	0.0014977	yes
TSS24822	XLOC_013449	GRMZM2G361652	chr9:106623460-106631401	ear	root	OK	0	0	0.415418	0	0.0001	0.00261472	yes
TSS25020	XLOC_013549	GRMZM2G060842	chr9:133693897-133701581	ear	root	OK	0	0	0.27637	0	0.003	0.0326203	yes
TSS25036	XLOC_013560	GRMZM2G134424	chr9:136780173-136794211	ear	root	OK	0	0	0.300926	0	0.0044	0.0428384	yes
TSS25065	XLOC_013575	GRMZM2G347717	chr9:138880619-138885536	ear	root	OK	0	0	0.589059	0	5e-05	0.0014977	yes
TSS2512	XLOC_001332	GRMZM2G030272	chr1:52919917-52921584	ear	root	OK	0	0	0.234855	0	0.00115	0.0166494	yes
TSS2515	XLOC_001334	GRMZM2G107463	chr1:53172993-53178722	ear	root	OK	0	0	0.250398	0	0.00025	0.00547479	yes
TSS25284	XLOC_013686	GRMZM2G171469	chr9:153851605-153857635	ear	root	OK	0	0	0.298299	0	0.00075	0.012449	yes
TSS25285	XLOC_013687	GRMZM2G171595	chr9:153882321-153887466	ear	root	OK	0	0	0.184083	0	0.0029	0.0321591	yes
TSS25316	XLOC_013704	GRMZM5G891969	chr9:155283781-155285578	ear	root	OK	0	0	0.240583	0	0.0048	0.044888	yes
TSS25367	XLOC_013734	GRMZM2G120353	chr9:7572280-7585833	ear	root	OK	0	0	0.305755	0	0.00375	0.0381242	yes
TSS25369	XLOC_013735	GRMZM2G080044	chr9:7613660-7624809	ear	root	OK	0	0	0.453189	0	5e-05	0.0014977	yes
TSS25430	XLOC_013767	GRMZM2G047181	chr9:14149912-14152805	ear	root	OK	0	0	0.386243	0	5e-05	0.0014977	yes
TSS25541	XLOC_013820	GRMZM2G051247	chr9:25038060-25042525	ear	root	OK	0	0	0.364336	0	5e-05	0.0014977	yes
TSS25618	XLOC_013868	GRMZM2G134382	chr9:46648754-46652248	ear	root	OK	0	0	0.46801	0	5e-05	0.0014977	yes
TSS25758	XLOC_013942	GRMZM2G105167	chr9:94243437-94248767	ear	root	OK	0	0	0.26941	0	0.003	0.0326203	yes
TSS25778	XLOC_013953	AC219190.3_FG002	chr9:100131736-100136180	ear	root	OK	0	0	0.266749	0	0.0008	0.0130029	yes
TSS25812	XLOC_013971	GRMZM2G048472	chr9:107408523-107419503	ear	root	OK	0	0	0.261159	0	0.00485	0.0451934	yes
TSS25835	XLOC_013983	GRMZM2G110822	chr9:110713006-110719100	ear	root	OK	0	0	0.286148	0	0.00065	0.0112676	yes
TSS25885	XLOC_014013	GRMZM2G113873	chr9:118450870-118456495	ear	root	OK	0	0	0.280104	0	5e-05	0.0014977	yes
TSS2598	XLOC_001375	GRMZM2G156827	chr1:62230588-62243567	ear	root	OK	0	0	0.218342	0	0.003	0.0326203	yes
TSS26009	XLOC_014079	GRMZM2G043983	chr9:133391178-133398641	ear	root	OK	0	0	0.38532	0	5e-05	0.0014977	yes
TSS26013	XLOC_014080	GRMZM2G056099	chr9:133929255-133942814	ear	root	OK	0	0	0.193531	0	0.00525	0.0477262	yes
TSS26082	XLOC_014114	GRMZM2G447617	chr9:138309043-138319112	ear	root	OK	0	0	0.402352	0	5e-05	0.0014977	yes
TSS26088	XLOC_014116	GRMZM2G053987	chr9:138429846-138436547	ear	root	OK	0	0	0.590529	0	5e-05	0.0014977	yes
TSS26097	XLOC_014121	GRMZM2G063875	chr9:139511132-139519841	ear	root	OK	0	0	0.495337	0	5e-05	0.0014977	yes
TSS26126	XLOC_014137	GRMZM2G180558	chr9:141380323-141389836	ear	root	OK	0	0	0.368192	0	5e-05	0.0014977	yes
TSS26282	XLOC_014223	GRMZM2G126745	chr9:151720069-151727047	ear	root	OK	0	0	0.363835	0	5e-05	0.0014977	yes
TSS2639	XLOC_001398	GRMZM2G003530	chr1:68435521-68440085	ear	root	OK	0	0	0.312164	0	0.0005	0.00932936	yes
TSS2714	XLOC_001434	GRMZM2G064875	chr1:80054220-80057469	ear	root	OK	0	0	0.323514	0	0.00155	0.0207144	yes
TSS2813	XLOC_001493	GRMZM5G868757	chr1:105150879-105155328	ear	root	OK	0	0	0.244285	0	0.0036	0.036984	yes
TSS2816	XLOC_001494	GRMZM2G457147	chr1:105324538-105327018	ear	root	OK	0	0	0.45136	0	5e-05	0.0014977	yes
TSS2923	XLOC_001562	GRMZM2G065066	chr1:155190609-155197460	ear	root	OK	0	0	0.204345	0	0.002	0.0248981	yes
TSS2928	XLOC_001565	GRMZM2G429128	chr1:157173936-157177703	ear	root	OK	0	0	0.344149	0	5e-05	0.0014977	yes
TSS2935	XLOC_001569	GRMZM2G429759	chr1:158684977-158693399	ear	root	OK	0	0	0.346858	0	0.0007	0.0118199	yes
TSS2941	XLOC_001574	GRMZM5G878732	chr1:161306123-161308254	ear	root	OK	0	0	0.289606	0	0.00045	0.0085184	yes
TSS2972	XLOC_001595	GRMZM2G097116	chr1:170302420-170305762	ear	root	OK	0	0	0.292363	0	5e-05	0.0014977	yes
TSS3001	XLOC_001610	GRMZM2G003509	chr1:173226505-173239172	ear	root	OK	0	0	0.186224	0	0.00055	0.00993048	yes
TSS3009	XLOC_001614	GRMZM2G082998	chr1:173990453-173993446	ear	root	OK	0	0	0.234987	0	0.0005	0.00932936	yes
TSS3102	XLOC_001655	GRMZM2G022499	chr1:188457430-188461846	ear	root	OK	0	0	0.15884	0	0.00465	0.0441186	yes
TSS3113	XLOC_001661	GRMZM2G002368	chr1:190028006-190031486	ear	root	OK	0	0	0.393094	0	0.0003	0.00630484	yes
TSS3159	XLOC_001687	GRMZM2G069476	chr1:196425111-196430591	ear	root	OK	0	0	0.321557	0	0.00315	0.0336891	yes
TSS3216	XLOC_001715	GRMZM2G149442	chr1:205561250-205565900	ear	root	OK	0	0	0.282553	0	0.00185	0.0234794	yes
TSS326	XLOC_000170	GRMZM2G043470	chr1:30297260-30302047	ear	root	OK	0	0	0.150785	0	0.0003	0.00630484	yes
TSS3279	XLOC_001749	GRMZM2G117193	chr1:213226619-213233054	ear	root	OK	0	0	0.376529	0	0.0001	0.00261472	yes
TSS328	XLOC_000172	GRMZM2G096877	chr1:31374397-31378959	ear	root	OK	0	0	0.234375	0	0.00225	0.026938	yes
TSS3323	XLOC_001775	GRMZM2G127374	chr1:219571954-219574986	ear	root	OK	0	0	0.414408	0	0.0003	0.00630484	yes
TSS3384	XLOC_001809	GRMZM2G131591	chr1:226624781-226628842	ear	root	OK	0	0	0.300555	0	0.0011	0.016165	yes
TSS3416	XLOC_001829	GRMZM2G160752	chr1:229107939-229121803	ear	root	OK	0	0	0.16165	0	0.0012	0.0173092	yes
TSS343	XLOC_000180	GRMZM2G159110	chr1:33266799-33270883	ear	root	OK	0	0	0.203583	0	0.00165	0.0217167	yes
TSS3481	XLOC_001865	GRMZM2G416019	chr1:235709728-235716624	ear	root	OK	0	0	0.466653	0	5e-05	0.0014977	yes
TSS3554	XLOC_001906	GRMZM2G129540	chr1:248613162-248616428	ear	root	OK	0	0	0.274003	0	0.0001	0.00261472	yes
TSS3596	XLOC_001928	GRMZM2G098084	chr1:254403371-254407478	ear	root	OK	0	0	0.353104	0	0.00045	0.0085184	yes
TSS3639	XLOC_001950	GRMZM2G083783	chr1:260618429-260623057	ear	root	OK	0	0	0.237087	0	0.00215	0.0261411	yes
TSS3712	XLOC_001990	GRMZM2G059981	chr1:269107414-269114606	ear	root	OK	0	0	0.28692	0	0.00155	0.0207144	yes
TSS3789	XLOC_002029	GRMZM2G099944	chr1:276428673-276431978	ear	root	OK	0	0	0.157715	0	0.0039	0.0392409	yes
TSS3793	XLOC_002031	GRMZM2G146000	chr1:276538379-276541904	ear	root	OK	0	0	0.252282	0	0.002	0.0248981	yes
TSS3795	XLOC_002032	GRMZM2G057935	chr1:276992421-276998103	ear	root	OK	0	0	0.349189	0	0.0011	0.016165	yes
TSS3816	XLOC_002045	GRMZM2G307252	chr1:279681362-279686807	ear	root	OK	0	0	0.235931	0	0.00365	0.0373504	yes
TSS3834	XLOC_002054	GRMZM2G165619	chr1:281951471-281953384	ear	root	OK	0	0	0.101513	0	0.00095	0.0146203	yes
TSS3878	XLOC_002075	GRMZM2G060765	chr1:286665907-286670401	ear	root	OK	0	0	0.21696	0	0.00455	0.043593	yes
TSS3889	XLOC_002082	GRMZM2G448927	chr1:287748526-287756692	ear	root	OK	0	0	0.339237	0	0.0003	0.00630484	yes
TSS398	XLOC_000212	GRMZM2G043030	chr1:40644663-40649907	ear	root	OK	0	0	0.296562	0	0.00455	0.043593	yes
TSS4182	XLOC_002245	GRMZM2G050394	chr10:26085487-26091710	ear	root	OK	0	0	0.348709	0	0.0018	0.0230318	yes
TSS4193	XLOC_002252	GRMZM2G060183	chr10:29535656-29538650	ear	root	OK	0	0	0.39564	0	5e-05	0.0014977	yes
TSS4236	XLOC_002275	GRMZM2G101900	chr10:54936204-54948050	ear	root	OK	0	0	0.5033	0	5e-05	0.0014977	yes
TSS4274	XLOC_002299	GRMZM2G052328	chr10:63399587-63404228	ear	root	OK	0	0	0.464711	0	5e-05	0.0014977	yes
TSS4278	XLOC_002301	GRMZM2G019744	chr10:65340136-65342257	ear	root	OK	0	0	0.479852	0	5e-05	0.0014977	yes
TSS4339	XLOC_002335	GRMZM2G123886	chr10:79135316-79141118	ear	root	OK	0	0	0.415274	0	5e-05	0.0014977	yes
TSS4406	XLOC_002372	GRMZM2G097605	chr10:89368895-89374541	ear	root	OK	0	0	0.208747	0	0.00065	0.0112676	yes
TSS4412	XLOC_002375	AC203570.4_FG005	chr10:90219866-90222660	ear	root	OK	0	0	0.295032	0	0.001	0.0150636	yes
TSS4415	XLOC_002377	GRMZM2G083459	chr10:90762019-90767599	ear	root	OK	0	0	0.322303	0	0.00145	0.0198184	yes
TSS4461	XLOC_002406	GRMZM2G701585	chr10:102487501-102500749	ear	root	OK	0	0	0.2328	0	0.001	0.0150636	yes
TSS4725	XLOC_002554	GRMZM5G845601	chr10:136877373-136880990	ear	root	OK	0	0	0.367733	0	0.0002	0.00458534	yes
TSS4735	XLOC_002561	GRMZM2G003124	chr10:137741599-137746794	ear	root	OK	0	0	0.455258	0	5e-05	0.0014977	yes
TSS4755	XLOC_002571	GRMZM2G124965	chr10:139115093-139125077	ear	root	OK	0	0	0.512891	0	5e-05	0.0014977	yes
TSS4764	XLOC_002577	GRMZM2G091331	chr10:141270225-141273354	ear	root	OK	0	0	0.617977	0	5e-05	0.0014977	yes
TSS4826	XLOC_002604	GRMZM5G818977	chr10:144313811-144326022	ear	root	OK	0	0	0.301193	0	0.00535	0.0482426	yes
TSS4849	XLOC_002615	GRMZM5G870470	chr10:145576967-145584576	ear	root	OK	0	0	0.212164	0	0.0024	0.028173	yes
TSS4857	XLOC_002620	GRMZM2G143402	chr10:145933962-145940023	ear	root	OK	0	0	0.206813	0	0.0001	0.00261472	yes
TSS4872	XLOC_002627	GRMZM2G124466	chr10:147147536-147156046	ear	root	OK	0	0	0.363545	0	5e-05	0.0014977	yes
TSS5015	XLOC_002706	GRMZM2G153409	chr10:8448356-8452158	ear	root	OK	0	0	0.307332	0	0.00035	0.00705232	yes
TSS5055	XLOC_002724	GRMZM2G461966	chr10:12787083-12791480	ear	root	OK	0	0	0.377365	0	0.0001	0.00261472	yes
TSS513	XLOC_000271	AC209460.3_FG002	chr1:54817216-54830621	ear	root	OK	0	0	0.397206	0	0.0002	0.00458534	yes
TSS5212	XLOC_002813	GRMZM2G049641	chr10:70916428-70922031	ear	root	OK	0	0	0.190915	0	0.0028	0.0313616	yes
TSS5320	XLOC_002872	GRMZM2G025939	chr10:92822720-92831584	ear	root	OK	0	0	0.540477	0	5e-05	0.0014977	yes
TSS5372	XLOC_002900	GRMZM2G420801	chr10:101155674-101161290	ear	root	OK	0	0	0.223478	0	0.0027	0.0305479	yes
TSS5805	XLOC_003125	GRMZM2G150286	chr10:147607778-147610730	ear	root	OK	0	0	0.348865	0	5e-05	0.0014977	yes
TSS5887	XLOC_003170	GRMZM2G078174	chr2:2279140-2281798	ear	root	OK	0	0	0.371702	0	5e-05	0.0014977	yes
TSS5952	XLOC_003202	GRMZM2G166281	chr2:5269699-5273536	ear	root	OK	0	0	0.188653	0	5e-05	0.0014977	yes
TSS6203	XLOC_003338	GRMZM2G108228	chr2:24806049-24812223	ear	root	OK	0	0	0.184004	0	0.00205	0.0253992	yes
TSS6312	XLOC_003395	GRMZM2G021077	chr2:36886957-36892799	ear	root	OK	0	0	0.265126	0	0.00465	0.0441186	yes
TSS6454	XLOC_003475	GRMZM2G079658	chr2:64605196-64613971	ear	root	OK	0	0	0.358487	0	0.0001	0.00261472	yes
TSS6462	XLOC_003481	GRMZM2G086267	chr2:67538640-67544435	ear	root	OK	0	0	0.114232	0	0.00465	0.0441186	yes
TSS6673	XLOC_003595	GRMZM5G878825	chr2:153027642-153031638	ear	root	OK	0	0	0.528206	0	5e-05	0.0014977	yes
TSS6708	XLOC_003619	GRMZM2G065276	chr2:162962035-162985287	ear	root	OK	0	0	0.146493	0	0.003	0.0326203	yes
TSS6757	XLOC_003645	GRMZM2G130052	chr2:170489853-170495292	ear	root	OK	0	0	0.243082	0	0.00105	0.0155767	yes
TSS680	XLOC_000355	GRMZM2G042881	chr1:75142209-75146805	ear	root	OK	0	0	0.267521	0	0.001	0.0150636	yes
TSS6898	XLOC_003725	GRMZM2G417597	chr2:189699950-189704007	ear	root	OK	0	0	0.34374	0	5e-05	0.0014977	yes
TSS6940	XLOC_003745	GRMZM2G703303	chr2:193315546-193319802	ear	root	OK	0	0	0.201444	0	0.00295	0.0323013	yes
TSS6975	XLOC_003765	GRMZM5G887647	chr2:197767177-197773712	ear	root	OK	0	0	0.28031	0	0.0002	0.00458534	yes
TSS701	XLOC_000366	GRMZM2G060257	chr1:80493690-80502909	ear	root	OK	0	0	0.237801	0	0.0001	0.00261472	yes
TSS7038	XLOC_003798	GRMZM2G169539	chr2:203256324-203259909	ear	root	OK	0	0	0.321886	0	0.00365	0.0373504	yes
TSS7077	XLOC_003816	GRMZM2G089159	chr2:206416483-206419977	ear	root	OK	0	0	0.237881	0	0.00255	0.0293175	yes
TSS7079	XLOC_003817	GRMZM2G327406	chr2:206489612-206497229	ear	root	OK	0	0	0.407748	0	0.001	0.0150636	yes
TSS7194	XLOC_003873	GRMZM2G327635	chr2:215398669-215408946	ear	root	OK	0	0	0.413264	0	5e-05	0.0014977	yes
TSS7200	XLOC_003877	GRMZM2G057448	chr2:216277722-216285832	ear	root	OK	0	0	0.395649	0	5e-05	0.0014977	yes
TSS7220	XLOC_003890	GRMZM2G003563	chr2:217355474-217358354	ear	root	OK	0	0	0.208211	0	0.00125	0.0178656	yes
TSS7225	XLOC_003893	GRMZM5G836628	chr2:217972556-217978619	ear	root	OK	0	0	0.195965	0	0.0006	0.0105175	yes
TSS728	XLOC_000378	GRMZM2G396483	chr1:84062331-84067067	ear	root	OK	0	0	0.308761	0	0.0009	0.0140724	yes
TSS7288	XLOC_003933	GRMZM2G408768	chr2:224903840-224912937	ear	root	OK	0	0	0.085067	0	0.00355	0.0368578	yes
TSS7376	XLOC_003987	GRMZM5G873015	chr2:235343466-235349510	ear	root	OK	0	0	0.373429	0	5e-05	0.0014977	yes
TSS7412	XLOC_004005	GRMZM2G147854	chr2:1330989-1337601	ear	root	OK	0	0	0.250102	0	0.00355	0.0368578	yes
TSS7476	XLOC_004038	GRMZM2G021635	chr2:6049910-6054476	ear	root	OK	0	0	0.558744	0	5e-05	0.0014977	yes
TSS7483	XLOC_004040	GRMZM5G824964	chr2:6150502-6154914	ear	root	OK	0	0	0.20483	0	0.0005	0.00932936	yes
TSS7489	XLOC_004044	GRMZM5G829840	chr2:6641007-6651491	ear	root	OK	0	0	0.430487	0	0.00025	0.00547479	yes
TSS7503	XLOC_004051	GRMZM2G012628	chr2:8578367-8582642	ear	root	OK	0	0	0.282088	0	0.0009	0.0140724	yes
TSS7642	XLOC_004124	GRMZM2G170516	chr2:19320586-19325150	ear	root	OK	0	0	0.582716	0	5e-05	0.0014977	yes
TSS7654	XLOC_004132	GRMZM2G175816	chr2:20536105-20538799	ear	root	OK	0	0	0.247705	0	5e-05	0.0014977	yes
TSS7668	XLOC_004141	GRMZM2G404973	chr2:22067894-22071884	ear	root	OK	0	0	0.226602	0	0.0001	0.00261472	yes
TSS7725	XLOC_004172	GRMZM2G052688	chr2:28668161-28677842	ear	root	OK	0	0	0.282771	0	0.0007	0.0118199	yes
TSS7736	XLOC_004178	GRMZM2G147268	chr2:29261609-29271087	ear	root	OK	0	0	0.768672	0	5e-05	0.0014977	yes
TSS7851	XLOC_004241	GRMZM2G175023	chr2:42774532-42781453	ear	root	OK	0	0	0.439228	0	5e-05	0.0014977	yes
TSS7921	XLOC_004278	GRMZM2G135727	chr2:52170434-52173717	ear	root	OK	0	0	0.532793	0	5e-05	0.0014977	yes
TSS7995	XLOC_004316	GRMZM2G179106	chr2:69908461-69914773	ear	root	OK	0	0	0.427407	0	5e-05	0.0014977	yes
TSS8003	XLOC_004319	GRMZM2G000980	chr2:71784318-71790519	ear	root	OK	0	0	0.410137	0	5e-05	0.0014977	yes
TSS8042	XLOC_004342	GRMZM2G176274	chr2:87721454-87724269	ear	root	OK	0	0	0.361806	0	0.00045	0.0085184	yes
TSS8085	XLOC_004369	GRMZM2G131597	chr2:110154597-110162370	ear	root	OK	0	0	0.315876	0	0.0001	0.00261472	yes
TSS8132	XLOC_004396	GRMZM2G152739	chr2:128197172-128201588	ear	root	OK	0	0	0.271912	0	0.00215	0.0261411	yes
TSS8176	XLOC_004422	GRMZM2G092581	chr2:144800081-144803711	ear	root	OK	0	0	0.215651	0	0.00295	0.0323013	yes
TSS819	XLOC_000426	GRMZM2G090500	chr1:102580377-102585148	ear	root	OK	0	0	0.15857	0	0.00115	0.0166494	yes
TSS8378	XLOC_004530	AC190999.2_FG004	chr2:183928640-183945423	ear	root	OK	0	0	0.271681	0	5e-05	0.0014977	yes
TSS8397	XLOC_004541	GRMZM2G414528	chr2:187123720-187130481	ear	root	OK	0	0	0.2267	0	0.0015	0.0203948	yes
TSS8402	XLOC_004544	GRMZM2G015409	chr2:187822228-187824283	ear	root	OK	0	0	0.475506	0	5e-05	0.0014977	yes
TSS856	XLOC_000447	GRMZM2G160336	chr1:117431256-117434032	ear	root	OK	0	0	0.246553	0	0.0027	0.0305479	yes
TSS8626	XLOC_004661	GRMZM2G042981	chr2:210038689-210060154	ear	root	OK	0	0	0.26396	0	0.00055	0.00993048	yes
TSS8642	XLOC_004670	GRMZM2G096123	chr2:210953487-210959929	ear	root	OK	0	0	0.401177	0	0.0039	0.0392409	yes
TSS8690	XLOC_004695	GRMZM2G153877	chr2:214290573-214299356	ear	root	OK	0	0	0.361058	0	0.00125	0.0178656	yes
TSS8721	XLOC_004713	GRMZM2G097277	chr2:217647552-217661521	ear	root	OK	0	0	0.25987	0	0.0001	0.00261472	yes
TSS8783	XLOC_004747	AC191257.3_FG002	chr2:226553597-226557828	ear	root	OK	0	0	0.465199	0	5e-05	0.0014977	yes
TSS8807	XLOC_004761	GRMZM2G001180	chr2:229673779-229680475	ear	root	OK	0	0	0.203805	0	0.002	0.0248981	yes
TSS8853	XLOC_004785	GRMZM2G082853	chr2:232971572-232976166	ear	root	OK	0	0	0.348392	0	5e-05	0.0014977	yes
TSS8854	XLOC_004786	GRMZM2G414496	chr2:233104091-233115826	ear	root	OK	0	0	0.34509	0	5e-05	0.0014977	yes
TSS8870	XLOC_004795	GRMZM2G399828,GRMZM2G399844	chr2:234216211-234227730	ear	root	OK	0	0	0.338403	0	0.00475	0.0447416	yes
TSS8873	XLOC_004796	GRMZM2G095969	chr2:234433312-234441625	ear	root	OK	0	0	0.193654	0	0.00485	0.0451934	yes
TSS888	XLOC_000468	GRMZM2G152526	chr1:143622236-143627096	ear	root	OK	0	0	0.271276	0	0.00115	0.0166494	yes
TSS8916	XLOC_004817	GRMZM2G148723	chr3:1600519-1606280	ear	root	OK	0	0	0.308256	0	0.00085	0.0137016	yes
TSS8956	XLOC_004839	GRMZM2G093405	chr3:3884773-3888814	ear	root	OK	0	0	0.348791	0	5e-05	0.0014977	yes
TSS8967	XLOC_004845	GRMZM2G055089	chr3:4674435-4681089	ear	root	OK	0	0	0.243482	0	0.0021	0.0257736	yes
TSS8998	XLOC_004861	GRMZM2G176506	chr3:8196161-8200324	ear	root	OK	0	0	0.380967	0	0.0017	0.0221141	yes
TSS9026	XLOC_004875	GRMZM5G832672	chr3:9379234-9383829	ear	root	OK	0	0	0.299426	0	0.00195	0.0245493	yes
TSS9039	XLOC_004884	GRMZM2G029135	chr3:10216239-10223159	ear	root	OK	0	0	0.421311	0	5e-05	0.0014977	yes
TSS9075	XLOC_004899	GRMZM2G319167,GRMZM2G319169	chr3:12774257-12794869	ear	root	OK	0	0	0.358797	0	0.00015	0.00361944	yes
TSS909	XLOC_000479	GRMZM2G130332	chr1:150669645-150683131	ear	root	OK	0	0	0.160623	0	0.00135	0.0189485	yes
TSS9181	XLOC_004961	GRMZM2G013471	chr3:29968940-29973531	ear	root	OK	0	0	0.357949	0	5e-05	0.0014977	yes
TSS9189	XLOC_004964	GRMZM2G171400	chr3:31388249-31393253	ear	root	OK	0	0	0.242946	0	0.00035	0.00705232	yes
TSS9303	XLOC_005021	GRMZM2G134618	chr3:58561417-58565055	ear	root	OK	0	0	0.27037	0	0.00145	0.0198184	yes
TSS9369	XLOC_005060	GRMZM2G435771	chr3:90056438-90060131	ear	root	OK	0	0	0.280365	0	0.00125	0.0178656	yes
TSS9484	XLOC_005129	GRMZM2G084606	chr3:135500284-135511266	ear	root	OK	0	0	0.279501	0	0.0006	0.0105175	yes
TSS9506	XLOC_005142	AC216010.3_FG001	chr3:139030967-139039058	ear	root	OK	0	0	0.367398	0	0.00025	0.00547479	yes
TSS9518	XLOC_005148	GRMZM2G067171	chr3:141442731-141448772	ear	root	OK	0	0	0.438691	0	5e-05	0.0014977	yes
TSS9524	XLOC_005152	GRMZM2G118471	chr3:142237041-142250086	ear	root	OK	0	0	0.110854	0	0.00435	0.0425104	yes
TSS9543	XLOC_005165	GRMZM2G171484	chr3:146595174-146597478	ear	root	OK	0	0	0.221279	0	5e-05	0.0014977	yes
TSS9590	XLOC_005188	GRMZM2G092679	chr3:156052086-156061425	ear	root	OK	0	0	0.47713	0	5e-05	0.0014977	yes
TSS9739	XLOC_005263	AC155610.2_FG009	chr3:175701169-175702884	ear	root	OK	0	0	0.560947	0	5e-05	0.0014977	yes
TSS975	XLOC_000521	GRMZM2G052619	chr1:170822991-170828978	ear	root	OK	0	0	0.209559	0	0.00075	0.012449	yes
TSS9806	XLOC_005299	GRMZM2G122263	chr3:182847334-182849315	ear	root	OK	0	0	0.333001	0	0.00165	0.0217167	yes
TSS9828	XLOC_005311	GRMZM2G098078	chr3:185228856-185238862	ear	root	OK	0	0	0.246007	0	0.00445	0.0430038	yes
TSS986	XLOC_000528	GRMZM2G003656	chr1:173212481-173217749	ear	root	OK	0	0	0.347725	0	5e-05	0.0014977	yes
TSS99	XLOC_000051	GRMZM2G018417	chr1:8311629-8315054	ear	root	OK	0	0	0.190535	0	0.00055	0.00993048	yes
TSS9933	XLOC_005370	GRMZM2G127665	chr3:196137187-196148915	ear	root	OK	0	0	0.338461	0	0.00535	0.0482426	yes
TSS996	XLOC_000532	GRMZM2G008250	chr1:174845585-174851091	ear	root	OK	0	0	0.386327	0	5e-05	0.0014977	yes
TSS10338	XLOC_005576	GRMZM2G175031	chr3:1565934-1571929	ear	sam	OK	0	0	0.474601	0	5e-05	0.00941806	yes
TSS10439	XLOC_005625	GRMZM2G132519	chr3:9705055-9707837	ear	sam	OK	0	0	0.647515	0	5e-05	0.00941806	yes
TSS10492	XLOC_005652	GRMZM2G100889	chr3:17933567-17939832	ear	sam	OK	0	0	0.473319	0	0.0001	0.0138388	yes
TSS11004	XLOC_005920	GRMZM2G145840	chr3:153856221-153861461	ear	sam	OK	0	0	0.427339	0	0.00055	0.0419051	yes
TSS11211	XLOC_006024	GRMZM2G089893	chr3:177250666-177255235	ear	sam	OK	0	0	0.590897	0	5e-05	0.00941806	yes
TSS12291	XLOC_006608	GRMZM2G028766	chr4:102065764-102092273	ear	sam	OK	0	0	0.399033	0	0.0002	0.0226033	yes
TSS12536	XLOC_006750	GRMZM2G111774	chr4:165497766-165501037	ear	sam	OK	0	0	0.49543	0	5e-05	0.00941806	yes
TSS1286	XLOC_000689	GRMZM2G058702	chr1:214719299-214726045	ear	sam	OK	0	0	0.376636	0	0.0003	0.0282542	yes
TSS13045	XLOC_007028	GRMZM2G143522	chr4:234887645-234890897	ear	sam	OK	0	0	0.413414	0	0.0005	0.0385284	yes
TSS13089	XLOC_007053	GRMZM2G061078	chr4:238276569-238281413	ear	sam	OK	0	0	0.543014	0	0.00065	0.0473941	yes
TSS13116	XLOC_007069	GRMZM2G074278	chr4:239630745-239641767	ear	sam	OK	0	0	0.4425	0	0.0007	0.0494448	yes
TSS13312	XLOC_007172	GRMZM2G003814	chr4:26401434-26408994	ear	sam	OK	0	0	0.540412	0	0.00065	0.0473941	yes
TSS13535	XLOC_007297	GRMZM2G448456	chr4:71985940-71988632	ear	sam	OK	0	0	0.360879	0	0.0001	0.0138388	yes
TSS14020	XLOC_007558	GRMZM2G111720	chr4:183398071-183408829	ear	sam	OK	0	0	0.401866	0	0.00015	0.0191915	yes
TSS14107	XLOC_007605	GRMZM2G142344	chr4:191764159-191771305	ear	sam	OK	0	0	0.677607	0	5e-05	0.00941806	yes
TSS14206	XLOC_007660	AC216067.3_FG002	chr4:204346804-204350014	ear	sam	OK	0	0	0.381634	0	0.00045	0.0376722	yes
TSS14804	XLOC_007986	GRMZM2G176688	chr5:14606748-14609883	ear	sam	OK	0	0	0.628748	0	5e-05	0.00941806	yes
TSS14852	XLOC_008011	GRMZM2G146648	chr5:18005614-18009958	ear	sam	OK	0	0	0.570409	0	5e-05	0.00941806	yes
TSS1491	XLOC_000801	GRMZM2G146818	chr1:246683644-246686453	ear	sam	OK	0	0	0.460986	0	5e-05	0.00941806	yes
TSS15116	XLOC_008155	GRMZM2G028108	chr5:59599962-59607563	ear	sam	OK	0	0	0.508325	0	5e-05	0.00941806	yes
TSS15117	XLOC_008156	AC209898.2_FG004	chr5:59719311-59722384	ear	sam	OK	0	0	0.448857	0	0.0001	0.0138388	yes
TSS15585	XLOC_008414	GRMZM2G040511	chr5:176113765-176125398	ear	sam	OK	0	0	0.361453	0	0.0005	0.0385284	yes
TSS15871	XLOC_008560	GRMZM2G312944	chr5:204328083-204331114	ear	sam	OK	0	0	0.432923	0	5e-05	0.00941806	yes
TSS16564	XLOC_008942	GRMZM2G046511	chr5:49086602-49095305	ear	sam	OK	0	0	0.65487	0	5e-05	0.00941806	yes
TSS17089	XLOC_009239	GRMZM2G023988	chr5:175684555-175690002	ear	sam	OK	0	0	0.517644	0	5e-05	0.00941806	yes
TSS17254	XLOC_009334	GRMZM5G878530	chr5:194398669-194404918	ear	sam	OK	0	0	0.427396	0	0.0001	0.0138388	yes
TSS17836	XLOC_009639	GRMZM2G120187	chr6:71792318-71797141	ear	sam	OK	0	0	0.5984	0	0.0001	0.0138388	yes
TSS18183	XLOC_009822	GRMZM2G059634	chr6:118147401-118151080	ear	sam	OK	0	0	0.544349	0	5e-05	0.00941806	yes
TSS1851	XLOC_000993	GRMZM2G073511	chr1:287488190-287493289	ear	sam	OK	0	0	0.404168	0	0.0001	0.0138388	yes
TSS18705	XLOC_010103	GRMZM2G320802	chr6:166462218-166475994	ear	sam	OK	0	0	0.347082	0	0.00065	0.0473941	yes
TSS1891	XLOC_001013	GRMZM2G092663	chr1:290552760-290555628	ear	sam	OK	0	0	0.497415	0	0.00015	0.0191915	yes
TSS19092	XLOC_010325	GRMZM2G161680	chr6:93496209-93502082	ear	sam	OK	0	0	0.260584	0	0.00035	0.0312283	yes
TSS19328	XLOC_010452	GRMZM2G177026	chr6:125268813-125272634	ear	sam	OK	0	0	0.413231	0	5e-05	0.00941806	yes
TSS19618	XLOC_010620	GRMZM2G037111	chr6:154989421-154992523	ear	sam	OK	0	0	0.546939	0	5e-05	0.00941806	yes
TSS20267	XLOC_010977	GRMZM2G091265	chr7:105907579-105911645	ear	sam	OK	0	0	0.37173	0	0.00045	0.0376722	yes
TSS20468	XLOC_011087	GRMZM2G000288,GRMZM2G000290	chr7:138089000-138092645	ear	sam	OK	0	0	0.475257	0	0.0003	0.0282542	yes
TSS21323	XLOC_011534	GRMZM2G004475	chr7:98407440-98418821	ear	sam	OK	0	0	0.526612	0	5e-05	0.00941806	yes
TSS21347	XLOC_011548	GRMZM2G011030	chr7:105764132-105769355	ear	sam	OK	0	0	0.47618	0	0.0002	0.0226033	yes
TSS22073	XLOC_011929	GRMZM2G056145	chr8:6803609-6812417	ear	sam	OK	0	0	0.378496	0	0.00025	0.0264883	yes
TSS22115	XLOC_011951	GRMZM2G060061	chr8:10809371-10814039	ear	sam	OK	0	0	0.413743	0	5e-05	0.00941806	yes
TSS22936	XLOC_012391	GRMZM2G436835	chr8:153591519-153596677	ear	sam	OK	0	0	0.364706	0	0.0001	0.0138388	yes
TSS23446	XLOC_012671	GRMZM2G147840	chr8:20958487-20962779	ear	sam	OK	0	0	0.46437	0	0.0001	0.0138388	yes
TSS23496	XLOC_012702	GRMZM2G018228	chr8:28522945-28526321	ear	sam	OK	0	0	0.662581	0	5e-05	0.00941806	yes
TSS23592	XLOC_012756	GRMZM2G573324	chr8:68080494-68086995	ear	sam	OK	0	0	0.410471	0	0.0007	0.0494448	yes
TSS23962	XLOC_012960	GRMZM2G318123	chr8:138867339-138870552	ear	sam	OK	0	0	0.515628	0	5e-05	0.00941806	yes
TSS24374	XLOC_013191	GRMZM5G812548	chr8:175360789-175365975	ear	sam	OK	0	0	0.398064	0	0.00015	0.0191915	yes
TSS24822	XLOC_013449	GRMZM2G361652	chr9:106623460-106631401	ear	sam	OK	0	0	0.511368	0	0.0002	0.0226033	yes
TSS25036	XLOC_013560	GRMZM2G134424	chr9:136780173-136794211	ear	sam	OK	0	0	0.419432	0	0.00035	0.0312283	yes
TSS25618	XLOC_013868	GRMZM2G134382	chr9:46648754-46652248	ear	sam	OK	0	0	0.452513	0	0.0002	0.0226033	yes
TSS26260	XLOC_014212	GRMZM2G141084	chr9:150974586-150980364	ear	sam	OK	0	0	0.490095	0	0.0003	0.0282542	yes
TSS3001	XLOC_001610	GRMZM2G003509	chr1:173226505-173239172	ear	sam	OK	0	0	0.254737	0	0.0005	0.0385284	yes
TSS3596	XLOC_001928	GRMZM2G098084	chr1:254403371-254407478	ear	sam	OK	0	0	0.444608	0	0.00035	0.0312283	yes
TSS3732	XLOC_002001	GRMZM2G017087	chr1:271340764-271348837	ear	sam	OK	0	0	0.403547	0	5e-05	0.00941806	yes
TSS4236	XLOC_002275	GRMZM2G101900	chr10:54936204-54948050	ear	sam	OK	0	0	0.544122	0	5e-05	0.00941806	yes
TSS4274	XLOC_002299	GRMZM2G052328	chr10:63399587-63404228	ear	sam	OK	0	0	0.481015	0	5e-05	0.00941806	yes
TSS4278	XLOC_002301	GRMZM2G019744	chr10:65340136-65342257	ear	sam	OK	0	0	0.574213	0	5e-05	0.00941806	yes
TSS4664	XLOC_002521	GRMZM2G320135	chr10:131969866-131973849	ear	sam	OK	0	0	0.427901	0	0.0005	0.0385284	yes
TSS4721	XLOC_002552	GRMZM2G098676	chr10:136016612-136019979	ear	sam	OK	0	0	0.409522	0	0.0006	0.0452067	yes
TSS4735	XLOC_002561	GRMZM2G003124	chr10:137741599-137746794	ear	sam	OK	0	0	0.454311	0	0.00025	0.0264883	yes
TSS4764	XLOC_002577	GRMZM2G091331	chr10:141270225-141273354	ear	sam	OK	0	0	0.520139	0	0.0004	0.0347744	yes
TSS4976	XLOC_002684	GRMZM2G044736	chr10:4306897-4309417	ear	sam	OK	0	0	0.574955	0	5e-05	0.00941806	yes
TSS5126	XLOC_002763	GRMZM2G425986	chr10:31741912-31748657	ear	sam	OK	0	0	0.472795	0	0.0002	0.0226033	yes
TSS5887	XLOC_003170	GRMZM2G078174	chr2:2279140-2281798	ear	sam	OK	0	0	0.405643	0	0.0002	0.0226033	yes
TSS6673	XLOC_003595	GRMZM5G878825	chr2:153027642-153031638	ear	sam	OK	0	0	0.537379	0	5e-05	0.00941806	yes
TSS7038	XLOC_003798	GRMZM2G169539	chr2:203256324-203259909	ear	sam	OK	0	0	0.532714	0	0.0003	0.0282542	yes
TSS7476	XLOC_004038	GRMZM2G021635	chr2:6049910-6054476	ear	sam	OK	0	0	0.546757	0	5e-05	0.00941806	yes
TSS7642	XLOC_004124	GRMZM2G170516	chr2:19320586-19325150	ear	sam	OK	0	0	0.613453	0	5e-05	0.00941806	yes
TSS7736	XLOC_004178	GRMZM2G147268	chr2:29261609-29271087	ear	sam	OK	0	0	0.711193	0	5e-05	0.00941806	yes
TSS7851	XLOC_004241	GRMZM2G175023	chr2:42774532-42781453	ear	sam	OK	0	0	0.398005	0	0.0005	0.0385284	yes
TSS8003	XLOC_004319	GRMZM2G000980	chr2:71784318-71790519	ear	sam	OK	0	0	0.412373	0	5e-05	0.00941806	yes
TSS8402	XLOC_004544	GRMZM2G015409	chr2:187822228-187824283	ear	sam	OK	0	0	0.463777	0	5e-05	0.00941806	yes
TSS9140	XLOC_004938	GRMZM2G471517	chr3:22956243-22958172	ear	sam	OK	0	0	0.255936	0	0.0003	0.0282542	yes
TSS9181	XLOC_004961	GRMZM2G013471	chr3:29968940-29973531	ear	sam	OK	0	0	0.388234	0	0.0001	0.0138388	yes
TSS9518	XLOC_005148	GRMZM2G067171	chr3:141442731-141448772	ear	sam	OK	0	0	0.49272	0	0.0001	0.0138388	yes
TSS9739	XLOC_005263	AC155610.2_FG009	chr3:175701169-175702884	ear	sam	OK	0	0	0.643668	0	5e-05	0.00941806	yes
TSS9996	XLOC_005400	GRMZM2G014499	chr3:201227702-201232400	ear	sam	OK	0	0	0.349587	0	5e-05	0.00941806	yes
TSS10307	XLOC_005557	GRMZM2G177912	chr3:230506091-230512285	ear	seedling	OK	0	0	0.603185	0	5e-05	0.00589928	yes
TSS10439	XLOC_005625	GRMZM2G132519	chr3:9705055-9707837	ear	seedling	OK	0	0	0.643027	0	5e-05	0.00589928	yes
TSS1068	XLOC_000573	GRMZM2G142507	chr1:187380509-187384713	ear	seedling	OK	0	0	0.812372	0	5e-05	0.00589928	yes
TSS10813	XLOC_005822	GRMZM2G405385	chr3:114351375-114356282	ear	seedling	OK	0	0	0.697592	0	5e-05	0.00589928	yes
TSS11004	XLOC_005920	GRMZM2G145840	chr3:153856221-153861461	ear	seedling	OK	0	0	0.500891	0	0.0003	0.0208744	yes
TSS11394	XLOC_006128	GRMZM5G836674	chr3:199649656-199660228	ear	seedling	OK	0	0	0.329914	0	0.0001	0.0103051	yes
TSS11965	XLOC_006431	GRMZM2G164745	chr4:22103215-22107957	ear	seedling	OK	0	0	0.605016	0	5e-05	0.00589928	yes
TSS12404	XLOC_006675	GRMZM5G850355	chr4:145359884-145367208	ear	seedling	OK	0	0	0.496701	0	5e-05	0.00589928	yes
TSS12536	XLOC_006750	GRMZM2G111774	chr4:165497766-165501037	ear	seedling	OK	0	0	0.510911	0	5e-05	0.00589928	yes
TSS12664	XLOC_006819	GRMZM2G075117	chr4:179623968-179627605	ear	seedling	OK	0	0	0.551956	0	0.0003	0.0208744	yes
TSS12808	XLOC_006898	GRMZM2G125596	chr4:195381036-195385198	ear	seedling	OK	0	0	0.358223	0	0.0007	0.0385047	yes
TSS13775	XLOC_007427	GRMZM2G004131	chr4:154041996-154048870	ear	seedling	OK	0	0	0.417181	0	0.00015	0.0132734	yes
TSS14063	XLOC_007583	GRMZM2G174938	chr4:185758691-185772647	ear	seedling	OK	0	0	0.390175	0	0.0001	0.0103051	yes
TSS14107	XLOC_007605	GRMZM2G142344	chr4:191764159-191771305	ear	seedling	OK	0	0	0.668149	0	0.00015	0.0132734	yes
TSS14360	XLOC_007749	GRMZM2G142039	chr4:232606527-232610407	ear	seedling	OK	0	0	0.483539	0	0.0002	0.016282	yes
TSS14554	XLOC_007848	GRMZM2G447976	chr5:1523140-1530496	ear	seedling	OK	0	0	0.695915	0	0.0001	0.0103051	yes
TSS14819	XLOC_007994	GRMZM2G112366	chr5:15543624-15550554	ear	seedling	OK	0	0	0.582574	0	5e-05	0.00589928	yes
TSS14978	XLOC_008077	GRMZM2G042927	chr5:34305002-34308815	ear	seedling	OK	0	0	0.542666	0	0.00035	0.0231654	yes
TSS15008	XLOC_008095	GRMZM2G012209	chr5:39870652-39884359	ear	seedling	OK	0	0	0.518047	0	0.00065	0.0364941	yes
TSS15116	XLOC_008155	GRMZM2G028108	chr5:59599962-59607563	ear	seedling	OK	0	0	0.503845	0	0.0004	0.0254406	yes
TSS156	XLOC_000079	GRMZM2G172410,GRMZM2G172448	chr1:12971615-12993574	ear	seedling	OK	0	0	0.620849	0	5e-05	0.00589928	yes
TSS15645	XLOC_008448	GRMZM2G035477	chr5:183601148-183613117	ear	seedling	OK	0	0	0.536367	0	0.0004	0.0254406	yes
TSS15871	XLOC_008560	GRMZM2G312944	chr5:204328083-204331114	ear	seedling	OK	0	0	0.51817	0	0.0002	0.016282	yes
TSS16220	XLOC_008755	GRMZM2G371935	chr5:6899041-6912268	ear	seedling	OK	0	0	0.332782	0	0.0005	0.0299301	yes
TSS16648	XLOC_008985	GRMZM2G065125	chr5:62108964-62119129	ear	seedling	OK	0	0	0.530727	0	5e-05	0.00589928	yes
TSS16706	XLOC_009016	GRMZM2G065154	chr5:71693998-71701892	ear	seedling	OK	0	0	0.35776	0	0.00055	0.0319825	yes
TSS16807	XLOC_009069	GRMZM2G060561	chr5:93229603-93240792	ear	seedling	OK	0	0	0.516447	0	5e-05	0.00589928	yes
TSS16993	XLOC_009185	GRMZM2G043602	chr5:163112111-163120461	ear	seedling	OK	0	0	0.547777	0	5e-05	0.00589928	yes
TSS17144	XLOC_009267	GRMZM2G399952	chr5:180867136-180879057	ear	seedling	OK	0	0	0.492384	0	0.00075	0.0401694	yes
TSS17145	XLOC_009268	GRMZM2G121166	chr5:180905548-180910543	ear	seedling	OK	0	0	0.392485	0	0.00015	0.0132734	yes
TSS17180	XLOC_009292	GRMZM2G392798	chr5:184488677-184504398	ear	seedling	OK	0	0	0.564883	0	5e-05	0.00589928	yes
TSS17525	XLOC_009468	GRMZM2G079013	chr5:215339719-215359443	ear	seedling	OK	0	0	0.480261	0	5e-05	0.00589928	yes
TSS17580	XLOC_009499	GRMZM2G009627	chr6:2038555-2045448	ear	seedling	OK	0	0	0.605927	0	5e-05	0.00589928	yes
TSS1773	XLOC_000952	GRMZM2G023833	chr1:277929655-277937086	ear	seedling	OK	0	0	0.395594	0	0.00035	0.0231654	yes
TSS18183	XLOC_009822	GRMZM2G059634	chr6:118147401-118151080	ear	seedling	OK	0	0	0.598001	0	5e-05	0.00589928	yes
TSS1839	XLOC_000985	GRMZM2G342044	chr1:285205606-285216695	ear	seedling	OK	0	0	0.693611	0	5e-05	0.00589928	yes
TSS18649	XLOC_010072	GRMZM2G086132	chr6:163821720-163832637	ear	seedling	OK	0	0	0.322623	0	0.00045	0.0275447	yes
TSS18705	XLOC_010103	GRMZM2G320802	chr6:166462218-166475994	ear	seedling	OK	0	0	0.435162	0	5e-05	0.00589928	yes
TSS18891	XLOC_010212	GRMZM2G312970	chr6:39660819-39668606	ear	seedling	OK	0	0	0.263522	0	0.00035	0.0231654	yes
TSS19004	XLOC_010277	GRMZM2G073671	chr6:82615068-82624054	ear	seedling	OK	0	0	0.461871	0	5e-05	0.00589928	yes
TSS1922	XLOC_001031	GRMZM2G156937	chr1:294636523-294646530	ear	seedling	OK	0	0	0.602228	0	5e-05	0.00589928	yes
TSS19328	XLOC_010452	GRMZM2G177026	chr6:125268813-125272634	ear	seedling	OK	0	0	0.435006	0	0.0002	0.016282	yes
TSS19416	XLOC_010506	GRMZM2G509874	chr6:136371268-136376137	ear	seedling	OK	0	0	0.466643	0	5e-05	0.00589928	yes
TSS19648	XLOC_010636	GRMZM2G089136	chr6:156253578-156259506	ear	seedling	OK	0	0	0.495471	0	5e-05	0.00589928	yes
TSS20137	XLOC_010906	GRMZM2G061702	chr7:50104812-50119312	ear	seedling	OK	0	0	0.606444	0	0.00055	0.0319825	yes
TSS20581	XLOC_011131	GRMZM2G146240	chr7:145960349-145978698	ear	seedling	OK	0	0	0.624668	0	5e-05	0.00589928	yes
TSS2070	XLOC_001103	GRMZM2G014382	chr1:4061583-4069881	ear	seedling	OK	0	0	0.282679	0	0.00055	0.0319825	yes
TSS20720	XLOC_011203	GRMZM2G380732	chr7:158927559-158936262	ear	seedling	OK	0	0	0.456334	0	0.0006	0.034158	yes
TSS20721	XLOC_011204	GRMZM2G081888	chr7:158944751-158948529	ear	seedling	OK	0	0	0.757429	0	5e-05	0.00589928	yes
TSS20815	XLOC_011256	GRMZM2G086779	chr7:165935854-165946938	ear	seedling	OK	0	0	0.481513	0	0.0003	0.0208744	yes
TSS20839	XLOC_011269	GRMZM2G158789	chr7:167819621-167826268	ear	seedling	OK	0	0	0.672535	0	5e-05	0.00589928	yes
TSS21277	XLOC_011505	GRMZM2G106903	chr7:82721803-82734703	ear	seedling	OK	0	0	0.379721	0	0.0004	0.0254406	yes
TSS21323	XLOC_011534	GRMZM2G004475	chr7:98407440-98418821	ear	seedling	OK	0	0	0.511488	0	0.0003	0.0208744	yes
TSS2139	XLOC_001143	GRMZM2G062841	chr1:9987492-9992709	ear	seedling	OK	0	0	0.332233	0	0.00065	0.0364941	yes
TSS21582	XLOC_011678	AC214640.3_FG003	chr7:145453051-145461786	ear	seedling	OK	0	0	0.359127	0	0.00095	0.0474475	yes
TSS22073	XLOC_011929	GRMZM2G056145	chr8:6803609-6812417	ear	seedling	OK	0	0	0.404139	0	0.0003	0.0208744	yes
TSS22164	XLOC_011973	GRMZM2G181266	chr8:14589963-14605407	ear	seedling	OK	0	0	0.498173	0	5e-05	0.00589928	yes
TSS22339	XLOC_012077	GRMZM2G177617	chr8:64392844-64397969	ear	seedling	OK	0	0	0.501807	0	5e-05	0.00589928	yes
TSS22482	XLOC_012151	GRMZM2G023755	chr8:94435191-94444483	ear	seedling	OK	0	0	0.581289	0	5e-05	0.00589928	yes
TSS22550	XLOC_012189	GRMZM2G029933	chr8:107952128-107955738	ear	seedling	OK	0	0	0.502858	0	0.0001	0.0103051	yes
TSS22936	XLOC_012391	GRMZM2G436835	chr8:153591519-153596677	ear	seedling	OK	0	0	0.385137	0	0.00075	0.0401694	yes
TSS22958	XLOC_012404	GRMZM2G166383	chr8:156042446-156053195	ear	seedling	OK	0	0	0.768098	0	5e-05	0.00589928	yes
TSS24064	XLOC_013022	GRMZM2G107997	chr8:155006136-155013410	ear	seedling	OK	0	0	0.683959	0	5e-05	0.00589928	yes
TSS24374	XLOC_013191	GRMZM5G812548	chr8:175360789-175365975	ear	seedling	OK	0	0	0.409209	0	0.0002	0.016282	yes
TSS25694	XLOC_013908	GRMZM2G444378	chr9:81541596-81544453	ear	seedling	OK	0	0	0.458983	0	0.00045	0.0275447	yes
TSS25758	XLOC_013942	GRMZM2G105167	chr9:94243437-94248767	ear	seedling	OK	0	0	0.401443	0	0.00015	0.0132734	yes
TSS26097	XLOC_014121	GRMZM2G063875	chr9:139511132-139519841	ear	seedling	OK	0	0	0.784549	0	5e-05	0.00589928	yes
TSS26126	XLOC_014137	GRMZM2G180558	chr9:141380323-141389836	ear	seedling	OK	0	0	0.458958	0	0.0004	0.0254406	yes
TSS26261	XLOC_014213	AC149829.2_FG003	chr9:151117697-151122781	ear	seedling	OK	0	0	0.505587	0	0.00085	0.0435211	yes
TSS269	XLOC_000139	GRMZM2G015067	chr1:22866696-22874612	ear	seedling	OK	0	0	0.430484	0	0.0008	0.0422909	yes
TSS3001	XLOC_001610	GRMZM2G003509	chr1:173226505-173239172	ear	seedling	OK	0	0	0.315785	0	5e-05	0.00589928	yes
TSS3517	XLOC_001884	GRMZM2G042525	chr1:241301848-241306516	ear	seedling	OK	0	0	0.637731	0	0.00015	0.0132734	yes
TSS3694	XLOC_001978	GRMZM2G086003	chr1:266309781-266314269	ear	seedling	OK	0	0	0.669236	0	5e-05	0.00589928	yes
TSS4063	XLOC_002177	GRMZM5G832378	chr10:2457980-2467611	ear	seedling	OK	0	0	0.499384	0	5e-05	0.00589928	yes
TSS4735	XLOC_002561	GRMZM2G003124	chr10:137741599-137746794	ear	seedling	OK	0	0	0.481811	0	0.00025	0.0193833	yes
TSS4952	XLOC_002671	GRMZM2G127393	chr10:2654141-2662991	ear	seedling	OK	0	0	0.46639	0	0.00015	0.0132734	yes
TSS5813	XLOC_003129	GRMZM2G040876	chr10:148091958-148097975	ear	seedling	OK	0	0	0.356171	0	0.0001	0.0103051	yes
TSS6315	XLOC_003396	GRMZM2G100263	chr2:37045725-37053556	ear	seedling	OK	0	0	0.48696	0	0.0007	0.0385047	yes
TSS70	XLOC_000038	GRMZM2G119494	chr1:5345117-5349860	ear	seedling	OK	0	0	0.637341	0	5e-05	0.00589928	yes
TSS7077	XLOC_003816	GRMZM2G089159	chr2:206416483-206419977	ear	seedling	OK	0	0	0.413426	0	5e-05	0.00589928	yes
TSS7376	XLOC_003987	GRMZM5G873015	chr2:235343466-235349510	ear	seedling	OK	0	0	0.641028	0	5e-05	0.00589928	yes
TSS7476	XLOC_004038	GRMZM2G021635	chr2:6049910-6054476	ear	seedling	OK	0	0	0.656372	0	5e-05	0.00589928	yes
TSS7642	XLOC_004124	GRMZM2G170516	chr2:19320586-19325150	ear	seedling	OK	0	0	0.614866	0	5e-05	0.00589928	yes
TSS8008	XLOC_004323	GRMZM2G026918	chr2:74078456-74089410	ear	seedling	OK	0	0	0.72226	0	5e-05	0.00589928	yes
TSS8402	XLOC_004544	GRMZM2G015409	chr2:187822228-187824283	ear	seedling	OK	0	0	0.462817	0	0.00055	0.0319825	yes
TSS8577	XLOC_004633	GRMZM5G821027	chr2:204174247-204177403	ear	seedling	OK	0	0	0.508821	0	5e-05	0.00589928	yes
TSS8866	XLOC_004793	GRMZM2G022041	chr2:233793730-233801607	ear	seedling	OK	0	0	0.468116	0	0.00015	0.0132734	yes
TSS9096	XLOC_004911	GRMZM2G040587	chr3:15228783-15234385	ear	seedling	OK	0	0	0.366883	0	0.00025	0.0193833	yes
TSS9189	XLOC_004964	GRMZM2G171400	chr3:31388249-31393253	ear	seedling	OK	0	0	0.401487	0	0.00025	0.0193833	yes
TSS9448	XLOC_005110	GRMZM2G507525	chr3:130000159-130003411	ear	seedling	OK	0	0	0.581538	0	5e-05	0.00589928	yes
TSS10085	XLOC_005454	GRMZM2G040261	chr3:211729197-211733835	ear	seed	OK	0	0	0.512107	0	5e-05	0.00194506	yes
TSS1025	XLOC_000548	GRMZM2G423472	chr1:180688252-180695246	ear	seed	OK	0	0	0.461352	0	5e-05	0.00194506	yes
TSS10307	XLOC_005557	GRMZM2G177912	chr3:230506091-230512285	ear	seed	OK	0	0	0.305575	0	0.00185	0.0256235	yes
TSS10334	XLOC_005573	GRMZM2G087103	chr3:1477379-1483305	ear	seed	OK	0	0	0.410165	0	5e-05	0.00194506	yes
TSS10338	XLOC_005576	GRMZM2G175031	chr3:1565934-1571929	ear	seed	OK	0	0	0.526109	0	5e-05	0.00194506	yes
TSS10430	XLOC_005621	GRMZM2G015842,GRMZM2G314924	chr3:8307187-8350649	ear	seed	OK	0	0	0.465235	0	0.001	0.0170786	yes
TSS10439	XLOC_005625	GRMZM2G132519	chr3:9705055-9707837	ear	seed	OK	0	0	0.645083	0	5e-05	0.00194506	yes
TSS10492	XLOC_005652	GRMZM2G100889	chr3:17933567-17939832	ear	seed	OK	0	0	0.387678	0	5e-05	0.00194506	yes
TSS10617	XLOC_005715	GRMZM2G419085	chr3:40062475-40069114	ear	seed	OK	0	0	0.502099	0	5e-05	0.00194506	yes
TSS10710	XLOC_005767	GRMZM2G165746	chr3:60251383-60259946	ear	seed	OK	0	0	0.332812	0	0.00175	0.0246723	yes
TSS1077	XLOC_000576	GRMZM5G839014	chr1:187975046-187981060	ear	seed	OK	0	0	0.589864	0	5e-05	0.00194506	yes
TSS10821	XLOC_005827	GRMZM2G022629	chr3:117256397-117259476	ear	seed	OK	0	0	0.34578	0	0.0014	0.0212598	yes
TSS10872	XLOC_005857	GRMZM5G888204	chr3:131088265-131093220	ear	seed	OK	0	0	0.288009	0	0.00415	0.0438079	yes
TSS10963	XLOC_005901	GRMZM2G138342	chr3:147403259-147415854	ear	seed	OK	0	0	0.437703	0	5e-05	0.00194506	yes
TSS11004	XLOC_005920	GRMZM2G145840	chr3:153856221-153861461	ear	seed	OK	0	0	0.413786	0	0.001	0.0170786	yes
TSS1110	XLOC_000593	GRMZM2G132712	chr1:191500295-191527839	ear	seed	OK	0	0	0.39328	0	5e-05	0.00194506	yes
TSS11189	XLOC_006014	GRMZM2G149617	chr3:175571441-175589385	ear	seed	OK	0	0	0.188325	0	0.00215	0.0280524	yes
TSS11192	XLOC_006016	GRMZM5G866954	chr3:175689851-175695125	ear	seed	OK	0	0	0.264595	0	0.0045	0.0461122	yes
TSS11212	XLOC_006025	GRMZM2G111907	chr3:177786657-177792728	ear	seed	OK	0	0	0.439071	0	5e-05	0.00194506	yes
TSS11220	XLOC_006030	GRMZM2G449033	chr3:178988191-178993089	ear	seed	OK	0	0	0.314484	0	0.0016	0.0232868	yes
TSS11237	XLOC_006041	GRMZM2G031986	chr3:180073672-180076045	ear	seed	OK	0	0	0.260939	0	0.00135	0.0208012	yes
TSS11326	XLOC_006092	GRMZM2G000615	chr3:191612029-191619415	ear	seed	OK	0	0	0.250234	0	0.0002	0.00580829	yes
TSS11436	XLOC_006148	GRMZM2G054221	chr3:202711061-202715889	ear	seed	OK	0	0	0.392597	0	0.0006	0.0125621	yes
TSS11450	XLOC_006158	GRMZM2G108318	chr3:204355054-204366214	ear	seed	OK	0	0	0.386997	0	0.00255	0.0316964	yes
TSS11501	XLOC_006181	GRMZM2G150160	chr3:208413214-208417319	ear	seed	OK	0	0	0.376943	0	5e-05	0.00194506	yes
TSS1160	XLOC_000618	GRMZM2G143644	chr1:196301775-196304138	ear	seed	OK	0	0	0.340454	0	5e-05	0.00194506	yes
TSS11617	XLOC_006243	GRMZM5G856738	chr3:217699720-217705353	ear	seed	OK	0	0	0.235082	0	0.001	0.0170786	yes
TSS11639	XLOC_006256	GRMZM2G045275	chr3:218897555-218903851	ear	seed	OK	0	0	0.308007	0	0.00035	0.00861602	yes
TSS11802	XLOC_006346	GRMZM2G085303	chr4:3231226-3234449	ear	seed	OK	0	0	0.407898	0	0.0003	0.00784481	yes
TSS11812	XLOC_006350	GRMZM2G339848	chr4:3754011-3762782	ear	seed	OK	0	0	0.479256	0	0.00065	0.0130872	yes
TSS11838	XLOC_006363	GRMZM2G165383	chr4:4851790-4856205	ear	seed	OK	0	0	0.464295	0	0.0013	0.0204815	yes
TSS11877	XLOC_006380	AC218998.2_FG007	chr4:6059742-6074941	ear	seed	OK	0	0	0.353929	0	0.0008	0.0147848	yes
TSS12064	XLOC_006485	GRMZM2G050118	chr4:36724292-36728523	ear	seed	OK	0	0	0.250342	0	5e-05	0.00194506	yes
TSS12133	XLOC_006525	GRMZM2G125777	chr4:50096341-50101634	ear	seed	OK	0	0	0.290142	0	0.0004	0.00951245	yes
TSS12166	XLOC_006544	GRMZM2G020460	chr4:61097557-61104179	ear	seed	OK	0	0	0.369079	0	0.0001	0.00335213	yes
TSS1221	XLOC_000651	GRMZM2G103258	chr1:204435242-204440635	ear	seed	OK	0	0	0.247764	0	0.0034	0.0382621	yes
TSS12291	XLOC_006608	GRMZM2G028766	chr4:102065764-102092273	ear	seed	OK	0	0	0.452438	0	5e-05	0.00194506	yes
TSS12469	XLOC_006712	GRMZM2G081037	chr4:156953599-156960004	ear	seed	OK	0	0	0.466445	0	0.00215	0.0280524	yes
TSS12536	XLOC_006750	GRMZM2G111774	chr4:165497766-165501037	ear	seed	OK	0	0	0.440739	0	5e-05	0.00194506	yes
TSS12604	XLOC_006785	GRMZM2G027075	chr4:172431600-172439461	ear	seed	OK	0	0	0.387091	0	0.00175	0.0246723	yes
TSS12664	XLOC_006819	GRMZM2G075117	chr4:179623968-179627605	ear	seed	OK	0	0	0.304051	0	0.0027	0.0329118	yes
TSS12744	XLOC_006864	GRMZM2G055507	chr4:187289508-187295583	ear	seed	OK	0	0	0.288121	0	0.00295	0.0347493	yes
TSS1279	XLOC_000684	GRMZM2G082257	chr1:213736937-213738819	ear	seed	OK	0	0	0.409647	0	5e-05	0.00194506	yes
TSS12808	XLOC_006898	GRMZM2G125596	chr4:195381036-195385198	ear	seed	OK	0	0	0.257812	0	0.00035	0.00861602	yes
TSS12821	XLOC_006905	GRMZM2G044107	chr4:196807991-196813958	ear	seed	OK	0	0	0.339652	0	0.00185	0.0256235	yes
TSS12852	XLOC_006921	GRMZM2G098527	chr4:199935766-199944497	ear	seed	OK	0	0	0.245932	0	0.00345	0.0385495	yes
TSS1286	XLOC_000689	GRMZM2G058702	chr1:214719299-214726045	ear	seed	OK	0	0	0.368799	0	5e-05	0.00194506	yes
TSS12890	XLOC_006940	GRMZM2G016447	chr4:205553819-205557629	ear	seed	OK	0	0	0.419253	0	0.00015	0.00465665	yes
TSS12976	XLOC_006990	GRMZM2G029058	chr4:227208511-227214960	ear	seed	OK	0	0	0.470959	0	5e-05	0.00194506	yes
TSS13004	XLOC_007005	GRMZM2G411569	chr4:231140641-231148842	ear	seed	OK	0	0	0.232347	0	0.00125	0.0200445	yes
TSS13018	XLOC_007014	GRMZM2G030542	chr4:233209389-233212479	ear	seed	OK	0	0	0.28552	0	0.00205	0.027371	yes
TSS13045	XLOC_007028	GRMZM2G143522	chr4:234887645-234890897	ear	seed	OK	0	0	0.458215	0	5e-05	0.00194506	yes
TSS13119	XLOC_007070	GRMZM2G025127	chr4:239725297-239729809	ear	seed	OK	0	0	0.410655	0	0.0003	0.00784481	yes
TSS13125	XLOC_007073	GRMZM2G133660	chr4:240155703-240160770	ear	seed	OK	0	0	0.343502	0	0.0008	0.0147848	yes
TSS13210	XLOC_007117	GRMZM2G399677	chr4:6415165-6423264	ear	seed	OK	0	0	0.299881	0	5e-05	0.00194506	yes
TSS13382	XLOC_007211	GRMZM2G302160	chr4:37011989-37017160	ear	seed	OK	0	0	0.276491	0	0.0003	0.00784481	yes
TSS13543	XLOC_007299	GRMZM2G031846	chr4:73093580-73100832	ear	seed	OK	0	0	0.31408	0	0.00255	0.0316964	yes
TSS13574	XLOC_007314	GRMZM2G171921	chr4:80532927-80538732	ear	seed	OK	0	0	0.181064	0	0.00305	0.0356607	yes
TSS1367	XLOC_000738	GRMZM2G135849	chr1:226834975-226836866	ear	seed	OK	0	0	0.321212	0	0.00295	0.0347493	yes
TSS13880	XLOC_007489	GRMZM2G096343	chr4:170006771-170017260	ear	seed	OK	0	0	0.191571	0	0.0012	0.0195411	yes
TSS13903	XLOC_007501	GRMZM2G157472	chr4:171540868-171550510	ear	seed	OK	0	0	0.264477	0	0.0037	0.0402718	yes
TSS14020	XLOC_007558	GRMZM2G111720	chr4:183398071-183408829	ear	seed	OK	0	0	0.387773	0	5e-05	0.00194506	yes
TSS14107	XLOC_007605	GRMZM2G142344	chr4:191764159-191771305	ear	seed	OK	0	0	0.669402	0	5e-05	0.00194506	yes
TSS14206	XLOC_007660	AC216067.3_FG002	chr4:204346804-204350014	ear	seed	OK	0	0	0.418875	0	5e-05	0.00194506	yes
TSS14328	XLOC_007733	GRMZM2G162992	chr4:229407696-229414441	ear	seed	OK	0	0	0.440258	0	0.0014	0.0212598	yes
TSS14359	XLOC_007748	GRMZM2G063700	chr4:232407279-232409966	ear	seed	OK	0	0	0.0818066	0	0.00175	0.0246723	yes
TSS14360	XLOC_007749	GRMZM2G142039	chr4:232606527-232610407	ear	seed	OK	0	0	0.328107	0	0.0017	0.0243486	yes
TSS14363	XLOC_007750	GRMZM2G051848	chr4:232781752-232784694	ear	seed	OK	0	0	0.0822148	0	0.00355	0.0393875	yes
TSS14410	XLOC_007776	GRMZM2G119640	chr4:236889420-236896376	ear	seed	OK	0	0	0.292783	0	0.0011	0.0182426	yes
TSS14452	XLOC_007795	GRMZM2G121269	chr4:238361097-238364772	ear	seed	OK	0	0	0.157358	0	0.0028	0.0336748	yes
TSS14460	XLOC_007798	GRMZM5G871727	chr4:238564210-238565882	ear	seed	OK	0	0	0.386639	0	5e-05	0.00194506	yes
TSS14475	XLOC_007806	GRMZM2G023528	chr4:239137952-239141634	ear	seed	OK	0	0	0.445279	0	5e-05	0.00194506	yes
TSS1452	XLOC_000778	GRMZM2G109643	chr1:238022198-238027419	ear	seed	OK	0	0	0.362738	0	0.0035	0.03897	yes
TSS14525	XLOC_007834	GRMZM2G022054	chr5:754961-757870	ear	seed	OK	0	0	0.342225	0	5e-05	0.00194506	yes
TSS14752	XLOC_007956	GRMZM2G102475	chr5:12212997-12216522	ear	seed	OK	0	0	0.189752	0	0.00265	0.0324278	yes
TSS14805	XLOC_007987	GRMZM2G107400	chr5:14728683-14734956	ear	seed	OK	0	0	0.383329	0	0.00045	0.0102379	yes
TSS14828	XLOC_007999	AC211276.4_FG008	chr5:16415624-16420267	ear	seed	OK	0	0	0.200874	0	0.00325	0.0372391	yes
TSS14978	XLOC_008077	GRMZM2G042927	chr5:34305002-34308815	ear	seed	OK	0	0	0.422971	0	0.0022	0.0285276	yes
TSS15116	XLOC_008155	GRMZM2G028108	chr5:59599962-59607563	ear	seed	OK	0	0	0.596786	0	5e-05	0.00194506	yes
TSS15117	XLOC_008156	AC209898.2_FG004	chr5:59719311-59722384	ear	seed	OK	0	0	0.353996	0	0.00025	0.00703348	yes
TSS15134	XLOC_008164	GRMZM2G000171	chr5:61696324-61700600	ear	seed	OK	0	0	0.195975	0	0.0038	0.0409361	yes
TSS15138	XLOC_008167	GRMZM2G152111	chr5:62194449-62202642	ear	seed	OK	0	0	0.21956	0	0.00405	0.0430406	yes
TSS15177	XLOC_008190	GRMZM2G164175	chr5:68777253-68789413	ear	seed	OK	0	0	0.342826	0	0.0034	0.0382621	yes
TSS15189	XLOC_008198	GRMZM2G005680	chr5:70148666-70152835	ear	seed	OK	0	0	0.257165	0	0.0008	0.0147848	yes
TSS15224	XLOC_008214	GRMZM2G139689	chr5:76377469-76385572	ear	seed	OK	0	0	0.154038	0	0.0044	0.0453085	yes
TSS15257	XLOC_008230	GRMZM2G068097	chr5:79198700-79203853	ear	seed	OK	0	0	0.327297	0	0.0005	0.0110561	yes
TSS15302	XLOC_008257	GRMZM2G081144	chr5:90564803-90569465	ear	seed	OK	0	0	0.303761	0	0.0003	0.00784481	yes
TSS15402	XLOC_008309	GRMZM2G459755	chr5:134482399-134492025	ear	seed	OK	0	0	0.342912	0	0.00035	0.00861602	yes
TSS15428	XLOC_008321	GRMZM2G039443	chr5:139978523-139982645	ear	seed	OK	0	0	0.437395	0	0.00035	0.00861602	yes
TSS15456	XLOC_008341	GRMZM2G177781	chr5:153543148-153552468	ear	seed	OK	0	0	0.224222	0	0.00325	0.0372391	yes
TSS1555	XLOC_000835	GRMZM2G332348	chr1:254061872-254069167	ear	seed	OK	0	0	0.35799	0	5e-05	0.00194506	yes
TSS15569	XLOC_008405	GRMZM2G063864	chr5:174409717-174413648	ear	seed	OK	0	0	0.280454	0	0.0028	0.0336748	yes
TSS15592	XLOC_008419	GRMZM2G103152	chr5:177442682-177451775	ear	seed	OK	0	0	0.253837	0	0.0008	0.0147848	yes
TSS156	XLOC_000079	GRMZM2G172410,GRMZM2G172448	chr1:12971615-12993574	ear	seed	OK	0	0	0.269881	0	0.0016	0.0232868	yes
TSS15665	XLOC_008458	GRMZM2G153332	chr5:187002736-187014925	ear	seed	OK	0	0	0.211528	0	0.0046	0.0466815	yes
TSS15871	XLOC_008560	GRMZM2G312944	chr5:204328083-204331114	ear	seed	OK	0	0	0.35028	0	5e-05	0.00194506	yes
TSS15884	XLOC_008569	GRMZM2G090609	chr5:205154447-205157004	ear	seed	OK	0	0	0.162447	0	0.00185	0.0256235	yes
TSS15888	XLOC_008572	GRMZM2G181522	chr5:205275238-205280367	ear	seed	OK	0	0	0.263036	0	0.00115	0.0188242	yes
TSS1592	XLOC_000854	GRMZM2G177947	chr1:257484404-257489731	ear	seed	OK	0	0	0.222358	0	0.0003	0.00784481	yes
TSS15943	XLOC_008600	GRMZM5G801076	chr5:208740762-208744364	ear	seed	OK	0	0	0.369829	0	0.0018	0.0250965	yes
TSS15984	XLOC_008623	AC188134.2_FG012	chr5:211693439-211701476	ear	seed	OK	0	0	0.362225	0	0.00115	0.0188242	yes
TSS15995	XLOC_008628	GRMZM2G120329	chr5:211808576-211818863	ear	seed	OK	0	0	0.313155	0	0.0002	0.00580829	yes
TSS16030	XLOC_008649	GRMZM2G180418	chr5:214127975-214132715	ear	seed	OK	0	0	0.314882	0	0.0011	0.0182426	yes
TSS16079	XLOC_008679	GRMZM2G375002	chr5:217600464-217610694	ear	seed	OK	0	0	0.131963	0	0.0025	0.0316365	yes
TSS16168	XLOC_008725	GRMZM2G003002	chr5:4094237-4102456	ear	seed	OK	0	0	0.257344	0	0.0004	0.00951245	yes
TSS16240	XLOC_008767	GRMZM2G147880	chr5:7868218-7873172	ear	seed	OK	0	0	0.208346	0	0.00365	0.040004	yes
TSS16312	XLOC_008807	GRMZM2G170338	chr5:13396108-13400180	ear	seed	OK	0	0	0.427502	0	0.0035	0.03897	yes
TSS16460	XLOC_008887	GRMZM2G071589	chr5:32658763-32667575	ear	seed	OK	0	0	0.312807	0	0.00045	0.0102379	yes
TSS16499	XLOC_008909	GRMZM2G096228	chr5:37374798-37377062	ear	seed	OK	0	0	0.354717	0	0.00375	0.0406057	yes
TSS16526	XLOC_008923	GRMZM2G056766	chr5:41360148-41367032	ear	seed	OK	0	0	0.311439	0	5e-05	0.00194506	yes
TSS16564	XLOC_008942	GRMZM2G046511	chr5:49086602-49095305	ear	seed	OK	0	0	0.682263	0	5e-05	0.00194506	yes
TSS16592	XLOC_008957	GRMZM2G162078	chr5:55392843-55399218	ear	seed	OK	0	0	0.174336	0	0.0019	0.0259173	yes
TSS16658	XLOC_008990	GRMZM2G036991	chr5:63708632-63713912	ear	seed	OK	0	0	0.466249	0	5e-05	0.00194506	yes
TSS1666	XLOC_000895	GRMZM2G036927	chr1:264527713-264530895	ear	seed	OK	0	0	0.545236	0	5e-05	0.00194506	yes
TSS16725	XLOC_009027	GRMZM2G016168	chr5:74665290-74669575	ear	seed	OK	0	0	0.34363	0	0.00145	0.0217569	yes
TSS16867	XLOC_009107	GRMZM2G055705	chr5:132304236-132315453	ear	seed	OK	0	0	0.313261	0	0.00155	0.0228761	yes
TSS16977	XLOC_009173	GRMZM2G411333	chr5:160161351-160166588	ear	seed	OK	0	0	0.416319	0	5e-05	0.00194506	yes
TSS16992	XLOC_009184	GRMZM2G024444	chr5:162834737-162849701	ear	seed	OK	0	0	0.513065	0	5e-05	0.00194506	yes
TSS16993	XLOC_009185	GRMZM2G043602	chr5:163112111-163120461	ear	seed	OK	0	0	0.233833	0	0.00065	0.0130872	yes
TSS17033	XLOC_009208	GRMZM2G074017	chr5:169229305-169232040	ear	seed	OK	0	0	0.266544	0	0.0047	0.047467	yes
TSS17051	XLOC_009218	GRMZM2G119133	chr5:171705867-171713931	ear	seed	OK	0	0	0.523616	0	0.0001	0.00335213	yes
TSS17060	XLOC_009223	GRMZM2G418916	chr5:173108304-173128376	ear	seed	OK	0	0	0.123375	0	0.0022	0.0285276	yes
TSS17089	XLOC_009239	GRMZM2G023988	chr5:175684555-175690002	ear	seed	OK	0	0	0.50717	0	5e-05	0.00194506	yes
TSS17200	XLOC_009304	GRMZM5G824831	chr5:188243790-188254508	ear	seed	OK	0	0	0.250075	0	0.00445	0.0456741	yes
TSS17254	XLOC_009334	GRMZM5G878530	chr5:194398669-194404918	ear	seed	OK	0	0	0.489415	0	5e-05	0.00194506	yes
TSS17355	XLOC_009384	GRMZM2G339952	chr5:204631325-204636498	ear	seed	OK	0	0	0.331909	0	5e-05	0.00194506	yes
TSS1737	XLOC_000932	GRMZM2G159290	chr1:275027065-275030817	ear	seed	OK	0	0	0.361932	0	0.0002	0.00580829	yes
TSS17488	XLOC_009449	GRMZM2G080930	chr5:213028966-213038496	ear	seed	OK	0	0	0.331807	0	5e-05	0.00194506	yes
TSS17508	XLOC_009459	GRMZM2G467756	chr5:214077456-214082017	ear	seed	OK	0	0	0.410514	0	5e-05	0.00194506	yes
TSS17519	XLOC_009465	GRMZM2G150876	chr5:215005848-215011499	ear	seed	OK	0	0	0.316774	0	0.005	0.049622	yes
TSS17680	XLOC_009550	GRMZM2G447745	chr6:26907318-26916894	ear	seed	OK	0	0	0.308652	0	0.0043	0.0446435	yes
TSS1773	XLOC_000952	GRMZM2G023833	chr1:277929655-277937086	ear	seed	OK	0	0	0.338909	0	0.0001	0.00335213	yes
TSS17750	XLOC_009591	GRMZM2G104377	chr6:45613318-45628385	ear	seed	OK	0	0	0.203697	0	0.00365	0.040004	yes
TSS17836	XLOC_009639	GRMZM2G120187	chr6:71792318-71797141	ear	seed	OK	0	0	0.689834	0	0.0001	0.00335213	yes
TSS18029	XLOC_009738	GRMZM2G100864	chr6:98414065-98421569	ear	seed	OK	0	0	0.385952	0	0.00035	0.00861602	yes
TSS18038	XLOC_009742	GRMZM2G167686	chr6:99743014-99745185	ear	seed	OK	0	0	0.455384	0	5e-05	0.00194506	yes
TSS1809	XLOC_000971	GRMZM2G072682	chr1:280829101-280833416	ear	seed	OK	0	0	0.352917	0	0.00155	0.0228761	yes
TSS18090	XLOC_009771	GRMZM2G050875	chr6:105150154-105157362	ear	seed	OK	0	0	0.36408	0	0.0014	0.0212598	yes
TSS18216	XLOC_009838	GRMZM2G161102	chr6:122544720-122552941	ear	seed	OK	0	0	0.26529	0	0.00155	0.0228761	yes
TSS18239	XLOC_009851	GRMZM2G118344	chr6:124658150-124668298	ear	seed	OK	0	0	0.33434	0	0.0007	0.0138288	yes
TSS18283	XLOC_009878	GRMZM2G051619	chr6:131154117-131158701	ear	seed	OK	0	0	0.480894	0	0.00335	0.0379707	yes
TSS18348	XLOC_009911	GRMZM2G012021	chr6:139975887-139980780	ear	seed	OK	0	0	0.363216	0	5e-05	0.00194506	yes
TSS1839	XLOC_000985	GRMZM2G342044	chr1:285205606-285216695	ear	seed	OK	0	0	0.570676	0	5e-05	0.00194506	yes
TSS18399	XLOC_009938	GRMZM2G022252	chr6:145169852-145178249	ear	seed	OK	0	0	0.292106	0	0.0036	0.0396629	yes
TSS18407	XLOC_009942	GRMZM2G024264	chr6:146477060-146480321	ear	seed	OK	0	0	0.422963	0	5e-05	0.00194506	yes
TSS18452	XLOC_009967	GRMZM2G129288	chr6:150070662-150078094	ear	seed	OK	0	0	0.389297	0	5e-05	0.00194506	yes
TSS18473	XLOC_009979	GRMZM2G012052	chr6:151770213-151778726	ear	seed	OK	0	0	0.228714	0	0.0011	0.0182426	yes
TSS18479	XLOC_009982	GRMZM2G061105	chr6:153127669-153139205	ear	seed	OK	0	0	0.312712	0	0.0001	0.00335213	yes
TSS1851	XLOC_000993	GRMZM2G073511	chr1:287488190-287493289	ear	seed	OK	0	0	0.411303	0	5e-05	0.00194506	yes
TSS18627	XLOC_010058	GRMZM2G174906	chr6:162185835-162192650	ear	seed	OK	0	0	0.42047	0	5e-05	0.00194506	yes
TSS1864	XLOC_001000	GRMZM2G164020	chr1:288733210-288734990	ear	seed	OK	0	0	0.328685	0	0.00065	0.0130872	yes
TSS18659	XLOC_010078	GRMZM2G020928	chr6:164572358-164577895	ear	seed	OK	0	0	0.551619	0	0.00115	0.0188242	yes
TSS18665	XLOC_010083	GRMZM2G101515	chr6:164983180-164995396	ear	seed	OK	0	0	0.236447	0	0.00495	0.049359	yes
TSS18705	XLOC_010103	GRMZM2G320802	chr6:166462218-166475994	ear	seed	OK	0	0	0.360506	0	0.0001	0.00335213	yes
TSS18741	XLOC_010125	GRMZM2G428197	chr6:168969363-168977177	ear	seed	OK	0	0	0.239536	0	0.00435	0.0449405	yes
TSS18751	XLOC_010132	GRMZM2G039895	chr6:1534878-1541469	ear	seed	OK	0	0	0.308395	0	5e-05	0.00194506	yes
TSS18831	XLOC_010178	GRMZM2G584945	chr6:15735856-15743976	ear	seed	OK	0	0	0.353218	0	0.00195	0.0264277	yes
TSS18859	XLOC_010193	GRMZM2G013801	chr6:27458246-27461856	ear	seed	OK	0	0	0.405882	0	5e-05	0.00194506	yes
TSS1891	XLOC_001013	GRMZM2G092663	chr1:290552760-290555628	ear	seed	OK	0	0	0.422183	0	5e-05	0.00194506	yes
TSS18910	XLOC_010222	GRMZM2G458548	chr6:45708156-45712138	ear	seed	OK	0	0	0.357108	0	0.00075	0.0143227	yes
TSS18937	XLOC_010238	GRMZM2G473367	chr6:61178284-61183609	ear	seed	OK	0	0	0.28555	0	0.00135	0.0208012	yes
TSS18962	XLOC_010254	GRMZM2G155662	chr6:71618119-71621530	ear	seed	OK	0	0	0.28363	0	0.00085	0.0154372	yes
TSS19004	XLOC_010277	GRMZM2G073671	chr6:82615068-82624054	ear	seed	OK	0	0	0.288911	0	0.0009	0.0158874	yes
TSS19021	XLOC_010286	GRMZM2G417004	chr6:84564708-84570365	ear	seed	OK	0	0	0.301276	0	0.0041	0.0434255	yes
TSS19026	XLOC_010289	GRMZM2G060868	chr6:86023637-86028950	ear	seed	OK	0	0	0.11461	0	0.0021	0.0276866	yes
TSS19027	XLOC_010290	GRMZM2G306028	chr6:86113655-86119174	ear	seed	OK	0	0	0.274856	0	0.0001	0.00335213	yes
TSS1922	XLOC_001031	GRMZM2G156937	chr1:294636523-294646530	ear	seed	OK	0	0	0.327809	0	0.0006	0.0125621	yes
TSS19328	XLOC_010452	GRMZM2G177026	chr6:125268813-125272634	ear	seed	OK	0	0	0.458031	0	5e-05	0.00194506	yes
TSS19364	XLOC_010474	GRMZM5G886688	chr6:129361111-129365578	ear	seed	OK	0	0	0.342813	0	5e-05	0.00194506	yes
TSS19416	XLOC_010506	GRMZM2G509874	chr6:136371268-136376137	ear	seed	OK	0	0	0.439822	0	5e-05	0.00194506	yes
TSS19419	XLOC_010509	GRMZM2G093574	chr6:136910692-136913773	ear	seed	OK	0	0	0.157701	0	0.002	0.026817	yes
TSS19443	XLOC_010521	GRMZM2G068323	chr6:139925090-139931511	ear	seed	OK	0	0	0.311112	0	0.0028	0.0336748	yes
TSS19475	XLOC_010542	GRMZM5G869788	chr6:143956138-143962054	ear	seed	OK	0	0	0.268003	0	0.0019	0.0259173	yes
TSS19486	XLOC_010549	GRMZM2G060079	chr6:145269102-145277332	ear	seed	OK	0	0	0.519176	0	5e-05	0.00194506	yes
TSS19559	XLOC_010590	GRMZM2G077498	chr6:150658117-150665234	ear	seed	OK	0	0	0.448677	0	5e-05	0.00194506	yes
TSS19586	XLOC_010604	GRMZM5G804893	chr6:152187633-152193808	ear	seed	OK	0	0	0.36199	0	0.0002	0.00580829	yes
TSS19618	XLOC_010620	GRMZM2G037111	chr6:154989421-154992523	ear	seed	OK	0	0	0.41263	0	5e-05	0.00194506	yes
TSS19632	XLOC_010626	GRMZM2G117410	chr6:155457919-155461862	ear	seed	OK	0	0	0.339654	0	0.0009	0.0158874	yes
TSS19691	XLOC_010656	GRMZM2G331833	chr6:159379754-159386434	ear	seed	OK	0	0	0.336956	0	5e-05	0.00194506	yes
TSS19808	XLOC_010714	GRMZM2G154595	chr6:165630619-165635906	ear	seed	OK	0	0	0.345061	0	5e-05	0.00194506	yes
TSS19895	XLOC_010766	GRMZM2G025977	chr7:6064220-6068371	ear	seed	OK	0	0	0.282687	0	0.0009	0.0158874	yes
TSS19896	XLOC_010767	GRMZM5G854277	chr7:6350340-6357400	ear	seed	OK	0	0	0.405026	0	5e-05	0.00194506	yes
TSS19935	XLOC_010790	AC148167.6_FG001	chr7:11664921-11671434	ear	seed	OK	0	0	0.193598	0	0.00275	0.0333921	yes
TSS20053	XLOC_010860	GRMZM2G130651	chr7:31303623-31310430	ear	seed	OK	0	0	0.31006	0	0.0003	0.00784481	yes
TSS20063	XLOC_010865	GRMZM2G076484	chr7:33089046-33098034	ear	seed	OK	0	0	0.273226	0	0.00035	0.00861602	yes
TSS20112	XLOC_010892	GRMZM2G139941	chr7:44450970-44457392	ear	seed	OK	0	0	0.289231	0	0.0027	0.0329118	yes
TSS20137	XLOC_010906	GRMZM2G061702	chr7:50104812-50119312	ear	seed	OK	0	0	0.294812	0	0.00015	0.00465665	yes
TSS2014	XLOC_001074	GRMZM5G833153	chr1:139704-145707	ear	seed	OK	0	0	0.502624	0	5e-05	0.00194506	yes
TSS20150	XLOC_010912	GRMZM2G009940	chr7:54626590-54633157	ear	seed	OK	0	0	0.326558	0	0.0012	0.0195411	yes
TSS2021	XLOC_001078	GRMZM2G032104	chr1:643477-662229	ear	seed	OK	0	0	0.31493	0	0.00035	0.00861602	yes
TSS20267	XLOC_010977	GRMZM2G091265	chr7:105907579-105911645	ear	seed	OK	0	0	0.427189	0	5e-05	0.00194506	yes
TSS20339	XLOC_011016	GRMZM2G318319	chr7:121403736-121407925	ear	seed	OK	0	0	0.277131	0	0.0029	0.0344826	yes
TSS20424	XLOC_011066	GRMZM2G181371	chr7:132183382-132185018	ear	seed	OK	0	0	0.491791	0	5e-05	0.00194506	yes
TSS20436	XLOC_011071	GRMZM2G177229	chr7:133530133-133532367	ear	seed	OK	0	0	0.369004	0	0.00015	0.00465665	yes
TSS20468	XLOC_011087	GRMZM2G000288,GRMZM2G000290	chr7:138089000-138092645	ear	seed	OK	0	0	0.495549	0	5e-05	0.00194506	yes
TSS20497	XLOC_011099	GRMZM2G071147	chr7:140418353-140426801	ear	seed	OK	0	0	0.45981	0	0.00055	0.0117895	yes
TSS20618	XLOC_011151	GRMZM2G180724	chr7:149272243-149276442	ear	seed	OK	0	0	0.209067	0	0.0019	0.0259173	yes
TSS2062	XLOC_001097	GRMZM2G062210	chr1:3553760-3564718	ear	seed	OK	0	0	0.28193	0	5e-05	0.00194506	yes
TSS20641	XLOC_011163	GRMZM2G105750	chr7:151948819-151964836	ear	seed	OK	0	0	0.327154	0	0.00015	0.00465665	yes
TSS20688	XLOC_011189	GRMZM2G153454	chr7:156738150-156741898	ear	seed	OK	0	0	0.308945	0	0.0007	0.0138288	yes
TSS2070	XLOC_001103	GRMZM2G014382	chr1:4061583-4069881	ear	seed	OK	0	0	0.177617	0	0.00075	0.0143227	yes
TSS20700	XLOC_011194	GRMZM2G057475	chr7:157592575-157598024	ear	seed	OK	0	0	0.187014	0	0.00325	0.0372391	yes
TSS20828	XLOC_011262	GRMZM2G025281	chr7:166680012-166688931	ear	seed	OK	0	0	0.338741	0	5e-05	0.00194506	yes
TSS20871	XLOC_011285	GRMZM2G018771	chr7:170109441-170113324	ear	seed	OK	0	0	0.3734	0	0.001	0.0170786	yes
TSS20877	XLOC_011288	GRMZM2G436082	chr7:170619510-170622643	ear	seed	OK	0	0	0.316599	0	0.0003	0.00784481	yes
TSS20997	XLOC_011353	GRMZM2G008061	chr7:3190001-3194792	ear	seed	OK	0	0	0.267668	0	0.0042	0.0440406	yes
TSS21063	XLOC_011386	GRMZM2G162382	chr7:10694022-10697948	ear	seed	OK	0	0	0.313615	0	0.0007	0.0138288	yes
TSS21107	XLOC_011407	GRMZM2G094867	chr7:18226421-18230919	ear	seed	OK	0	0	0.342943	0	0.0005	0.0110561	yes
TSS21121	XLOC_011416	GRMZM2G093276	chr7:21798949-21801103	ear	seed	OK	0	0	0.245037	0	0.00435	0.0449405	yes
TSS21277	XLOC_011505	GRMZM2G106903	chr7:82721803-82734703	ear	seed	OK	0	0	0.3016	0	5e-05	0.00194506	yes
TSS21283	XLOC_011510	GRMZM2G126170	chr7:85707004-85723638	ear	seed	OK	0	0	0.2224	0	0.00175	0.0246723	yes
TSS21323	XLOC_011534	GRMZM2G004475	chr7:98407440-98418821	ear	seed	OK	0	0	0.491354	0	5e-05	0.00194506	yes
TSS21347	XLOC_011548	GRMZM2G011030	chr7:105764132-105769355	ear	seed	OK	0	0	0.497429	0	5e-05	0.00194506	yes
TSS21370	XLOC_011561	GRMZM2G121200	chr7:110056536-110061074	ear	seed	OK	0	0	0.384532	0	0.0002	0.00580829	yes
TSS21374	XLOC_011564	GRMZM2G048277	chr7:110984098-110986635	ear	seed	OK	0	0	0.160064	0	0.002	0.026817	yes
TSS21380	XLOC_011567	GRMZM2G076337	chr7:114585849-114591487	ear	seed	OK	0	0	0.46169	0	0.00075	0.0143227	yes
TSS21382	XLOC_011568	GRMZM5G837058	chr7:115103955-115109014	ear	seed	OK	0	0	0.288332	0	0.0004	0.00951245	yes
TSS2139	XLOC_001143	GRMZM2G062841	chr1:9987492-9992709	ear	seed	OK	0	0	0.282044	0	0.0001	0.00335213	yes
TSS21515	XLOC_011638	GRMZM2G119513	chr7:137613934-137617540	ear	seed	OK	0	0	0.380684	0	0.0003	0.00784481	yes
TSS21629	XLOC_011702	GRMZM2G396752	chr7:150780827-150793980	ear	seed	OK	0	0	0.39859	0	0.00045	0.0102379	yes
TSS21770	XLOC_011779	GRMZM2G147716	chr7:164411338-164417418	ear	seed	OK	0	0	0.324059	0	0.0048	0.0481682	yes
TSS21809	XLOC_011799	GRMZM2G116620	chr7:166698372-166701768	ear	seed	OK	0	0	0.243084	0	0.0013	0.0204815	yes
TSS21813	XLOC_011802	GRMZM2G171501	chr7:167024580-167026991	ear	seed	OK	0	0	0.473004	0	5e-05	0.00194506	yes
TSS21961	XLOC_011876	GRMZM2G430600	chr7:174282946-174287886	ear	seed	OK	0	0	0.150077	0	0.0023	0.0295206	yes
TSS22073	XLOC_011929	GRMZM2G056145	chr8:6803609-6812417	ear	seed	OK	0	0	0.408307	0	5e-05	0.00194506	yes
TSS22091	XLOC_011940	GRMZM2G020272	chr8:8003655-8009328	ear	seed	OK	0	0	0.402256	0	5e-05	0.00194506	yes
TSS22118	XLOC_011953	GRMZM2G078360	chr8:10926168-10939512	ear	seed	OK	0	0	0.20422	0	0.00485	0.0485154	yes
TSS22339	XLOC_012077	GRMZM2G177617	chr8:64392844-64397969	ear	seed	OK	0	0	0.284151	0	0.00345	0.0385495	yes
TSS22361	XLOC_012086	GRMZM2G156606	chr8:66987301-66992693	ear	seed	OK	0	0	0.465769	0	5e-05	0.00194506	yes
TSS22384	XLOC_012096	GRMZM2G413652	chr8:70525249-70528676	ear	seed	OK	0	0	0.294527	0	0.00135	0.0208012	yes
TSS22415	XLOC_012115	GRMZM2G338696	chr8:76641853-76644982	ear	seed	OK	0	0	0.279854	0	0.0007	0.0138288	yes
TSS22482	XLOC_012151	GRMZM2G023755	chr8:94435191-94444483	ear	seed	OK	0	0	0.766411	0	5e-05	0.00194506	yes
TSS22483	XLOC_012152	GRMZM5G898867	chr8:94574265-94579329	ear	seed	OK	0	0	0.322062	0	0.0001	0.00335213	yes
TSS22511	XLOC_012166	GRMZM2G072227	chr8:99226220-99229417	ear	seed	OK	0	0	0.417506	0	5e-05	0.00194506	yes
TSS2260	XLOC_001202	GRMZM2G472693	chr1:26424666-26433560	ear	seed	OK	0	0	0.450509	0	0.0001	0.00335213	yes
TSS22821	XLOC_012332	GRMZM2G044343	chr8:141927432-141932696	ear	seed	OK	0	0	0.434706	0	0.0008	0.0147848	yes
TSS22845	XLOC_012344	GRMZM2G052844	chr8:144537115-144540579	ear	seed	OK	0	0	0.203356	0	0.0003	0.00784481	yes
TSS22936	XLOC_012391	GRMZM2G436835	chr8:153591519-153596677	ear	seed	OK	0	0	0.388971	0	5e-05	0.00194506	yes
TSS22958	XLOC_012404	GRMZM2G166383	chr8:156042446-156053195	ear	seed	OK	0	0	0.732193	0	5e-05	0.00194506	yes
TSS22974	XLOC_012412	GRMZM2G398010	chr8:156676937-156680069	ear	seed	OK	0	0	0.373483	0	0.0001	0.00335213	yes
TSS22983	XLOC_012419	GRMZM2G118265	chr8:157289194-157294116	ear	seed	OK	0	0	0.268943	0	0.0015	0.0223475	yes
TSS23059	XLOC_012459	GRMZM2G065893	chr8:163281319-163286163	ear	seed	OK	0	0	0.381703	0	5e-05	0.00194506	yes
TSS23068	XLOC_012466	GRMZM2G371890	chr8:163616612-163620130	ear	seed	OK	0	0	0.277317	0	0.00295	0.0347493	yes
TSS23098	XLOC_012483	GRMZM2G092759	chr8:165266372-165270268	ear	seed	OK	0	0	0.242107	0	0.004	0.0426531	yes
TSS23155	XLOC_012514	GRMZM5G840487	chr8:169517311-169527799	ear	seed	OK	0	0	0.466855	0	0.00035	0.00861602	yes
TSS23171	XLOC_012522	GRMZM2G166441	chr8:170330739-170337348	ear	seed	OK	0	0	0.291098	0	5e-05	0.00194506	yes
TSS2324	XLOC_001234	GRMZM2G165926	chr1:32983959-32999501	ear	seed	OK	0	0	0.164052	0	0.0009	0.0158874	yes
TSS23292	XLOC_012587	GRMZM2G131654	chr8:1158857-1160214	ear	seed	OK	0	0	0.367166	0	0.00505	0.0498826	yes
TSS23348	XLOC_012620	GRMZM2G377250	chr8:8878080-8880875	ear	seed	OK	0	0	0.320786	0	0.00505	0.0498826	yes
TSS23392	XLOC_012640	GRMZM2G079458	chr8:13799192-13802240	ear	seed	OK	0	0	0.302748	0	0.00235	0.03004	yes
TSS23496	XLOC_012702	GRMZM2G018228	chr8:28522945-28526321	ear	seed	OK	0	0	0.494008	0	0.00065	0.0130872	yes
TSS2354	XLOC_001250	GRMZM5G872118	chr1:35982969-35993204	ear	seed	OK	0	0	0.307523	0	0.0017	0.0243486	yes
TSS2360	XLOC_001253	GRMZM5G884432	chr1:36564553-36570531	ear	seed	OK	0	0	0.386978	0	5e-05	0.00194506	yes
TSS23611	XLOC_012767	AC234185.1_FG004	chr8:72744432-72751216	ear	seed	OK	0	0	0.233853	0	0.00055	0.0117895	yes
TSS2387	XLOC_001268	GRMZM2G141799	chr1:39213020-39219636	ear	seed	OK	0	0	0.310041	0	5e-05	0.00194506	yes
TSS24064	XLOC_013022	GRMZM2G107997	chr8:155006136-155013410	ear	seed	OK	0	0	0.371761	0	0.0006	0.0125621	yes
TSS24099	XLOC_013042	GRMZM2G435034	chr8:157413322-157420196	ear	seed	OK	0	0	0.212183	0	0.00045	0.0102379	yes
TSS2413	XLOC_001282	GRMZM2G078052	chr1:41853878-41864438	ear	seed	OK	0	0	0.302517	0	0.00205	0.027371	yes
TSS24191	XLOC_013091	GRMZM2G408740	chr8:164764184-164768329	ear	seed	OK	0	0	0.327602	0	0.0028	0.0336748	yes
TSS24298	XLOC_013152	GRMZM2G106344	chr8:171708819-171713312	ear	seed	OK	0	0	0.266664	0	0.00315	0.0362912	yes
TSS24467	XLOC_013246	GRMZM5G831993	chr9:15610107-15615202	ear	seed	OK	0	0	0.243989	0	0.00295	0.0347493	yes
TSS24542	XLOC_013287	GRMZM5G825515	chr9:25264302-25270910	ear	seed	OK	0	0	0.280854	0	0.00335	0.0379707	yes
TSS24594	XLOC_013316	GRMZM2G405368	chr9:34628503-34633315	ear	seed	OK	0	0	0.356805	0	0.00025	0.00703348	yes
TSS24663	XLOC_013358	GRMZM2G014367	chr9:58648405-58652052	ear	seed	OK	0	0	0.427172	0	0.00015	0.00465665	yes
TSS24711	XLOC_013388	GRMZM2G076613	chr9:82993073-82996176	ear	seed	OK	0	0	0.320594	0	0.00135	0.0208012	yes
TSS24781	XLOC_013425	GRMZM2G443728	chr9:98675527-98682527	ear	seed	OK	0	0	0.303848	0	0.0001	0.00335213	yes
TSS2499	XLOC_001327	GRMZM5G890025	chr1:52716325-52722592	ear	seed	OK	0	0	0.322357	0	0.00065	0.0130872	yes
TSS25034	XLOC_013559	GRMZM2G006429	chr9:136551678-136556054	ear	seed	OK	0	0	0.336582	0	5e-05	0.00194506	yes
TSS25284	XLOC_013686	GRMZM2G171469	chr9:153851605-153857635	ear	seed	OK	0	0	0.397725	0	5e-05	0.00194506	yes
TSS25316	XLOC_013704	GRMZM5G891969	chr9:155283781-155285578	ear	seed	OK	0	0	0.276357	0	0.0009	0.0158874	yes
TSS25369	XLOC_013735	GRMZM2G080044	chr9:7613660-7624809	ear	seed	OK	0	0	0.334152	0	0.0033	0.037675	yes
TSS25430	XLOC_013767	GRMZM2G047181	chr9:14149912-14152805	ear	seed	OK	0	0	0.371352	0	5e-05	0.00194506	yes
TSS25503	XLOC_013798	GRMZM2G173693	chr9:20451421-20455858	ear	seed	OK	0	0	0.351219	0	0.0031	0.0360446	yes
TSS25511	XLOC_013801	GRMZM2G103475,GRMZM5G899300	chr9:20596990-20610056	ear	seed	OK	0	0	0.517173	0	5e-05	0.00194506	yes
TSS25541	XLOC_013820	GRMZM2G051247	chr9:25038060-25042525	ear	seed	OK	0	0	0.36126	0	5e-05	0.00194506	yes
TSS2559	XLOC_001358	AC205502.4_FG001	chr1:59385148-59389196	ear	seed	OK	0	0	0.447034	0	5e-05	0.00194506	yes
TSS25647	XLOC_013883	GRMZM2G376416	chr9:58140574-58143454	ear	seed	OK	0	0	0.374654	0	0.00025	0.00703348	yes
TSS25758	XLOC_013942	GRMZM2G105167	chr9:94243437-94248767	ear	seed	OK	0	0	0.30496	0	0.00015	0.00465665	yes
TSS25835	XLOC_013983	GRMZM2G110822	chr9:110713006-110719100	ear	seed	OK	0	0	0.30692	0	0.0003	0.00784481	yes
TSS25885	XLOC_014013	GRMZM2G113873	chr9:118450870-118456495	ear	seed	OK	0	0	0.326229	0	5e-05	0.00194506	yes
TSS25986	XLOC_014066	GRMZM2G058522	chr9:129274385-129278111	ear	seed	OK	0	0	0.264813	0	0.0049	0.0489379	yes
TSS26059	XLOC_014101	GRMZM2G053790	chr9:137080793-137086910	ear	seed	OK	0	0	0.331835	0	0.00045	0.0102379	yes
TSS26082	XLOC_014114	GRMZM2G447617	chr9:138309043-138319112	ear	seed	OK	0	0	0.418167	0	5e-05	0.00194506	yes
TSS26097	XLOC_014121	GRMZM2G063875	chr9:139511132-139519841	ear	seed	OK	0	0	0.590632	0	5e-05	0.00194506	yes
TSS26126	XLOC_014137	GRMZM2G180558	chr9:141380323-141389836	ear	seed	OK	0	0	0.384399	0	5e-05	0.00194506	yes
TSS26194	XLOC_014173	GRMZM5G800925	chr9:147201497-147208379	ear	seed	OK	0	0	0.239423	0	0.0016	0.0232868	yes
TSS2710	XLOC_001433	GRMZM2G162690	chr1:79995734-80000761	ear	seed	OK	0	0	0.297077	0	0.00485	0.0485154	yes
TSS2747	XLOC_001453	GRMZM2G052344	chr1:85894107-85898931	ear	seed	OK	0	0	0.394119	0	0.00075	0.0143227	yes
TSS277	XLOC_000144	AC205725.3_FG010	chr1:23579836-23586649	ear	seed	OK	0	0	0.357968	0	0.0029	0.0344826	yes
TSS278	XLOC_000144	AC205725.3_FG010	chr1:23579836-23586649	ear	seed	OK	0	0	0.466726	0	5e-05	0.00194506	yes
TSS2820	XLOC_001497	GRMZM2G086669	chr1:106130134-106132864	ear	seed	OK	0	0	0.227551	0	0.0002	0.00580829	yes
TSS2926	XLOC_001564	GRMZM2G093038	chr1:156872581-156874284	ear	seed	OK	0	0	0.413476	0	0.00035	0.00861602	yes
TSS2953	XLOC_001580	GRMZM2G137293	chr1:162536590-162540648	ear	seed	OK	0	0	0.391824	0	0.0021	0.0276866	yes
TSS3009	XLOC_001614	GRMZM2G082998	chr1:173990453-173993446	ear	seed	OK	0	0	0.340521	0	5e-05	0.00194506	yes
TSS3019	XLOC_001620	GRMZM2G018030	chr1:175222723-175224712	ear	seed	OK	0	0	0.361168	0	0.00475	0.0478952	yes
TSS3113	XLOC_001661	GRMZM2G002368	chr1:190028006-190031486	ear	seed	OK	0	0	0.39726	0	5e-05	0.00194506	yes
TSS313	XLOC_000164	GRMZM2G025123	chr1:28596602-28610713	ear	seed	OK	0	0	0.230162	0	0.0042	0.0440406	yes
TSS319	XLOC_000167	GRMZM2G180452	chr1:29254093-29263338	ear	seed	OK	0	0	0.26928	0	0.00125	0.0200445	yes
TSS3202	XLOC_001707	AC234528.1_FG001	chr1:204225290-204240618	ear	seed	OK	0	0	0.163263	0	0.00465	0.047113	yes
TSS3216	XLOC_001715	GRMZM2G149442	chr1:205561250-205565900	ear	seed	OK	0	0	0.274948	0	0.00215	0.0280524	yes
TSS328	XLOC_000172	GRMZM2G096877	chr1:31374397-31378959	ear	seed	OK	0	0	0.232503	0	0.00155	0.0228761	yes
TSS3281	XLOC_001750	GRMZM2G082174	chr1:213654998-213664129	ear	seed	OK	0	0	0.280345	0	0.002	0.026817	yes
TSS3298	XLOC_001759	GRMZM2G124203	chr1:214923322-214929535	ear	seed	OK	0	0	0.271673	0	0.00165	0.0238493	yes
TSS3323	XLOC_001775	GRMZM2G127374	chr1:219571954-219574986	ear	seed	OK	0	0	0.405196	0	0.0013	0.0204815	yes
TSS3596	XLOC_001928	GRMZM2G098084	chr1:254403371-254407478	ear	seed	OK	0	0	0.465252	0	0.00015	0.00465665	yes
TSS3613	XLOC_001937	GRMZM5G892973	chr1:257072514-257077639	ear	seed	OK	0	0	0.400273	0	0.0019	0.0259173	yes
TSS3639	XLOC_001950	GRMZM2G083783	chr1:260618429-260623057	ear	seed	OK	0	0	0.307962	0	0.00025	0.00703348	yes
TSS365	XLOC_000192	GRMZM2G151598	chr1:37924596-37927237	ear	seed	OK	0	0	0.424896	0	0.00115	0.0188242	yes
TSS3712	XLOC_001990	GRMZM2G059981	chr1:269107414-269114606	ear	seed	OK	0	0	0.351857	0	0.0002	0.00580829	yes
TSS3793	XLOC_002031	GRMZM2G146000	chr1:276538379-276541904	ear	seed	OK	0	0	0.276777	0	0.00075	0.0143227	yes
TSS3807	XLOC_002039	GRMZM2G123732	chr1:277849105-277852966	ear	seed	OK	0	0	0.433064	0	5e-05	0.00194506	yes
TSS3834	XLOC_002054	GRMZM2G165619	chr1:281951471-281953384	ear	seed	OK	0	0	0.0914464	0	0.00065	0.0130872	yes
TSS3878	XLOC_002075	GRMZM2G060765	chr1:286665907-286670401	ear	seed	OK	0	0	0.282042	0	0.0002	0.00580829	yes
TSS3889	XLOC_002082	GRMZM2G448927	chr1:287748526-287756692	ear	seed	OK	0	0	0.318288	0	0.002	0.026817	yes
TSS398	XLOC_000212	GRMZM2G043030	chr1:40644663-40649907	ear	seed	OK	0	0	0.354469	0	0.0001	0.00335213	yes
TSS405	XLOC_000216	GRMZM2G077797	chr1:41850830-41852459	ear	seed	OK	0	0	0.281346	0	0.00405	0.0430406	yes
TSS4059	XLOC_002174	GRMZM2G138659	chr10:2249198-2256351	ear	seed	OK	0	0	0.379554	0	5e-05	0.00194506	yes
TSS4177	XLOC_002243	GRMZM2G054393	chr10:25554343-25566619	ear	seed	OK	0	0	0.289416	0	0.00385	0.0413334	yes
TSS4193	XLOC_002252	GRMZM2G060183	chr10:29535656-29538650	ear	seed	OK	0	0	0.441702	0	5e-05	0.00194506	yes
TSS4274	XLOC_002299	GRMZM2G052328	chr10:63399587-63404228	ear	seed	OK	0	0	0.481151	0	5e-05	0.00194506	yes
TSS4285	XLOC_002305	GRMZM2G140612	chr10:66306709-66316730	ear	seed	OK	0	0	0.214819	0	0.00015	0.00465665	yes
TSS4314	XLOC_002324	GRMZM2G042895	chr10:76586651-76589334	ear	seed	OK	0	0	0.600703	0	5e-05	0.00194506	yes
TSS4412	XLOC_002375	AC203570.4_FG005	chr10:90219866-90222660	ear	seed	OK	0	0	0.345188	0	0.0003	0.00784481	yes
TSS4415	XLOC_002377	GRMZM2G083459	chr10:90762019-90767599	ear	seed	OK	0	0	0.294051	0	0.002	0.026817	yes
TSS4502	XLOC_002432	GRMZM2G149543	chr10:111287743-111290732	ear	seed	OK	0	0	0.234617	0	0.00085	0.0154372	yes
TSS457	XLOC_000241	GRMZM2G076537	chr1:47509196-47517542	ear	seed	OK	0	0	0.317865	0	0.00065	0.0130872	yes
TSS4664	XLOC_002521	GRMZM2G320135	chr10:131969866-131973849	ear	seed	OK	0	0	0.410494	0	0.0001	0.00335213	yes
TSS4725	XLOC_002554	GRMZM5G845601	chr10:136877373-136880990	ear	seed	OK	0	0	0.41066	0	5e-05	0.00194506	yes
TSS4735	XLOC_002561	GRMZM2G003124	chr10:137741599-137746794	ear	seed	OK	0	0	0.476982	0	5e-05	0.00194506	yes
TSS4889	XLOC_002636	GRMZM2G008622	chr10:148228709-148237833	ear	seed	OK	0	0	0.242744	0	0.0025	0.0316365	yes
TSS50	XLOC_000029	GRMZM2G087207	chr1:4018177-4025727	ear	seed	OK	0	0	0.205912	0	0.00315	0.0362912	yes
TSS5015	XLOC_002706	GRMZM2G153409	chr10:8448356-8452158	ear	seed	OK	0	0	0.311076	0	0.0003	0.00784481	yes
TSS5055	XLOC_002724	GRMZM2G461966	chr10:12787083-12791480	ear	seed	OK	0	0	0.36915	0	0.0001	0.00335213	yes
TSS5080	XLOC_002737	GRMZM2G005947	chr10:19579271-19589193	ear	seed	OK	0	0	0.295359	0	0.0019	0.0259173	yes
TSS511	XLOC_000270	GRMZM2G010196	chr1:54599052-54605008	ear	seed	OK	0	0	0.211946	0	0.001	0.0170786	yes
TSS5111	XLOC_002756	GRMZM2G120530	chr10:29221470-29228367	ear	seed	OK	0	0	0.23727	0	0.0036	0.0396629	yes
TSS5187	XLOC_002800	GRMZM2G002391	chr10:63228271-63234496	ear	seed	OK	0	0	0.187685	0	0.00425	0.0441972	yes
TSS535	XLOC_000282	GRMZM2G018229	chr1:57553212-57560379	ear	seed	OK	0	0	0.358904	0	0.00055	0.0117895	yes
TSS5372	XLOC_002900	GRMZM2G420801	chr10:101155674-101161290	ear	seed	OK	0	0	0.263982	0	0.00045	0.0102379	yes
TSS5433	XLOC_002931	GRMZM5G845175	chr10:112393912-112402266	ear	seed	OK	0	0	0.354896	0	5e-05	0.00194506	yes
TSS552	XLOC_000294	GRMZM2G102497	chr1:61136035-61140173	ear	seed	OK	0	0	0.375826	0	0.00085	0.0154372	yes
TSS5753	XLOC_003097	GRMZM2G177412	chr10:144614132-144619553	ear	seed	OK	0	0	0.364319	0	0.0008	0.0147848	yes
TSS5777	XLOC_003108	GRMZM2G066981	chr10:146675479-146681693	ear	seed	OK	0	0	0.335486	0	0.00035	0.00861602	yes
TSS5800	XLOC_003122	GRMZM2G150014	chr10:147579014-147582202	ear	seed	OK	0	0	0.221668	0	0.00105	0.0176456	yes
TSS5805	XLOC_003125	GRMZM2G150286	chr10:147607778-147610730	ear	seed	OK	0	0	0.485344	0	5e-05	0.00194506	yes
TSS6008	XLOC_003235	GRMZM2G000052	chr2:8992364-8997974	ear	seed	OK	0	0	0.185516	0	0.0008	0.0147848	yes
TSS6020	XLOC_003242	GRMZM2G007914	chr2:9966002-9974093	ear	seed	OK	0	0	0.228101	0	0.00255	0.0316964	yes
TSS6454	XLOC_003475	GRMZM2G079658	chr2:64605196-64613971	ear	seed	OK	0	0	0.371598	0	0.001	0.0170786	yes
TSS648	XLOC_000340	GRMZM2G149224	chr1:70155423-70164064	ear	seed	OK	0	0	0.31133	0	0.00035	0.00861602	yes
TSS6544	XLOC_003524	GRMZM2G089010	chr2:103960909-103965862	ear	seed	OK	0	0	0.31953	0	0.0004	0.00951245	yes
TSS6673	XLOC_003595	GRMZM5G878825	chr2:153027642-153031638	ear	seed	OK	0	0	0.57174	0	5e-05	0.00194506	yes
TSS6685	XLOC_003604	GRMZM2G052935	chr2:156721228-156727175	ear	seed	OK	0	0	0.266774	0	0.00015	0.00465665	yes
TSS702	XLOC_000367	GRMZM2G087063	chr1:80620073-80623517	ear	seed	OK	0	0	0.371872	0	0.00065	0.0130872	yes
TSS7038	XLOC_003798	GRMZM2G169539	chr2:203256324-203259909	ear	seed	OK	0	0	0.375547	0	0.0015	0.0223475	yes
TSS7077	XLOC_003816	GRMZM2G089159	chr2:206416483-206419977	ear	seed	OK	0	0	0.242919	0	0.00135	0.0208012	yes
TSS7078	XLOC_003817	GRMZM2G327406	chr2:206489612-206497229	ear	seed	OK	0	0	0.53677	0	0.0008	0.0147848	yes
TSS7079	XLOC_003817	GRMZM2G327406	chr2:206489612-206497229	ear	seed	OK	0	0	0.412586	0	0.00175	0.0246723	yes
TSS7141	XLOC_003849	GRMZM2G159218	chr2:211500819-211506485	ear	seed	OK	0	0	0.367351	0	5e-05	0.00194506	yes
TSS7200	XLOC_003877	GRMZM2G057448	chr2:216277722-216285832	ear	seed	OK	0	0	0.354032	0	5e-05	0.00194506	yes
TSS7253	XLOC_003912	GRMZM2G412911	chr2:221064887-221075650	ear	seed	OK	0	0	0.326313	0	0.00425	0.0441972	yes
TSS7288	XLOC_003933	GRMZM2G408768	chr2:224903840-224912937	ear	seed	OK	0	0	0.118092	0	0.0006	0.0125621	yes
TSS7351	XLOC_003971	GRMZM2G025014	chr2:232641411-232644897	ear	seed	OK	0	0	0.318543	0	0.0014	0.0212598	yes
TSS7412	XLOC_004005	GRMZM2G147854	chr2:1330989-1337601	ear	seed	OK	0	0	0.335592	0	0.00015	0.00465665	yes
TSS7483	XLOC_004040	GRMZM5G824964	chr2:6150502-6154914	ear	seed	OK	0	0	0.232419	0	0.00045	0.0102379	yes
TSS7498	XLOC_004048	GRMZM2G164277	chr2:7515446-7528019	ear	seed	OK	0	0	0.210738	0	0.0048	0.0481682	yes
TSS7503	XLOC_004051	GRMZM2G012628	chr2:8578367-8582642	ear	seed	OK	0	0	0.299776	0	0.00015	0.00465665	yes
TSS752	XLOC_000391	GRMZM2G061099	chr1:89285360-89292784	ear	seed	OK	0	0	0.377164	0	0.00125	0.0200445	yes
TSS7520	XLOC_004062	AC187212.3_FG004	chr2:9611778-9615802	ear	seed	OK	0	0	0.430904	0	0.0002	0.00580829	yes
TSS7657	XLOC_004134	GRMZM5G857992	chr2:21035611-21041508	ear	seed	OK	0	0	0.302032	0	0.00265	0.0324278	yes
TSS7736	XLOC_004178	GRMZM2G147268	chr2:29261609-29271087	ear	seed	OK	0	0	0.631832	0	0.00015	0.00465665	yes
TSS7871	XLOC_004250	GRMZM2G345238	chr2:44546841-44561995	ear	seed	OK	0	0	0.146944	0	0.00265	0.0324278	yes
TSS7897	XLOC_004265	GRMZM2G021834	chr2:48426206-48430872	ear	seed	OK	0	0	0.462033	0	0.0005	0.0110561	yes
TSS8003	XLOC_004319	GRMZM2G000980	chr2:71784318-71790519	ear	seed	OK	0	0	0.310585	0	0.00075	0.0143227	yes
TSS8060	XLOC_004353	GRMZM2G365957	chr2:103336540-103343255	ear	seed	OK	0	0	0.283139	0	0.0041	0.0434255	yes
TSS8176	XLOC_004422	GRMZM2G092581	chr2:144800081-144803711	ear	seed	OK	0	0	0.295302	0	0.0018	0.0250965	yes
TSS8378	XLOC_004530	AC190999.2_FG004	chr2:183928640-183945423	ear	seed	OK	0	0	0.198497	0	0.0014	0.0212598	yes
TSS8411	XLOC_004549	GRMZM2G137558	chr2:188414452-188419317	ear	seed	OK	0	0	0.25784	0	0.00455	0.0465489	yes
TSS8415	XLOC_004551	GRMZM5G827575	chr2:188820703-188823503	ear	seed	OK	0	0	0.307784	0	0.0013	0.0204815	yes
TSS8470	XLOC_004584	GRMZM2G063533	chr2:195830005-195834860	ear	seed	OK	0	0	0.334309	0	0.0046	0.0466815	yes
TSS8485	XLOC_004592	GRMZM2G158679	chr2:196872260-196876481	ear	seed	OK	0	0	0.172824	0	0.00215	0.0280524	yes
TSS8533	XLOC_004612	GRMZM2G105869	chr2:199385965-199389591	ear	seed	OK	0	0	0.463003	0	5e-05	0.00194506	yes
TSS8558	XLOC_004624	GRMZM2G480809	chr2:202283526-202299298	ear	seed	OK	0	0	0.129398	0	0.00085	0.0154372	yes
TSS856	XLOC_000447	GRMZM2G160336	chr1:117431256-117434032	ear	seed	OK	0	0	0.252297	0	0.00445	0.0456741	yes
TSS8642	XLOC_004670	GRMZM2G096123	chr2:210953487-210959929	ear	seed	OK	0	0	0.411346	0	5e-05	0.00194506	yes
TSS8670	XLOC_004684	GRMZM2G044126	chr2:212536222-212541130	ear	seed	OK	0	0	0.196452	0	0.00255	0.0316964	yes
TSS8671	XLOC_004685	GRMZM2G044198	chr2:212548340-212551989	ear	seed	OK	0	0	0.352256	0	0.00135	0.0208012	yes
TSS8750	XLOC_004729	GRMZM2G512993	chr2:222970933-222974790	ear	seed	OK	0	0	0.374853	0	0.001	0.0170786	yes
TSS8798	XLOC_004755	GRMZM2G078946	chr2:228810070-228819072	ear	seed	OK	0	0	0.490927	0	5e-05	0.00194506	yes
TSS8853	XLOC_004785	GRMZM2G082853	chr2:232971572-232976166	ear	seed	OK	0	0	0.290568	0	0.0004	0.00951245	yes
TSS8854	XLOC_004786	GRMZM2G414496	chr2:233104091-233115826	ear	seed	OK	0	0	0.287184	0	0.0013	0.0204815	yes
TSS8866	XLOC_004793	GRMZM2G022041	chr2:233793730-233801607	ear	seed	OK	0	0	0.405862	0	5e-05	0.00194506	yes
TSS888	XLOC_000468	GRMZM2G152526	chr1:143622236-143627096	ear	seed	OK	0	0	0.256115	0	0.00055	0.0117895	yes
TSS8899	XLOC_004809	GRMZM2G034572	chr2:236965087-236973330	ear	seed	OK	0	0	0.296345	0	0.00425	0.0441972	yes
TSS8956	XLOC_004839	GRMZM2G093405	chr3:3884773-3888814	ear	seed	OK	0	0	0.388187	0	0.0001	0.00335213	yes
TSS9007	XLOC_004866	GRMZM2G083763	chr3:8874392-8879162	ear	seed	OK	0	0	0.183012	0	0.0044	0.0453085	yes
TSS9026	XLOC_004875	GRMZM5G832672	chr3:9379234-9383829	ear	seed	OK	0	0	0.412664	0	5e-05	0.00194506	yes
TSS9039	XLOC_004884	GRMZM2G029135	chr3:10216239-10223159	ear	seed	OK	0	0	0.390567	0	0.00055	0.0117895	yes
TSS9181	XLOC_004961	GRMZM2G013471	chr3:29968940-29973531	ear	seed	OK	0	0	0.371829	0	0.0001	0.00335213	yes
TSS9204	XLOC_004972	EF517601.1_FG015	chr3:34669207-34675080	ear	seed	OK	0	0	0.352463	0	0.0004	0.00951245	yes
TSS9303	XLOC_005021	GRMZM2G134618	chr3:58561417-58565055	ear	seed	OK	0	0	0.280337	0	0.00035	0.00861602	yes
TSS933	XLOC_000495	GRMZM2G703783	chr1:161909529-161911978	ear	seed	OK	0	0	0.385255	0	0.0046	0.0466815	yes
TSS9357	XLOC_005053	GRMZM5G877597	chr3:87977526-87986085	ear	seed	OK	0	0	0.345524	0	5e-05	0.00194506	yes
TSS9369	XLOC_005060	GRMZM2G435771	chr3:90056438-90060131	ear	seed	OK	0	0	0.268476	0	0.00355	0.0393875	yes
TSS9484	XLOC_005129	GRMZM2G084606	chr3:135500284-135511266	ear	seed	OK	0	0	0.321739	0	5e-05	0.00194506	yes
TSS9543	XLOC_005165	GRMZM2G171484	chr3:146595174-146597478	ear	seed	OK	0	0	0.203467	0	0.00395	0.0421914	yes
TSS975	XLOC_000521	GRMZM2G052619	chr1:170822991-170828978	ear	seed	OK	0	0	0.274203	0	0.00095	0.0167232	yes
TSS9785	XLOC_005289	GRMZM2G014454	chr3:181677491-181688619	ear	seed	OK	0	0	0.257193	0	0.00305	0.0356607	yes
TSS986	XLOC_000528	GRMZM2G003656	chr1:173212481-173217749	ear	seed	OK	0	0	0.348052	0	5e-05	0.00194506	yes
TSS990	XLOC_000530	GRMZM2G088375	chr1:174300770-174307372	ear	seed	OK	0	0	0.363298	0	0.005	0.049622	yes
TSS9933	XLOC_005370	GRMZM2G127665	chr3:196137187-196148915	ear	seed	OK	0	0	0.303162	0	0.0038	0.0409361	yes

## Sheet: embryo_vs_8tissues
test_id	gene_id	gene	locus	sample_1	sample_2	status	value_1	value_2	sqrt(JS)	test_stat	p_value	q_value	significant
TSS10085	XLOC_005454	GRMZM2G040261	chr3:211729197-211733835	ear	embryo	OK	0	0	0.456076	0	5e-05	0.0117722	yes
TSS1025	XLOC_000548	GRMZM2G423472	chr1:180688252-180695246	ear	embryo	OK	0	0	0.497988	0	5e-05	0.0117722	yes
TSS10526	XLOC_005671	GRMZM2G061758	chr3:25122371-25124417	ear	embryo	OK	0	0	0.607801	0	5e-05	0.0117722	yes
TSS11436	XLOC_006148	GRMZM2G054221	chr3:202711061-202715889	ear	embryo	OK	0	0	0.576073	0	5e-05	0.0117722	yes
TSS11818	XLOC_006352	GRMZM2G006480	chr4:3888470-3894571	ear	embryo	OK	0	0	0.338766	0	0.00035	0.0364746	yes
TSS12235	XLOC_006578	GRMZM2G013214	chr4:79441554-79445144	ear	embryo	OK	0	0	0.454025	0	0.0002	0.0295674	yes
TSS12291	XLOC_006608	GRMZM2G028766	chr4:102065764-102092273	ear	embryo	OK	0	0	0.337516	0	0.00045	0.0454071	yes
TSS12536	XLOC_006750	GRMZM2G111774	chr4:165497766-165501037	ear	embryo	OK	0	0	0.387114	0	0.0002	0.0295674	yes
TSS13045	XLOC_007028	GRMZM2G143522	chr4:234887645-234890897	ear	embryo	OK	0	0	0.413014	0	5e-05	0.0117722	yes
TSS13210	XLOC_007117	GRMZM2G399677	chr4:6415165-6423264	ear	embryo	OK	0	0	0.314049	0	0.00035	0.0364746	yes
TSS14020	XLOC_007558	GRMZM2G111720	chr4:183398071-183408829	ear	embryo	OK	0	0	0.403461	0	5e-05	0.0117722	yes
TSS14092	XLOC_007598	GRMZM2G051697	chr4:188313127-188318538	ear	embryo	OK	0	0	0.615838	0	5e-05	0.0117722	yes
TSS14525	XLOC_007834	GRMZM2G022054	chr5:754961-757870	ear	embryo	OK	0	0	0.289756	0	0.00035	0.0364746	yes
TSS14852	XLOC_008011	GRMZM2G146648	chr5:18005614-18009958	ear	embryo	OK	0	0	0.616686	0	5e-05	0.0117722	yes
TSS15402	XLOC_008309	GRMZM2G459755	chr5:134482399-134492025	ear	embryo	OK	0	0	0.416127	0	5e-05	0.0117722	yes
TSS156	XLOC_000079	GRMZM2G172410,GRMZM2G172448	chr1:12971615-12993574	ear	embryo	OK	0	0	0.407512	0	5e-05	0.0117722	yes
TSS16564	XLOC_008942	GRMZM2G046511	chr5:49086602-49095305	ear	embryo	OK	0	0	0.639754	0	5e-05	0.0117722	yes
TSS16977	XLOC_009173	GRMZM2G411333	chr5:160161351-160166588	ear	embryo	OK	0	0	0.4389	0	5e-05	0.0117722	yes
TSS16992	XLOC_009184	GRMZM2G024444	chr5:162834737-162849701	ear	embryo	OK	0	0	0.523601	0	0.00015	0.0257716	yes
TSS17508	XLOC_009459	GRMZM2G467756	chr5:214077456-214082017	ear	embryo	OK	0	0	0.412811	0	0.0001	0.0192636	yes
TSS17631	XLOC_009527	GRMZM2G009725	chr6:14761415-14767034	ear	embryo	OK	0	0	0.387811	0	0.0004	0.0410129	yes
TSS17836	XLOC_009639	GRMZM2G120187	chr6:71792318-71797141	ear	embryo	OK	0	0	0.52187	0	0.00035	0.0364746	yes
TSS18859	XLOC_010193	GRMZM2G013801	chr6:27458246-27461856	ear	embryo	OK	0	0	0.4019	0	0.0005	0.0481591	yes
TSS1891	XLOC_001013	GRMZM2G092663	chr1:290552760-290555628	ear	embryo	OK	0	0	0.397425	0	0.00035	0.0364746	yes
TSS19328	XLOC_010452	GRMZM2G177026	chr6:125268813-125272634	ear	embryo	OK	0	0	0.34594	0	0.00035	0.0364746	yes
TSS19416	XLOC_010506	GRMZM2G509874	chr6:136371268-136376137	ear	embryo	OK	0	0	0.530365	0	5e-05	0.0117722	yes
TSS19772	XLOC_010695	GRMZM2G079583	chr6:164144981-164149683	ear	embryo	OK	0	0	0.620572	0	5e-05	0.0117722	yes
TSS21323	XLOC_011534	GRMZM2G004475	chr7:98407440-98418821	ear	embryo	OK	0	0	0.40677	0	5e-05	0.0117722	yes
TSS22119	XLOC_011954	GRMZM5G883871	chr8:11386621-11393262	ear	embryo	OK	0	0	0.435999	0	0.0005	0.0481591	yes
TSS22845	XLOC_012344	GRMZM2G052844	chr8:144537115-144540579	ear	embryo	OK	0	0	0.260544	0	5e-05	0.0117722	yes
TSS22958	XLOC_012404	GRMZM2G166383	chr8:156042446-156053195	ear	embryo	OK	0	0	0.610107	0	5e-05	0.0117722	yes
TSS23496	XLOC_012702	GRMZM2G018228	chr8:28522945-28526321	ear	embryo	OK	0	0	0.628371	0	5e-05	0.0117722	yes
TSS24311	XLOC_013159	GRMZM2G133249	chr8:172180783-172203275	ear	embryo	OK	0	0	0.469344	0	5e-05	0.0117722	yes
TSS24542	XLOC_013287	GRMZM5G825515	chr9:25264302-25270910	ear	embryo	OK	0	0	0.58792	0	5e-05	0.0117722	yes
TSS25647	XLOC_013883	GRMZM2G376416	chr9:58140574-58143454	ear	embryo	OK	0	0	0.412957	0	0.0002	0.0295674	yes
TSS25986	XLOC_014066	GRMZM2G058522	chr9:129274385-129278111	ear	embryo	OK	0	0	0.478306	0	5e-05	0.0117722	yes
TSS26097	XLOC_014121	GRMZM2G063875	chr9:139511132-139519841	ear	embryo	OK	0	0	0.525626	0	5e-05	0.0117722	yes
TSS3001	XLOC_001610	GRMZM2G003509	chr1:173226505-173239172	ear	embryo	OK	0	0	0.26964	0	0.0003	0.0364746	yes
TSS3113	XLOC_001661	GRMZM2G002368	chr1:190028006-190031486	ear	embryo	OK	0	0	0.404638	0	0.0001	0.0192636	yes
TSS319	XLOC_000167	GRMZM2G180452	chr1:29254093-29263338	ear	embryo	OK	0	0	0.329844	0	0.00035	0.0364746	yes
TSS6673	XLOC_003595	GRMZM5G878825	chr2:153027642-153031638	ear	embryo	OK	0	0	0.464891	0	0.0001	0.0192636	yes
TSS7200	XLOC_003877	GRMZM2G057448	chr2:216277722-216285832	ear	embryo	OK	0	0	0.36874	0	0.0003	0.0364746	yes
TSS8577	XLOC_004633	GRMZM5G821027	chr2:204174247-204177403	ear	embryo	OK	0	0	0.299096	0	0.0003	0.0364746	yes
TSS933	XLOC_000495	GRMZM2G703783	chr1:161909529-161911978	ear	embryo	OK	0	0	0.395861	0	0.0003	0.0364746	yes
TSS996	XLOC_000532	GRMZM2G008250	chr1:174845585-174851091	ear	embryo	OK	0	0	0.324861	0	0.0005	0.0481591	yes
TSS10053	XLOC_005436	GRMZM2G077607	chr3:208612675-208619156	embryo	endosperm	OK	0	0	0.394863	0	5e-05	0.00519239	yes
TSS10178	XLOC_005495	GRMZM2G095534	chr3:220129504-220135614	embryo	endosperm	OK	0	0	0.225902	0	0.0003	0.023885	yes
TSS10261	XLOC_005532	GRMZM2G078826	chr3:226476511-226482173	embryo	endosperm	OK	0	0	0.108722	0	0.00105	0.0482293	yes
TSS10507	XLOC_005662	GRMZM2G098088	chr3:21856173-21862969	embryo	endosperm	OK	0	0	0.326961	0	5e-05	0.00519239	yes
TSS10547	XLOC_005684	GRMZM2G416677	chr3:29574301-29577455	embryo	endosperm	OK	0	0	0.333403	0	0.0001	0.00974898	yes
TSS12255	XLOC_006588	GRMZM2G068455	chr4:83505661-83508687	embryo	endosperm	OK	0	0	0.189785	0	0.0005	0.0310195	yes
TSS12462	XLOC_006706	GRMZM2G137029	chr4:155377157-155382609	embryo	endosperm	OK	0	0	0.244823	0	0.0003	0.023885	yes
TSS12725	XLOC_006851	GRMZM2G044862	chr4:184539998-184551207	embryo	endosperm	OK	0	0	0.45386	0	5e-05	0.00519239	yes
TSS14601	XLOC_007871	GRMZM5G854045	chr5:3086843-3092258	embryo	endosperm	OK	0	0	0.315992	0	5e-05	0.00519239	yes
TSS1488	XLOC_000799	GRMZM2G011559	chr1:246470623-246475416	embryo	endosperm	OK	0	0	0.250689	0	0.00065	0.0369649	yes
TSS15626	XLOC_008439	GRMZM2G115755,GRMZM2G115809	chr5:181830442-181840143	embryo	endosperm	OK	0	0	0.48165	0	5e-05	0.00519239	yes
TSS15864	XLOC_008556	GRMZM2G029029	chr5:204083845-204089063	embryo	endosperm	OK	0	0	0.399084	0	5e-05	0.00519239	yes
TSS16168	XLOC_008725	GRMZM2G003002	chr5:4094237-4102456	embryo	endosperm	OK	0	0	0.30748	0	0.00015	0.0135198	yes
TSS16220	XLOC_008755	GRMZM2G371935	chr5:6899041-6912268	embryo	endosperm	OK	0	0	0.285434	0	5e-05	0.00519239	yes
TSS16312	XLOC_008807	GRMZM2G170338	chr5:13396108-13400180	embryo	endosperm	OK	0	0	0.427436	0	0.0008	0.0402274	yes
TSS16333	XLOC_008818	GRMZM2G157310	chr5:16216680-16221686	embryo	endosperm	OK	0	0	0.169876	0	0.0005	0.0310195	yes
TSS16625	XLOC_008973	GRMZM2G053500	chr5:60029070-60035518	embryo	endosperm	OK	0	0	0.192049	0	0.0005	0.0310195	yes
TSS16658	XLOC_008990	GRMZM2G036991	chr5:63708632-63713912	embryo	endosperm	OK	0	0	0.617881	0	5e-05	0.00519239	yes
TSS1689	XLOC_000907	GRMZM2G044569	chr1:268876525-268882760	embryo	endosperm	OK	0	0	0.226283	0	0.00075	0.0389429	yes
TSS17307	XLOC_009362	GRMZM2G347767	chr5:200865056-200872500	embryo	endosperm	OK	0	0	0.501004	0	5e-05	0.00519239	yes
TSS17560	XLOC_009488	GRMZM2G133919	chr5:216692061-216702198	embryo	endosperm	OK	0	0	0.170164	0	0.00075	0.0389429	yes
TSS17689	XLOC_009555	GRMZM2G313448	chr6:28140905-28148360	embryo	endosperm	OK	0	0	0.463166	0	5e-05	0.00519239	yes
TSS1922	XLOC_001031	GRMZM2G156937	chr1:294636523-294646530	embryo	endosperm	OK	0	0	0.494458	0	5e-05	0.00519239	yes
TSS19335	XLOC_010456	GRMZM2G040702	chr6:126148309-126153879	embryo	endosperm	OK	0	0	0.353212	0	5e-05	0.00519239	yes
TSS19417	XLOC_010507	GRMZM2G045916,GRMZM2G045932	chr6:136378493-136382131	embryo	endosperm	OK	0	0	0.322677	0	0.00055	0.0324364	yes
TSS19525	XLOC_010569	GRMZM2G147961	chr6:147421375-147426426	embryo	endosperm	OK	0	0	0.203241	0	0.00095	0.0444917	yes
TSS19896	XLOC_010767	GRMZM5G854277	chr7:6350340-6357400	embryo	endosperm	OK	0	0	0.507469	0	5e-05	0.00519239	yes
TSS20618	XLOC_011151	GRMZM2G180724	chr7:149272243-149276442	embryo	endosperm	OK	0	0	0.274908	0	0.00025	0.0213259	yes
TSS20674	XLOC_011182	GRMZM2G000361	chr7:155587748-155594960	embryo	endosperm	OK	0	0	0.511768	0	5e-05	0.00519239	yes
TSS20804	XLOC_011250	GRMZM2G111224	chr7:165359537-165369222	embryo	endosperm	OK	0	0	0.163923	0	0.00035	0.0249545	yes
TSS22482	XLOC_012151	GRMZM2G023755	chr8:94435191-94444483	embryo	endosperm	OK	0	0	0.779964	0	5e-05	0.00519239	yes
TSS22615	XLOC_012223	GRMZM2G340598	chr8:118556668-118561767	embryo	endosperm	OK	0	0	0.396434	0	5e-05	0.00519239	yes
TSS23069	XLOC_012467	GRMZM5G884972	chr8:163716078-163724369	embryo	endosperm	OK	0	0	0.165284	0	0.00055	0.0324364	yes
TSS24452	XLOC_013236	GRMZM2G061472	chr9:11920297-11930055	embryo	endosperm	OK	0	0	0.328655	0	5e-05	0.00519239	yes
TSS24932	XLOC_013510	GRMZM2G078890	chr9:123102052-123109027	embryo	endosperm	OK	0	0	0.481787	0	5e-05	0.00519239	yes
TSS25059	XLOC_013572	GRMZM2G011071	chr9:138706347-138710153	embryo	endosperm	OK	0	0	0.303665	0	0.00065	0.0369649	yes
TSS25211	XLOC_013646	AC235544.1_FG004	chr9:149484154-149488482	embryo	endosperm	OK	0	0	0.278277	0	0.0011	0.0495726	yes
TSS25511	XLOC_013801	GRMZM2G103475,GRMZM5G899300	chr9:20596990-20610056	embryo	endosperm	OK	0	0	0.470426	0	5e-05	0.00519239	yes
TSS25987	XLOC_014067	GRMZM2G141328	chr9:129344028-129349823	embryo	endosperm	OK	0	0	0.297963	0	5e-05	0.00519239	yes
TSS26148	XLOC_014151	GRMZM2G164821	chr9:144078454-144082859	embryo	endosperm	OK	0	0	0.081933	0	0.00035	0.0249545	yes
TSS2639	XLOC_001398	GRMZM2G003530	chr1:68435521-68440085	embryo	endosperm	OK	0	0	0.353499	0	5e-05	0.00519239	yes
TSS2926	XLOC_001564	GRMZM2G093038	chr1:156872581-156874284	embryo	endosperm	OK	0	0	0.325254	0	0.00035	0.0249545	yes
TSS3883	XLOC_002078	GRMZM2G178415	chr1:287289610-287297122	embryo	endosperm	OK	0	0	0.515868	0	5e-05	0.00519239	yes
TSS4079	XLOC_002185	GRMZM5G873586	chr10:3272760-3278718	embryo	endosperm	OK	0	0	0.310268	0	5e-05	0.00519239	yes
TSS4285	XLOC_002305	GRMZM2G140612	chr10:66306709-66316730	embryo	endosperm	OK	0	0	0.262014	0	5e-05	0.00519239	yes
TSS4349	XLOC_002342	GRMZM2G058647	chr10:80864535-80873070	embryo	endosperm	OK	0	0	0.650818	0	5e-05	0.00519239	yes
TSS5556	XLOC_002993	GRMZM2G403953	chr10:129345801-129354178	embryo	endosperm	OK	0	0	0.127852	0	0.00055	0.0324364	yes
TSS5686	XLOC_003061	GRMZM2G129147	chr10:140967940-140972670	embryo	endosperm	OK	0	0	0.586671	0	5e-05	0.00519239	yes
TSS5901	XLOC_003177	GRMZM2G102349	chr2:2782779-2790998	embryo	endosperm	OK	0	0	0.192761	0	0.00085	0.0418603	yes
TSS6655	XLOC_003584	GRMZM2G147446	chr2:148863760-148867724	embryo	endosperm	OK	0	0	0.20279	0	0.00035	0.0249545	yes
TSS6723	XLOC_003628	GRMZM2G048928	chr2:166336988-166350369	embryo	endosperm	OK	0	0	0.348227	0	5e-05	0.00519239	yes
TSS6960	XLOC_003756	GRMZM2G034260	chr2:195046572-195052861	embryo	endosperm	OK	0	0	0.107611	0	0.0006	0.0349537	yes
TSS7122	XLOC_003840	GRMZM2G412888	chr2:210834163-210840264	embryo	endosperm	OK	0	0	0.181916	0	0.0003	0.023885	yes
TSS7194	XLOC_003873	GRMZM2G327635	chr2:215398669-215408946	embryo	endosperm	OK	0	0	0.33375	0	5e-05	0.00519239	yes
TSS7340	XLOC_003966	GRMZM5G843555	chr2:232364322-232367104	embryo	endosperm	OK	0	0	0.381079	0	0.0009	0.0434273	yes
TSS7871	XLOC_004250	GRMZM2G345238	chr2:44546841-44561995	embryo	endosperm	OK	0	0	0.14276	0	0.00095	0.0444917	yes
TSS7898	XLOC_004265	GRMZM2G021834	chr2:48426206-48430872	embryo	endosperm	OK	0	0	0.294992	0	0.00075	0.0389429	yes
TSS9412	XLOC_005087	GRMZM2G502563	chr3:119171160-119179923	embryo	endosperm	OK	0	0	0.571239	0	5e-05	0.00519239	yes
TSS9790	XLOC_005293	GRMZM2G127034	chr3:182032376-182045543	embryo	endosperm	OK	0	0	0.352613	0	5e-05	0.00519239	yes
TSS10000	XLOC_005402	GRMZM2G171426	chr3:201782881-201789390	embryo	leaf	OK	0	0	0.224538	0	0.00095	0.0112817	yes
TSS10005	XLOC_005406	GRMZM2G055276	chr3:202432670-202436132	embryo	leaf	OK	0	0	0.4341	0	5e-05	0.00112569	yes
TSS10073	XLOC_005446	GRMZM5G804976	chr3:209968805-209974649	embryo	leaf	OK	0	0	0.546278	0	5e-05	0.00112569	yes
TSS10147	XLOC_005480	GRMZM2G377539	chr3:217788415-217806941	embryo	leaf	OK	0	0	0.249981	0	0.00215	0.0200296	yes
TSS10158	XLOC_005483	GRMZM2G057853	chr3:218004260-218018527	embryo	leaf	OK	0	0	0.444375	0	5e-05	0.00112569	yes
TSS10191	XLOC_005503	GRMZM2G019501	chr3:221618669-221623128	embryo	leaf	OK	0	0	0.573104	0	5e-05	0.00112569	yes
TSS10196	XLOC_005504	GRMZM2G366935	chr3:221677727-221683300	embryo	leaf	OK	0	0	0.339048	0	0.0016	0.0162863	yes
TSS10214	XLOC_005512	GRMZM2G142334	chr3:223171443-223180032	embryo	leaf	OK	0	0	0.157901	0	0.0007	0.00900556	yes
TSS1025	XLOC_000548	GRMZM2G423472	chr1:180688252-180695246	embryo	leaf	OK	0	0	0.472036	0	0.00025	0.00404239	yes
TSS10259	XLOC_005531	GRMZM2G030596	chr3:226245385-226266726	embryo	leaf	OK	0	0	0.173642	0	0.00665	0.0441789	yes
TSS10307	XLOC_005557	GRMZM2G177912	chr3:230506091-230512285	embryo	leaf	OK	0	0	0.371731	0	5e-05	0.00112569	yes
TSS10324	XLOC_005566	GRMZM5G899349	chr3:232072063-232075914	embryo	leaf	OK	0	0	0.211808	0	0.0059	0.040568	yes
TSS10346	XLOC_005582	GRMZM2G153138	chr3:2070347-2079593	embryo	leaf	OK	0	0	0.101718	0	0.00255	0.0225569	yes
TSS1040	XLOC_000555	GRMZM2G136366	chr1:182282945-182294364	embryo	leaf	OK	0	0	0.356666	0	0.002	0.0190987	yes
TSS10406	XLOC_005610	GRMZM2G169859	chr3:6779986-6782948	embryo	leaf	OK	0	0	0.443255	0	5e-05	0.00112569	yes
TSS1044	XLOC_000557	GRMZM2G301098	chr1:182419598-182424512	embryo	leaf	OK	0	0	0.313503	0	0.0006	0.00805466	yes
TSS10493	XLOC_005653	GRMZM2G380195	chr3:18002824-18010325	embryo	leaf	OK	0	0	0.232619	0	0.00495	0.0357017	yes
TSS10532	XLOC_005675	GRMZM2G110834	chr3:26443998-26452983	embryo	leaf	OK	0	0	0.441083	0	5e-05	0.00112569	yes
TSS10560	XLOC_005688	GRMZM2G120304	chr3:31898208-31901868	embryo	leaf	OK	0	0	0.408775	0	0.00015	0.00276307	yes
TSS10606	XLOC_005709	GRMZM2G145756	chr3:37161066-37169112	embryo	leaf	OK	0	0	0.322113	0	0.0033	0.0273621	yes
TSS10668	XLOC_005743	GRMZM2G133802	chr3:47736538-47740231	embryo	leaf	OK	0	0	0.229917	0	0.00275	0.0239987	yes
TSS1068	XLOC_000573	GRMZM2G142507	chr1:187380509-187384713	embryo	leaf	OK	0	0	0.743731	0	5e-05	0.00112569	yes
TSS10684	XLOC_005752	GRMZM2G119894	chr3:50092625-50099520	embryo	leaf	OK	0	0	0.242164	0	0.0057	0.0397834	yes
TSS10694	XLOC_005758	GRMZM2G096010	chr3:55155139-55167744	embryo	leaf	OK	0	0	0.465288	0	5e-05	0.00112569	yes
TSS10710	XLOC_005767	GRMZM2G165746	chr3:60251383-60259946	embryo	leaf	OK	0	0	0.334155	0	0.0028	0.0242717	yes
TSS10746	XLOC_005786	GRMZM2G165751	chr3:83581677-83583183	embryo	leaf	OK	0	0	0.310474	0	0.00065	0.00846305	yes
TSS10747	XLOC_005787	AC216864.2_FG008	chr3:86836136-86838072	embryo	leaf	OK	0	0	0.449557	0	5e-05	0.00112569	yes
TSS10813	XLOC_005822	GRMZM2G405385	chr3:114351375-114356282	embryo	leaf	OK	0	0	0.584851	0	5e-05	0.00112569	yes
TSS10819	XLOC_005826	GRMZM2G116574	chr3:116980433-116991982	embryo	leaf	OK	0	0	0.381365	0	5e-05	0.00112569	yes
TSS1084	XLOC_000578	AC234203.1_FG009	chr1:188059041-188067305	embryo	leaf	OK	0	0	0.284946	0	0.00785	0.049513	yes
TSS1091	XLOC_000582	GRMZM2G124557	chr1:189351705-189360273	embryo	leaf	OK	0	0	0.316765	0	0.00615	0.0417556	yes
TSS10926	XLOC_005885	GRMZM2G360698	chr3:142423257-142431648	embryo	leaf	OK	0	0	0.499586	0	5e-05	0.00112569	yes
TSS10993	XLOC_005915	GRMZM5G822970	chr3:150874432-150884668	embryo	leaf	OK	0	0	0.372742	0	0.0004	0.00581525	yes
TSS11011	XLOC_005923	GRMZM2G146280	chr3:154971947-154980851	embryo	leaf	OK	0	0	0.307954	0	0.0004	0.00581525	yes
TSS11013	XLOC_005924	GRMZM2G135095	chr3:155506098-155516973	embryo	leaf	OK	0	0	0.377158	0	5e-05	0.00112569	yes
TSS11064	XLOC_005950	GRMZM2G084134	chr3:161363559-161370201	embryo	leaf	OK	0	0	0.313626	0	0.0001	0.00202625	yes
TSS11089	XLOC_005961	GRMZM2G164165	chr3:164476706-164482177	embryo	leaf	OK	0	0	0.326093	0	0.00375	0.0295803	yes
TSS11144	XLOC_005990	GRMZM2G138161	chr3:171709305-171716930	embryo	leaf	OK	0	0	0.383874	0	5e-05	0.00112569	yes
TSS1119	XLOC_000598	GRMZM2G012123	chr1:193033015-193047119	embryo	leaf	OK	0	0	0.255568	0	0.00585	0.0403526	yes
TSS11191	XLOC_006015	GRMZM5G893764	chr3:175629360-175637505	embryo	leaf	OK	0	0	0.228076	0	0.0069	0.0452372	yes
TSS112	XLOC_000058	GRMZM2G038485	chr1:10088380-10089806	embryo	leaf	OK	0	0	0.583394	0	5e-05	0.00112569	yes
TSS11263	XLOC_006054	GRMZM2G014979	chr3:184152850-184155323	embryo	leaf	OK	0	0	0.26008	0	0.00395	0.030563	yes
TSS11366	XLOC_006115	GRMZM2G022777	chr3:196047076-196052216	embryo	leaf	OK	0	0	0.386907	0	0.0048	0.0348524	yes
TSS11394	XLOC_006128	GRMZM5G836674	chr3:199649656-199660228	embryo	leaf	OK	0	0	0.293874	0	5e-05	0.00112569	yes
TSS11435	XLOC_006148	GRMZM2G054221	chr3:202711061-202715889	embryo	leaf	OK	0	0	0.337559	0	0.0002	0.00336831	yes
TSS11449	XLOC_006157	GRMZM2G027023	chr3:204297991-204302420	embryo	leaf	OK	0	0	0.2353	0	0.00585	0.0403526	yes
TSS1148	XLOC_000611	GRMZM2G080565	chr1:195775613-195780330	embryo	leaf	OK	0	0	0.28691	0	0.001	0.0116829	yes
TSS11501	XLOC_006181	GRMZM2G150160	chr3:208413214-208417319	embryo	leaf	OK	0	0	0.259986	0	0.00065	0.00846305	yes
TSS11520	XLOC_006193	GRMZM2G148796	chr3:210416390-210419425	embryo	leaf	OK	0	0	0.339343	0	5e-05	0.00112569	yes
TSS1158	XLOC_000616	GRMZM2G153823	chr1:196244741-196248367	embryo	leaf	OK	0	0	0.361243	0	5e-05	0.00112569	yes
TSS11617	XLOC_006243	GRMZM5G856738	chr3:217699720-217705353	embryo	leaf	OK	0	0	0.30261	0	0.00025	0.00404239	yes
TSS11680	XLOC_006281	GRMZM2G361398	chr3:224119607-224134242	embryo	leaf	OK	0	0	0.322092	0	0.0001	0.00202625	yes
TSS11874	XLOC_006377	GRMZM2G011364	chr4:5702729-5707804	embryo	leaf	OK	0	0	0.329829	0	0.00055	0.00750779	yes
TSS11877	XLOC_006380	AC218998.2_FG007	chr4:6059742-6074941	embryo	leaf	OK	0	0	0.253535	0	0.0023	0.0210045	yes
TSS11919	XLOC_006404	GRMZM2G025154	chr4:13162603-13167644	embryo	leaf	OK	0	0	0.338964	0	0.0034	0.0279412	yes
TSS11922	XLOC_006406	GRMZM2G176698	chr4:14111957-14126640	embryo	leaf	OK	0	0	0.24116	0	0.00335	0.0275652	yes
TSS1201	XLOC_000641	GRMZM2G148896	chr1:201735766-201740472	embryo	leaf	OK	0	0	0.473625	0	5e-05	0.00112569	yes
TSS12011	XLOC_006454	GRMZM2G008279	chr4:29894854-29897980	embryo	leaf	OK	0	0	0.248507	0	0.00685	0.045046	yes
TSS1203	XLOC_000642	GRMZM2G056686	chr1:201868095-201873141	embryo	leaf	OK	0	0	0.312363	0	0.0005	0.00698707	yes
TSS12086	XLOC_006496	GRMZM2G135547	chr4:39596594-39604939	embryo	leaf	OK	0	0	0.501242	0	5e-05	0.00112569	yes
TSS12099	XLOC_006503	GRMZM2G174202	chr4:41661600-41672159	embryo	leaf	OK	0	0	0.30474	0	0.0003	0.00466475	yes
TSS12104	XLOC_006506	GRMZM2G155931	chr4:43055758-43058008	embryo	leaf	OK	0	0	0.453833	0	5e-05	0.00112569	yes
TSS12113	XLOC_006512	GRMZM2G139505	chr4:45533567-45535705	embryo	leaf	OK	0	0	0.375575	0	5e-05	0.00112569	yes
TSS12146	XLOC_006533	GRMZM2G423027	chr4:53955400-53962223	embryo	leaf	OK	0	0	0.253714	0	0.00205	0.0193482	yes
TSS12166	XLOC_006544	GRMZM2G020460	chr4:61097557-61104179	embryo	leaf	OK	0	0	0.331378	0	0.00345	0.0279972	yes
TSS12235	XLOC_006578	GRMZM2G013214	chr4:79441554-79445144	embryo	leaf	OK	0	0	0.466022	0	0.00105	0.0119863	yes
TSS1231	XLOC_000658	GRMZM2G025488	chr1:205683406-205693739	embryo	leaf	OK	0	0	0.272039	0	0.0057	0.0397834	yes
TSS12383	XLOC_006661	GRMZM2G094083	chr4:139476669-139482993	embryo	leaf	OK	0	0	0.269728	0	0.00035	0.00525324	yes
TSS12469	XLOC_006712	GRMZM2G081037	chr4:156953599-156960004	embryo	leaf	OK	0	0	0.23542	0	0.00535	0.0380366	yes
TSS12475	XLOC_006716	GRMZM2G091069	chr4:157552120-157557222	embryo	leaf	OK	0	0	0.506977	0	0.00025	0.00404239	yes
TSS12477	XLOC_006718	GRMZM2G054522	chr4:158134514-158138764	embryo	leaf	OK	0	0	0.553625	0	5e-05	0.00112569	yes
TSS12510	XLOC_006736	GRMZM2G092085	chr4:163083918-163094072	embryo	leaf	OK	0	0	0.420428	0	0.0001	0.00202625	yes
TSS12564	XLOC_006765	GRMZM2G152278	chr4:169150491-169157536	embryo	leaf	OK	0	0	0.187271	0	0.00705	0.0458038	yes
TSS1264	XLOC_000676	GRMZM2G078569	chr1:211617430-211625005	embryo	leaf	OK	0	0	0.482558	0	5e-05	0.00112569	yes
TSS12652	XLOC_006812	GRMZM2G475583	chr4:178220219-178238307	embryo	leaf	OK	0	0	0.376259	0	5e-05	0.00112569	yes
TSS12677	XLOC_006827	GRMZM2G134104	chr4:181183540-181188418	embryo	leaf	OK	0	0	0.462054	0	5e-05	0.00112569	yes
TSS127	XLOC_000066	AC209858.4_FG002	chr1:11391059-11397495	embryo	leaf	OK	0	0	0.333605	0	5e-05	0.00112569	yes
TSS12725	XLOC_006851	GRMZM2G044862	chr4:184539998-184551207	embryo	leaf	OK	0	0	0.298622	0	0.00065	0.00846305	yes
TSS1273	XLOC_000681	GRMZM2G139360	chr1:212484617-212489663	embryo	leaf	OK	0	0	0.273075	0	0.00595	0.0408252	yes
TSS12953	XLOC_006979	GRMZM2G005640	chr4:219617630-219621209	embryo	leaf	OK	0	0	0.508392	0	5e-05	0.00112569	yes
TSS12959	XLOC_006983	GRMZM2G147727	chr4:222826050-222831578	embryo	leaf	OK	0	0	0.325103	0	0.0006	0.00805466	yes
TSS12991	XLOC_006999	GRMZM2G139643	chr4:229899144-229903335	embryo	leaf	OK	0	0	0.419493	0	5e-05	0.00112569	yes
TSS12999	XLOC_007003	GRMZM2G022538	chr4:230725945-230734895	embryo	leaf	OK	0	0	0.21295	0	0.0021	0.0196769	yes
TSS13004	XLOC_007005	GRMZM2G411569	chr4:231140641-231148842	embryo	leaf	OK	0	0	0.268013	0	0.00195	0.0187872	yes
TSS13018	XLOC_007014	GRMZM2G030542	chr4:233209389-233212479	embryo	leaf	OK	0	0	0.323501	0	0.00095	0.0112817	yes
TSS13021	XLOC_007016	GRMZM2G028005	chr4:233252102-233260003	embryo	leaf	OK	0	0	0.172988	0	0.00055	0.00750779	yes
TSS13047	XLOC_007029	GRMZM2G143462	chr4:234901578-234909204	embryo	leaf	OK	0	0	0.36844	0	5e-05	0.00112569	yes
TSS13053	XLOC_007032	GRMZM2G018837	chr4:235266894-235275656	embryo	leaf	OK	0	0	0.269527	0	0.00035	0.00525324	yes
TSS13071	XLOC_007042	GRMZM2G419847	chr4:236862246-236863483	embryo	leaf	OK	0	0	0.424137	0	0.00015	0.00276307	yes
TSS13072	XLOC_007043	GRMZM2G419891	chr4:236879134-236883943	embryo	leaf	OK	0	0	0.548899	0	5e-05	0.00112569	yes
TSS13077	XLOC_007045	GRMZM2G012262	chr4:237029768-237037036	embryo	leaf	OK	0	0	0.354334	0	0.0003	0.00466475	yes
TSS13160	XLOC_007092	GRMZM2G062160	chr4:2838321-2840183	embryo	leaf	OK	0	0	0.280272	0	0.0067	0.0443294	yes
TSS13210	XLOC_007117	GRMZM2G399677	chr4:6415165-6423264	embryo	leaf	OK	0	0	0.424932	0	5e-05	0.00112569	yes
TSS13249	XLOC_007137	GRMZM2G091683	chr4:14841351-14845021	embryo	leaf	OK	0	0	0.4242	0	0.0001	0.00202625	yes
TSS1337	XLOC_000718	GRMZM2G123896	chr1:222590812-222592606	embryo	leaf	OK	0	0	0.194751	0	0.00045	0.00637074	yes
TSS13408	XLOC_007228	GRMZM2G059266	chr4:40354425-40359069	embryo	leaf	OK	0	0	0.277939	0	0.00285	0.0246064	yes
TSS13557	XLOC_007305	GRMZM2G091503	chr4:74265887-74269633	embryo	leaf	OK	0	0	0.21758	0	0.004	0.0307663	yes
TSS13573	XLOC_007314	GRMZM2G171921	chr4:80532927-80538732	embryo	leaf	OK	0	0	0.321249	0	0.0015	0.0156116	yes
TSS13606	XLOC_007332	GRMZM2G131699	chr4:88514802-88517448	embryo	leaf	OK	0	0	0.459629	0	0.0002	0.00336831	yes
TSS13639	XLOC_007347	GRMZM2G041701	chr4:109523495-109528371	embryo	leaf	OK	0	0	0.392793	0	0.0001	0.00202625	yes
TSS13682	XLOC_007374	GRMZM2G416061	chr4:127701909-127705177	embryo	leaf	OK	0	0	0.128709	0	0.00555	0.0389883	yes
TSS13685	XLOC_007376	GRMZM2G160458	chr4:128592115-128604449	embryo	leaf	OK	0	0	0.449742	0	5e-05	0.00112569	yes
TSS13696	XLOC_007381	GRMZM2G063792	chr4:131251034-131255195	embryo	leaf	OK	0	0	0.262922	0	0.00345	0.0279972	yes
TSS1371	XLOC_000741	GRMZM2G388892	chr1:227734548-227758659	embryo	leaf	OK	0	0	0.310446	0	0.00025	0.00404239	yes
TSS13732	XLOC_007399	GRMZM2G078092	chr4:145622345-145625291	embryo	leaf	OK	0	0	0.333898	0	5e-05	0.00112569	yes
TSS13738	XLOC_007403	GRMZM2G447195	chr4:146061203-146065047	embryo	leaf	OK	0	0	0.179989	0	0.00715	0.0463143	yes
TSS13777	XLOC_007428	GRMZM2G080608	chr4:154417565-154420959	embryo	leaf	OK	0	0	0.421135	0	5e-05	0.00112569	yes
TSS13888	XLOC_007494	GRMZM2G150648	chr4:170515117-170521344	embryo	leaf	OK	0	0	0.165944	0	0.0072	0.0465916	yes
TSS14011	XLOC_007554	GRMZM2G141222	chr4:182632050-182639518	embryo	leaf	OK	0	0	0.460508	0	5e-05	0.00112569	yes
TSS14027	XLOC_007563	GRMZM2G460090	chr4:183760812-183768027	embryo	leaf	OK	0	0	0.381589	0	5e-05	0.00112569	yes
TSS14089	XLOC_007595	GRMZM2G055538	chr4:187295870-187302131	embryo	leaf	OK	0	0	0.249266	0	0.00685	0.045046	yes
TSS14092	XLOC_007598	GRMZM2G051697	chr4:188313127-188318538	embryo	leaf	OK	0	0	0.663936	0	5e-05	0.00112569	yes
TSS14290	XLOC_007712	GRMZM2G002420	chr4:223435425-223439509	embryo	leaf	OK	0	0	0.421048	0	0.0002	0.00336831	yes
TSS14351	XLOC_007744	GRMZM2G171639	chr4:231962372-231966698	embryo	leaf	OK	0	0	0.302769	0	0.00055	0.00750779	yes
TSS14359	XLOC_007748	GRMZM2G063700	chr4:232407279-232409966	embryo	leaf	OK	0	0	0.624107	0	5e-05	0.00112569	yes
TSS14363	XLOC_007750	GRMZM2G051848	chr4:232781752-232784694	embryo	leaf	OK	0	0	0.569094	0	5e-05	0.00112569	yes
TSS14381	XLOC_007761	GRMZM2G008859	chr4:234565470-234572751	embryo	leaf	OK	0	0	0.428512	0	0.00015	0.00276307	yes
TSS14424	XLOC_007783	GRMZM2G166145	chr4:237494137-237497773	embryo	leaf	OK	0	0	0.278827	0	0.0008	0.0099946	yes
TSS14449	XLOC_007794	GRMZM2G060567	chr4:238324807-238335106	embryo	leaf	OK	0	0	0.248419	0	0.0028	0.0242717	yes
TSS14460	XLOC_007798	GRMZM5G871727	chr4:238564210-238565882	embryo	leaf	OK	0	0	0.230376	0	0.0069	0.0452372	yes
TSS14474	XLOC_007806	GRMZM2G023528	chr4:239137952-239141634	embryo	leaf	OK	0	0	0.289916	0	0.00345	0.0279972	yes
TSS14482	XLOC_007810	GRMZM2G073731	chr4:239414935-239417345	embryo	leaf	OK	0	0	0.251712	0	0.00225	0.0206351	yes
TSS1453	XLOC_000779	GRMZM2G035664	chr1:240272818-240282199	embryo	leaf	OK	0	0	0.282456	0	0.00385	0.0300764	yes
TSS14554	XLOC_007848	GRMZM2G447976	chr5:1523140-1530496	embryo	leaf	OK	0	0	0.797465	0	5e-05	0.00112569	yes
TSS14557	XLOC_007850	GRMZM2G134270	chr5:1547127-1554561	embryo	leaf	OK	0	0	0.418827	0	5e-05	0.00112569	yes
TSS14585	XLOC_007862	GRMZM2G003068	chr5:2358042-2361541	embryo	leaf	OK	0	0	0.282253	0	0.0059	0.040568	yes
TSS14610	XLOC_007875	AC210013.4_FG010	chr5:3349828-3353849	embryo	leaf	OK	0	0	0.461528	0	0.00705	0.0458038	yes
TSS14620	XLOC_007879	GRMZM2G139805	chr5:3602038-3605610	embryo	leaf	OK	0	0	0.335281	0	0.0025	0.0222971	yes
TSS14624	XLOC_007882	GRMZM2G701297	chr5:3943769-3956491	embryo	leaf	OK	0	0	0.452382	0	5e-05	0.00112569	yes
TSS1474	XLOC_000790	GRMZM2G147402	chr1:242392749-242396686	embryo	leaf	OK	0	0	0.239201	0	0.0019	0.0184702	yes
TSS14761	XLOC_007960	GRMZM2G549584	chr5:12554961-12557111	embryo	leaf	OK	0	0	0.409964	0	0.0002	0.00336831	yes
TSS14763	XLOC_007961	GRMZM2G111566	chr5:12565027-12568502	embryo	leaf	OK	0	0	0.371087	0	0.0001	0.00202625	yes
TSS14819	XLOC_007994	GRMZM2G112366	chr5:15543624-15550554	embryo	leaf	OK	0	0	0.220676	0	0.00215	0.0200296	yes
TSS14837	XLOC_008002	GRMZM2G011050	chr5:16555449-16558092	embryo	leaf	OK	0	0	0.389895	0	5e-05	0.00112569	yes
TSS14852	XLOC_008011	GRMZM2G146648	chr5:18005614-18009958	embryo	leaf	OK	0	0	0.581251	0	5e-05	0.00112569	yes
TSS14867	XLOC_008019	GRMZM2G375984	chr5:19048202-19055872	embryo	leaf	OK	0	0	0.280797	0	0.00105	0.0119863	yes
TSS14886	XLOC_008028	GRMZM2G024054	chr5:20986347-20995278	embryo	leaf	OK	0	0	0.294211	0	0.00795	0.0498528	yes
TSS14948	XLOC_008060	GRMZM2G158277	chr5:29321716-29325553	embryo	leaf	OK	0	0	0.439817	0	0.00335	0.0275652	yes
TSS15006	XLOC_008093	GRMZM2G048205	chr5:39798761-39802452	embryo	leaf	OK	0	0	0.253594	0	0.00455	0.0336399	yes
TSS15008	XLOC_008095	GRMZM2G012209	chr5:39870652-39884359	embryo	leaf	OK	0	0	0.468577	0	5e-05	0.00112569	yes
TSS15036	XLOC_008109	GRMZM2G083076	chr5:45438119-45443871	embryo	leaf	OK	0	0	0.270162	0	0.00335	0.0275652	yes
TSS15047	XLOC_008115	GRMZM5G882378	chr5:46943973-46947999	embryo	leaf	OK	0	0	0.323151	0	0.00035	0.00525324	yes
TSS15177	XLOC_008190	GRMZM2G164175	chr5:68777253-68789413	embryo	leaf	OK	0	0	0.592864	0	5e-05	0.00112569	yes
TSS15314	XLOC_008266	GRMZM2G118939	chr5:96751753-96755258	embryo	leaf	OK	0	0	0.531598	0	5e-05	0.00112569	yes
TSS15323	XLOC_008271	GRMZM2G103070	chr5:100685383-100702516	embryo	leaf	OK	0	0	0.263448	0	0.00085	0.0103989	yes
TSS15362	XLOC_008288	GRMZM2G087719	chr5:122480248-122483357	embryo	leaf	OK	0	0	0.389119	0	5e-05	0.00112569	yes
TSS15372	XLOC_008293	GRMZM2G064171	chr5:123680723-123684500	embryo	leaf	OK	0	0	0.332701	0	0.0054	0.0383081	yes
TSS15428	XLOC_008321	GRMZM2G039443	chr5:139978523-139982645	embryo	leaf	OK	0	0	0.331192	0	0.0051	0.0365801	yes
TSS15458	XLOC_008343	GRMZM2G167356	chr5:154983370-154988614	embryo	leaf	OK	0	0	0.353979	0	0.0044	0.0327926	yes
TSS15488	XLOC_008363	GRMZM2G078272	chr5:160752190-160757036	embryo	leaf	OK	0	0	0.343876	0	0.0002	0.00336831	yes
TSS15520	XLOC_008376	AC214350.3_FG007	chr5:166394132-166397793	embryo	leaf	OK	0	0	0.311926	0	0.002	0.0190987	yes
TSS15620	XLOC_008436	AC205703.4_FG005	chr5:181192316-181198494	embryo	leaf	OK	0	0	0.174634	0	5e-05	0.00112569	yes
TSS15645	XLOC_008448	GRMZM2G035477	chr5:183601148-183613117	embryo	leaf	OK	0	0	0.433174	0	5e-05	0.00112569	yes
TSS15677	XLOC_008463	GRMZM5G841914	chr5:188189771-188193019	embryo	leaf	OK	0	0	0.306593	0	0.0009	0.0109077	yes
TSS15734	XLOC_008491	GRMZM2G398781	chr5:192560776-192562802	embryo	leaf	OK	0	0	0.364724	0	0.0001	0.00202625	yes
TSS15735	XLOC_008491	GRMZM2G398781	chr5:192560776-192562802	embryo	leaf	OK	0	0	0.415198	0	0.0002	0.00336831	yes
TSS15767	XLOC_008505	GRMZM2G166976	chr5:196027414-196036316	embryo	leaf	OK	0	0	0.274596	0	0.00125	0.013784	yes
TSS15806	XLOC_008526	GRMZM2G114113	chr5:199767048-199771192	embryo	leaf	OK	0	0	0.457273	0	5e-05	0.00112569	yes
TSS15819	XLOC_008533	GRMZM2G150374	chr5:200683394-200689543	embryo	leaf	OK	0	0	0.652069	0	5e-05	0.00112569	yes
TSS15864	XLOC_008556	GRMZM2G029029	chr5:204083845-204089063	embryo	leaf	OK	0	0	0.210436	0	0.004	0.0307663	yes
TSS15871	XLOC_008560	GRMZM2G312944	chr5:204328083-204331114	embryo	leaf	OK	0	0	0.485963	0	5e-05	0.00112569	yes
TSS15878	XLOC_008566	GRMZM5G802761	chr5:204727931-204736232	embryo	leaf	OK	0	0	0.233025	0	0.00225	0.0206351	yes
TSS15891	XLOC_008574	GRMZM2G357923	chr5:205362186-205370786	embryo	leaf	OK	0	0	0.434836	0	0.00035	0.00525324	yes
TSS16020	XLOC_008643	GRMZM2G420432	chr5:213343994-213359783	embryo	leaf	OK	0	0	0.357333	0	5e-05	0.00112569	yes
TSS16117	XLOC_008697	GRMZM2G125300	chr5:1565456-1568282	embryo	leaf	OK	0	0	0.218577	0	0.0051	0.0365801	yes
TSS16125	XLOC_008701	GRMZM2G004140	chr5:1681726-1686735	embryo	leaf	OK	0	0	0.413376	0	5e-05	0.00112569	yes
TSS16144	XLOC_008712	GRMZM2G144042	chr5:2283411-2290147	embryo	leaf	OK	0	0	0.404574	0	0.00015	0.00276307	yes
TSS16158	XLOC_008720	GRMZM2G318346	chr5:3539772-3545087	embryo	leaf	OK	0	0	0.468805	0	5e-05	0.00112569	yes
TSS16185	XLOC_008734	GRMZM5G897818	chr5:4570530-4578815	embryo	leaf	OK	0	0	0.567817	0	5e-05	0.00112569	yes
TSS16220	XLOC_008755	GRMZM2G371935	chr5:6899041-6912268	embryo	leaf	OK	0	0	0.279416	0	0.00155	0.0159781	yes
TSS16229	XLOC_008760	GRMZM2G129817	chr5:7139611-7153792	embryo	leaf	OK	0	0	0.184298	0	0.00145	0.0152133	yes
TSS16240	XLOC_008767	GRMZM2G147880	chr5:7868218-7873172	embryo	leaf	OK	0	0	0.380751	0	5e-05	0.00112569	yes
TSS16249	XLOC_008772	GRMZM2G105755	chr5:8612590-8627159	embryo	leaf	OK	0	0	0.318359	0	0.0003	0.00466475	yes
TSS16274	XLOC_008788	GRMZM2G114789	chr5:10541846-10545884	embryo	leaf	OK	0	0	0.306523	0	0.00395	0.030563	yes
TSS16332	XLOC_008817	GRMZM2G157303	chr5:15598262-15602646	embryo	leaf	OK	0	0	0.306904	0	0.0037	0.0293286	yes
TSS16333	XLOC_008818	GRMZM2G157310	chr5:16216680-16221686	embryo	leaf	OK	0	0	0.167838	0	0.0064	0.0429582	yes
TSS16358	XLOC_008834	GRMZM2G087165	chr5:19435345-19453533	embryo	leaf	OK	0	0	0.316376	0	5e-05	0.00112569	yes
TSS16370	XLOC_008842	GRMZM5G823318	chr5:21345358-21349431	embryo	leaf	OK	0	0	0.294161	0	0.0038	0.0299019	yes
TSS16399	XLOC_008856	GRMZM2G090736	chr5:24436032-24442618	embryo	leaf	OK	0	0	0.487965	0	0.0001	0.00202625	yes
TSS1640	XLOC_000880	GRMZM2G063503	chr1:262391931-262394639	embryo	leaf	OK	0	0	0.114119	0	5e-05	0.00112569	yes
TSS16500	XLOC_008910	GRMZM2G042208	chr5:37435888-37438590	embryo	leaf	OK	0	0	0.236077	0	0.00735	0.0471855	yes
TSS16516	XLOC_008918	GRMZM2G016878	chr5:40226679-40231038	embryo	leaf	OK	0	0	0.538369	0	0.0001	0.00202625	yes
TSS16522	XLOC_008921	GRMZM2G350626	chr5:40847814-40853255	embryo	leaf	OK	0	0	0.294756	0	0.0043	0.0321954	yes
TSS16557	XLOC_008938	GRMZM2G159364	chr5:47969215-47975779	embryo	leaf	OK	0	0	0.233661	0	0.00575	0.0399603	yes
TSS16565	XLOC_008943	GRMZM2G132464	chr5:50036275-50044318	embryo	leaf	OK	0	0	0.250217	0	0.00415	0.031472	yes
TSS16591	XLOC_008956	GRMZM2G166944	chr5:54171462-54173914	embryo	leaf	OK	0	0	0.219826	0	0.0056	0.0392545	yes
TSS16625	XLOC_008973	GRMZM2G053500	chr5:60029070-60035518	embryo	leaf	OK	0	0	0.215205	0	5e-05	0.00112569	yes
TSS16628	XLOC_008976	GRMZM2G099758	chr5:60519938-60524112	embryo	leaf	OK	0	0	0.201338	0	0.0062	0.0420071	yes
TSS16648	XLOC_008985	GRMZM2G065125	chr5:62108964-62119129	embryo	leaf	OK	0	0	0.555592	0	0.00015	0.00276307	yes
TSS16662	XLOC_008993	GRMZM2G361391	chr5:64807772-64811956	embryo	leaf	OK	0	0	0.199995	0	0.00095	0.0112817	yes
TSS1672	XLOC_000898	GRMZM2G143160	chr1:265312084-265317857	embryo	leaf	OK	0	0	0.478812	0	5e-05	0.00112569	yes
TSS16736	XLOC_009033	GRMZM5G829541	chr5:76217046-76222788	embryo	leaf	OK	0	0	0.399337	0	5e-05	0.00112569	yes
TSS16761	XLOC_009047	GRMZM2G085469,GRMZM2G085513	chr5:81798892-81806567	embryo	leaf	OK	0	0	0.346033	0	0.0002	0.00336831	yes
TSS1689	XLOC_000907	GRMZM2G044569	chr1:268876525-268882760	embryo	leaf	OK	0	0	0.2724	0	0.0014	0.0148327	yes
TSS16980	XLOC_009176	GRMZM5G829738	chr5:160988768-161003589	embryo	leaf	OK	0	0	0.277383	0	0.001	0.0116829	yes
TSS16992	XLOC_009184	GRMZM2G024444	chr5:162834737-162849701	embryo	leaf	OK	0	0	0.280845	0	0.0042	0.0317769	yes
TSS16997	XLOC_009187	GRMZM2G568431	chr5:163979851-163983945	embryo	leaf	OK	0	0	0.323538	0	0.0062	0.0420071	yes
TSS1700	XLOC_000913	GRMZM2G153292	chr1:271106716-271114405	embryo	leaf	OK	0	0	0.442991	0	5e-05	0.00112569	yes
TSS17003	XLOC_009191	GRMZM2G040207	chr5:165736640-165746870	embryo	leaf	OK	0	0	0.204355	0	0.00675	0.0445692	yes
TSS17033	XLOC_009208	GRMZM2G074017	chr5:169229305-169232040	embryo	leaf	OK	0	0	0.277947	0	5e-05	0.00112569	yes
TSS17034	XLOC_009209	GRMZM2G039089	chr5:169575699-169580019	embryo	leaf	OK	0	0	0.18903	0	0.00175	0.0174034	yes
TSS17099	XLOC_009243	GRMZM5G839593	chr5:176035794-176047483	embryo	leaf	OK	0	0	0.366207	0	0.0001	0.00202625	yes
TSS17100	XLOC_009244	GRMZM2G115420	chr5:176215338-176221480	embryo	leaf	OK	0	0	0.237119	0	0.0054	0.0383081	yes
TSS17131	XLOC_009260	GRMZM2G057184	chr5:179854201-179858404	embryo	leaf	OK	0	0	0.228003	0	0.0018	0.0177644	yes
TSS17139	XLOC_009265	GRMZM2G029922	chr5:180437882-180441439	embryo	leaf	OK	0	0	0.367542	0	5e-05	0.00112569	yes
TSS17167	XLOC_009283	GRMZM2G099891	chr5:183202074-183207129	embryo	leaf	OK	0	0	0.451949	0	5e-05	0.00112569	yes
TSS17180	XLOC_009292	GRMZM2G392798	chr5:184488677-184504398	embryo	leaf	OK	0	0	0.576429	0	5e-05	0.00112569	yes
TSS17188	XLOC_009297	GRMZM2G075255	chr5:185693374-185699283	embryo	leaf	OK	0	0	0.525473	0	5e-05	0.00112569	yes
TSS172	XLOC_000086	GRMZM2G124051	chr1:14094965-14101692	embryo	leaf	OK	0	0	0.101359	0	0.00585	0.0403526	yes
TSS1721	XLOC_000923	GRMZM2G164085	chr1:273535476-273541189	embryo	leaf	OK	0	0	0.230793	0	0.00485	0.0351761	yes
TSS17253	XLOC_009333	GRMZM2G106216	chr5:194255577-194262526	embryo	leaf	OK	0	0	0.195805	0	0.0061	0.0414595	yes
TSS17384	XLOC_009398	AC212112.4_FG002	chr5:206187396-206193714	embryo	leaf	OK	0	0	0.31931	0	0.00015	0.00276307	yes
TSS17389	XLOC_009401	GRMZM2G105844	chr5:206838370-206840329	embryo	leaf	OK	0	0	0.48996	0	5e-05	0.00112569	yes
TSS1741	XLOC_000935	GRMZM2G010034	chr1:275381799-275389170	embryo	leaf	OK	0	0	0.782973	0	5e-05	0.00112569	yes
TSS17410	XLOC_009414	GRMZM5G862331	chr5:208745517-208751589	embryo	leaf	OK	0	0	0.356084	0	5e-05	0.00112569	yes
TSS17466	XLOC_009439	GRMZM2G039683	chr5:212089253-212103431	embryo	leaf	OK	0	0	0.235075	0	0.0063	0.042507	yes
TSS17477	XLOC_009444	GRMZM2G110333	chr5:212349055-212353114	embryo	leaf	OK	0	0	0.185748	0	0.00795	0.0498528	yes
TSS17489	XLOC_009450	GRMZM2G110558	chr5:213180943-213185497	embryo	leaf	OK	0	0	0.420804	0	5e-05	0.00112569	yes
TSS17580	XLOC_009499	GRMZM2G009627	chr6:2038555-2045448	embryo	leaf	OK	0	0	0.420254	0	0.0032	0.0268072	yes
TSS17586	XLOC_009502	GRMZM2G552322	chr6:2424436-2429531	embryo	leaf	OK	0	0	0.139732	0	0.005	0.0359822	yes
TSS17646	XLOC_009533	GRMZM2G348325	chr6:15505416-15508826	embryo	leaf	OK	0	0	0.332794	0	0.0014	0.0148327	yes
TSS1767	XLOC_000949	GRMZM2G464782	chr1:277032365-277036260	embryo	leaf	OK	0	0	0.228418	0	0.00705	0.0458038	yes
TSS17760	XLOC_009597	GRMZM2G700926	chr6:49040624-49051856	embryo	leaf	OK	0	0	0.206668	0	0.00435	0.0324947	yes
TSS17768	XLOC_009603	GRMZM2G017845	chr6:52741453-52749608	embryo	leaf	OK	0	0	0.205294	0	0.0052	0.0372561	yes
TSS17775	XLOC_009607	GRMZM2G011655	chr6:55647614-55654312	embryo	leaf	OK	0	0	0.447534	0	5e-05	0.00112569	yes
TSS17817	XLOC_009629	GRMZM2G170177	chr6:67990548-67995860	embryo	leaf	OK	0	0	0.326738	0	0.00015	0.00276307	yes
TSS17881	XLOC_009664	GRMZM2G132628	chr6:83225665-83231240	embryo	leaf	OK	0	0	0.44004	0	0.0005	0.00698707	yes
TSS17884	XLOC_009666	GRMZM2G151254	chr6:83604759-83611386	embryo	leaf	OK	0	0	0.221956	0	0.00395	0.030563	yes
TSS17929	XLOC_009692	GRMZM2G019018	chr6:88684988-88691466	embryo	leaf	OK	0	0	0.21828	0	0.00495	0.0357017	yes
TSS18	XLOC_000013	GRMZM2G085885	chr1:2741607-2750691	embryo	leaf	OK	0	0	0.331572	0	0.0002	0.00336831	yes
TSS1803	XLOC_000968	GRMZM2G107645	chr1:280464853-280471107	embryo	leaf	OK	0	0	0.618925	0	0.0005	0.00698707	yes
TSS18128	XLOC_009792	GRMZM2G412611	chr6:110694353-110709256	embryo	leaf	OK	0	0	0.238065	0	0.00155	0.0159781	yes
TSS1813	XLOC_000973	GRMZM2G028151	chr1:281631987-281636368	embryo	leaf	OK	0	0	0.609949	0	5e-05	0.00112569	yes
TSS18131	XLOC_009794	GRMZM2G534116	chr6:111143276-111155736	embryo	leaf	OK	0	0	0.319873	0	0.0014	0.0148327	yes
TSS18154	XLOC_009806	GRMZM2G082613	chr6:114571865-114582295	embryo	leaf	OK	0	0	0.242848	0	0.0012	0.0133691	yes
TSS18230	XLOC_009846	GRMZM2G063253	chr6:123729556-123734105	embryo	leaf	OK	0	0	0.368338	0	0.00245	0.0219721	yes
TSS18231	XLOC_009847	GRMZM2G063703	chr6:123740704-123743593	embryo	leaf	OK	0	0	0.424126	0	5e-05	0.00112569	yes
TSS18284	XLOC_009879	GRMZM2G558890	chr6:131421967-131423878	embryo	leaf	OK	0	0	0.457994	0	5e-05	0.00112569	yes
TSS18302	XLOC_009889	GRMZM2G176665	chr6:133808322-133811222	embryo	leaf	OK	0	0	0.313974	0	0.00015	0.00276307	yes
TSS18312	XLOC_009894	GRMZM2G137704	chr6:135313775-135320883	embryo	leaf	OK	0	0	0.264429	0	0.0024	0.0217038	yes
TSS1834	XLOC_000982	GRMZM5G811069	chr1:283970568-283972504	embryo	leaf	OK	0	0	0.367649	0	0.0002	0.00336831	yes
TSS1839	XLOC_000985	GRMZM2G342044	chr1:285205606-285216695	embryo	leaf	OK	0	0	0.673579	0	5e-05	0.00112569	yes
TSS18399	XLOC_009938	GRMZM2G022252	chr6:145169852-145178249	embryo	leaf	OK	0	0	0.336449	0	5e-05	0.00112569	yes
TSS18411	XLOC_009944	GRMZM2G010302	chr6:146970605-146979908	embryo	leaf	OK	0	0	0.281726	0	0.00135	0.0144924	yes
TSS18413	XLOC_009945	GRMZM2G133082	chr6:147130949-147136692	embryo	leaf	OK	0	0	0.141465	0	0.0065	0.0433601	yes
TSS18447	XLOC_009963	GRMZM2G131733	chr6:149820814-149824158	embryo	leaf	OK	0	0	0.247447	0	0.00645	0.0431598	yes
TSS1845	XLOC_000990	GRMZM2G120674	chr1:286845422-286854611	embryo	leaf	OK	0	0	0.119967	0	0.0024	0.0217038	yes
TSS18484	XLOC_009985	GRMZM2G387038	chr6:154058104-154099860	embryo	leaf	OK	0	0	0.220676	0	0.00395	0.030563	yes
TSS18592	XLOC_010038	GRMZM2G060817	chr6:160625057-160629997	embryo	leaf	OK	0	0	0.348962	0	5e-05	0.00112569	yes
TSS1864	XLOC_001000	GRMZM2G164020	chr1:288733210-288734990	embryo	leaf	OK	0	0	0.228253	0	0.00385	0.0300764	yes
TSS18649	XLOC_010072	GRMZM2G086132	chr6:163821720-163832637	embryo	leaf	OK	0	0	0.329843	0	5e-05	0.00112569	yes
TSS18656	XLOC_010077	GRMZM2G021470	chr6:164566524-164568408	embryo	leaf	OK	0	0	0.323783	0	0.0002	0.00336831	yes
TSS18713	XLOC_010109	GRMZM2G159028	chr6:166882384-166885401	embryo	leaf	OK	0	0	0.41374	0	5e-05	0.00112569	yes
TSS18741	XLOC_010125	GRMZM2G428197	chr6:168969363-168977177	embryo	leaf	OK	0	0	0.296312	0	0.0002	0.00336831	yes
TSS18769	XLOC_010142	GRMZM2G412470	chr6:6317210-6323474	embryo	leaf	OK	0	0	0.274681	0	0.001	0.0116829	yes
TSS18793	XLOC_010158	GRMZM2G051968	chr6:13005775-13011106	embryo	leaf	OK	0	0	0.27376	0	0.001	0.0116829	yes
TSS188	XLOC_000095	GRMZM2G159456	chr1:15268445-15270054	embryo	leaf	OK	0	0	0.4073	0	0.00065	0.00846305	yes
TSS18859	XLOC_010193	GRMZM2G013801	chr6:27458246-27461856	embryo	leaf	OK	0	0	0.378174	0	0.0003	0.00466475	yes
TSS18869	XLOC_010197	GRMZM2G050939	chr6:29282381-29286061	embryo	leaf	OK	0	0	0.4068	0	5e-05	0.00112569	yes
TSS18948	XLOC_010245	GRMZM2G178616	chr6:66436202-66439605	embryo	leaf	OK	0	0	0.265601	0	0.0013	0.0141667	yes
TSS18984	XLOC_010264	GRMZM2G002100	chr6:74599109-74604182	embryo	leaf	OK	0	0	0.456034	0	5e-05	0.00112569	yes
TSS19001	XLOC_010276	GRMZM2G406101	chr6:81701205-81708633	embryo	leaf	OK	0	0	0.399459	0	5e-05	0.00112569	yes
TSS19004	XLOC_010277	GRMZM2G073671	chr6:82615068-82624054	embryo	leaf	OK	0	0	0.45249	0	5e-05	0.00112569	yes
TSS19019	XLOC_010286	GRMZM2G417004	chr6:84564708-84570365	embryo	leaf	OK	0	0	0.395697	0	0.00395	0.030563	yes
TSS19026	XLOC_010289	GRMZM2G060868	chr6:86023637-86028950	embryo	leaf	OK	0	0	0.110012	0	0.0019	0.0184702	yes
TSS19048	XLOC_010300	GRMZM2G483975	chr6:88716829-88719751	embryo	leaf	OK	0	0	0.285356	0	0.0075	0.0479586	yes
TSS19065	XLOC_010308	GRMZM2G322299	chr6:89463657-89466256	embryo	leaf	OK	0	0	0.332117	0	0.0047	0.0343959	yes
TSS19092	XLOC_010325	GRMZM2G161680	chr6:93496209-93502082	embryo	leaf	OK	0	0	0.307028	0	0.0022	0.0204074	yes
TSS1912	XLOC_001027	GRMZM2G459811	chr1:293793083-293798626	embryo	leaf	OK	0	0	0.270283	0	0.0006	0.00805466	yes
TSS19188	XLOC_010379	AC216870.3_FG004	chr6:105358538-105372767	embryo	leaf	OK	0	0	0.155509	0	0.00705	0.0458038	yes
TSS19203	XLOC_010387	GRMZM2G116785	chr6:107380082-107387966	embryo	leaf	OK	0	0	0.437459	0	5e-05	0.00112569	yes
TSS19238	XLOC_010403	GRMZM2G067373	chr6:112349241-112362122	embryo	leaf	OK	0	0	0.286613	0	0.0041	0.0312023	yes
TSS1925	XLOC_001034	GRMZM2G122148	chr1:295060108-295063339	embryo	leaf	OK	0	0	0.368893	0	5e-05	0.00112569	yes
TSS19303	XLOC_010436	GRMZM2G015432	chr6:121718381-121723450	embryo	leaf	OK	0	0	0.236798	0	0.00215	0.0200296	yes
TSS19306	XLOC_010438	GRMZM2G342539	chr6:122116132-122116861	embryo	leaf	OK	0	0	0.3015	0	5e-05	0.00112569	yes
TSS19354	XLOC_010467	GRMZM2G092258	chr6:128197525-128207958	embryo	leaf	OK	0	0	0.286248	0	0.00735	0.0471855	yes
TSS19393	XLOC_010490	GRMZM2G031420	chr6:133661519-133668504	embryo	leaf	OK	0	0	0.330399	0	0.0002	0.00336831	yes
TSS19415	XLOC_010505	GRMZM2G348697	chr6:136005489-136018153	embryo	leaf	OK	0	0	0.283195	0	0.0008	0.00999461	yes
TSS19419	XLOC_010509	GRMZM2G093574	chr6:136910692-136913773	embryo	leaf	OK	0	0	0.426374	0	5e-05	0.00112569	yes
TSS19453	XLOC_010528	GRMZM2G173563	chr6:140978221-140985308	embryo	leaf	OK	0	0	0.278074	0	0.00085	0.0103989	yes
TSS19472	XLOC_010540	GRMZM2G055020	chr6:143034728-143040216	embryo	leaf	OK	0	0	0.382228	0	5e-05	0.00112569	yes
TSS19477	XLOC_010544	GRMZM2G035298	chr6:144337070-144339991	embryo	leaf	OK	0	0	0.252305	0	0.00135	0.0144924	yes
TSS19499	XLOC_010556	GRMZM2G080898	chr6:146218241-146224859	embryo	leaf	OK	0	0	0.347561	0	5e-05	0.00112569	yes
TSS19520	XLOC_010567	GRMZM2G117615	chr6:147310711-147315679	embryo	leaf	OK	0	0	0.431303	0	5e-05	0.00112569	yes
TSS19521	XLOC_010568	GRMZM2G117507	chr6:147336617-147347654	embryo	leaf	OK	0	0	0.436896	0	5e-05	0.00112569	yes
TSS19537	XLOC_010577	GRMZM2G175676	chr6:148244835-148248684	embryo	leaf	OK	0	0	0.359067	0	5e-05	0.00112569	yes
TSS19573	XLOC_010597	GRMZM2G059314	chr6:151448118-151457271	embryo	leaf	OK	0	0	0.3091	0	0.004	0.0307663	yes
TSS19629	XLOC_010625	GRMZM2G158526	chr6:155247800-155253711	embryo	leaf	OK	0	0	0.533195	0	0.0001	0.00202625	yes
TSS19633	XLOC_010627	GRMZM2G117458	chr6:155462620-155465815	embryo	leaf	OK	0	0	0.198195	0	0.00765	0.0485824	yes
TSS19643	XLOC_010633	GRMZM2G175870	chr6:156036393-156042714	embryo	leaf	OK	0	0	0.270205	0	0.00325	0.0271559	yes
TSS19648	XLOC_010636	GRMZM2G089136	chr6:156253578-156259506	embryo	leaf	OK	0	0	0.633917	0	5e-05	0.00112569	yes
TSS19711	XLOC_010665	GRMZM2G060726	chr6:160613765-160620620	embryo	leaf	OK	0	0	0.240498	0	0.00355	0.0284527	yes
TSS19772	XLOC_010695	GRMZM2G079583	chr6:164144981-164149683	embryo	leaf	OK	0	0	0.7297	0	0.00015	0.00276307	yes
TSS19812	XLOC_010717	GRMZM2G132929	chr6:165960819-165963027	embryo	leaf	OK	0	0	0.31356	0	5e-05	0.00112569	yes
TSS19823	XLOC_010724	GRMZM2G055230	chr6:167325278-167326724	embryo	leaf	OK	0	0	0.211	0	0.00225	0.0206351	yes
TSS1985	XLOC_001059	GRMZM2G058511	chr1:298579481-298585338	embryo	leaf	OK	0	0	0.246212	0	0.00365	0.0290388	yes
TSS19855	XLOC_010741	GRMZM2G555108	chr7:1301452-1308173	embryo	leaf	OK	0	0	0.225737	0	0.0065	0.0433601	yes
TSS19895	XLOC_010766	GRMZM2G025977	chr7:6064220-6068371	embryo	leaf	OK	0	0	0.316854	0	0.0009	0.0109077	yes
TSS20042	XLOC_010853	GRMZM2G006325	chr7:29167340-29172775	embryo	leaf	OK	0	0	0.233523	0	0.0045	0.0333844	yes
TSS20059	XLOC_010863	GRMZM2G169914	chr7:32093215-32102414	embryo	leaf	OK	0	0	0.522409	0	0.0002	0.00336831	yes
TSS20067	XLOC_010867	GRMZM2G092129	chr7:34171127-34186058	embryo	leaf	OK	0	0	0.279728	0	0.0012	0.0133691	yes
TSS201	XLOC_000102	GRMZM2G017254	chr1:16595339-16604369	embryo	leaf	OK	0	0	0.380561	0	0.0002	0.00336831	yes
TSS20130	XLOC_010902	GRMZM2G515595	chr7:48042970-48052065	embryo	leaf	OK	0	0	0.25515	0	0.0004	0.00581525	yes
TSS20184	XLOC_010929	GRMZM2G399313	chr7:80018016-80022391	embryo	leaf	OK	0	0	0.301933	0	0.00015	0.00276307	yes
TSS20252	XLOC_010966	GRMZM2G306935	chr7:98810923-98818157	embryo	leaf	OK	0	0	0.182015	0	0.0004	0.00581525	yes
TSS20282	XLOC_010985	GRMZM2G421541	chr7:110045691-110056280	embryo	leaf	OK	0	0	0.424023	0	5e-05	0.00112569	yes
TSS20381	XLOC_011040	GRMZM2G076802	chr7:126514912-126519756	embryo	leaf	OK	0	0	0.463129	0	0.0068	0.0448537	yes
TSS20488	XLOC_011095	AC217962.3_FG005	chr7:139197962-139209235	embryo	leaf	OK	0	0	0.181497	0	0.0002	0.00336831	yes
TSS20490	XLOC_011096	GRMZM2G033199	chr7:139600758-139603083	embryo	leaf	OK	0	0	0.37793	0	0.0004	0.00581525	yes
TSS20581	XLOC_011131	GRMZM2G146240	chr7:145960349-145978698	embryo	leaf	OK	0	0	0.425977	0	5e-05	0.00112569	yes
TSS20655	XLOC_011171	GRMZM2G167591	chr7:153653101-153656639	embryo	leaf	OK	0	0	0.319383	0	0.00255	0.0225569	yes
TSS20656	XLOC_011172	GRMZM2G118295	chr7:153700284-153704161	embryo	leaf	OK	0	0	0.29419	0	0.002	0.0190987	yes
TSS20720	XLOC_011203	GRMZM2G380732	chr7:158927559-158936262	embryo	leaf	OK	0	0	0.376222	0	0.00075	0.00953529	yes
TSS20722	XLOC_011205	GRMZM2G081668	chr7:158966132-158978073	embryo	leaf	OK	0	0	0.237704	0	0.0035	0.0282615	yes
TSS20734	XLOC_011213	GRMZM2G384327	chr7:160022717-160029061	embryo	leaf	OK	0	0	0.270019	0	0.00295	0.0252013	yes
TSS20736	XLOC_011214	GRMZM2G083243	chr7:160032185-160036818	embryo	leaf	OK	0	0	0.295802	0	0.0043	0.0321954	yes
TSS20737	XLOC_011215	GRMZM2G072526	chr7:160231954-160236954	embryo	leaf	OK	0	0	0.45025	0	5e-05	0.00112569	yes
TSS20799	XLOC_011247	GRMZM2G121022	chr7:165096908-165103186	embryo	leaf	OK	0	0	0.308531	0	5e-05	0.00112569	yes
TSS20839	XLOC_011269	GRMZM2G158789	chr7:167819621-167826268	embryo	leaf	OK	0	0	0.591368	0	5e-05	0.00112569	yes
TSS20903	XLOC_011303	GRMZM2G049913	chr7:172464652-172472809	embryo	leaf	OK	0	0	0.428187	0	5e-05	0.00112569	yes
TSS20911	XLOC_011308	GRMZM2G106790	chr7:173407179-173421440	embryo	leaf	OK	0	0	0.253665	0	0.0067	0.0443294	yes
TSS20958	XLOC_011335	GRMZM2G000874	chr7:116480-119750	embryo	leaf	OK	0	0	0.297128	0	0.00355	0.0284527	yes
TSS21005	XLOC_011358	GRMZM2G102968	chr7:4901540-4904968	embryo	leaf	OK	0	0	0.309649	0	0.0035	0.0282615	yes
TSS21047	XLOC_011379	GRMZM2G312839	chr7:8465377-8472378	embryo	leaf	OK	0	0	0.506954	0	5e-05	0.00112569	yes
TSS21073	XLOC_011392	GRMZM2G401308	chr7:11441002-11445599	embryo	leaf	OK	0	0	0.530183	0	5e-05	0.00112569	yes
TSS21119	XLOC_011414	GRMZM2G173967	chr7:21546549-21550804	embryo	leaf	OK	0	0	0.313393	0	0.00065	0.00846305	yes
TSS21132	XLOC_011422	GRMZM2G074549	chr7:23534225-23538348	embryo	leaf	OK	0	0	0.281762	0	0.00105	0.0119863	yes
TSS21146	XLOC_011432	GRMZM2G082725	chr7:27314300-27321259	embryo	leaf	OK	0	0	0.325069	0	0.0011	0.0124042	yes
TSS21211	XLOC_011468	GRMZM2G098606	chr7:48958947-48962409	embryo	leaf	OK	0	0	0.478839	0	0.0011	0.0124042	yes
TSS21251	XLOC_011492	GRMZM2G009575	chr7:69786306-69790795	embryo	leaf	OK	0	0	0.280148	0	0.00125	0.013784	yes
TSS2126	XLOC_001134	GRMZM5G833774	chr1:8270878-8275399	embryo	leaf	OK	0	0	0.316013	0	0.00015	0.00276307	yes
TSS21283	XLOC_011510	GRMZM2G126170	chr7:85707004-85723638	embryo	leaf	OK	0	0	0.249247	0	0.0025	0.0222971	yes
TSS21294	XLOC_011517	GRMZM2G116952	chr7:88797559-88803586	embryo	leaf	OK	0	0	0.29198	0	0.00235	0.0213708	yes
TSS21295	XLOC_011517	GRMZM2G116952	chr7:88797559-88803586	embryo	leaf	OK	0	0	0.259594	0	0.00365	0.0290388	yes
TSS21307	XLOC_011524	GRMZM2G129453	chr7:92935062-92943218	embryo	leaf	OK	0	0	0.250797	0	0.0039	0.0304303	yes
TSS21386	XLOC_011571	GRMZM2G326227	chr7:116516203-116537923	embryo	leaf	OK	0	0	0.455108	0	0.00035	0.00525324	yes
TSS21537	XLOC_011652	GRMZM2G087144	chr7:141807770-141813444	embryo	leaf	OK	0	0	0.25291	0	0.00255	0.0225569	yes
TSS21562	XLOC_011665	GRMZM2G103458	chr7:143820095-143831070	embryo	leaf	OK	0	0	0.780018	0	5e-05	0.00112569	yes
TSS2168	XLOC_001157	GRMZM2G162776	chr1:14894175-14899600	embryo	leaf	OK	0	0	0.371091	0	0.00105	0.0119863	yes
TSS21752	XLOC_011769	GRMZM2G017016	chr7:162560617-162566649	embryo	leaf	OK	0	0	0.241716	0	0.00175	0.0174034	yes
TSS21840	XLOC_011817	GRMZM2G026991	chr7:168913485-168922728	embryo	leaf	OK	0	0	0.245426	0	0.00355	0.0284527	yes
TSS2195	XLOC_001168	GRMZM2G064732	chr1:16349085-16357075	embryo	leaf	OK	0	0	0.337387	0	0.00015	0.00276307	yes
TSS22013	XLOC_011900	GRMZM2G005619	chr8:1514457-1518186	embryo	leaf	OK	0	0	0.330269	0	0.00025	0.00404239	yes
TSS22025	XLOC_011907	GRMZM5G868868	chr8:3394407-3404054	embryo	leaf	OK	0	0	0.253569	0	0.00665	0.0441789	yes
TSS2204	XLOC_001175	GRMZM2G464393	chr1:19634652-19643664	embryo	leaf	OK	0	0	0.272438	0	5e-05	0.00112569	yes
TSS22162	XLOC_011971	GRMZM2G010422	chr8:14092768-14099305	embryo	leaf	OK	0	0	0.233339	0	0.00425	0.0321177	yes
TSS22190	XLOC_011986	GRMZM2G167554	chr8:19676712-19681593	embryo	leaf	OK	0	0	0.406658	0	0.00105	0.0119863	yes
TSS2225	XLOC_001187	GRMZM2G355358	chr1:22620640-22629391	embryo	leaf	OK	0	0	0.276881	0	0.0056	0.0392545	yes
TSS22421	XLOC_012117	GRMZM5G873606	chr8:77167356-77172738	embryo	leaf	OK	0	0	0.423149	0	5e-05	0.00112569	yes
TSS22424	XLOC_012118	GRMZM2G128995	chr8:77745336-77755277	embryo	leaf	OK	0	0	0.386192	0	0.00335	0.0275652	yes
TSS22467	XLOC_012144	GRMZM2G021729	chr8:90528876-90534745	embryo	leaf	OK	0	0	0.380009	0	5e-05	0.00112569	yes
TSS22482	XLOC_012151	GRMZM2G023755	chr8:94435191-94444483	embryo	leaf	OK	0	0	0.449125	0	5e-05	0.00112569	yes
TSS22488	XLOC_012155	GRMZM2G006661	chr8:95012739-95017725	embryo	leaf	OK	0	0	0.308828	0	0.002	0.0190987	yes
TSS22610	XLOC_012219	GRMZM2G064426	chr8:117802734-117806913	embryo	leaf	OK	0	0	0.396458	0	0.00135	0.0144924	yes
TSS22632	XLOC_012234	GRMZM2G100809	chr8:122031079-122038603	embryo	leaf	OK	0	0	0.205127	0	0.00475	0.0346445	yes
TSS22639	XLOC_012236	GRMZM2G154936	chr8:122750887-122754449	embryo	leaf	OK	0	0	0.259333	0	0.0013	0.0141667	yes
TSS22649	XLOC_012241	GRMZM2G136369	chr8:123906389-123912884	embryo	leaf	OK	0	0	0.37071	0	5e-05	0.00112569	yes
TSS22700	XLOC_012269	GRMZM2G002427	chr8:129414422-129417794	embryo	leaf	OK	0	0	0.390247	0	5e-05	0.00112569	yes
TSS2271	XLOC_001208	GRMZM2G407287	chr1:27388048-27407239	embryo	leaf	OK	0	0	0.216691	0	0.00265	0.0232512	yes
TSS22734	XLOC_012288	GRMZM2G047588	chr8:134063294-134072491	embryo	leaf	OK	0	0	0.241782	0	0.00545	0.0385363	yes
TSS22754	XLOC_012299	GRMZM2G176707	chr8:135950784-135955198	embryo	leaf	OK	0	0	0.288541	0	0.00375	0.0295803	yes
TSS22802	XLOC_012323	GRMZM2G143443	chr8:140460282-140463477	embryo	leaf	OK	0	0	0.143763	0	0.00185	0.0181199	yes
TSS22823	XLOC_012334	GRMZM2G029868	chr8:142022055-142026098	embryo	leaf	OK	0	0	0.332026	0	0.00385	0.0300764	yes
TSS22934	XLOC_012390	GRMZM2G158205	chr8:153138975-153141207	embryo	leaf	OK	0	0	0.263956	0	0.0064	0.0429582	yes
TSS22945	XLOC_012397	GRMZM2G102404	chr8:154379651-154385045	embryo	leaf	OK	0	0	0.444821	0	5e-05	0.00112569	yes
TSS22958	XLOC_012404	GRMZM2G166383	chr8:156042446-156053195	embryo	leaf	OK	0	0	0.222757	0	0.00395	0.030563	yes
TSS22974	XLOC_012412	GRMZM2G398010	chr8:156676937-156680069	embryo	leaf	OK	0	0	0.546163	0	5e-05	0.00112569	yes
TSS23059	XLOC_012459	GRMZM2G065893	chr8:163281319-163286163	embryo	leaf	OK	0	0	0.316416	0	0.00035	0.00525324	yes
TSS23063	XLOC_012462	GRMZM2G088828	chr8:163423904-163434415	embryo	leaf	OK	0	0	0.220891	0	0.00345	0.0279972	yes
TSS23068	XLOC_012466	GRMZM2G371890	chr8:163616612-163620130	embryo	leaf	OK	0	0	0.545962	0	5e-05	0.00112569	yes
TSS23098	XLOC_012483	GRMZM2G092759	chr8:165266372-165270268	embryo	leaf	OK	0	0	0.376833	0	0.00785	0.049513	yes
TSS23115	XLOC_012494	GRMZM2G143613	chr8:166638641-166648260	embryo	leaf	OK	0	0	0.315354	0	0.00015	0.00276307	yes
TSS23186	XLOC_012529	GRMZM2G125243	chr8:171296128-171304611	embryo	leaf	OK	0	0	0.369925	0	0.0032	0.0268072	yes
TSS23190	XLOC_012532	GRMZM2G310115	chr8:171405725-171409397	embryo	leaf	OK	0	0	0.32313	0	0.0021	0.0196769	yes
TSS23239	XLOC_012557	GRMZM5G896568	chr8:173339255-173355463	embryo	leaf	OK	0	0	0.397503	0	0.0002	0.00336831	yes
TSS23305	XLOC_012597	GRMZM2G007258	chr8:3195276-3203618	embryo	leaf	OK	0	0	0.327983	0	0.00045	0.00637074	yes
TSS23348	XLOC_012620	GRMZM2G377250	chr8:8878080-8880875	embryo	leaf	OK	0	0	0.357683	0	0.00145	0.0152133	yes
TSS23386	XLOC_012639	GRMZM2G098304	chr8:13677530-13686861	embryo	leaf	OK	0	0	0.274163	0	0.00225	0.0206351	yes
TSS23400	XLOC_012645	GRMZM5G893976	chr8:15270964-15278735	embryo	leaf	OK	0	0	0.282442	0	0.00755	0.0481359	yes
TSS23418	XLOC_012655	GRMZM2G067675	chr8:17301459-17307402	embryo	leaf	OK	0	0	0.396434	0	0.0001	0.00202625	yes
TSS23459	XLOC_012677	GRMZM2G125889	chr8:22084220-22086950	embryo	leaf	OK	0	0	0.345374	0	5e-05	0.00112569	yes
TSS23469	XLOC_012685	GRMZM2G096647	chr8:23802694-23806406	embryo	leaf	OK	0	0	0.341052	0	0.0018	0.0177644	yes
TSS23494	XLOC_012700	GRMZM2G062826	chr8:28286494-28290718	embryo	leaf	OK	0	0	0.279335	0	5e-05	0.00112569	yes
TSS23496	XLOC_012702	GRMZM2G018228	chr8:28522945-28526321	embryo	leaf	OK	0	0	0.295994	0	5e-05	0.00112569	yes
TSS23524	XLOC_012717	GRMZM2G143777	chr8:36725447-36726921	embryo	leaf	OK	0	0	0.47467	0	5e-05	0.00112569	yes
TSS2354	XLOC_001250	GRMZM5G872118	chr1:35982969-35993204	embryo	leaf	OK	0	0	0.357622	0	0.00015	0.00276307	yes
TSS23601	XLOC_012761	GRMZM2G098129	chr8:69409580-69417068	embryo	leaf	OK	0	0	0.318687	0	5e-05	0.00112569	yes
TSS23646	XLOC_012785	GRMZM2G055116	chr8:82851692-82860001	embryo	leaf	OK	0	0	0.229289	0	0.0012	0.0133691	yes
TSS23653	XLOC_012789	GRMZM2G067080	chr8:84065714-84070755	embryo	leaf	OK	0	0	0.409938	0	5e-05	0.00112569	yes
TSS23692	XLOC_012812	GRMZM2G322953	chr8:100871187-100874760	embryo	leaf	OK	0	0	0.506511	0	5e-05	0.00112569	yes
TSS23693	XLOC_012812	GRMZM2G322953	chr8:100871187-100874760	embryo	leaf	OK	0	0	0.349601	0	0.0004	0.00581525	yes
TSS23709	XLOC_012822	GRMZM2G158918	chr8:103452964-103460655	embryo	leaf	OK	0	0	0.265489	0	0.0061	0.0414595	yes
TSS23755	XLOC_012844	GRMZM2G046537	chr8:111721791-111730036	embryo	leaf	OK	0	0	0.340493	0	0.00255	0.0225569	yes
TSS23784	XLOC_012859	GRMZM2G010452	chr8:115785696-115791747	embryo	leaf	OK	0	0	0.506218	0	5e-05	0.00112569	yes
TSS23791	XLOC_012863	GRMZM2G163560	chr8:117571871-117576459	embryo	leaf	OK	0	0	0.446542	0	5e-05	0.00112569	yes
TSS23799	XLOC_012867	GRMZM2G065566	chr8:118678530-118681245	embryo	leaf	OK	0	0	0.187934	0	0.0014	0.0148327	yes
TSS23823	XLOC_012881	GRMZM2G062555	chr8:120014010-120017810	embryo	leaf	OK	0	0	0.273979	0	0.00055	0.00750779	yes
TSS23850	XLOC_012898	GRMZM2G095955	chr8:123149351-123153695	embryo	leaf	OK	0	0	0.279517	0	0.00205	0.0193482	yes
TSS24064	XLOC_013022	GRMZM2G107997	chr8:155006136-155013410	embryo	leaf	OK	0	0	0.418128	0	5e-05	0.00112569	yes
TSS2407	XLOC_001278	GRMZM2G096261	chr1:41237029-41238953	embryo	leaf	OK	0	0	0.200241	0	0.00525	0.0374901	yes
TSS2419	XLOC_001286	GRMZM2G141704	chr1:42844861-42851009	embryo	leaf	OK	0	0	0.333813	0	5e-05	0.00112569	yes
TSS24293	XLOC_013149	GRMZM2G132303	chr8:171603708-171609927	embryo	leaf	OK	0	0	0.365169	0	5e-05	0.00112569	yes
TSS24452	XLOC_013236	GRMZM2G061472	chr9:11920297-11930055	embryo	leaf	OK	0	0	0.323627	0	0.00035	0.00525324	yes
TSS24507	XLOC_013270	GRMZM2G146490	chr9:20431528-20438473	embryo	leaf	OK	0	0	0.426796	0	5e-05	0.00112569	yes
TSS24545	XLOC_013289	GRMZM2G010649	chr9:25590273-25593842	embryo	leaf	OK	0	0	0.388581	0	0.0003	0.00466475	yes
TSS24594	XLOC_013316	GRMZM2G405368	chr9:34628503-34633315	embryo	leaf	OK	0	0	0.327331	0	5e-05	0.00112569	yes
TSS24605	XLOC_013325	GRMZM2G033029	chr9:40203877-40211532	embryo	leaf	OK	0	0	0.228231	0	0.0075	0.0479586	yes
TSS24618	XLOC_013332	AC213612.3_FG002	chr9:43496233-43497774	embryo	leaf	OK	0	0	0.223545	0	0.005	0.0359822	yes
TSS24672	XLOC_013362	GRMZM2G563077	chr9:61154173-61158169	embryo	leaf	OK	0	0	0.329924	0	0.00185	0.0181199	yes
TSS24701	XLOC_013381	GRMZM2G018619	chr9:76755813-76760418	embryo	leaf	OK	0	0	0.395957	0	5e-05	0.00112569	yes
TSS2473	XLOC_001315	GRMZM2G394212	chr1:50095079-50106363	embryo	leaf	OK	0	0	0.556093	0	5e-05	0.00112569	yes
TSS24738	XLOC_013400	GRMZM2G102858	chr9:89595170-89606660	embryo	leaf	OK	0	0	0.218471	0	0.00725	0.0468684	yes
TSS24786	XLOC_013428	GRMZM2G352106	chr9:99494371-99496029	embryo	leaf	OK	0	0	0.271592	0	0.00685	0.045046	yes
TSS24830	XLOC_013453	GRMZM2G103900	chr9:109113453-109125375	embryo	leaf	OK	0	0	0.309045	0	0.00015	0.00276307	yes
TSS24943	XLOC_013514	GRMZM2G075104	chr9:124149709-124160989	embryo	leaf	OK	0	0	0.590331	0	5e-05	0.00112569	yes
TSS25078	XLOC_013582	GRMZM2G073567	chr9:140519477-140523237	embryo	leaf	OK	0	0	0.37555	0	5e-05	0.00112569	yes
TSS25100	XLOC_013591	GRMZM2G030839	chr9:142198203-142208114	embryo	leaf	OK	0	0	0.313964	0	0.00405	0.0309672	yes
TSS25118	XLOC_013602	GRMZM2G040161	chr9:143894349-143900615	embryo	leaf	OK	0	0	0.337815	0	0.00165	0.0166386	yes
TSS25188	XLOC_013637	GRMZM2G008638	chr9:147841085-147850451	embryo	leaf	OK	0	0	0.320692	0	0.00045	0.00637074	yes
TSS25256	XLOC_013671	GRMZM2G063387	chr9:152674799-152679863	embryo	leaf	OK	0	0	0.269412	0	0.0007	0.00900556	yes
TSS25349	XLOC_013722	GRMZM2G069681	chr9:4114055-4117881	embryo	leaf	OK	0	0	0.342243	0	0.00025	0.00404239	yes
TSS25430	XLOC_013767	GRMZM2G047181	chr9:14149912-14152805	embryo	leaf	OK	0	0	0.300337	0	0.00065	0.00846305	yes
TSS25567	XLOC_013834	GRMZM2G037624	chr9:27224163-27230054	embryo	leaf	OK	0	0	0.298134	0	0.0003	0.00466475	yes
TSS25574	XLOC_013840	GRMZM2G174257	chr9:30075572-30079177	embryo	leaf	OK	0	0	0.516113	0	5e-05	0.00112569	yes
TSS25612	XLOC_013864	GRMZM2G158595	chr9:44479841-44486877	embryo	leaf	OK	0	0	0.146502	0	0.0016	0.0162863	yes
TSS25682	XLOC_013900	GRMZM2G314451	chr9:74315835-74321880	embryo	leaf	OK	0	0	0.455827	0	5e-05	0.00112569	yes
TSS25703	XLOC_013913	GRMZM2G389629	chr9:82356462-82361390	embryo	leaf	OK	0	0	0.446549	0	0.00015	0.00276307	yes
TSS25713	XLOC_013919	GRMZM2G163700	chr9:84166694-84172077	embryo	leaf	OK	0	0	0.318172	0	0.0015	0.0156116	yes
TSS25728	XLOC_013926	GRMZM2G047564	chr9:87461593-87475402	embryo	leaf	OK	0	0	0.343204	0	5e-05	0.00112569	yes
TSS25751	XLOC_013938	GRMZM2G345544	chr9:92345074-92351716	embryo	leaf	OK	0	0	0.253904	0	0.0001	0.00202625	yes
TSS25759	XLOC_013943	GRMZM2G140082	chr9:95454453-95458458	embryo	leaf	OK	0	0	0.264741	0	0.0031	0.0262065	yes
TSS25761	XLOC_013945	GRMZM2G012041	chr9:96232117-96234020	embryo	leaf	OK	0	0	0.286148	0	0.0029	0.0249054	yes
TSS25847	XLOC_013991	GRMZM2G054634	chr9:113419807-113424761	embryo	leaf	OK	0	0	0.539186	0	5e-05	0.00112569	yes
TSS25986	XLOC_014066	GRMZM2G058522	chr9:129274385-129278111	embryo	leaf	OK	0	0	0.471952	0	5e-05	0.00112569	yes
TSS25987	XLOC_014067	GRMZM2G141328	chr9:129344028-129349823	embryo	leaf	OK	0	0	0.390883	0	5e-05	0.00112569	yes
TSS25996	XLOC_014072	GRMZM2G078238	chr9:130405578-130414694	embryo	leaf	OK	0	0	0.244424	0	0.0063	0.042507	yes
TSS26011	XLOC_014079	GRMZM2G043983	chr9:133391178-133398641	embryo	leaf	OK	0	0	0.162306	0	0.003	0.0255947	yes
TSS26090	XLOC_014117	GRMZM2G095868	chr9:138608094-138628885	embryo	leaf	OK	0	0	0.325869	0	5e-05	0.00112569	yes
TSS26093	XLOC_014120	GRMZM2G166767	chr9:139380931-139385689	embryo	leaf	OK	0	0	0.209018	0	0.0016	0.0162863	yes
TSS26097	XLOC_014121	GRMZM2G063875	chr9:139511132-139519841	embryo	leaf	OK	0	0	0.475174	0	5e-05	0.00112569	yes
TSS26126	XLOC_014137	GRMZM2G180558	chr9:141380323-141389836	embryo	leaf	OK	0	0	0.265188	0	0.0013	0.0141667	yes
TSS26186	XLOC_014170	GRMZM5G816791	chr9:147083405-147097773	embryo	leaf	OK	0	0	0.250855	0	0.001	0.0116829	yes
TSS26260	XLOC_014212	GRMZM2G141084	chr9:150974586-150980364	embryo	leaf	OK	0	0	0.424097	0	0.0016	0.0162863	yes
TSS26261	XLOC_014213	AC149829.2_FG003	chr9:151117697-151122781	embryo	leaf	OK	0	0	0.495583	0	5e-05	0.00112569	yes
TSS2639	XLOC_001398	GRMZM2G003530	chr1:68435521-68440085	embryo	leaf	OK	0	0	0.352191	0	0.0001	0.00202625	yes
TSS2732	XLOC_001444	GRMZM2G506660	chr1:82700443-82703341	embryo	leaf	OK	0	0	0.278666	0	0.0003	0.00466475	yes
TSS276	XLOC_000143	GRMZM2G005844	chr1:23216648-23220255	embryo	leaf	OK	0	0	0.386168	0	0.00095	0.0112817	yes
TSS278	XLOC_000144	AC205725.3_FG010	chr1:23579836-23586649	embryo	leaf	OK	0	0	0.343015	0	0.00095	0.0112817	yes
TSS2790	XLOC_001478	GRMZM5G887922	chr1:95485132-95487546	embryo	leaf	OK	0	0	0.293242	0	0.00405	0.0309672	yes
TSS2820	XLOC_001497	GRMZM2G086669	chr1:106130134-106132864	embryo	leaf	OK	0	0	0.250754	0	0.0043	0.0321954	yes
TSS2853	XLOC_001518	GRMZM2G148536	chr1:119213245-119216262	embryo	leaf	OK	0	0	0.345699	0	0.00035	0.00525324	yes
TSS286	XLOC_000148	GRMZM2G070442	chr1:25376177-25379798	embryo	leaf	OK	0	0	0.292066	0	0.0055	0.0388052	yes
TSS2911	XLOC_001555	GRMZM2G166166	chr1:149318694-149321499	embryo	leaf	OK	0	0	0.316982	0	0.00345	0.0279972	yes
TSS2972	XLOC_001595	GRMZM2G097116	chr1:170302420-170305762	embryo	leaf	OK	0	0	0.296892	0	0.0003	0.00466475	yes
TSS3059	XLOC_001636	GRMZM2G129597	chr1:181495314-181496904	embryo	leaf	OK	0	0	0.345605	0	0.0011	0.0124042	yes
TSS3109	XLOC_001659	GRMZM2G124638	chr1:189351705-189360273	embryo	leaf	OK	0	0	0.315193	0	0.0073	0.0470977	yes
TSS3113	XLOC_001661	GRMZM2G002368	chr1:190028006-190031486	embryo	leaf	OK	0	0	0.35507	0	0.0019	0.0184702	yes
TSS3217	XLOC_001716	GRMZM2G046005	chr1:205998837-206003218	embryo	leaf	OK	0	0	0.330725	0	0.00015	0.00276307	yes
TSS3298	XLOC_001759	GRMZM2G124203	chr1:214923322-214929535	embryo	leaf	OK	0	0	0.26703	0	0.0029	0.0249054	yes
TSS3305	XLOC_001764	GRMZM2G325026	chr1:216580722-216589513	embryo	leaf	OK	0	0	0.275598	0	0.0007	0.00900556	yes
TSS3381	XLOC_001807	GRMZM2G131817	chr1:226454806-226457613	embryo	leaf	OK	0	0	0.263545	0	0.0011	0.0124042	yes
TSS3384	XLOC_001809	GRMZM2G131591	chr1:226624781-226628842	embryo	leaf	OK	0	0	0.399326	0	5e-05	0.00112569	yes
TSS3401	XLOC_001819	GRMZM2G087651	chr1:227782682-227786466	embryo	leaf	OK	0	0	0.270278	0	0.00085	0.0103989	yes
TSS3402	XLOC_001820	GRMZM5G871419	chr1:227928845-227935465	embryo	leaf	OK	0	0	0.359009	0	5e-05	0.00112569	yes
TSS3403	XLOC_001821	GRMZM5G874562	chr1:228015986-228020369	embryo	leaf	OK	0	0	0.233258	0	0.0032	0.0268072	yes
TSS3508	XLOC_001879	GRMZM2G068328	chr1:240022701-240026085	embryo	leaf	OK	0	0	0.294068	0	0.00135	0.0144924	yes
TSS3550	XLOC_001902	GRMZM2G034828	chr1:246819299-246825107	embryo	leaf	OK	0	0	0.504635	0	5e-05	0.00112569	yes
TSS3596	XLOC_001928	GRMZM2G098084	chr1:254403371-254407478	embryo	leaf	OK	0	0	0.35868	0	0.00545	0.0385363	yes
TSS3601	XLOC_001930	GRMZM2G344521	chr1:254530320-254534817	embryo	leaf	OK	0	0	0.380543	0	5e-05	0.00112569	yes
TSS3615	XLOC_001937	GRMZM5G892973	chr1:257072514-257077639	embryo	leaf	OK	0	0	0.294285	0	0.0012	0.0133691	yes
TSS3680	XLOC_001970	GRMZM5G810275	chr1:264738861-264743397	embryo	leaf	OK	0	0	0.211543	0	0.0028	0.0242717	yes
TSS3690	XLOC_001976	GRMZM2G400092	chr1:265014225-265021283	embryo	leaf	OK	0	0	0.385632	0	5e-05	0.00112569	yes
TSS3793	XLOC_002031	GRMZM2G146000	chr1:276538379-276541904	embryo	leaf	OK	0	0	0.267472	0	0.00205	0.0193482	yes
TSS3834	XLOC_002054	GRMZM2G165619	chr1:281951471-281953384	embryo	leaf	OK	0	0	0.12254	0	0.00465	0.0341456	yes
TSS3889	XLOC_002082	GRMZM2G448927	chr1:287748526-287756692	embryo	leaf	OK	0	0	0.351185	0	5e-05	0.00112569	yes
TSS3895	XLOC_002085	GRMZM2G015436	chr1:288165165-288170834	embryo	leaf	OK	0	0	0.288535	0	0.00245	0.0219721	yes
TSS391	XLOC_000206	GRMZM2G109885	chr1:39848060-39855737	embryo	leaf	OK	0	0	0.349881	0	0.00035	0.00525324	yes
TSS3965	XLOC_002126	GRMZM2G159766	chr1:293806722-293808766	embryo	leaf	OK	0	0	0.256496	0	0.00225	0.0206351	yes
TSS3998	XLOC_002141	GRMZM2G352415	chr1:297015657-297019154	embryo	leaf	OK	0	0	0.227917	0	0.00185	0.0181199	yes
TSS4022	XLOC_002155	GRMZM2G022269	chr1:298408197-298413582	embryo	leaf	OK	0	0	0.250707	0	0.0006	0.00805466	yes
TSS4040	XLOC_002162	GRMZM2G135199	chr1:299972490-299984300	embryo	leaf	OK	0	0	0.29495	0	0.0041	0.0312023	yes
TSS4058	XLOC_002173	GRMZM2G099005	chr10:2223055-2228836	embryo	leaf	OK	0	0	0.145006	0	0.00645	0.0431598	yes
TSS4059	XLOC_002174	GRMZM2G138659	chr10:2249198-2256351	embryo	leaf	OK	0	0	0.340588	0	0.00015	0.00276307	yes
TSS4063	XLOC_002177	GRMZM5G832378	chr10:2457980-2467611	embryo	leaf	OK	0	0	0.323139	0	0.00175	0.0174034	yes
TSS41	XLOC_000023	GRMZM2G044388	chr1:3645467-3651912	embryo	leaf	OK	0	0	0.377342	0	0.0064	0.0429582	yes
TSS4218	XLOC_002263	GRMZM2G010406	chr10:38522553-38534549	embryo	leaf	OK	0	0	0.270908	0	0.00765	0.0485824	yes
TSS4224	XLOC_002267	GRMZM2G074818	chr10:42878807-42884404	embryo	leaf	OK	0	0	0.525483	0	0.00065	0.00846305	yes
TSS4379	XLOC_002356	GRMZM2G022793	chr10:84487176-84491427	embryo	leaf	OK	0	0	0.141131	0	0.00305	0.0258851	yes
TSS4386	XLOC_002359	GRMZM2G139157	chr10:84600987-84608699	embryo	leaf	OK	0	0	0.315689	0	0.00575	0.0399603	yes
TSS4406	XLOC_002372	GRMZM2G097605	chr10:89368895-89374541	embryo	leaf	OK	0	0	0.330955	0	0.00025	0.00404239	yes
TSS4431	XLOC_002388	GRMZM2G314037	chr10:96847952-96850135	embryo	leaf	OK	0	0	0.473764	0	5e-05	0.00112569	yes
TSS4469	XLOC_002411	GRMZM2G010599	chr10:106247996-106249505	embryo	leaf	OK	0	0	0.215342	0	0.0001	0.00202625	yes
TSS451	XLOC_000238	GRMZM2G095043	chr1:47130463-47135866	embryo	leaf	OK	0	0	0.432323	0	5e-05	0.00112569	yes
TSS4517	XLOC_002442	GRMZM2G095810	chr10:114189511-114198723	embryo	leaf	OK	0	0	0.287918	0	0.00245	0.0219721	yes
TSS4541	XLOC_002454	GRMZM2G010323	chr10:117897727-117902805	embryo	leaf	OK	0	0	0.298149	0	0.0032	0.0268072	yes
TSS467	XLOC_000246	GRMZM2G140390	chr1:49220323-49222905	embryo	leaf	OK	0	0	0.393679	0	0.00025	0.00404239	yes
TSS4675	XLOC_002527	GRMZM5G874908	chr10:132503553-132515592	embryo	leaf	OK	0	0	0.36318	0	0.0047	0.0343959	yes
TSS4732	XLOC_002558	AC209206.3_FG011	chr10:137479495-137488555	embryo	leaf	OK	0	0	0.256234	0	0.0043	0.0321954	yes
TSS4740	XLOC_002564	GRMZM2G061287	chr10:138018724-138024921	embryo	leaf	OK	0	0	0.577252	0	5e-05	0.00112569	yes
TSS4766	XLOC_002578	GRMZM2G094051	chr10:141350799-141353394	embryo	leaf	OK	0	0	0.310606	0	0.00075	0.00953529	yes
TSS4801	XLOC_002595	GRMZM2G150901	chr10:143254621-143260073	embryo	leaf	OK	0	0	0.323211	0	0.00045	0.00637074	yes
TSS4856	XLOC_002619	GRMZM2G143480	chr10:145895430-145900494	embryo	leaf	OK	0	0	0.326031	0	5e-05	0.00112569	yes
TSS4872	XLOC_002627	GRMZM2G124466	chr10:147147536-147156046	embryo	leaf	OK	0	0	0.363567	0	0.00085	0.0103989	yes
TSS491	XLOC_000258	GRMZM2G138814	chr1:52075502-52085579	embryo	leaf	OK	0	0	0.227415	0	0.0037	0.0293286	yes
TSS4917	XLOC_002651	GRMZM2G110932	chr10:149268688-149272318	embryo	leaf	OK	0	0	0.291787	0	0.0016	0.0162863	yes
TSS4931	XLOC_002659	GRMZM2G057525	chr10:1149257-1151884	embryo	leaf	OK	0	0	0.206235	0	0.0044	0.0327926	yes
TSS4951	XLOC_002670	GRMZM2G151950	chr10:2432253-2437027	embryo	leaf	OK	0	0	0.54233	0	5e-05	0.00112569	yes
TSS4952	XLOC_002671	GRMZM2G127393	chr10:2654141-2662991	embryo	leaf	OK	0	0	0.545028	0	5e-05	0.00112569	yes
TSS5035	XLOC_002714	GRMZM2G110374	chr10:9841787-9843000	embryo	leaf	OK	0	0	0.244758	0	0.00695	0.0453815	yes
TSS5055	XLOC_002724	GRMZM2G461966	chr10:12787083-12791480	embryo	leaf	OK	0	0	0.508898	0	5e-05	0.00112569	yes
TSS5059	XLOC_002726	GRMZM2G006493	chr10:13001406-13020665	embryo	leaf	OK	0	0	0.340909	0	0.0049	0.035499	yes
TSS5063	XLOC_002728	GRMZM2G303655	chr10:13160077-13175708	embryo	leaf	OK	0	0	0.258708	0	0.0014	0.0148327	yes
TSS5085	XLOC_002740	GRMZM2G103909	chr10:22125126-22132582	embryo	leaf	OK	0	0	0.265087	0	0.0009	0.0109077	yes
TSS5104	XLOC_002752	GRMZM2G078508	chr10:26764929-26768929	embryo	leaf	OK	0	0	0.363197	0	0.0001	0.00202625	yes
TSS521	XLOC_000275	GRMZM2G056462	chr1:55442591-55452886	embryo	leaf	OK	0	0	0.256184	0	0.00055	0.00750779	yes
TSS5245	XLOC_002831	GRMZM2G171236	chr10:77112205-77115108	embryo	leaf	OK	0	0	0.362783	0	5e-05	0.00112569	yes
TSS527	XLOC_000279	GRMZM2G173387	chr1:56439369-56446278	embryo	leaf	OK	0	0	0.556428	0	5e-05	0.00112569	yes
TSS5271	XLOC_002849	GRMZM5G848541	chr10:84614033-84623171	embryo	leaf	OK	0	0	0.43312	0	0.0003	0.00466475	yes
TSS5281	XLOC_002853	GRMZM2G082522,GRMZM5G857968	chr10:85834456-85844451	embryo	leaf	OK	0	0	0.233849	0	0.00735	0.0471855	yes
TSS5282	XLOC_002854	GRMZM2G061728	chr10:86421155-86430392	embryo	leaf	OK	0	0	0.497827	0	5e-05	0.00112569	yes
TSS5320	XLOC_002872	GRMZM2G025939	chr10:92822720-92831584	embryo	leaf	OK	0	0	0.272315	0	0.00465	0.0341456	yes
TSS5395	XLOC_002911	GRMZM2G126545	chr10:105040729-105051420	embryo	leaf	OK	0	0	0.258225	0	0.0019	0.0184702	yes
TSS5457	XLOC_002944	GRMZM2G072337	chr10:117566108-117569915	embryo	leaf	OK	0	0	0.324186	0	0.00015	0.00276307	yes
TSS5662	XLOC_003047	GRMZM2G125643	chr10:139324547-139326967	embryo	leaf	OK	0	0	0.300483	0	0.00205	0.0193482	yes
TSS567	XLOC_000301	GRMZM2G109138	chr1:63041474-63050284	embryo	leaf	OK	0	0	0.353157	0	0.00075	0.00953529	yes
TSS5686	XLOC_003061	GRMZM2G129147	chr10:140967940-140972670	embryo	leaf	OK	0	0	0.59285	0	5e-05	0.00112569	yes
TSS5688	XLOC_003062	GRMZM2G128914	chr10:141365130-141372604	embryo	leaf	OK	0	0	0.198758	0	0.0033	0.0273621	yes
TSS5699	XLOC_003069	GRMZM2G137009	chr10:141832215-141835970	embryo	leaf	OK	0	0	0.559747	0	5e-05	0.00112569	yes
TSS5834	XLOC_003138	GRMZM2G093623	chr10:148589682-148592928	embryo	leaf	OK	0	0	0.30444	0	0.00295	0.0252013	yes
TSS5861	XLOC_003153	GRMZM2G064212	chr2:1035372-1039837	embryo	leaf	OK	0	0	0.26341	0	0.0036	0.0287114	yes
TSS5886	XLOC_003169	GRMZM2G078274	chr2:2266447-2274987	embryo	leaf	OK	0	0	0.234831	0	0.00105	0.0119863	yes
TSS5940	XLOC_003196	GRMZM2G086489	chr2:4624140-4637290	embryo	leaf	OK	0	0	0.384453	0	0.0002	0.00336831	yes
TSS6031	XLOC_003249	GRMZM2G045331	chr2:10479926-10485357	embryo	leaf	OK	0	0	0.277159	0	0.00295	0.0252013	yes
TSS6084	XLOC_003279	GRMZM2G014276	chr2:13346044-13352525	embryo	leaf	OK	0	0	0.481344	0	5e-05	0.00112569	yes
TSS6137	XLOC_003307	GRMZM2G171556	chr2:18762233-18765391	embryo	leaf	OK	0	0	0.375979	0	0.00025	0.00404239	yes
TSS6206	XLOC_003340	GRMZM5G827171	chr2:25300026-25310922	embryo	leaf	OK	0	0	0.342277	0	0.0022	0.0204074	yes
TSS6214	XLOC_003345	GRMZM2G169066	chr2:26025431-26031329	embryo	leaf	OK	0	0	0.220972	0	0.00335	0.0275652	yes
TSS6215	XLOC_003346	GRMZM2G127581	chr2:26282191-26292346	embryo	leaf	OK	0	0	0.236754	0	0.00295	0.0252013	yes
TSS6267	XLOC_003373	GRMZM2G082191	chr2:30586199-30594210	embryo	leaf	OK	0	0	0.195906	0	0.00235	0.0213708	yes
TSS6357	XLOC_003419	GRMZM2G032942	chr2:41725317-41737144	embryo	leaf	OK	0	0	0.406162	0	0.00735	0.0471855	yes
TSS6398	XLOC_003443	GRMZM2G018059	chr2:48655336-48666171	embryo	leaf	OK	0	0	0.276146	0	0.00445	0.0330892	yes
TSS6415	XLOC_003452	GRMZM2G168651	chr2:54762823-54765494	embryo	leaf	OK	0	0	0.649685	0	5e-05	0.00112569	yes
TSS6501	XLOC_003500	GRMZM2G533233	chr2:82531547-82533296	embryo	leaf	OK	0	0	0.396807	0	5e-05	0.00112569	yes
TSS6609	XLOC_003562	GRMZM2G087105	chr2:130950225-130956534	embryo	leaf	OK	0	0	0.265212	0	0.00035	0.00525324	yes
TSS6628	XLOC_003572	GRMZM2G047486	chr2:136177778-136183004	embryo	leaf	OK	0	0	0.240771	0	0.0036	0.0287114	yes
TSS6668	XLOC_003591	GRMZM2G007283	chr2:150699847-150705091	embryo	leaf	OK	0	0	0.331943	0	5e-05	0.00112569	yes
TSS6707	XLOC_003618	GRMZM2G088261	chr2:161854982-161870361	embryo	leaf	OK	0	0	0.319862	0	0.0043	0.0321954	yes
TSS6723	XLOC_003628	GRMZM2G048928	chr2:166336988-166350369	embryo	leaf	OK	0	0	0.296114	0	5e-05	0.00112569	yes
TSS673	XLOC_000351	GRMZM2G019562	chr1:74407718-74417339	embryo	leaf	OK	0	0	0.292408	0	0.00795	0.0498528	yes
TSS6757	XLOC_003645	GRMZM2G130052	chr2:170489853-170495292	embryo	leaf	OK	0	0	0.288983	0	0.00085	0.0103989	yes
TSS6779	XLOC_003660	GRMZM2G347743	chr2:175952006-175959571	embryo	leaf	OK	0	0	0.250211	0	0.00635	0.0427998	yes
TSS680	XLOC_000355	GRMZM2G042881	chr1:75142209-75146805	embryo	leaf	OK	0	0	0.241327	0	0.006	0.0411247	yes
TSS6836	XLOC_003691	GRMZM2G066672	chr2:184754297-184764415	embryo	leaf	OK	0	0	0.293977	0	0.00045	0.00637074	yes
TSS6897	XLOC_003724	GRMZM2G021598	chr2:189632512-189637820	embryo	leaf	OK	0	0	0.3055	0	0.0002	0.00336831	yes
TSS6902	XLOC_003728	GRMZM2G041633	chr2:189965739-189972098	embryo	leaf	OK	0	0	0.248311	0	0.00375	0.0295803	yes
TSS6913	XLOC_003731	GRMZM2G007885	chr2:190843813-190856358	embryo	leaf	OK	0	0	0.348987	0	0.0051	0.0365801	yes
TSS6960	XLOC_003756	GRMZM2G034260	chr2:195046572-195052861	embryo	leaf	OK	0	0	0.341176	0	5e-05	0.00112569	yes
TSS70	XLOC_000038	GRMZM2G119494	chr1:5345117-5349860	embryo	leaf	OK	0	0	0.534852	0	5e-05	0.00112569	yes
TSS7030	XLOC_003792	GRMZM2G002879	chr2:202635664-202642183	embryo	leaf	OK	0	0	0.174811	0	0.00045	0.00637074	yes
TSS7032	XLOC_003794	GRMZM2G168697	chr2:202953985-202956005	embryo	leaf	OK	0	0	0.435458	0	5e-05	0.00112569	yes
TSS704	XLOC_000368	GRMZM2G087243	chr1:80658831-80665167	embryo	leaf	OK	0	0	0.389835	0	0.0001	0.00202625	yes
TSS7079	XLOC_003817	GRMZM2G327406	chr2:206489612-206497229	embryo	leaf	OK	0	0	0.354537	0	0.0004	0.00581525	yes
TSS7094	XLOC_003825	AC194970.5_FG004	chr2:207351368-207364751	embryo	leaf	OK	0	0	0.256512	0	0.00355	0.0284527	yes
TSS7143	XLOC_003850	GRMZM2G031143	chr2:211660697-211663677	embryo	leaf	OK	0	0	0.345366	0	0.002	0.0190987	yes
TSS7149	XLOC_003853	GRMZM2G077823	chr2:212348952-212354586	embryo	leaf	OK	0	0	0.297446	0	0.00095	0.0112817	yes
TSS7194	XLOC_003873	GRMZM2G327635	chr2:215398669-215408946	embryo	leaf	OK	0	0	0.59185	0	0.00035	0.00525324	yes
TSS72	XLOC_000039	GRMZM2G319022	chr1:5732375-5740636	embryo	leaf	OK	0	0	0.39753	0	5e-05	0.00112569	yes
TSS7200	XLOC_003877	GRMZM2G057448	chr2:216277722-216285832	embryo	leaf	OK	0	0	0.259788	0	0.00135	0.0144924	yes
TSS7266	XLOC_003920	GRMZM2G172101	chr2:222875395-222884694	embryo	leaf	OK	0	0	0.297296	0	0.001	0.0116829	yes
TSS7319	XLOC_003953	GRMZM2G144635,GRMZM2G445163	chr2:228869695-228877994	embryo	leaf	OK	0	0	0.475867	0	5e-05	0.00112569	yes
TSS7351	XLOC_003971	GRMZM2G025014	chr2:232641411-232644897	embryo	leaf	OK	0	0	0.294434	0	0.0026	0.0229054	yes
TSS7376	XLOC_003987	GRMZM5G873015	chr2:235343466-235349510	embryo	leaf	OK	0	0	0.441341	0	5e-05	0.00112569	yes
TSS7489	XLOC_004044	GRMZM5G829840	chr2:6641007-6651491	embryo	leaf	OK	0	0	0.280251	0	5e-05	0.00112569	yes
TSS7519	XLOC_004061	GRMZM2G094255	chr2:9548817-9553691	embryo	leaf	OK	0	0	0.278974	0	0.00105	0.0119863	yes
TSS7578	XLOC_004090	GRMZM2G032260	chr2:13869429-13875917	embryo	leaf	OK	0	0	0.188988	0	0.00555	0.0389883	yes
TSS7620	XLOC_004113	GRMZM2G129261	chr2:17094305-17102438	embryo	leaf	OK	0	0	0.308579	0	0.0002	0.00336831	yes
TSS7736	XLOC_004178	GRMZM2G147268	chr2:29261609-29271087	embryo	leaf	OK	0	0	0.368294	0	0.00105	0.0119863	yes
TSS7777	XLOC_004199	GRMZM2G364597	chr2:33724666-33728896	embryo	leaf	OK	0	0	0.584223	0	5e-05	0.00112569	yes
TSS7821	XLOC_004223	GRMZM2G165755	chr2:38567194-38575526	embryo	leaf	OK	0	0	0.534045	0	5e-05	0.00112569	yes
TSS7842	XLOC_004236	GRMZM2G130085	chr2:42105863-42115873	embryo	leaf	OK	0	0	0.486411	0	5e-05	0.00112569	yes
TSS7900	XLOC_004267	GRMZM2G003565	chr2:49056162-49062165	embryo	leaf	OK	0	0	0.305176	0	0.00195	0.0187872	yes
TSS7906	XLOC_004269	GRMZM2G111603	chr2:49461218-49465471	embryo	leaf	OK	0	0	0.343747	0	0.0064	0.0429582	yes
TSS794	XLOC_000414	GRMZM2G169080	chr1:97817234-97822485	embryo	leaf	OK	0	0	0.510023	0	0.00235	0.0213708	yes
TSS7951	XLOC_004297	GRMZM2G119703	chr2:58461181-58471256	embryo	leaf	OK	0	0	0.301328	0	0.00155	0.0159781	yes
TSS7958	XLOC_004300	GRMZM2G069856	chr2:60659936-60666560	embryo	leaf	OK	0	0	0.514755	0	5e-05	0.00112569	yes
TSS7984	XLOC_004312	GRMZM2G358051	chr2:68691113-68701408	embryo	leaf	OK	0	0	0.305157	0	0.00455	0.0336399	yes
TSS7995	XLOC_004316	GRMZM2G179106	chr2:69908461-69914773	embryo	leaf	OK	0	0	0.322518	0	0.0041	0.0312023	yes
TSS7999	XLOC_004317	GRMZM2G143205	chr2:70333964-70343203	embryo	leaf	OK	0	0	0.144136	0	0.0015	0.0156116	yes
TSS8000	XLOC_004318	GRMZM5G820733	chr2:71612353-71615034	embryo	leaf	OK	0	0	0.36492	0	0.00355	0.0284527	yes
TSS8008	XLOC_004323	GRMZM2G026918	chr2:74078456-74089410	embryo	leaf	OK	0	0	0.59366	0	5e-05	0.00112569	yes
TSS8060	XLOC_004353	GRMZM2G365957	chr2:103336540-103343255	embryo	leaf	OK	0	0	0.305812	0	0.0006	0.00805466	yes
TSS8066	XLOC_004358	GRMZM2G325749	chr2:107188707-107190845	embryo	leaf	OK	0	0	0.370702	0	0.00065	0.00846305	yes
TSS8145	XLOC_004405	GRMZM2G174919	chr2:134600776-134610442	embryo	leaf	OK	0	0	0.212585	0	0.0021	0.0196769	yes
TSS8159	XLOC_004413	GRMZM2G125352	chr2:140309036-140314044	embryo	leaf	OK	0	0	0.377531	0	5e-05	0.00112569	yes
TSS8162	XLOC_004414	GRMZM5G821024	chr2:140322438-140327690	embryo	leaf	OK	0	0	0.239664	0	0.00575	0.0399603	yes
TSS8176	XLOC_004422	GRMZM2G092581	chr2:144800081-144803711	embryo	leaf	OK	0	0	0.298896	0	0.0013	0.0141667	yes
TSS822	XLOC_000428	GRMZM2G022909	chr1:103559677-103565770	embryo	leaf	OK	0	0	0.391059	0	0.0014	0.0148327	yes
TSS8227	XLOC_004448	GRMZM2G166230	chr2:157234213-157236113	embryo	leaf	OK	0	0	0.410322	0	0.0023	0.0210045	yes
TSS8238	XLOC_004454	GRMZM2G026301	chr2:158609044-158614485	embryo	leaf	OK	0	0	0.239541	0	0.00055	0.00750779	yes
TSS8344	XLOC_004512	GRMZM2G116196	chr2:178607669-178617103	embryo	leaf	OK	0	0	0.375024	0	0.0058	0.0402647	yes
TSS8407	XLOC_004547	GRMZM2G153386	chr2:188103446-188105373	embryo	leaf	OK	0	0	0.400234	0	5e-05	0.00112569	yes
TSS8411	XLOC_004549	GRMZM2G137558	chr2:188414452-188419317	embryo	leaf	OK	0	0	0.238179	0	0.0078	0.0493417	yes
TSS8474	XLOC_004586	GRMZM2G050714	chr2:196080781-196084929	embryo	leaf	OK	0	0	0.3054	0	0.0016	0.0162863	yes
TSS8485	XLOC_004592	GRMZM2G158679	chr2:196872260-196876481	embryo	leaf	OK	0	0	0.491988	0	5e-05	0.00112569	yes
TSS8577	XLOC_004633	GRMZM5G821027	chr2:204174247-204177403	embryo	leaf	OK	0	0	0.690255	0	5e-05	0.00112569	yes
TSS8615	XLOC_004655	GRMZM2G175718	chr2:209018575-209024702	embryo	leaf	OK	0	0	0.265922	0	0.00795	0.0498528	yes
TSS8670	XLOC_004684	GRMZM2G044126	chr2:212536222-212541130	embryo	leaf	OK	0	0	0.165266	0	0.0057	0.0397834	yes
TSS8689	XLOC_004695	GRMZM2G153877	chr2:214290573-214299356	embryo	leaf	OK	0	0	0.346353	0	0.001	0.0116829	yes
TSS8740	XLOC_004722	GRMZM2G124809	chr2:220920776-220927169	embryo	leaf	OK	0	0	0.307751	0	0.00025	0.00404239	yes
TSS8808	XLOC_004762	GRMZM2G001444	chr2:229716654-229726566	embryo	leaf	OK	0	0	0.556647	0	5e-05	0.00112569	yes
TSS8820	XLOC_004767	GRMZM2G001777	chr2:230243823-230251130	embryo	leaf	OK	0	0	0.40471	0	0.00075	0.00953529	yes
TSS888	XLOC_000468	GRMZM2G152526	chr1:143622236-143627096	embryo	leaf	OK	0	0	0.363351	0	0.0001	0.00202625	yes
TSS8965	XLOC_004844	GRMZM2G133121	chr3:4635280-4641829	embryo	leaf	OK	0	0	0.169643	0	0.00025	0.00404239	yes
TSS8970	XLOC_004846	GRMZM2G033222	chr3:4843044-4845243	embryo	leaf	OK	0	0	0.435709	0	5e-05	0.00112569	yes
TSS8978	XLOC_004851	GRMZM2G077227	chr3:5993637-5997279	embryo	leaf	OK	0	0	0.748085	0	5e-05	0.00112569	yes
TSS9007	XLOC_004866	GRMZM2G083763	chr3:8874392-8879162	embryo	leaf	OK	0	0	0.26246	0	0.00095	0.0112817	yes
TSS9021	XLOC_004873	GRMZM5G844173	chr3:9303009-9314558	embryo	leaf	OK	0	0	0.279908	0	0.00105	0.0119863	yes
TSS9027	XLOC_004876	GRMZM5G871126	chr3:9384672-9390354	embryo	leaf	OK	0	0	0.333106	0	0.00175	0.0174034	yes
TSS9071	XLOC_004897	GRMZM2G150928	chr3:12559369-12568676	embryo	leaf	OK	0	0	0.635467	0	5e-05	0.00112569	yes
TSS9085	XLOC_004905	GRMZM5G804783	chr3:13681492-13685671	embryo	leaf	OK	0	0	0.593783	0	5e-05	0.00112569	yes
TSS915	XLOC_000485	GRMZM2G123900	chr1:154314025-154316433	embryo	leaf	OK	0	0	0.330363	0	0.0014	0.0148327	yes
TSS9214	XLOC_004978	GRMZM2G132944	chr3:37352495-37359525	embryo	leaf	OK	0	0	0.346197	0	0.0003	0.00466475	yes
TSS922	XLOC_000489	GRMZM2G086887	chr1:157223875-157238728	embryo	leaf	OK	0	0	0.259423	0	0.00415	0.031472	yes
TSS9318	XLOC_005028	GRMZM5G835530	chr3:63948779-63964562	embryo	leaf	OK	0	0	0.268042	0	0.0023	0.0210045	yes
TSS9329	XLOC_005036	GRMZM2G578141	chr3:70663874-70676676	embryo	leaf	OK	0	0	0.193893	0	0.0028	0.0242717	yes
TSS9361	XLOC_005055	AC206768.3_FG005	chr3:88527164-88533888	embryo	leaf	OK	0	0	0.215559	0	0.00665	0.0441789	yes
TSS9412	XLOC_005087	GRMZM2G502563	chr3:119171160-119179923	embryo	leaf	OK	0	0	0.757103	0	5e-05	0.00112569	yes
TSS9493	XLOC_005134	GRMZM2G098815	chr3:137519934-137530975	embryo	leaf	OK	0	0	0.335817	0	0.00675	0.0445692	yes
TSS9506	XLOC_005142	AC216010.3_FG001	chr3:139030967-139039058	embryo	leaf	OK	0	0	0.337149	0	0.00085	0.0103989	yes
TSS9522	XLOC_005150	GRMZM2G115812	chr3:141560150-141572780	embryo	leaf	OK	0	0	0.722214	0	5e-05	0.00112569	yes
TSS9535	XLOC_005160	GRMZM5G832175	chr3:144683305-144686233	embryo	leaf	OK	0	0	0.377222	0	0.00055	0.00750779	yes
TSS9543	XLOC_005165	GRMZM2G171484	chr3:146595174-146597478	embryo	leaf	OK	0	0	0.286901	0	0.0003	0.00466475	yes
TSS9549	XLOC_005168	GRMZM2G168707	chr3:147805897-147808636	embryo	leaf	OK	0	0	0.365615	0	0.00015	0.00276307	yes
TSS9556	XLOC_005171	GRMZM5G833593	chr3:149242891-149248751	embryo	leaf	OK	0	0	0.460843	0	0.00045	0.00637074	yes
TSS9585	XLOC_005186	GRMZM2G026758	chr3:155857929-155859715	embryo	leaf	OK	0	0	0.314573	0	0.0043	0.0321954	yes
TSS959	XLOC_000511	GRMZM2G039094	chr1:167327929-167334590	embryo	leaf	OK	0	0	0.43831	0	0.00135	0.0144924	yes
TSS9597	XLOC_005192	GRMZM2G121123	chr3:156429226-156434385	embryo	leaf	OK	0	0	0.444281	0	0.0016	0.0162863	yes
TSS9608	XLOC_005198	GRMZM2G034833	chr3:157646923-157650706	embryo	leaf	OK	0	0	0.390688	0	0.00345	0.0279972	yes
TSS9710	XLOC_005248	GRMZM2G110277	chr3:171439558-171448757	embryo	leaf	OK	0	0	0.189104	0	0.00225	0.0206351	yes
TSS9740	XLOC_005264	GRMZM5G854473	chr3:175705054-175710884	embryo	leaf	OK	0	0	0.41001	0	5e-05	0.00112569	yes
TSS9766	XLOC_005277	GRMZM2G005000	chr3:179218704-179223258	embryo	leaf	OK	0	0	0.409898	0	0.0002	0.00336831	yes
TSS9770	XLOC_005280	GRMZM2G119273	chr3:179723354-179726145	embryo	leaf	OK	0	0	0.380934	0	5e-05	0.00112569	yes
TSS9781	XLOC_005287	GRMZM2G007300	chr3:181446606-181451676	embryo	leaf	OK	0	0	0.39219	0	5e-05	0.00112569	yes
TSS9798	XLOC_005296	GRMZM2G023279	chr3:182481768-182488967	embryo	leaf	OK	0	0	0.36463	0	0.0013	0.0141667	yes
TSS9869	XLOC_005334	GRMZM2G047071	chr3:188321366-188323939	embryo	leaf	OK	0	0	0.299254	0	0.0002	0.00336831	yes
TSS9897	XLOC_005349	GRMZM2G093239	chr3:191768772-191774023	embryo	leaf	OK	0	0	0.303082	0	0.00145	0.0152133	yes
TSS99	XLOC_000051	GRMZM2G018417	chr1:8311629-8315054	embryo	leaf	OK	0	0	0.526769	0	5e-05	0.00112569	yes
TSS990	XLOC_000530	GRMZM2G088375	chr1:174300770-174307372	embryo	leaf	OK	0	0	0.348343	0	0.0001	0.00202625	yes
TSS9933	XLOC_005370	GRMZM2G127665	chr3:196137187-196148915	embryo	leaf	OK	0	0	0.252382	0	0.00275	0.0239987	yes
TSS9990	XLOC_005396	GRMZM2G069865	chr3:200421297-200431525	embryo	leaf	OK	0	0	0.328746	0	0.00135	0.0144924	yes
TSS10036	XLOC_005428	GRMZM2G020034	chr3:207400249-207410224	embryo	root	OK	0	0	0.167808	0	0.0033	0.047234	yes
TSS10060	XLOC_005439	GRMZM2G122591	chr3:209077413-209085964	embryo	root	OK	0	0	0.392967	0	0.00045	0.0108117	yes
TSS10063	XLOC_005441	GRMZM2G037789	chr3:209206599-209210187	embryo	root	OK	0	0	0.338325	0	5e-05	0.0019171	yes
TSS10099	XLOC_005460	GRMZM2G033671	chr3:213331152-213339621	embryo	root	OK	0	0	0.324084	0	5e-05	0.0019171	yes
TSS10145	XLOC_005479	GRMZM2G041015	chr3:217692757-217696531	embryo	root	OK	0	0	0.188548	0	0.00285	0.0429532	yes
TSS1025	XLOC_000548	GRMZM2G423472	chr1:180688252-180695246	embryo	root	OK	0	0	0.474978	0	5e-05	0.0019171	yes
TSS10255	XLOC_005530	GRMZM2G168877	chr3:225835302-225845151	embryo	root	OK	0	0	0.262884	0	0.00305	0.0450499	yes
TSS10263	XLOC_005534	GRMZM2G071113	chr3:226763619-226772213	embryo	root	OK	0	0	0.188696	0	5e-05	0.0019171	yes
TSS10307	XLOC_005557	GRMZM2G177912	chr3:230506091-230512285	embryo	root	OK	0	0	0.269335	0	0.00175	0.0297018	yes
TSS10319	XLOC_005564	GRMZM2G091989	chr3:231108695-231118164	embryo	root	OK	0	0	0.292999	0	5e-05	0.0019171	yes
TSS10334	XLOC_005573	GRMZM2G087103	chr3:1477379-1483305	embryo	root	OK	0	0	0.3639	0	5e-05	0.0019171	yes
TSS10381	XLOC_005599	GRMZM2G034773	chr3:4585489-4593102	embryo	root	OK	0	0	0.359332	0	0.0004	0.00996633	yes
TSS10631	XLOC_005722	GRMZM2G057305	chr3:41261988-41265731	embryo	root	OK	0	0	0.182298	0	0.003	0.0445783	yes
TSS10821	XLOC_005827	GRMZM2G022629	chr3:117256397-117259476	embryo	root	OK	0	0	0.16977	0	0.00235	0.0373176	yes
TSS11028	XLOC_005931	GRMZM5G865769	chr3:157204304-157208209	embryo	root	OK	0	0	0.305826	0	5e-05	0.0019171	yes
TSS11380	XLOC_006122	AC209455.3_FG009	chr3:198538898-198547120	embryo	root	OK	0	0	0.187434	0	0.0007	0.015102	yes
TSS11394	XLOC_006128	GRMZM5G836674	chr3:199649656-199660228	embryo	root	OK	0	0	0.288458	0	5e-05	0.0019171	yes
TSS11450	XLOC_006158	GRMZM2G108318	chr3:204355054-204366214	embryo	root	OK	0	0	0.346195	0	0.0016	0.0279905	yes
TSS11617	XLOC_006243	GRMZM5G856738	chr3:217699720-217705353	embryo	root	OK	0	0	0.343138	0	5e-05	0.0019171	yes
TSS11739	XLOC_006310	GRMZM2G467134	chr3:229552675-229559119	embryo	root	OK	0	0	0.43877	0	5e-05	0.0019171	yes
TSS11778	XLOC_006331	GRMZM5G857620	chr4:908690-917292	embryo	root	OK	0	0	0.572581	0	5e-05	0.0019171	yes
TSS11990	XLOC_006443	GRMZM2G093900	chr4:26893147-26901135	embryo	root	OK	0	0	0.211186	0	0.00285	0.0429532	yes
TSS11994	XLOC_006445	GRMZM2G003662	chr4:27414688-27418607	embryo	root	OK	0	0	0.283659	0	0.002	0.0330357	yes
TSS12235	XLOC_006578	GRMZM2G013214	chr4:79441554-79445144	embryo	root	OK	0	0	0.324185	0	0.00125	0.0232412	yes
TSS12374	XLOC_006656	GRMZM2G133226	chr4:138152885-138160505	embryo	root	OK	0	0	0.38121	0	5e-05	0.0019171	yes
TSS12428	XLOC_006690	GRMZM2G141209	chr4:151918838-151922852	embryo	root	OK	0	0	0.446648	0	5e-05	0.0019171	yes
TSS12581	XLOC_006773	GRMZM2G146207	chr4:170851190-170857904	embryo	root	OK	0	0	0.409828	0	5e-05	0.0019171	yes
TSS12587	XLOC_006777	GRMZM2G471805	chr4:171259075-171266724	embryo	root	OK	0	0	0.25393	0	0.00095	0.0190515	yes
TSS12651	XLOC_006811	GRMZM2G158811	chr4:178037640-178045114	embryo	root	OK	0	0	0.174944	0	0.00035	0.00905594	yes
TSS12703	XLOC_006840	GRMZM2G038667	chr4:183656209-183662991	embryo	root	OK	0	0	0.229195	0	0.003	0.0445783	yes
TSS12707	XLOC_006841	GRMZM2G088847	chr4:183699078-183703995	embryo	root	OK	0	0	0.25685	0	5e-05	0.0019171	yes
TSS12757	XLOC_006872	GRMZM2G027711	chr4:189809175-189818719	embryo	root	OK	0	0	0.374743	0	5e-05	0.0019171	yes
TSS12760	XLOC_006874	GRMZM2G033785	chr4:190671519-190684108	embryo	root	OK	0	0	0.487574	0	5e-05	0.0019171	yes
TSS12797	XLOC_006893	GRMZM2G095400	chr4:193891151-193896132	embryo	root	OK	0	0	0.225984	0	0.00055	0.0126006	yes
TSS12802	XLOC_006896	GRMZM2G149150	chr4:194761525-194766068	embryo	root	OK	0	0	0.197172	0	0.0001	0.00341014	yes
TSS12837	XLOC_006912	GRMZM2G028089	chr4:198148383-198153548	embryo	root	OK	0	0	0.355499	0	0.00335	0.0475816	yes
TSS12959	XLOC_006983	GRMZM2G147727	chr4:222826050-222831578	embryo	root	OK	0	0	0.534919	0	5e-05	0.0019171	yes
TSS12991	XLOC_006999	GRMZM2G139643	chr4:229899144-229903335	embryo	root	OK	0	0	0.159494	0	0.00315	0.0457957	yes
TSS13045	XLOC_007028	GRMZM2G143522	chr4:234887645-234890897	embryo	root	OK	0	0	0.25748	0	0.00035	0.00905594	yes
TSS13047	XLOC_007029	GRMZM2G143462	chr4:234901578-234909204	embryo	root	OK	0	0	0.182156	0	0.0004	0.00996633	yes
TSS13116	XLOC_007069	GRMZM2G074278	chr4:239630745-239641767	embryo	root	OK	0	0	0.359006	0	5e-05	0.0019171	yes
TSS13154	XLOC_007088	GRMZM2G020926	chr4:2621586-2630933	embryo	root	OK	0	0	0.498518	0	5e-05	0.0019171	yes
TSS13206	XLOC_007115	GRMZM2G145213	chr4:5961212-5968327	embryo	root	OK	0	0	0.122776	0	0.00165	0.0287294	yes
TSS13249	XLOC_007137	GRMZM2G091683	chr4:14841351-14845021	embryo	root	OK	0	0	0.427158	0	0.00015	0.00464435	yes
TSS13283	XLOC_007155	GRMZM2G101446	chr4:20543359-20550184	embryo	root	OK	0	0	0.0996328	0	0.00035	0.00905594	yes
TSS13536	XLOC_007298	GRMZM2G065908	chr4:72572522-72581474	embryo	root	OK	0	0	0.378017	0	0.00015	0.00464435	yes
TSS13602	XLOC_007329	GRMZM2G005251	chr4:85023158-85028072	embryo	root	OK	0	0	0.252298	0	0.0006	0.0134545	yes
TSS13955	XLOC_007527	GRMZM2G352756	chr4:175634916-175647594	embryo	root	OK	0	0	0.154585	0	0.0005	0.0116352	yes
TSS14102	XLOC_007603	GRMZM2G091258	chr4:190858728-190867435	embryo	root	OK	0	0	0.312431	0	0.00015	0.00464435	yes
TSS14126	XLOC_007615	GRMZM2G149127	chr4:194845740-194856235	embryo	root	OK	0	0	0.204588	0	0.0009	0.0183471	yes
TSS14351	XLOC_007744	GRMZM2G171639	chr4:231962372-231966698	embryo	root	OK	0	0	0.25312	0	0.0011	0.0215344	yes
TSS14381	XLOC_007761	GRMZM2G008859	chr4:234565470-234572751	embryo	root	OK	0	0	0.424337	0	5e-05	0.0019171	yes
TSS14624	XLOC_007882	GRMZM2G701297	chr5:3943769-3956491	embryo	root	OK	0	0	0.375734	0	5e-05	0.0019171	yes
TSS14672	XLOC_007909	GRMZM2G114557	chr5:5923236-5927161	embryo	root	OK	0	0	0.354306	0	5e-05	0.0019171	yes
TSS14737	XLOC_007948	GRMZM2G149289	chr5:11053001-11067453	embryo	root	OK	0	0	0.151482	0	0.00075	0.0159026	yes
TSS14801	XLOC_007984	GRMZM2G176748	chr5:14587285-14592079	embryo	root	OK	0	0	0.175561	0	0.00105	0.0206649	yes
TSS14811	XLOC_007990	GRMZM5G814310	chr5:15128663-15138626	embryo	root	OK	0	0	0.227051	0	5e-05	0.0019171	yes
TSS14819	XLOC_007994	GRMZM2G112366	chr5:15543624-15550554	embryo	root	OK	0	0	0.307842	0	5e-05	0.0019171	yes
TSS14899	XLOC_008034	GRMZM2G414159	chr5:22099324-22104330	embryo	root	OK	0	0	0.378147	0	0.0031	0.045336	yes
TSS1491	XLOC_000801	GRMZM2G146818	chr1:246683644-246686453	embryo	root	OK	0	0	0.431469	0	5e-05	0.0019171	yes
TSS15008	XLOC_008095	GRMZM2G012209	chr5:39870652-39884359	embryo	root	OK	0	0	0.447539	0	5e-05	0.0019171	yes
TSS1517	XLOC_000815	GRMZM2G074254	chr1:248846918-248853550	embryo	root	OK	0	0	0.263164	0	0.00035	0.00905594	yes
TSS15532	XLOC_008385	GRMZM2G074099	chr5:168870108-168875616	embryo	root	OK	0	0	0.26224	0	0.00095	0.0190515	yes
TSS15549	XLOC_008394	GRMZM2G165631	chr5:172090152-172102578	embryo	root	OK	0	0	0.245481	0	5e-05	0.0019171	yes
TSS15600	XLOC_008422	GRMZM2G433002	chr5:178236028-178242167	embryo	root	OK	0	0	0.323449	0	5e-05	0.0019171	yes
TSS15635	XLOC_008444	GRMZM2G012841	chr5:183309923-183318469	embryo	root	OK	0	0	0.280926	0	5e-05	0.0019171	yes
TSS15645	XLOC_008448	GRMZM2G035477	chr5:183601148-183613117	embryo	root	OK	0	0	0.576362	0	5e-05	0.0019171	yes
TSS15791	XLOC_008519	GRMZM2G060837	chr5:199205083-199208381	embryo	root	OK	0	0	0.394102	0	0.0003	0.00810219	yes
TSS15815	XLOC_008531	AC204604.3_FG008	chr5:200441504-200443049	embryo	root	OK	0	0	0.314302	0	5e-05	0.0019171	yes
TSS15864	XLOC_008556	GRMZM2G029029	chr5:204083845-204089063	embryo	root	OK	0	0	0.28797	0	5e-05	0.0019171	yes
TSS15871	XLOC_008560	GRMZM2G312944	chr5:204328083-204331114	embryo	root	OK	0	0	0.248628	0	0.0005	0.0116352	yes
TSS15878	XLOC_008566	GRMZM5G802761	chr5:204727931-204736232	embryo	root	OK	0	0	0.370903	0	0.0003	0.00810219	yes
TSS15943	XLOC_008600	GRMZM5G801076	chr5:208740762-208744364	embryo	root	OK	0	0	0.423376	0	5e-05	0.0019171	yes
TSS15969	XLOC_008613	GRMZM2G113418	chr5:210299636-210302638	embryo	root	OK	0	0	0.240421	0	5e-05	0.0019171	yes
TSS15976	XLOC_008618	GRMZM5G858753	chr5:211167426-211172106	embryo	root	OK	0	0	0.548915	0	5e-05	0.0019171	yes
TSS16105	XLOC_008691	GRMZM2G012229	chr5:1054363-1063933	embryo	root	OK	0	0	0.423066	0	0.00045	0.0108117	yes
TSS16160	XLOC_008721	GRMZM2G025248	chr5:3552504-3555933	embryo	root	OK	0	0	0.296634	0	0.0001	0.00341014	yes
TSS16307	XLOC_008804	GRMZM2G076276	chr5:13227342-13231971	embryo	root	OK	0	0	0.194585	0	0.0006	0.0134545	yes
TSS16317	XLOC_008809	GRMZM2G430685	chr5:13726115-13732503	embryo	root	OK	0	0	0.165672	0	0.00105	0.0206649	yes
TSS16351	XLOC_008830	GRMZM2G045192	chr5:18992628-18995244	embryo	root	OK	0	0	0.168173	0	0.00285	0.0429532	yes
TSS16370	XLOC_008842	GRMZM5G823318	chr5:21345358-21349431	embryo	root	OK	0	0	0.26227	0	0.0003	0.00810219	yes
TSS16392	XLOC_008850	GRMZM2G026892	chr5:23264744-23268766	embryo	root	OK	0	0	0.276538	0	5e-05	0.0019171	yes
TSS16525	XLOC_008922	AC234522.1_FG007	chr5:40925731-40929358	embryo	root	OK	0	0	0.271608	0	0.0032	0.0461598	yes
TSS16625	XLOC_008973	GRMZM2G053500	chr5:60029070-60035518	embryo	root	OK	0	0	0.192254	0	0.00015	0.00464435	yes
TSS1666	XLOC_000895	GRMZM2G036927	chr1:264527713-264530895	embryo	root	OK	0	0	0.524332	0	5e-05	0.0019171	yes
TSS16696	XLOC_009009	GRMZM5G806358	chr5:69512601-69519234	embryo	root	OK	0	0	0.220273	0	0.00115	0.0222775	yes
TSS16736	XLOC_009033	GRMZM5G829541	chr5:76217046-76222788	embryo	root	OK	0	0	0.190756	0	0.0028	0.0428099	yes
TSS16761	XLOC_009047	GRMZM2G085469,GRMZM2G085513	chr5:81798892-81806567	embryo	root	OK	0	0	0.655211	0	5e-05	0.0019171	yes
TSS16768	XLOC_009050	GRMZM2G005562	chr5:82547360-82555936	embryo	root	OK	0	0	0.296596	0	0.0005	0.0116352	yes
TSS16983	XLOC_009178	GRMZM2G062499	chr5:161193173-161198357	embryo	root	OK	0	0	0.395808	0	5e-05	0.0019171	yes
TSS17007	XLOC_009194	GRMZM2G494514	chr5:166326775-166334749	embryo	root	OK	0	0	0.154002	0	0.0016	0.0279905	yes
TSS17060	XLOC_009223	GRMZM2G418916	chr5:173108304-173128376	embryo	root	OK	0	0	0.141766	0	5e-05	0.0019171	yes
TSS17204	XLOC_009306	AC198169.4_FG004	chr5:188386105-188394017	embryo	root	OK	0	0	0.271309	0	5e-05	0.0019171	yes
TSS17307	XLOC_009362	GRMZM2G347767	chr5:200865056-200872500	embryo	root	OK	0	0	0.303532	0	0.00175	0.0297018	yes
TSS17373	XLOC_009393	GRMZM2G078725,GRMZM2G378665	chr5:205781866-205792182	embryo	root	OK	0	0	0.195822	0	0.0014	0.0252068	yes
TSS17497	XLOC_009455	GRMZM2G030873	chr5:213601576-213610812	embryo	root	OK	0	0	0.194233	0	5e-05	0.0019171	yes
TSS17573	XLOC_009495	GRMZM2G423956	chr6:1334640-1338761	embryo	root	OK	0	0	0.224877	0	0.001	0.0198925	yes
TSS17580	XLOC_009499	GRMZM2G009627	chr6:2038555-2045448	embryo	root	OK	0	0	0.524577	0	5e-05	0.0019171	yes
TSS1767	XLOC_000949	GRMZM2G464782	chr1:277032365-277036260	embryo	root	OK	0	0	0.281027	0	0.0019	0.0318821	yes
TSS17721	XLOC_009573	GRMZM2G035741	chr6:35892951-35897212	embryo	root	OK	0	0	0.176675	0	0.0003	0.00810219	yes
TSS17768	XLOC_009603	GRMZM2G017845	chr6:52741453-52749608	embryo	root	OK	0	0	0.221882	0	0.0001	0.00341014	yes
TSS17772	XLOC_009605	GRMZM2G555732	chr6:55252276-55266091	embryo	root	OK	0	0	0.126248	0	0.00215	0.034967	yes
TSS18183	XLOC_009822	GRMZM2G059634	chr6:118147401-118151080	embryo	root	OK	0	0	0.261162	0	0.00245	0.0386567	yes
TSS1819	XLOC_000975	GRMZM2G177458	chr1:281859548-281867151	embryo	root	OK	0	0	0.566473	0	5e-05	0.0019171	yes
TSS1839	XLOC_000985	GRMZM2G342044	chr1:285205606-285216695	embryo	root	OK	0	0	0.535405	0	0.0001	0.00341014	yes
TSS18399	XLOC_009938	GRMZM2G022252	chr6:145169852-145178249	embryo	root	OK	0	0	0.311519	0	0.00225	0.036039	yes
TSS1845	XLOC_000990	GRMZM2G120674	chr1:286845422-286854611	embryo	root	OK	0	0	0.130011	0	0.00355	0.0494727	yes
TSS18627	XLOC_010058	GRMZM2G174906	chr6:162185835-162192650	embryo	root	OK	0	0	0.233105	0	0.0008	0.0166761	yes
TSS18665	XLOC_010083	GRMZM2G101515	chr6:164983180-164995396	embryo	root	OK	0	0	0.238696	0	0.0009	0.0183471	yes
TSS18719	XLOC_010112	GRMZM2G102255	chr6:167404082-167408188	embryo	root	OK	0	0	0.350794	0	0.00045	0.0108117	yes
TSS18751	XLOC_010132	GRMZM2G039895	chr6:1534878-1541469	embryo	root	OK	0	0	0.223435	0	0.00035	0.00905594	yes
TSS18756	XLOC_010136	GRMZM2G073495	chr6:3050653-3058679	embryo	root	OK	0	0	0.336863	0	5e-05	0.0019171	yes
TSS18793	XLOC_010158	GRMZM2G051968	chr6:13005775-13011106	embryo	root	OK	0	0	0.359075	0	5e-05	0.0019171	yes
TSS18859	XLOC_010193	GRMZM2G013801	chr6:27458246-27461856	embryo	root	OK	0	0	0.36222	0	5e-05	0.0019171	yes
TSS18891	XLOC_010212	GRMZM2G312970	chr6:39660819-39668606	embryo	root	OK	0	0	0.458988	0	5e-05	0.0019171	yes
TSS18937	XLOC_010238	GRMZM2G473367	chr6:61178284-61183609	embryo	root	OK	0	0	0.320509	0	5e-05	0.0019171	yes
TSS19004	XLOC_010277	GRMZM2G073671	chr6:82615068-82624054	embryo	root	OK	0	0	0.343657	0	5e-05	0.0019171	yes
TSS19041	XLOC_010296	GRMZM2G156162	chr6:87797797-87803103	embryo	root	OK	0	0	0.299959	0	0.0009	0.0183471	yes
TSS1933	XLOC_001037	GRMZM2G057973	chr1:295875782-295882414	embryo	root	OK	0	0	0.369557	0	5e-05	0.0019171	yes
TSS19511	XLOC_010562	GRMZM2G026523	chr6:146813536-146821293	embryo	root	OK	0	0	0.334068	0	5e-05	0.0019171	yes
TSS19520	XLOC_010567	GRMZM2G117615	chr6:147310711-147315679	embryo	root	OK	0	0	0.145677	0	0.0013	0.023871	yes
TSS19537	XLOC_010577	GRMZM2G175676	chr6:148244835-148248684	embryo	root	OK	0	0	0.296492	0	0.0001	0.00341014	yes
TSS1956	XLOC_001046	GRMZM5G891724	chr1:296894301-296903395	embryo	root	OK	0	0	0.375964	0	5e-05	0.0019171	yes
TSS19570	XLOC_010595	GRMZM5G856297	chr6:150886686-150892944	embryo	root	OK	0	0	0.279471	0	5e-05	0.0019171	yes
TSS19648	XLOC_010636	GRMZM2G089136	chr6:156253578-156259506	embryo	root	OK	0	0	0.242163	0	0.00065	0.0144444	yes
TSS19772	XLOC_010695	GRMZM2G079583	chr6:164144981-164149683	embryo	root	OK	0	0	0.750942	0	5e-05	0.0019171	yes
TSS19847	XLOC_010737	GRMZM2G179429	chr7:772794-778646	embryo	root	OK	0	0	0.187341	0	5e-05	0.0019171	yes
TSS19981	XLOC_010818	GRMZM2G340656	chr7:19052727-19056276	embryo	root	OK	0	0	0.260565	0	0.00135	0.0244853	yes
TSS20137	XLOC_010906	GRMZM2G061702	chr7:50104812-50119312	embryo	root	OK	0	0	0.260337	0	0.0007	0.015102	yes
TSS20438	XLOC_011073	GRMZM2G101711	chr7:134007229-134015346	embryo	root	OK	0	0	0.228088	0	0.00135	0.0244853	yes
TSS20468	XLOC_011087	GRMZM2G000288,GRMZM2G000290	chr7:138089000-138092645	embryo	root	OK	0	0	0.310411	0	0.0007	0.015102	yes
TSS20640	XLOC_011162	GRMZM2G029082	chr7:151404254-151409989	embryo	root	OK	0	0	0.312765	0	0.0008	0.0166761	yes
TSS20720	XLOC_011203	GRMZM2G380732	chr7:158927559-158936262	embryo	root	OK	0	0	0.35176	0	0.0004	0.00996633	yes
TSS20734	XLOC_011213	GRMZM2G384327	chr7:160022717-160029061	embryo	root	OK	0	0	0.261954	0	0.0005	0.0116352	yes
TSS20840	XLOC_011270	GRMZM2G150758	chr7:167906953-167916742	embryo	root	OK	0	0	0.494197	0	5e-05	0.0019171	yes
TSS20992	XLOC_011352	GRMZM2G350205	chr7:2957000-2967831	embryo	root	OK	0	0	0.224651	0	0.0003	0.00810219	yes
TSS21047	XLOC_011379	GRMZM2G312839	chr7:8465377-8472378	embryo	root	OK	0	0	0.16009	0	0.00225	0.036039	yes
TSS2108	XLOC_001122	GRMZM2G392956	chr1:6841034-6852029	embryo	root	OK	0	0	0.206208	0	0.0018	0.0303417	yes
TSS21208	XLOC_011465	GRMZM2G026218	chr7:47925105-47938694	embryo	root	OK	0	0	0.272882	0	5e-05	0.0019171	yes
TSS21370	XLOC_011561	GRMZM2G121200	chr7:110056536-110061074	embryo	root	OK	0	0	0.290945	0	0.00055	0.0126006	yes
TSS2138	XLOC_001142	GRMZM2G415343	chr1:9579213-9587090	embryo	root	OK	0	0	0.280528	0	5e-05	0.0019171	yes
TSS21504	XLOC_011631	GRMZM5G822842	chr7:135815184-135823718	embryo	root	OK	0	0	0.180607	0	0.0018	0.0303417	yes
TSS21515	XLOC_011638	GRMZM2G119513	chr7:137613934-137617540	embryo	root	OK	0	0	0.307504	0	0.00015	0.00464435	yes
TSS21582	XLOC_011678	AC214640.3_FG003	chr7:145453051-145461786	embryo	root	OK	0	0	0.200304	0	0.0031	0.045336	yes
TSS21587	XLOC_011681	GRMZM2G032003	chr7:146491319-146499969	embryo	root	OK	0	0	0.161277	0	0.00025	0.00700758	yes
TSS21734	XLOC_011757	GRMZM2G055216	chr7:160556576-160561578	embryo	root	OK	0	0	0.303819	0	5e-05	0.0019171	yes
TSS21768	XLOC_011778	GRMZM2G069405	chr7:163914771-163920756	embryo	root	OK	0	0	0.219049	0	5e-05	0.0019171	yes
TSS2204	XLOC_001175	GRMZM2G464393	chr1:19634652-19643664	embryo	root	OK	0	0	0.260964	0	0.00155	0.0274402	yes
TSS22044	XLOC_011915	GRMZM2G015361	chr8:4232224-4239030	embryo	root	OK	0	0	0.223179	0	0.0006	0.0134545	yes
TSS22073	XLOC_011929	GRMZM2G056145	chr8:6803609-6812417	embryo	root	OK	0	0	0.263939	0	0.002	0.0330357	yes
TSS22091	XLOC_011940	GRMZM2G020272	chr8:8003655-8009328	embryo	root	OK	0	0	0.296787	0	0.0004	0.00996633	yes
TSS221	XLOC_000114	GRMZM2G113351	chr1:17734938-17742958	embryo	root	OK	0	0	0.214251	0	0.0002	0.00582677	yes
TSS22138	XLOC_011961	GRMZM2G153704	chr8:12793887-12801166	embryo	root	OK	0	0	0.221851	0	0.0034	0.0479238	yes
TSS22168	XLOC_011975	GRMZM2G165692	chr8:15099498-15111665	embryo	root	OK	0	0	0.250959	0	5e-05	0.0019171	yes
TSS22339	XLOC_012077	GRMZM2G177617	chr8:64392844-64397969	embryo	root	OK	0	0	0.465544	0	5e-05	0.0019171	yes
TSS22482	XLOC_012151	GRMZM2G023755	chr8:94435191-94444483	embryo	root	OK	0	0	0.626578	0	5e-05	0.0019171	yes
TSS22488	XLOC_012155	GRMZM2G006661	chr8:95012739-95017725	embryo	root	OK	0	0	0.259756	0	0.0012	0.0228278	yes
TSS22610	XLOC_012219	GRMZM2G064426	chr8:117802734-117806913	embryo	root	OK	0	0	0.374614	0	0.0022	0.0356236	yes
TSS22713	XLOC_012275	GRMZM2G089406	chr8:131334293-131343575	embryo	root	OK	0	0	0.268114	0	0.0032	0.0461598	yes
TSS22845	XLOC_012344	GRMZM2G052844	chr8:144537115-144540579	embryo	root	OK	0	0	0.16367	0	5e-05	0.0019171	yes
TSS23063	XLOC_012462	GRMZM2G088828	chr8:163423904-163434415	embryo	root	OK	0	0	0.25461	0	0.00105	0.0206649	yes
TSS2322	XLOC_001233	GRMZM2G077942	chr1:32867689-32871454	embryo	root	OK	0	0	0.2305	0	5e-05	0.0019171	yes
TSS23223	XLOC_012550	GRMZM2G124047	chr8:173029207-173040991	embryo	root	OK	0	0	0.307598	0	0.0005	0.0116352	yes
TSS23239	XLOC_012557	GRMZM5G896568	chr8:173339255-173355463	embryo	root	OK	0	0	0.129006	0	0.0001	0.00341014	yes
TSS23348	XLOC_012620	GRMZM2G377250	chr8:8878080-8880875	embryo	root	OK	0	0	0.319499	0	0.00255	0.0398943	yes
TSS23357	XLOC_012626	GRMZM2G077914	chr8:9626755-9635769	embryo	root	OK	0	0	0.330699	0	0.00035	0.00905594	yes
TSS23433	XLOC_012663	GRMZM2G144403	chr8:18364735-18367590	embryo	root	OK	0	0	0.196402	0	0.0013	0.023871	yes
TSS23471	XLOC_012687	GRMZM2G164709	chr8:24336825-24343730	embryo	root	OK	0	0	0.314975	0	0.002	0.0330357	yes
TSS23505	XLOC_012707	GRMZM5G884914	chr8:29905251-29907313	embryo	root	OK	0	0	0.516522	0	5e-05	0.0019171	yes
TSS23512	XLOC_012711	GRMZM2G434252	chr8:32601750-32604909	embryo	root	OK	0	0	0.320581	0	0.00345	0.0483523	yes
TSS23653	XLOC_012789	GRMZM2G067080	chr8:84065714-84070755	embryo	root	OK	0	0	0.241662	0	0.00015	0.00464435	yes
TSS23775	XLOC_012855	GRMZM5G806947	chr8:114013631-114037933	embryo	root	OK	0	0	0.150099	0	0.0018	0.0303417	yes
TSS23791	XLOC_012863	GRMZM2G163560	chr8:117571871-117576459	embryo	root	OK	0	0	0.447971	0	5e-05	0.0019171	yes
TSS23834	XLOC_012887	GRMZM2G083016	chr8:120773731-120778993	embryo	root	OK	0	0	0.246563	0	5e-05	0.0019171	yes
TSS24046	XLOC_013012	GRMZM2G092018	chr8:152129815-152145117	embryo	root	OK	0	0	0.191964	0	0.00015	0.00464435	yes
TSS24293	XLOC_013149	GRMZM2G132303	chr8:171603708-171609927	embryo	root	OK	0	0	0.45798	0	5e-05	0.0019171	yes
TSS2442	XLOC_001299	GRMZM2G135337	chr1:45778378-45784817	embryo	root	OK	0	0	0.228243	0	0.0004	0.00996633	yes
TSS24452	XLOC_013236	GRMZM2G061472	chr9:11920297-11930055	embryo	root	OK	0	0	0.463008	0	5e-05	0.0019171	yes
TSS24786	XLOC_013428	GRMZM2G352106	chr9:99494371-99496029	embryo	root	OK	0	0	0.306707	0	0.00125	0.0232412	yes
TSS248	XLOC_000129	GRMZM2G004397	chr1:21465146-21474902	embryo	root	OK	0	0	0.17473	0	0.00085	0.017619	yes
TSS25065	XLOC_013575	GRMZM2G347717	chr9:138880619-138885536	embryo	root	OK	0	0	0.567501	0	5e-05	0.0019171	yes
TSS25078	XLOC_013582	GRMZM2G073567	chr9:140519477-140523237	embryo	root	OK	0	0	0.445666	0	0.00015	0.00464435	yes
TSS2515	XLOC_001334	GRMZM2G107463	chr1:53172993-53178722	embryo	root	OK	0	0	0.173796	0	0.00335	0.0475816	yes
TSS25188	XLOC_013637	GRMZM2G008638	chr9:147841085-147850451	embryo	root	OK	0	0	0.309313	0	5e-05	0.0019171	yes
TSS25211	XLOC_013646	AC235544.1_FG004	chr9:149484154-149488482	embryo	root	OK	0	0	0.349717	0	5e-05	0.0019171	yes
TSS25369	XLOC_013735	GRMZM2G080044	chr9:7613660-7624809	embryo	root	OK	0	0	0.705131	0	5e-05	0.0019171	yes
TSS25647	XLOC_013883	GRMZM2G376416	chr9:58140574-58143454	embryo	root	OK	0	0	0.345248	0	5e-05	0.0019171	yes
TSS25707	XLOC_013916	GRMZM2G081474	chr9:83328535-83342197	embryo	root	OK	0	0	0.229036	0	0.00145	0.0259806	yes
TSS25761	XLOC_013945	GRMZM2G012041	chr9:96232117-96234020	embryo	root	OK	0	0	0.285928	0	0.0012	0.0228278	yes
TSS25884	XLOC_014012	GRMZM2G367985	chr9:118381417-118394551	embryo	root	OK	0	0	0.195362	0	0.0021	0.0342291	yes
TSS2598	XLOC_001375	GRMZM2G156827	chr1:62230588-62243567	embryo	root	OK	0	0	0.278041	0	5e-05	0.0019171	yes
TSS25986	XLOC_014066	GRMZM2G058522	chr9:129274385-129278111	embryo	root	OK	0	0	0.32559	0	0.00255	0.0398943	yes
TSS25996	XLOC_014072	GRMZM2G078238	chr9:130405578-130414694	embryo	root	OK	0	0	0.109342	0	0.002	0.0330357	yes
TSS26198	XLOC_014175	GRMZM2G100431	chr9:147291031-147294831	embryo	root	OK	0	0	0.289993	0	0.00045	0.0108117	yes
TSS26218	XLOC_014186	GRMZM2G081729	chr9:148042163-148052177	embryo	root	OK	0	0	0.308573	0	0.00065	0.0144444	yes
TSS26282	XLOC_014223	GRMZM2G126745	chr9:151720069-151727047	embryo	root	OK	0	0	0.422256	0	5e-05	0.0019171	yes
TSS2639	XLOC_001398	GRMZM2G003530	chr1:68435521-68440085	embryo	root	OK	0	0	0.278449	0	0.0002	0.00582677	yes
TSS2923	XLOC_001562	GRMZM2G065066	chr1:155190609-155197460	embryo	root	OK	0	0	0.250384	0	0.0004	0.00996633	yes
TSS2925	XLOC_001563	GRMZM2G119248	chr1:156529348-156543230	embryo	root	OK	0	0	0.302525	0	5e-05	0.0019171	yes
TSS2928	XLOC_001565	GRMZM2G429128	chr1:157173936-157177703	embryo	root	OK	0	0	0.246138	0	0.0007	0.015102	yes
TSS2993	XLOC_001605	GRMZM2G049088	chr1:172807270-172815362	embryo	root	OK	0	0	0.159229	0	0.0027	0.0418868	yes
TSS3010	XLOC_001615	GRMZM2G083284	chr1:173993887-173999734	embryo	root	OK	0	0	0.214695	0	5e-05	0.0019171	yes
TSS3059	XLOC_001636	GRMZM2G129597	chr1:181495314-181496904	embryo	root	OK	0	0	0.327681	0	0.00125	0.0232412	yes
TSS313	XLOC_000164	GRMZM2G025123	chr1:28596602-28610713	embryo	root	OK	0	0	0.273803	0	5e-05	0.0019171	yes
TSS3171	XLOC_001694	GRMZM2G001803	chr1:198649792-198656351	embryo	root	OK	0	0	0.165284	0	0.00015	0.00464435	yes
TSS3194	XLOC_001704	GRMZM2G106980	chr1:203646981-203653762	embryo	root	OK	0	0	0.565926	0	0.0002	0.00582677	yes
TSS3305	XLOC_001764	GRMZM2G325026	chr1:216580722-216589513	embryo	root	OK	0	0	0.137993	0	0.00025	0.00700758	yes
TSS3329	XLOC_001779	GRMZM5G800112	chr1:220597033-220600959	embryo	root	OK	0	0	0.103572	0	0.00045	0.0108117	yes
TSS3336	XLOC_001783	GRMZM2G077068	chr1:221235874-221242523	embryo	root	OK	0	0	0.209587	0	0.0007	0.015102	yes
TSS3481	XLOC_001865	GRMZM2G416019	chr1:235709728-235716624	embryo	root	OK	0	0	0.465822	0	5e-05	0.0019171	yes
TSS375	XLOC_000198	GRMZM2G128206	chr1:38616606-38618971	embryo	root	OK	0	0	0.306769	0	0.00125	0.0232412	yes
TSS3816	XLOC_002045	GRMZM2G307252	chr1:279681362-279686807	embryo	root	OK	0	0	0.255108	0	0.0002	0.00582677	yes
TSS4053	XLOC_002169	GRMZM2G176546	chr10:1543428-1560472	embryo	root	OK	0	0	0.168501	0	5e-05	0.0019171	yes
TSS4079	XLOC_002185	GRMZM5G873586	chr10:3272760-3278718	embryo	root	OK	0	0	0.185201	0	0.0033	0.047234	yes
TSS4406	XLOC_002372	GRMZM2G097605	chr10:89368895-89374541	embryo	root	OK	0	0	0.17251	0	0.00115	0.0222775	yes
TSS4446	XLOC_002398	GRMZM2G015291	chr10:99722716-99759689	embryo	root	OK	0	0	0.16528	0	0.0002	0.00582677	yes
TSS4517	XLOC_002442	GRMZM2G095810	chr10:114189511-114198723	embryo	root	OK	0	0	0.268131	0	0.0009	0.0183471	yes
TSS4617	XLOC_002495	GRMZM5G813055	chr10:126871683-126895233	embryo	root	OK	0	0	0.217853	0	0.0001	0.00341014	yes
TSS4755	XLOC_002571	GRMZM2G124965	chr10:139115093-139125077	embryo	root	OK	0	0	0.465636	0	5e-05	0.0019171	yes
TSS4801	XLOC_002595	GRMZM2G150901	chr10:143254621-143260073	embryo	root	OK	0	0	0.279386	0	5e-05	0.0019171	yes
TSS4862	XLOC_002622	GRMZM2G104268	chr10:146097187-146115672	embryo	root	OK	0	0	0.249907	0	0.0021	0.0342291	yes
TSS4889	XLOC_002636	GRMZM2G008622	chr10:148228709-148237833	embryo	root	OK	0	0	0.195104	0	0.00265	0.0411975	yes
TSS507	XLOC_000267	GRMZM2G023884	chr1:54268538-54272196	embryo	root	OK	0	0	0.256084	0	0.0001	0.00341014	yes
TSS511	XLOC_000270	GRMZM2G010196	chr1:54599052-54605008	embryo	root	OK	0	0	0.350857	0	0.00045	0.0108117	yes
TSS513	XLOC_000271	AC209460.3_FG002	chr1:54817216-54830621	embryo	root	OK	0	0	0.361294	0	5e-05	0.0019171	yes
TSS5179	XLOC_002794	GRMZM2G094452	chr10:55988873-55998519	embryo	root	OK	0	0	0.143969	0	0.0034	0.0479238	yes
TSS5245	XLOC_002831	GRMZM2G171236	chr10:77112205-77115108	embryo	root	OK	0	0	0.355245	0	0.00015	0.00464435	yes
TSS5320	XLOC_002872	GRMZM2G025939	chr10:92822720-92831584	embryo	root	OK	0	0	0.447052	0	5e-05	0.0019171	yes
TSS5497	XLOC_002963	GRMZM2G135470	chr10:123368903-123378823	embryo	root	OK	0	0	0.251257	0	5e-05	0.0019171	yes
TSS5573	XLOC_003002	GRMZM2G051866	chr10:130396849-130404121	embryo	root	OK	0	0	0.302613	0	0.0015	0.0268116	yes
TSS5801	XLOC_003123	GRMZM2G150212	chr10:147583174-147590693	embryo	root	OK	0	0	0.169533	0	0.0017	0.0294614	yes
TSS5857	XLOC_003150	GRMZM5G836471	chr10:149807095-149813045	embryo	root	OK	0	0	0.176359	0	0.0013	0.023871	yes
TSS5886	XLOC_003169	GRMZM2G078274	chr2:2266447-2274987	embryo	root	OK	0	0	0.169313	0	0.0002	0.00582677	yes
TSS5950	XLOC_003200	GRMZM2G095308	chr2:4876003-4880665	embryo	root	OK	0	0	0.329192	0	0.0002	0.00582677	yes
TSS5979	XLOC_003217	GRMZM2G063519	chr2:7039585-7047969	embryo	root	OK	0	0	0.282427	0	0.0001	0.00341014	yes
TSS6192	XLOC_003331	GRMZM2G314206	chr2:23978508-23982232	embryo	root	OK	0	0	0.29357	0	0.00095	0.0190515	yes
TSS6203	XLOC_003338	GRMZM2G108228	chr2:24806049-24812223	embryo	root	OK	0	0	0.130791	0	0.00295	0.044101	yes
TSS6219	XLOC_003347	GRMZM2G002642	chr2:26381597-26391797	embryo	root	OK	0	0	0.23328	0	0.00315	0.0457957	yes
TSS6392	XLOC_003440	GRMZM2G380361	chr2:48100901-48109567	embryo	root	OK	0	0	0.149261	0	0.0001	0.00341014	yes
TSS6651	XLOC_003582	GRMZM2G115658	chr2:148656426-148661118	embryo	root	OK	0	0	0.292594	0	5e-05	0.0019171	yes
TSS6655	XLOC_003584	GRMZM2G147446	chr2:148863760-148867724	embryo	root	OK	0	0	0.154792	0	0.00075	0.0159026	yes
TSS668	XLOC_000348	GRMZM2G096682	chr1:72698213-72705440	embryo	root	OK	0	0	0.225002	0	0.0001	0.00341014	yes
TSS6685	XLOC_003604	GRMZM2G052935	chr2:156721228-156727175	embryo	root	OK	0	0	0.206943	0	0.0016	0.0279905	yes
TSS6704	XLOC_003616	GRMZM2G018241	chr2:161123944-161130108	embryo	root	OK	0	0	0.347442	0	5e-05	0.0019171	yes
TSS6720	XLOC_003626	GRMZM2G036902	chr2:165667268-165673045	embryo	root	OK	0	0	0.1622	0	0.0002	0.00582677	yes
TSS6757	XLOC_003645	GRMZM2G130052	chr2:170489853-170495292	embryo	root	OK	0	0	0.166531	0	0.0034	0.0479238	yes
TSS680	XLOC_000355	GRMZM2G042881	chr1:75142209-75146805	embryo	root	OK	0	0	0.204852	0	0.00095	0.0190515	yes
TSS6980	XLOC_003768	GRMZM2G153575	chr2:198403023-198406226	embryo	root	OK	0	0	0.156758	0	0.00205	0.0336364	yes
TSS7143	XLOC_003850	GRMZM2G031143	chr2:211660697-211663677	embryo	root	OK	0	0	0.410156	0	5e-05	0.0019171	yes
TSS7194	XLOC_003873	GRMZM2G327635	chr2:215398669-215408946	embryo	root	OK	0	0	0.618818	0	5e-05	0.0019171	yes
TSS7195	XLOC_003874	GRMZM2G131467	chr2:215513883-215517925	embryo	root	OK	0	0	0.194327	0	0.0023	0.0366022	yes
TSS7266	XLOC_003920	GRMZM2G172101	chr2:222875395-222884694	embryo	root	OK	0	0	0.266845	0	0.00175	0.0297018	yes
TSS7283	XLOC_003931	GRMZM2G105317	chr2:224591395-224596253	embryo	root	OK	0	0	0.290635	0	0.0004	0.00996633	yes
TSS7319	XLOC_003953	GRMZM2G144635,GRMZM2G445163	chr2:228869695-228877994	embryo	root	OK	0	0	0.24338	0	0.0002	0.00582677	yes
TSS7376	XLOC_003987	GRMZM5G873015	chr2:235343466-235349510	embryo	root	OK	0	0	0.3696	0	5e-05	0.0019171	yes
TSS7383	XLOC_003992	GRMZM2G042343	chr2:236408478-236412613	embryo	root	OK	0	0	0.282598	0	0.00175	0.0297018	yes
TSS7489	XLOC_004044	GRMZM5G829840	chr2:6641007-6651491	embryo	root	OK	0	0	0.310169	0	0.00145	0.0259806	yes
TSS7725	XLOC_004172	GRMZM2G052688	chr2:28668161-28677842	embryo	root	OK	0	0	0.484865	0	5e-05	0.0019171	yes
TSS7736	XLOC_004178	GRMZM2G147268	chr2:29261609-29271087	embryo	root	OK	0	0	0.772997	0	5e-05	0.0019171	yes
TSS7851	XLOC_004241	GRMZM2G175023	chr2:42774532-42781453	embryo	root	OK	0	0	0.294805	0	0.00065	0.0144444	yes
TSS7888	XLOC_004259	GRMZM2G482660	chr2:46342718-46350966	embryo	root	OK	0	0	0.328791	0	5e-05	0.0019171	yes
TSS7960	XLOC_004301	GRMZM2G422938	chr2:60764795-60770508	embryo	root	OK	0	0	0.265831	0	0.00175	0.0297018	yes
TSS7995	XLOC_004316	GRMZM2G179106	chr2:69908461-69914773	embryo	root	OK	0	0	0.413275	0	5e-05	0.0019171	yes
TSS8003	XLOC_004319	GRMZM2G000980	chr2:71784318-71790519	embryo	root	OK	0	0	0.323471	0	5e-05	0.0019171	yes
TSS8123	XLOC_004388	GRMZM2G152613	chr2:122956517-122959991	embryo	root	OK	0	0	0.227827	0	0.00325	0.0467899	yes
TSS8271	XLOC_004472	GRMZM2G321767	chr2:166486415-166497379	embryo	root	OK	0	0	0.36598	0	5e-05	0.0019171	yes
TSS8577	XLOC_004633	GRMZM5G821027	chr2:204174247-204177403	embryo	root	OK	0	0	0.353516	0	5e-05	0.0019171	yes
TSS8583	XLOC_004637	GRMZM5G836314	chr2:204625424-204633454	embryo	root	OK	0	0	0.197619	0	5e-05	0.0019171	yes
TSS8670	XLOC_004684	GRMZM2G044126	chr2:212536222-212541130	embryo	root	OK	0	0	0.251817	0	5e-05	0.0019171	yes
TSS8689	XLOC_004695	GRMZM2G153877	chr2:214290573-214299356	embryo	root	OK	0	0	0.409807	0	0.00055	0.0126006	yes
TSS8718	XLOC_004711	GRMZM2G030646	chr2:217093012-217096993	embryo	root	OK	0	0	0.194763	0	5e-05	0.0019171	yes
TSS88	XLOC_000046	GRMZM2G132019	chr1:7296828-7301301	embryo	root	OK	0	0	0.193557	0	0.0033	0.047234	yes
TSS8807	XLOC_004761	GRMZM2G001180	chr2:229673779-229680475	embryo	root	OK	0	0	0.230092	0	0.0001	0.00341014	yes
TSS8853	XLOC_004785	GRMZM2G082853	chr2:232971572-232976166	embryo	root	OK	0	0	0.24054	0	0.0002	0.00582677	yes
TSS8965	XLOC_004844	GRMZM2G133121	chr3:4635280-4641829	embryo	root	OK	0	0	0.144813	0	0.0004	0.00996633	yes
TSS9075	XLOC_004899	GRMZM2G319167,GRMZM2G319169	chr3:12774257-12794869	embryo	root	OK	0	0	0.262198	0	0.0003	0.00810219	yes
TSS972	XLOC_000520	GRMZM2G073427	chr1:170573809-170578826	embryo	root	OK	0	0	0.373686	0	0.0008	0.0166761	yes
TSS9828	XLOC_005311	GRMZM2G098078	chr3:185228856-185238862	embryo	root	OK	0	0	0.203463	0	0.00075	0.0159026	yes
TSS14092	XLOC_007598	GRMZM2G051697	chr4:188313127-188318538	embryo	sam	OK	0	0	0.630112	0	5e-05	0.0216067	yes
TSS14381	XLOC_007761	GRMZM2G008859	chr4:234565470-234572751	embryo	sam	OK	0	0	0.350821	0	0.0001	0.03241	yes
TSS14624	XLOC_007882	GRMZM2G701297	chr5:3943769-3956491	embryo	sam	OK	0	0	0.313524	0	0.0001	0.03241	yes
TSS1491	XLOC_000801	GRMZM2G146818	chr1:246683644-246686453	embryo	sam	OK	0	0	0.501191	0	5e-05	0.0216067	yes
TSS15635	XLOC_008444	GRMZM2G012841	chr5:183309923-183318469	embryo	sam	OK	0	0	0.342903	0	0.0001	0.03241	yes
TSS16332	XLOC_008817	GRMZM2G157303	chr5:15598262-15602646	embryo	sam	OK	0	0	0.406487	0	0.00015	0.0405125	yes
TSS18231	XLOC_009847	GRMZM2G063703	chr6:123740704-123743593	embryo	sam	OK	0	0	0.436985	0	5e-05	0.0216067	yes
TSS18756	XLOC_010136	GRMZM2G073495	chr6:3050653-3058679	embryo	sam	OK	0	0	0.383438	0	0.00015	0.0405125	yes
TSS19772	XLOC_010695	GRMZM2G079583	chr6:164144981-164149683	embryo	sam	OK	0	0	0.74975	0	5e-05	0.0216067	yes
TSS23628	XLOC_012776	GRMZM2G015692	chr8:76522477-76529973	embryo	sam	OK	0	0	0.436524	0	5e-05	0.0216067	yes
TSS23791	XLOC_012863	GRMZM2G163560	chr8:117571871-117576459	embryo	sam	OK	0	0	0.526961	0	5e-05	0.0216067	yes
TSS25986	XLOC_014066	GRMZM2G058522	chr9:129274385-129278111	embryo	sam	OK	0	0	0.477474	0	0.00015	0.0405125	yes
TSS26097	XLOC_014121	GRMZM2G063875	chr9:139511132-139519841	embryo	sam	OK	0	0	0.506916	0	0.0001	0.03241	yes
TSS5611	XLOC_003022	GRMZM2G126742	chr10:134032422-134046559	embryo	sam	OK	0	0	0.532904	0	5e-05	0.0216067	yes
TSS5950	XLOC_003200	GRMZM2G095308	chr2:4876003-4880665	embryo	sam	OK	0	0	0.43979	0	0.0001	0.03241	yes
TSS7888	XLOC_004259	GRMZM2G482660	chr2:46342718-46350966	embryo	sam	OK	0	0	0.386932	0	5e-05	0.0216067	yes
TSS8577	XLOC_004633	GRMZM5G821027	chr2:204174247-204177403	embryo	sam	OK	0	0	0.443342	0	5e-05	0.0216067	yes
TSS8809	XLOC_004762	GRMZM2G001444	chr2:229716654-229726566	embryo	sam	OK	0	0	0.540243	0	5e-05	0.0216067	yes
TSS10631	XLOC_005722	GRMZM2G057305	chr3:41261988-41265731	embryo	seedling	OK	0	0	0.389925	0	5e-05	0.0054007	yes
TSS1068	XLOC_000573	GRMZM2G142507	chr1:187380509-187384713	embryo	seedling	OK	0	0	0.787721	0	5e-05	0.0054007	yes
TSS10813	XLOC_005822	GRMZM2G405385	chr3:114351375-114356282	embryo	seedling	OK	0	0	0.578349	0	0.00045	0.027831	yes
TSS11144	XLOC_005990	GRMZM2G138161	chr3:171709305-171716930	embryo	seedling	OK	0	0	0.343747	0	0.00045	0.027831	yes
TSS11394	XLOC_006128	GRMZM5G836674	chr3:199649656-199660228	embryo	seedling	OK	0	0	0.300344	0	5e-05	0.0054007	yes
TSS11865	XLOC_006375	GRMZM2G054415	chr4:5502680-5512625	embryo	seedling	OK	0	0	0.608321	0	5e-05	0.0054007	yes
TSS12116	XLOC_006514	GRMZM2G095631	chr4:46165502-46169958	embryo	seedling	OK	0	0	0.316952	0	0.0007	0.0367692	yes
TSS12404	XLOC_006675	GRMZM5G850355	chr4:145359884-145367208	embryo	seedling	OK	0	0	0.330662	0	0.00015	0.0130722	yes
TSS13119	XLOC_007070	GRMZM2G025127	chr4:239725297-239729809	embryo	seedling	OK	0	0	0.454273	0	0.00025	0.0177523	yes
TSS13154	XLOC_007088	GRMZM2G020926	chr4:2621586-2630933	embryo	seedling	OK	0	0	0.434839	0	0.00105	0.0479313	yes
TSS13210	XLOC_007117	GRMZM2G399677	chr4:6415165-6423264	embryo	seedling	OK	0	0	0.319254	0	0.0002	0.0154929	yes
TSS13433	XLOC_007243	GRMZM2G070693	chr4:45265517-45269930	embryo	seedling	OK	0	0	0.380981	0	0.00025	0.0177523	yes
TSS1377	XLOC_000746	GRMZM2G043441	chr1:228972024-228976939	embryo	seedling	OK	0	0	0.487307	0	0.00085	0.0404885	yes
TSS14092	XLOC_007598	GRMZM2G051697	chr4:188313127-188318538	embryo	seedling	OK	0	0	0.632623	0	5e-05	0.0054007	yes
TSS14381	XLOC_007761	GRMZM2G008859	chr4:234565470-234572751	embryo	seedling	OK	0	0	0.535849	0	5e-05	0.0054007	yes
TSS14554	XLOC_007848	GRMZM2G447976	chr5:1523140-1530496	embryo	seedling	OK	0	0	0.814347	0	5e-05	0.0054007	yes
TSS14624	XLOC_007882	GRMZM2G701297	chr5:3943769-3956491	embryo	seedling	OK	0	0	0.347692	0	0.0005	0.0294962	yes
TSS14819	XLOC_007994	GRMZM2G112366	chr5:15543624-15550554	embryo	seedling	OK	0	0	0.522926	0	0.0001	0.0094679	yes
TSS15008	XLOC_008095	GRMZM2G012209	chr5:39870652-39884359	embryo	seedling	OK	0	0	0.473701	0	0.0002	0.0154929	yes
TSS15116	XLOC_008155	GRMZM2G028108	chr5:59599962-59607563	embryo	seedling	OK	0	0	0.470703	0	0.0002	0.0154929	yes
TSS15645	XLOC_008448	GRMZM2G035477	chr5:183601148-183613117	embryo	seedling	OK	0	0	0.551142	0	0.00015	0.0130722	yes
TSS15819	XLOC_008533	GRMZM2G150374	chr5:200683394-200689543	embryo	seedling	OK	0	0	0.459202	0	0.0007	0.0367692	yes
TSS15871	XLOC_008560	GRMZM2G312944	chr5:204328083-204331114	embryo	seedling	OK	0	0	0.43799	0	0.0005	0.0294962	yes
TSS15878	XLOC_008566	GRMZM5G802761	chr5:204727931-204736232	embryo	seedling	OK	0	0	0.580464	0	5e-05	0.0054007	yes
TSS16020	XLOC_008643	GRMZM2G420432	chr5:213343994-213359783	embryo	seedling	OK	0	0	0.367886	0	0.0004	0.0255633	yes
TSS16220	XLOC_008755	GRMZM2G371935	chr5:6899041-6912268	embryo	seedling	OK	0	0	0.323452	0	0.0001	0.0094679	yes
TSS16993	XLOC_009185	GRMZM2G043602	chr5:163112111-163120461	embryo	seedling	OK	0	0	0.515554	0	5e-05	0.0054007	yes
TSS17145	XLOC_009268	GRMZM2G121166	chr5:180905548-180910543	embryo	seedling	OK	0	0	0.429259	0	5e-05	0.0054007	yes
TSS17180	XLOC_009292	GRMZM2G392798	chr5:184488677-184504398	embryo	seedling	OK	0	0	0.674373	0	5e-05	0.0054007	yes
TSS1741	XLOC_000935	GRMZM2G010034	chr1:275381799-275389170	embryo	seedling	OK	0	0	0.796349	0	5e-05	0.0054007	yes
TSS17451	XLOC_009431	GRMZM2G151440	chr5:211204665-211209751	embryo	seedling	OK	0	0	0.368791	0	0.00095	0.0441548	yes
TSS17580	XLOC_009499	GRMZM2G009627	chr6:2038555-2045448	embryo	seedling	OK	0	0	0.566427	0	5e-05	0.0054007	yes
TSS17924	XLOC_009689	GRMZM5G899279	chr6:88561152-88562059	embryo	seedling	OK	0	0	0.611856	0	0.00095	0.0441548	yes
TSS18003	XLOC_009724	GRMZM2G169333	chr6:96918315-96926784	embryo	seedling	OK	0	0	0.307684	0	0.00085	0.0404885	yes
TSS18337	XLOC_009906	GRMZM5G840013	chr6:139394918-139399905	embryo	seedling	OK	0	0	0.338107	0	0.00015	0.0130722	yes
TSS1839	XLOC_000985	GRMZM2G342044	chr1:285205606-285216695	embryo	seedling	OK	0	0	0.724349	0	5e-05	0.0054007	yes
TSS19004	XLOC_010277	GRMZM2G073671	chr6:82615068-82624054	embryo	seedling	OK	0	0	0.437403	0	5e-05	0.0054007	yes
TSS1922	XLOC_001031	GRMZM2G156937	chr1:294636523-294646530	embryo	seedling	OK	0	0	0.528648	0	5e-05	0.0054007	yes
TSS19648	XLOC_010636	GRMZM2G089136	chr6:156253578-156259506	embryo	seedling	OK	0	0	0.643237	0	0.0001	0.0094679	yes
TSS19772	XLOC_010695	GRMZM2G079583	chr6:164144981-164149683	embryo	seedling	OK	0	0	0.742395	0	5e-05	0.0054007	yes
TSS20137	XLOC_010906	GRMZM2G061702	chr7:50104812-50119312	embryo	seedling	OK	0	0	0.558952	0	0.00095	0.0441548	yes
TSS20720	XLOC_011203	GRMZM2G380732	chr7:158927559-158936262	embryo	seedling	OK	0	0	0.541309	0	5e-05	0.0054007	yes
TSS20839	XLOC_011269	GRMZM2G158789	chr7:167819621-167826268	embryo	seedling	OK	0	0	0.583905	0	5e-05	0.0054007	yes
TSS20903	XLOC_011303	GRMZM2G049913	chr7:172464652-172472809	embryo	seedling	OK	0	0	0.52096	0	0.0004	0.0255633	yes
TSS21047	XLOC_011379	GRMZM2G312839	chr7:8465377-8472378	embryo	seedling	OK	0	0	0.570361	0	5e-05	0.0054007	yes
TSS21302	XLOC_011521	GRMZM2G047592	chr7:89432643-89436312	embryo	seedling	OK	0	0	0.448017	0	0.0004	0.0255633	yes
TSS21562	XLOC_011665	GRMZM2G103458	chr7:143820095-143831070	embryo	seedling	OK	0	0	0.825896	0	5e-05	0.0054007	yes
TSS21961	XLOC_011876	GRMZM2G430600	chr7:174282946-174287886	embryo	seedling	OK	0	0	0.186662	0	0.00075	0.0378405	yes
TSS22164	XLOC_011973	GRMZM2G181266	chr8:14589963-14605407	embryo	seedling	OK	0	0	0.417643	0	0.00015	0.0130722	yes
TSS22339	XLOC_012077	GRMZM2G177617	chr8:64392844-64397969	embryo	seedling	OK	0	0	0.531905	0	5e-05	0.0054007	yes
TSS22482	XLOC_012151	GRMZM2G023755	chr8:94435191-94444483	embryo	seedling	OK	0	0	0.558045	0	5e-05	0.0054007	yes
TSS22488	XLOC_012155	GRMZM2G006661	chr8:95012739-95017725	embryo	seedling	OK	0	0	0.391312	0	0.0007	0.0367692	yes
TSS23239	XLOC_012557	GRMZM5G896568	chr8:173339255-173355463	embryo	seedling	OK	0	0	0.531658	0	0.0003	0.020727	yes
TSS23286	XLOC_012582	GRMZM5G833066	chr8:496555-503932	embryo	seedling	OK	0	0	0.47681	0	5e-05	0.0054007	yes
TSS23471	XLOC_012687	GRMZM2G164709	chr8:24336825-24343730	embryo	seedling	OK	0	0	0.424492	0	0.00035	0.0233404	yes
TSS24064	XLOC_013022	GRMZM2G107997	chr8:155006136-155013410	embryo	seedling	OK	0	0	0.574101	0	5e-05	0.0054007	yes
TSS24293	XLOC_013149	GRMZM2G132303	chr8:171603708-171609927	embryo	seedling	OK	0	0	0.54627	0	5e-05	0.0054007	yes
TSS24452	XLOC_013236	GRMZM2G061472	chr9:11920297-11930055	embryo	seedling	OK	0	0	0.488847	0	5e-05	0.0054007	yes
TSS24542	XLOC_013287	GRMZM5G825515	chr9:25264302-25270910	embryo	seedling	OK	0	0	0.639863	0	5e-05	0.0054007	yes
TSS25281	XLOC_013684	GRMZM2G060564	chr9:153733786-153738644	embryo	seedling	OK	0	0	0.42523	0	5e-05	0.0054007	yes
TSS25369	XLOC_013735	GRMZM2G080044	chr9:7613660-7624809	embryo	seedling	OK	0	0	0.53164	0	5e-05	0.0054007	yes
TSS25694	XLOC_013908	GRMZM2G444378	chr9:81541596-81544453	embryo	seedling	OK	0	0	0.464416	0	0.0001	0.0094679	yes
TSS26093	XLOC_014120	GRMZM2G166767	chr9:139380931-139385689	embryo	seedling	OK	0	0	0.345037	0	5e-05	0.0054007	yes
TSS26113	XLOC_014129	GRMZM2G479243	chr9:140353326-140358393	embryo	seedling	OK	0	0	0.229314	0	0.00085	0.0404885	yes
TSS26282	XLOC_014223	GRMZM2G126745	chr9:151720069-151727047	embryo	seedling	OK	0	0	0.400516	0	5e-05	0.0054007	yes
TSS2925	XLOC_001563	GRMZM2G119248	chr1:156529348-156543230	embryo	seedling	OK	0	0	0.342158	0	0.0002	0.0154929	yes
TSS3505	XLOC_001878	GRMZM2G010871	chr1:239614807-239619500	embryo	seedling	OK	0	0	0.584218	0	0.00075	0.0378405	yes
TSS3517	XLOC_001884	GRMZM2G042525	chr1:241301848-241306516	embryo	seedling	OK	0	0	0.583272	0	0.00075	0.0378405	yes
TSS3601	XLOC_001930	GRMZM2G344521	chr1:254530320-254534817	embryo	seedling	OK	0	0	0.425986	0	5e-05	0.0054007	yes
TSS3613	XLOC_001937	GRMZM5G892973	chr1:257072514-257077639	embryo	seedling	OK	0	0	0.4996	0	0.00025	0.0177523	yes
TSS3694	XLOC_001978	GRMZM2G086003	chr1:266309781-266314269	embryo	seedling	OK	0	0	0.666432	0	5e-05	0.0054007	yes
TSS3895	XLOC_002085	GRMZM2G015436	chr1:288165165-288170834	embryo	seedling	OK	0	0	0.397934	0	0.00085	0.0404885	yes
TSS4063	XLOC_002177	GRMZM5G832378	chr10:2457980-2467611	embryo	seedling	OK	0	0	0.526223	0	5e-05	0.0054007	yes
TSS4740	XLOC_002564	GRMZM2G061287	chr10:138018724-138024921	embryo	seedling	OK	0	0	0.619582	0	5e-05	0.0054007	yes
TSS4872	XLOC_002627	GRMZM2G124466	chr10:147147536-147156046	embryo	seedling	OK	0	0	0.393228	0	0.00075	0.0378405	yes
TSS4952	XLOC_002671	GRMZM2G127393	chr10:2654141-2662991	embryo	seedling	OK	0	0	0.566472	0	5e-05	0.0054007	yes
TSS5087	XLOC_002741	GRMZM2G113815	chr10:22362333-22367339	embryo	seedling	OK	0	0	0.367917	0	0.0003	0.020727	yes
TSS5813	XLOC_003129	GRMZM2G040876	chr10:148091958-148097975	embryo	seedling	OK	0	0	0.356157	0	0.0002	0.0154929	yes
TSS5868	XLOC_003157	GRMZM2G018595	chr2:1435236-1441642	embryo	seedling	OK	0	0	0.34609	0	0.00025	0.0177523	yes
TSS6723	XLOC_003628	GRMZM2G048928	chr2:166336988-166350369	embryo	seedling	OK	0	0	0.272941	0	0.0005	0.0294962	yes
TSS70	XLOC_000038	GRMZM2G119494	chr1:5345117-5349860	embryo	seedling	OK	0	0	0.617606	0	0.00035	0.0233404	yes
TSS7143	XLOC_003850	GRMZM2G031143	chr2:211660697-211663677	embryo	seedling	OK	0	0	0.488709	0	0.00025	0.0177523	yes
TSS7194	XLOC_003873	GRMZM2G327635	chr2:215398669-215408946	embryo	seedling	OK	0	0	0.62184	0	5e-05	0.0054007	yes
TSS7376	XLOC_003987	GRMZM5G873015	chr2:235343466-235349510	embryo	seedling	OK	0	0	0.63676	0	5e-05	0.0054007	yes
TSS7995	XLOC_004316	GRMZM2G179106	chr2:69908461-69914773	embryo	seedling	OK	0	0	0.34816	0	0.0006	0.0338338	yes
TSS7999	XLOC_004317	GRMZM2G143205	chr2:70333964-70343203	embryo	seedling	OK	0	0	0.246958	0	0.0001	0.0094679	yes
TSS8008	XLOC_004323	GRMZM2G026918	chr2:74078456-74089410	embryo	seedling	OK	0	0	0.690544	0	5e-05	0.0054007	yes
TSS8577	XLOC_004633	GRMZM5G821027	chr2:204174247-204177403	embryo	seedling	OK	0	0	0.749172	0	5e-05	0.0054007	yes
TSS9071	XLOC_004897	GRMZM2G150928	chr3:12559369-12568676	embryo	seedling	OK	0	0	0.688673	0	5e-05	0.0054007	yes
TSS9448	XLOC_005110	GRMZM2G507525	chr3:130000159-130003411	embryo	seedling	OK	0	0	0.523964	0	5e-05	0.0054007	yes
TSS9550	XLOC_005168	GRMZM2G168707	chr3:147805897-147808636	embryo	seedling	OK	0	0	0.493604	0	0.00025	0.0177523	yes
TSS9933	XLOC_005370	GRMZM2G127665	chr3:196137187-196148915	embryo	seedling	OK	0	0	0.359658	0	0.0007	0.0367692	yes
TSS10334	XLOC_005573	GRMZM2G087103	chr3:1477379-1483305	embryo	seed	OK	0	0	0.260445	0	0.0002	0.018746	yes
TSS10617	XLOC_005715	GRMZM2G419085	chr3:40062475-40069114	embryo	seed	OK	0	0	0.389323	0	5e-05	0.00628192	yes
TSS10963	XLOC_005901	GRMZM2G138342	chr3:147403259-147415854	embryo	seed	OK	0	0	0.39964	0	5e-05	0.00628192	yes
TSS12255	XLOC_006588	GRMZM2G068455	chr4:83505661-83508687	embryo	seed	OK	0	0	0.160974	0	0.00025	0.0217096	yes
TSS1454	XLOC_000779	GRMZM2G035664	chr1:240272818-240282199	embryo	seed	OK	0	0	0.218116	0	0.00045	0.0345097	yes
TSS1476	XLOC_000791	GRMZM2G019171	chr1:243331468-243338106	embryo	seed	OK	0	0	0.308995	0	0.00035	0.0275567	yes
TSS15749	XLOC_008498	GRMZM2G090595	chr5:194162266-194170814	embryo	seed	OK	0	0	0.262657	0	0.00035	0.0275567	yes
TSS15864	XLOC_008556	GRMZM2G029029	chr5:204083845-204089063	embryo	seed	OK	0	0	0.316466	0	5e-05	0.00628192	yes
TSS1589	XLOC_000852	GRMZM2G409093	chr1:257314343-257326677	embryo	seed	OK	0	0	0.268107	0	5e-05	0.00628192	yes
TSS16312	XLOC_008807	GRMZM2G170338	chr5:13396108-13400180	embryo	seed	OK	0	0	0.411257	0	0.0007	0.048064	yes
TSS16658	XLOC_008990	GRMZM2G036991	chr5:63708632-63713912	embryo	seed	OK	0	0	0.440481	0	5e-05	0.00628192	yes
TSS1666	XLOC_000895	GRMZM2G036927	chr1:264527713-264530895	embryo	seed	OK	0	0	0.415271	0	0.0002	0.018746	yes
TSS16993	XLOC_009185	GRMZM2G043602	chr5:163112111-163120461	embryo	seed	OK	0	0	0.191455	0	0.0005	0.0378526	yes
TSS1712	XLOC_000919	GRMZM2G179906	chr1:272799171-272802482	embryo	seed	OK	0	0	0.232466	0	0.00035	0.0275567	yes
TSS17307	XLOC_009362	GRMZM2G347767	chr5:200865056-200872500	embryo	seed	OK	0	0	0.361307	0	0.00025	0.0217096	yes
TSS18452	XLOC_009967	GRMZM2G129288	chr6:150070662-150078094	embryo	seed	OK	0	0	0.249428	0	0.0002	0.018746	yes
TSS18751	XLOC_010132	GRMZM2G039895	chr6:1534878-1541469	embryo	seed	OK	0	0	0.231517	0	5e-05	0.00628192	yes
TSS19004	XLOC_010277	GRMZM2G073671	chr6:82615068-82624054	embryo	seed	OK	0	0	0.327991	0	5e-05	0.00628192	yes
TSS19559	XLOC_010590	GRMZM2G077498	chr6:150658117-150665234	embryo	seed	OK	0	0	0.417196	0	5e-05	0.00628192	yes
TSS19772	XLOC_010695	GRMZM2G079583	chr6:164144981-164149683	embryo	seed	OK	0	0	0.520779	0	5e-05	0.00628192	yes
TSS19896	XLOC_010767	GRMZM5G854277	chr7:6350340-6357400	embryo	seed	OK	0	0	0.410119	0	5e-05	0.00628192	yes
TSS19932	XLOC_010788	GRMZM2G015534	chr7:10793021-10796255	embryo	seed	OK	0	0	0.622865	0	0.00015	0.0152716	yes
TSS19981	XLOC_010818	GRMZM2G340656	chr7:19052727-19056276	embryo	seed	OK	0	0	0.250576	0	0.0007	0.048064	yes
TSS20137	XLOC_010906	GRMZM2G061702	chr7:50104812-50119312	embryo	seed	OK	0	0	0.232734	0	5e-05	0.00628192	yes
TSS20618	XLOC_011151	GRMZM2G180724	chr7:149272243-149276442	embryo	seed	OK	0	0	0.192454	0	0.0001	0.0107364	yes
TSS2062	XLOC_001097	GRMZM2G062210	chr1:3553760-3564718	embryo	seed	OK	0	0	0.224021	0	0.0002	0.018746	yes
TSS20674	XLOC_011182	GRMZM2G000361	chr7:155587748-155594960	embryo	seed	OK	0	0	0.281568	0	0.00075	0.0492083	yes
TSS21370	XLOC_011561	GRMZM2G121200	chr7:110056536-110061074	embryo	seed	OK	0	0	0.249312	0	0.0007	0.048064	yes
TSS22339	XLOC_012077	GRMZM2G177617	chr8:64392844-64397969	embryo	seed	OK	0	0	0.315704	0	5e-05	0.00628192	yes
TSS22482	XLOC_012151	GRMZM2G023755	chr8:94435191-94444483	embryo	seed	OK	0	0	0.745724	0	5e-05	0.00628192	yes
TSS22615	XLOC_012223	GRMZM2G340598	chr8:118556668-118561767	embryo	seed	OK	0	0	0.263145	0	0.00065	0.0468079	yes
TSS23937	XLOC_012947	GRMZM2G456840	chr8:135773239-135778109	embryo	seed	OK	0	0	0.228197	0	0.0001	0.0107364	yes
TSS24063	XLOC_013021	GRMZM2G108035	chr8:155004590-155005299	embryo	seed	OK	0	0	0.340136	0	0.0001	0.0107364	yes
TSS24293	XLOC_013149	GRMZM2G132303	chr8:171603708-171609927	embryo	seed	OK	0	0	0.385127	0	5e-05	0.00628192	yes
TSS25369	XLOC_013735	GRMZM2G080044	chr9:7613660-7624809	embryo	seed	OK	0	0	0.466135	0	5e-05	0.00628192	yes
TSS2928	XLOC_001565	GRMZM2G429128	chr1:157173936-157177703	embryo	seed	OK	0	0	0.263163	0	0.0001	0.0107364	yes
TSS4285	XLOC_002305	GRMZM2G140612	chr10:66306709-66316730	embryo	seed	OK	0	0	0.198233	0	5e-05	0.00628192	yes
TSS4349	XLOC_002342	GRMZM2G058647	chr10:80864535-80873070	embryo	seed	OK	0	0	0.596017	0	5e-05	0.00628192	yes
TSS4889	XLOC_002636	GRMZM2G008622	chr10:148228709-148237833	embryo	seed	OK	0	0	0.227374	0	0.0003	0.0253071	yes
TSS5868	XLOC_003157	GRMZM2G018595	chr2:1435236-1441642	embryo	seed	OK	0	0	0.219268	0	5e-05	0.00628192	yes
TSS607	XLOC_000318	GRMZM5G815369	chr1:65417907-65439905	embryo	seed	OK	0	0	0.423265	0	5e-05	0.00628192	yes
TSS6627	XLOC_003571	GRMZM2G133716	chr2:136109125-136115395	embryo	seed	OK	0	0	0.284444	0	5e-05	0.00628192	yes
TSS7194	XLOC_003873	GRMZM2G327635	chr2:215398669-215408946	embryo	seed	OK	0	0	0.479423	0	5e-05	0.00628192	yes
TSS7412	XLOC_004005	GRMZM2G147854	chr2:1330989-1337601	embryo	seed	OK	0	0	0.232873	0	0.00075	0.0492083	yes
TSS7727	XLOC_004173	GRMZM5G845736	chr2:28718701-28726140	embryo	seed	OK	0	0	0.581473	0	5e-05	0.00628192	yes
TSS8577	XLOC_004633	GRMZM5G821027	chr2:204174247-204177403	embryo	seed	OK	0	0	0.303256	0	0.0002	0.018746	yes
TSS8866	XLOC_004793	GRMZM2G022041	chr2:233793730-233801607	embryo	seed	OK	0	0	0.233141	0	0.00075	0.0492083	yes
TSS9412	XLOC_005087	GRMZM2G502563	chr3:119171160-119179923	embryo	seed	OK	0	0	0.438785	0	5e-05	0.00628192	yes
TSS10526	XLOC_005671	GRMZM2G061758	chr3:25122371-25124417	embryo	tassel	OK	0	0	0.604898	0	5e-05	0.011781	yes
TSS11436	XLOC_006148	GRMZM2G054221	chr3:202711061-202715889	embryo	tassel	OK	0	0	0.491624	0	0.00015	0.0256237	yes
TSS11926	XLOC_006409	GRMZM2G139621	chr4:14811575-14818243	embryo	tassel	OK	0	0	0.420164	0	5e-05	0.011781	yes
TSS1201	XLOC_000641	GRMZM2G148896	chr1:201735766-201740472	embryo	tassel	OK	0	0	0.584343	0	5e-05	0.011781	yes
TSS13430	XLOC_007241	AC233751.1_FG002	chr4:44779021-44784999	embryo	tassel	OK	0	0	0.53411	0	5e-05	0.011781	yes
TSS14092	XLOC_007598	GRMZM2G051697	chr4:188313127-188318538	embryo	tassel	OK	0	0	0.600502	0	5e-05	0.011781	yes
TSS14624	XLOC_007882	GRMZM2G701297	chr5:3943769-3956491	embryo	tassel	OK	0	0	0.303095	0	5e-05	0.011781	yes
TSS15767	XLOC_008505	GRMZM2G166976	chr5:196027414-196036316	embryo	tassel	OK	0	0	0.592804	0	5e-05	0.011781	yes
TSS16992	XLOC_009184	GRMZM2G024444	chr5:162834737-162849701	embryo	tassel	OK	0	0	0.458114	0	5e-05	0.011781	yes
TSS17307	XLOC_009362	GRMZM2G347767	chr5:200865056-200872500	embryo	tassel	OK	0	0	0.506787	0	5e-05	0.011781	yes
TSS19498	XLOC_010555	GRMZM2G306345	chr6:145986368-145997606	embryo	tassel	OK	0	0	0.758737	0	5e-05	0.011781	yes
TSS19772	XLOC_010695	GRMZM2G079583	chr6:164144981-164149683	embryo	tassel	OK	0	0	0.700534	0	5e-05	0.011781	yes
TSS20527	XLOC_011112	GRMZM2G048165	chr7:142779926-142785689	embryo	tassel	OK	0	0	0.542289	0	0.0001	0.0175205	yes
TSS22958	XLOC_012404	GRMZM2G166383	chr8:156042446-156053195	embryo	tassel	OK	0	0	0.53952	0	5e-05	0.011781	yes
TSS25369	XLOC_013735	GRMZM2G080044	chr9:7613660-7624809	embryo	tassel	OK	0	0	0.553857	0	5e-05	0.011781	yes
TSS25519	XLOC_013805	GRMZM2G024993	chr9:23256236-23260245	embryo	tassel	OK	0	0	0.378297	0	0.0001	0.0175205	yes
TSS26097	XLOC_014121	GRMZM2G063875	chr9:139511132-139519841	embryo	tassel	OK	0	0	0.443858	0	0.0001	0.0175205	yes
TSS5868	XLOC_003157	GRMZM2G018595	chr2:1435236-1441642	embryo	tassel	OK	0	0	0.359639	0	5e-05	0.011781	yes
TSS6011	XLOC_003237	GRMZM2G000044	chr2:9012970-9018714	embryo	tassel	OK	0	0	0.313734	0	0.00025	0.0416646	yes
TSS7194	XLOC_003873	GRMZM2G327635	chr2:215398669-215408946	embryo	tassel	OK	0	0	0.474991	0	5e-05	0.011781	yes
TSS8577	XLOC_004633	GRMZM5G821027	chr2:204174247-204177403	embryo	tassel	OK	0	0	0.570944	0	5e-05	0.011781	yes

## Sheet: endosperm_vs_8tissues
test_id	gene_id	gene	locus	sample_1	sample_2	status	value_1	value_2	sqrt(JS)	test_stat	p_value	q_value	significant
TSS10053	XLOC_005436	GRMZM2G077607	chr3:208612675-208619156	ear	endosperm	OK	0	0	0.398305	0	0.0002	0.0077984	yes
TSS10085	XLOC_005454	GRMZM2G040261	chr3:211729197-211733835	ear	endosperm	OK	0	0	0.495105	0	5e-05	0.00286706	yes
TSS10334	XLOC_005573	GRMZM2G087103	chr3:1477379-1483305	ear	endosperm	OK	0	0	0.36297	0	0.00055	0.0152312	yes
TSS10338	XLOC_005576	GRMZM2G175031	chr3:1565934-1571929	ear	endosperm	OK	0	0	0.503979	0	5e-05	0.00286706	yes
TSS10439	XLOC_005625	GRMZM2G132519	chr3:9705055-9707837	ear	endosperm	OK	0	0	0.625319	0	5e-05	0.00286706	yes
TSS10492	XLOC_005652	GRMZM2G100889	chr3:17933567-17939832	ear	endosperm	OK	0	0	0.389685	0	0.00095	0.022049	yes
TSS10547	XLOC_005684	GRMZM2G416677	chr3:29574301-29577455	ear	endosperm	OK	0	0	0.421293	0	5e-05	0.00286706	yes
TSS10617	XLOC_005715	GRMZM2G419085	chr3:40062475-40069114	ear	endosperm	OK	0	0	0.432039	0	0.0001	0.004874	yes
TSS10642	XLOC_005729	GRMZM2G428964	chr3:42255042-42259659	ear	endosperm	OK	0	0	0.278831	0	0.003	0.0455514	yes
TSS1077	XLOC_000576	GRMZM5G839014	chr1:187975046-187981060	ear	endosperm	OK	0	0	0.596081	0	0.0002	0.0077984	yes
TSS10963	XLOC_005901	GRMZM2G138342	chr3:147403259-147415854	ear	endosperm	OK	0	0	0.41723	0	0.00055	0.0152312	yes
TSS11011	XLOC_005923	GRMZM2G146280	chr3:154971947-154980851	ear	endosperm	OK	0	0	0.310712	0	0.0029	0.0447297	yes
TSS1110	XLOC_000593	GRMZM2G132712	chr1:191500295-191527839	ear	endosperm	OK	0	0	0.388651	0	0.0002	0.0077984	yes
TSS11192	XLOC_006016	GRMZM5G866954	chr3:175689851-175695125	ear	endosperm	OK	0	0	0.263902	0	0.00325	0.0472851	yes
TSS11212	XLOC_006025	GRMZM2G111907	chr3:177786657-177792728	ear	endosperm	OK	0	0	0.41048	0	0.00015	0.00641316	yes
TSS11326	XLOC_006092	GRMZM2G000615	chr3:191612029-191619415	ear	endosperm	OK	0	0	0.231232	0	0.00225	0.0379464	yes
TSS11501	XLOC_006181	GRMZM2G150160	chr3:208413214-208417319	ear	endosperm	OK	0	0	0.356972	0	5e-05	0.00286706	yes
TSS1160	XLOC_000618	GRMZM2G143644	chr1:196301775-196304138	ear	endosperm	OK	0	0	0.331315	0	0.0003	0.0100841	yes
TSS11639	XLOC_006256	GRMZM2G045275	chr3:218897555-218903851	ear	endosperm	OK	0	0	0.326949	0	0.0007	0.0176777	yes
TSS11830	XLOC_006359	GRMZM5G813627	chr4:4616489-4623054	ear	endosperm	OK	0	0	0.26158	0	0.00105	0.0234757	yes
TSS11838	XLOC_006363	GRMZM2G165383	chr4:4851790-4856205	ear	endosperm	OK	0	0	0.507592	0	5e-05	0.00286706	yes
TSS11962	XLOC_006429	GRMZM2G171420	chr4:20736017-20742235	ear	endosperm	OK	0	0	0.486901	0	5e-05	0.00286706	yes
TSS12064	XLOC_006485	GRMZM2G050118	chr4:36724292-36728523	ear	endosperm	OK	0	0	0.238521	0	0.0014	0.027404	yes
TSS12133	XLOC_006525	GRMZM2G125777	chr4:50096341-50101634	ear	endosperm	OK	0	0	0.268342	0	0.00285	0.0440981	yes
TSS12274	XLOC_006599	GRMZM2G008497	chr4:93254000-93266767	ear	endosperm	OK	0	0	0.146191	0	0.00245	0.0402064	yes
TSS12291	XLOC_006608	GRMZM2G028766	chr4:102065764-102092273	ear	endosperm	OK	0	0	0.43668	0	5e-05	0.00286706	yes
TSS12404	XLOC_006675	GRMZM5G850355	chr4:145359884-145367208	ear	endosperm	OK	0	0	0.237142	0	0.00295	0.0449322	yes
TSS12536	XLOC_006750	GRMZM2G111774	chr4:165497766-165501037	ear	endosperm	OK	0	0	0.476382	0	0.00015	0.00641316	yes
TSS12707	XLOC_006841	GRMZM2G088847	chr4:183699078-183703995	ear	endosperm	OK	0	0	0.13561	0	0.0004	0.0122616	yes
TSS12725	XLOC_006851	GRMZM2G044862	chr4:184539998-184551207	ear	endosperm	OK	0	0	0.433816	0	0.0002	0.0077984	yes
TSS12808	XLOC_006898	GRMZM2G125596	chr4:195381036-195385198	ear	endosperm	OK	0	0	0.272101	0	0.001	0.0227757	yes
TSS1286	XLOC_000689	GRMZM2G058702	chr1:214719299-214726045	ear	endosperm	OK	0	0	0.362882	0	5e-05	0.00286706	yes
TSS12890	XLOC_006940	GRMZM2G016447	chr4:205553819-205557629	ear	endosperm	OK	0	0	0.417796	0	0.00075	0.0183693	yes
TSS12934	XLOC_006967	GRMZM2G046816	chr4:214374852-214380696	ear	endosperm	OK	0	0	0.363959	0	0.0023	0.038523	yes
TSS13004	XLOC_007005	GRMZM2G411569	chr4:231140641-231148842	ear	endosperm	OK	0	0	0.361029	0	0.0001	0.004874	yes
TSS13125	XLOC_007073	GRMZM2G133660	chr4:240155703-240160770	ear	endosperm	OK	0	0	0.396574	0	0.0003	0.0100841	yes
TSS13210	XLOC_007117	GRMZM2G399677	chr4:6415165-6423264	ear	endosperm	OK	0	0	0.328989	0	0.00025	0.00902593	yes
TSS13455	XLOC_007253	GRMZM2G051374	chr4:48991463-48996307	ear	endosperm	OK	0	0	0.188741	0	0.0021	0.0364249	yes
TSS13880	XLOC_007489	GRMZM2G096343	chr4:170006771-170017260	ear	endosperm	OK	0	0	0.279058	0	0.00055	0.0152312	yes
TSS14020	XLOC_007558	GRMZM2G111720	chr4:183398071-183408829	ear	endosperm	OK	0	0	0.433885	0	5e-05	0.00286706	yes
TSS14116	XLOC_007609	GRMZM2G046574	chr4:192728044-192732471	ear	endosperm	OK	0	0	0.127683	0	0.0026	0.042101	yes
TSS14206	XLOC_007660	AC216067.3_FG002	chr4:204346804-204350014	ear	endosperm	OK	0	0	0.344409	0	0.00025	0.00902593	yes
TSS14328	XLOC_007733	GRMZM2G162992	chr4:229407696-229414441	ear	endosperm	OK	0	0	0.442431	0	0.00015	0.00641316	yes
TSS14360	XLOC_007749	GRMZM2G142039	chr4:232606527-232610407	ear	endosperm	OK	0	0	0.357504	0	0.0012	0.0253195	yes
TSS14460	XLOC_007798	GRMZM5G871727	chr4:238564210-238565882	ear	endosperm	OK	0	0	0.406626	0	5e-05	0.00286706	yes
TSS14475	XLOC_007806	GRMZM2G023528	chr4:239137952-239141634	ear	endosperm	OK	0	0	0.45135	0	5e-05	0.00286706	yes
TSS1484	XLOC_000796	GRMZM2G139744	chr1:245159605-245167812	ear	endosperm	OK	0	0	0.278182	0	0.0014	0.027404	yes
TSS14978	XLOC_008077	GRMZM2G042927	chr5:34305002-34308815	ear	endosperm	OK	0	0	0.428415	0	0.00235	0.0390918	yes
TSS15189	XLOC_008198	GRMZM2G005680	chr5:70148666-70152835	ear	endosperm	OK	0	0	0.301459	0	0.0007	0.0176777	yes
TSS15302	XLOC_008257	GRMZM2G081144	chr5:90564803-90569465	ear	endosperm	OK	0	0	0.271925	0	0.00265	0.0426274	yes
TSS15402	XLOC_008309	GRMZM2G459755	chr5:134482399-134492025	ear	endosperm	OK	0	0	0.412883	0	5e-05	0.00286706	yes
TSS15461	XLOC_008345	GRMZM2G318633	chr5:155525210-155529241	ear	endosperm	OK	0	0	0.285214	0	0.00065	0.0169417	yes
TSS15585	XLOC_008414	GRMZM2G040511	chr5:176113765-176125398	ear	endosperm	OK	0	0	0.343482	0	0.00275	0.0430981	yes
TSS15592	XLOC_008419	GRMZM2G103152	chr5:177442682-177451775	ear	endosperm	OK	0	0	0.255703	0	0.00275	0.0430981	yes
TSS15626	XLOC_008439	GRMZM2G115755,GRMZM2G115809	chr5:181830442-181840143	ear	endosperm	OK	0	0	0.495616	0	5e-05	0.00286706	yes
TSS15871	XLOC_008560	GRMZM2G312944	chr5:204328083-204331114	ear	endosperm	OK	0	0	0.297095	0	0.0012	0.0253195	yes
TSS15884	XLOC_008569	GRMZM2G090609	chr5:205154447-205157004	ear	endosperm	OK	0	0	0.19912	0	0.0005	0.0143353	yes
TSS15984	XLOC_008623	AC188134.2_FG012	chr5:211693439-211701476	ear	endosperm	OK	0	0	0.395226	0	0.00115	0.0250228	yes
TSS15995	XLOC_008628	GRMZM2G120329	chr5:211808576-211818863	ear	endosperm	OK	0	0	0.331663	0	0.0003	0.0100841	yes
TSS16030	XLOC_008649	GRMZM2G180418	chr5:214127975-214132715	ear	endosperm	OK	0	0	0.300153	0	0.00325	0.0472851	yes
TSS16168	XLOC_008725	GRMZM2G003002	chr5:4094237-4102456	ear	endosperm	OK	0	0	0.35644	0	0.0004	0.0122616	yes
TSS16220	XLOC_008755	GRMZM2G371935	chr5:6899041-6912268	ear	endosperm	OK	0	0	0.315597	0	0.0001	0.004874	yes
TSS16460	XLOC_008887	GRMZM2G071589	chr5:32658763-32667575	ear	endosperm	OK	0	0	0.289327	0	0.00145	0.0280448	yes
TSS16486	XLOC_008901	GRMZM2G138583	chr5:34797148-34801918	ear	endosperm	OK	0	0	0.40915	0	0.0001	0.004874	yes
TSS16526	XLOC_008923	GRMZM2G056766	chr5:41360148-41367032	ear	endosperm	OK	0	0	0.265883	0	0.00345	0.0491675	yes
TSS16658	XLOC_008990	GRMZM2G036991	chr5:63708632-63713912	ear	endosperm	OK	0	0	0.639357	0	5e-05	0.00286706	yes
TSS16717	XLOC_009023	GRMZM2G146354	chr5:74290528-74294094	ear	endosperm	OK	0	0	0.275916	0	0.00205	0.0356846	yes
TSS17044	XLOC_009216	GRMZM2G438622	chr5:171360972-171368914	ear	endosperm	OK	0	0	0.20686	0	0.0031	0.0463479	yes
TSS17051	XLOC_009218	GRMZM2G119133	chr5:171705867-171713931	ear	endosperm	OK	0	0	0.559805	0	0.0001	0.004874	yes
TSS17060	XLOC_009223	GRMZM2G418916	chr5:173108304-173128376	ear	endosperm	OK	0	0	0.191066	0	0.00015	0.00641316	yes
TSS17089	XLOC_009239	GRMZM2G023988	chr5:175684555-175690002	ear	endosperm	OK	0	0	0.476149	0	0.00015	0.00641316	yes
TSS17254	XLOC_009334	GRMZM5G878530	chr5:194398669-194404918	ear	endosperm	OK	0	0	0.444336	0	0.0001	0.004874	yes
TSS17508	XLOC_009459	GRMZM2G467756	chr5:214077456-214082017	ear	endosperm	OK	0	0	0.430991	0	5e-05	0.00286706	yes
TSS17689	XLOC_009555	GRMZM2G313448	chr6:28140905-28148360	ear	endosperm	OK	0	0	0.647884	0	5e-05	0.00286706	yes
TSS18038	XLOC_009742	GRMZM2G167686	chr6:99743014-99745185	ear	endosperm	OK	0	0	0.388448	0	0.0008	0.019496	yes
TSS18216	XLOC_009838	GRMZM2G161102	chr6:122544720-122552941	ear	endosperm	OK	0	0	0.27081	0	0.00275	0.0430981	yes
TSS18239	XLOC_009851	GRMZM2G118344	chr6:124658150-124668298	ear	endosperm	OK	0	0	0.377597	0	0.0011	0.02437	yes
TSS18348	XLOC_009911	GRMZM2G012021	chr6:139975887-139980780	ear	endosperm	OK	0	0	0.287841	0	0.0014	0.027404	yes
TSS18407	XLOC_009942	GRMZM2G024264	chr6:146477060-146480321	ear	endosperm	OK	0	0	0.378377	0	0.0003	0.0100841	yes
TSS18452	XLOC_009967	GRMZM2G129288	chr6:150070662-150078094	ear	endosperm	OK	0	0	0.366474	0	0.00035	0.0112974	yes
TSS18473	XLOC_009979	GRMZM2G012052	chr6:151770213-151778726	ear	endosperm	OK	0	0	0.238181	0	0.00125	0.0257068	yes
TSS18479	XLOC_009982	GRMZM2G061105	chr6:153127669-153139205	ear	endosperm	OK	0	0	0.293193	0	0.00115	0.0250228	yes
TSS18627	XLOC_010058	GRMZM2G174906	chr6:162185835-162192650	ear	endosperm	OK	0	0	0.398224	0	0.0004	0.0122616	yes
TSS18751	XLOC_010132	GRMZM2G039895	chr6:1534878-1541469	ear	endosperm	OK	0	0	0.261401	0	0.0004	0.0122616	yes
TSS18793	XLOC_010158	GRMZM2G051968	chr6:13005775-13011106	ear	endosperm	OK	0	0	0.390198	0	0.0001	0.004874	yes
TSS18859	XLOC_010193	GRMZM2G013801	chr6:27458246-27461856	ear	endosperm	OK	0	0	0.385258	0	0.00065	0.0169417	yes
TSS1891	XLOC_001013	GRMZM2G092663	chr1:290552760-290555628	ear	endosperm	OK	0	0	0.423328	0	5e-05	0.00286706	yes
TSS18937	XLOC_010238	GRMZM2G473367	chr6:61178284-61183609	ear	endosperm	OK	0	0	0.286129	0	0.0027	0.0428658	yes
TSS1922	XLOC_001031	GRMZM2G156937	chr1:294636523-294646530	ear	endosperm	OK	0	0	0.570731	0	5e-05	0.00286706	yes
TSS19328	XLOC_010452	GRMZM2G177026	chr6:125268813-125272634	ear	endosperm	OK	0	0	0.469807	0	5e-05	0.00286706	yes
TSS19364	XLOC_010474	GRMZM5G886688	chr6:129361111-129365578	ear	endosperm	OK	0	0	0.286228	0	0.0018	0.0324933	yes
TSS19416	XLOC_010506	GRMZM2G509874	chr6:136371268-136376137	ear	endosperm	OK	0	0	0.552084	0	5e-05	0.00286706	yes
TSS19419	XLOC_010509	GRMZM2G093574	chr6:136910692-136913773	ear	endosperm	OK	0	0	0.182794	0	0.00185	0.0327887	yes
TSS19486	XLOC_010549	GRMZM2G060079	chr6:145269102-145277332	ear	endosperm	OK	0	0	0.465559	0	5e-05	0.00286706	yes
TSS19618	XLOC_010620	GRMZM2G037111	chr6:154989421-154992523	ear	endosperm	OK	0	0	0.456875	0	5e-05	0.00286706	yes
TSS19808	XLOC_010714	GRMZM2G154595	chr6:165630619-165635906	ear	endosperm	OK	0	0	0.327174	0	0.00035	0.0112974	yes
TSS19896	XLOC_010767	GRMZM5G854277	chr7:6350340-6357400	ear	endosperm	OK	0	0	0.491013	0	5e-05	0.00286706	yes
TSS19935	XLOC_010790	AC148167.6_FG001	chr7:11664921-11671434	ear	endosperm	OK	0	0	0.24369	0	0.0009	0.0212942	yes
TSS20053	XLOC_010860	GRMZM2G130651	chr7:31303623-31310430	ear	endosperm	OK	0	0	0.290759	0	0.0032	0.0471202	yes
TSS20137	XLOC_010906	GRMZM2G061702	chr7:50104812-50119312	ear	endosperm	OK	0	0	0.299269	0	0.0012	0.0253195	yes
TSS2014	XLOC_001074	GRMZM5G833153	chr1:139704-145707	ear	endosperm	OK	0	0	0.481276	0	0.00025	0.00902593	yes
TSS2021	XLOC_001078	GRMZM2G032104	chr1:643477-662229	ear	endosperm	OK	0	0	0.286601	0	0.00345	0.0491675	yes
TSS20267	XLOC_010977	GRMZM2G091265	chr7:105907579-105911645	ear	endosperm	OK	0	0	0.412112	0	5e-05	0.00286706	yes
TSS20299	XLOC_010996	GRMZM2G116517	chr7:116371120-116375057	ear	endosperm	OK	0	0	0.375559	0	0.00085	0.0204084	yes
TSS20468	XLOC_011087	GRMZM2G000288,GRMZM2G000290	chr7:138089000-138092645	ear	endosperm	OK	0	0	0.467724	0	5e-05	0.00286706	yes
TSS20618	XLOC_011151	GRMZM2G180724	chr7:149272243-149276442	ear	endosperm	OK	0	0	0.290989	0	0.00275	0.0430981	yes
TSS2062	XLOC_001097	GRMZM2G062210	chr1:3553760-3564718	ear	endosperm	OK	0	0	0.253651	0	0.0022	0.0373617	yes
TSS20675	XLOC_011183	GRMZM2G158062	chr7:155614532-155619166	ear	endosperm	OK	0	0	0.229684	0	0.0033	0.0477276	yes
TSS20688	XLOC_011189	GRMZM2G153454	chr7:156738150-156741898	ear	endosperm	OK	0	0	0.318	0	0.002	0.0349391	yes
TSS20828	XLOC_011262	GRMZM2G025281	chr7:166680012-166688931	ear	endosperm	OK	0	0	0.288674	0	0.00215	0.0366402	yes
TSS20871	XLOC_011285	GRMZM2G018771	chr7:170109441-170113324	ear	endosperm	OK	0	0	0.375585	0	0.0017	0.0313856	yes
TSS20877	XLOC_011288	GRMZM2G436082	chr7:170619510-170622643	ear	endosperm	OK	0	0	0.296695	0	0.00345	0.0491675	yes
TSS20887	XLOC_011295	GRMZM2G009021	chr7:171180665-171185591	ear	endosperm	OK	0	0	0.32321	0	0.00145	0.0280448	yes
TSS21277	XLOC_011505	GRMZM2G106903	chr7:82721803-82734703	ear	endosperm	OK	0	0	0.311448	0	0.00035	0.0112974	yes
TSS21284	XLOC_011511	GRMZM2G088849	chr7:85873212-85883902	ear	endosperm	OK	0	0	0.438866	0	5e-05	0.00286706	yes
TSS21323	XLOC_011534	GRMZM2G004475	chr7:98407440-98418821	ear	endosperm	OK	0	0	0.490176	0	5e-05	0.00286706	yes
TSS21347	XLOC_011548	GRMZM2G011030	chr7:105764132-105769355	ear	endosperm	OK	0	0	0.44167	0	5e-05	0.00286706	yes
TSS21374	XLOC_011564	GRMZM2G048277	chr7:110984098-110986635	ear	endosperm	OK	0	0	0.174812	0	0.0023	0.038523	yes
TSS2139	XLOC_001143	GRMZM2G062841	chr1:9987492-9992709	ear	endosperm	OK	0	0	0.266053	0	0.00115	0.0250228	yes
TSS21626	XLOC_011701	GRMZM2G161611	chr7:150649971-150662898	ear	endosperm	OK	0	0	0.404889	0	0.0024	0.0396529	yes
TSS21813	XLOC_011802	GRMZM2G171501	chr7:167024580-167026991	ear	endosperm	OK	0	0	0.383554	0	0.00085	0.0204084	yes
TSS22073	XLOC_011929	GRMZM2G056145	chr8:6803609-6812417	ear	endosperm	OK	0	0	0.393386	0	5e-05	0.00286706	yes
TSS22091	XLOC_011940	GRMZM2G020272	chr8:8003655-8009328	ear	endosperm	OK	0	0	0.375519	0	0.00125	0.0257068	yes
TSS22361	XLOC_012086	GRMZM2G156606	chr8:66987301-66992693	ear	endosperm	OK	0	0	0.530444	0	5e-05	0.00286706	yes
TSS22482	XLOC_012151	GRMZM2G023755	chr8:94435191-94444483	ear	endosperm	OK	0	0	0.800037	0	5e-05	0.00286706	yes
TSS22511	XLOC_012166	GRMZM2G072227	chr8:99226220-99229417	ear	endosperm	OK	0	0	0.423069	0	5e-05	0.00286706	yes
TSS2260	XLOC_001202	GRMZM2G472693	chr1:26424666-26433560	ear	endosperm	OK	0	0	0.355425	0	0.00185	0.0327887	yes
TSS22615	XLOC_012223	GRMZM2G340598	chr8:118556668-118561767	ear	endosperm	OK	0	0	0.409456	0	0.0011	0.02437	yes
TSS22936	XLOC_012391	GRMZM2G436835	chr8:153591519-153596677	ear	endosperm	OK	0	0	0.384681	0	5e-05	0.00286706	yes
TSS22958	XLOC_012404	GRMZM2G166383	chr8:156042446-156053195	ear	endosperm	OK	0	0	0.713777	0	5e-05	0.00286706	yes
TSS22974	XLOC_012412	GRMZM2G398010	chr8:156676937-156680069	ear	endosperm	OK	0	0	0.350087	0	0.0027	0.0428658	yes
TSS23059	XLOC_012459	GRMZM2G065893	chr8:163281319-163286163	ear	endosperm	OK	0	0	0.362121	0	0.00015	0.00641316	yes
TSS23104	XLOC_012487	GRMZM2G119314	chr8:165398215-165406668	ear	endosperm	OK	0	0	0.314957	0	0.0001	0.004874	yes
TSS23155	XLOC_012514	GRMZM5G840487	chr8:169517311-169527799	ear	endosperm	OK	0	0	0.460187	0	0.0013	0.0264008	yes
TSS23171	XLOC_012522	GRMZM2G166441	chr8:170330739-170337348	ear	endosperm	OK	0	0	0.277835	0	0.00105	0.0234757	yes
TSS2318	XLOC_001231	GRMZM2G099528	chr1:32317789-32322375	ear	endosperm	OK	0	0	0.147832	0	0.0013	0.0264008	yes
TSS2324	XLOC_001234	GRMZM2G165926	chr1:32983959-32999501	ear	endosperm	OK	0	0	0.21031	0	5e-05	0.00286706	yes
TSS23392	XLOC_012640	GRMZM2G079458	chr8:13799192-13802240	ear	endosperm	OK	0	0	0.372575	0	0.00055	0.0152312	yes
TSS23496	XLOC_012702	GRMZM2G018228	chr8:28522945-28526321	ear	endosperm	OK	0	0	0.451627	0	0.0012	0.0253195	yes
TSS2360	XLOC_001253	GRMZM5G884432	chr1:36564553-36570531	ear	endosperm	OK	0	0	0.33981	0	0.0027	0.0428658	yes
TSS2387	XLOC_001268	GRMZM2G141799	chr1:39213020-39219636	ear	endosperm	OK	0	0	0.312196	0	0.0003	0.0100841	yes
TSS23928	XLOC_012940	GRMZM2G141873	chr8:133939348-133943723	ear	endosperm	OK	0	0	0.356628	0	0.0024	0.0396529	yes
TSS24099	XLOC_013042	GRMZM2G435034	chr8:157413322-157420196	ear	endosperm	OK	0	0	0.238973	0	0.00075	0.0183693	yes
TSS24351	XLOC_013182	GRMZM2G153648	chr8:174175549-174178588	ear	endosperm	OK	0	0	0.33516	0	0.00305	0.0461668	yes
TSS24447	XLOC_013233	GRMZM2G167594	chr9:11449431-11457626	ear	endosperm	OK	0	0	0.272513	0	0.0031	0.0463479	yes
TSS24461	XLOC_013242	AC207265.3_FG002	chr9:14833113-14847113	ear	endosperm	OK	0	0	0.382815	0	0.0016	0.0301097	yes
TSS24542	XLOC_013287	GRMZM5G825515	chr9:25264302-25270910	ear	endosperm	OK	0	0	0.575068	0	5e-05	0.00286706	yes
TSS24594	XLOC_013316	GRMZM2G405368	chr9:34628503-34633315	ear	endosperm	OK	0	0	0.379833	0	0.0005	0.0143353	yes
TSS24627	XLOC_013336	GRMZM2G074085	chr9:44334177-44336922	ear	endosperm	OK	0	0	0.145615	0	0.0003	0.0100841	yes
TSS24663	XLOC_013358	GRMZM2G014367	chr9:58648405-58652052	ear	endosperm	OK	0	0	0.412069	0	0.0004	0.0122616	yes
TSS24711	XLOC_013388	GRMZM2G076613	chr9:82993073-82996176	ear	endosperm	OK	0	0	0.372652	0	0.00045	0.0135389	yes
TSS24776	XLOC_013421	GRMZM2G147856	chr9:97241879-97247214	ear	endosperm	OK	0	0	0.15239	0	0.0027	0.0428658	yes
TSS24781	XLOC_013425	GRMZM2G443728	chr9:98675527-98682527	ear	endosperm	OK	0	0	0.250079	0	0.0007	0.0176777	yes
TSS2499	XLOC_001327	GRMZM5G890025	chr1:52716325-52722592	ear	endosperm	OK	0	0	0.38061	0	0.00135	0.0270778	yes
TSS25036	XLOC_013560	GRMZM2G134424	chr9:136780173-136794211	ear	endosperm	OK	0	0	0.377884	0	0.0018	0.0324933	yes
TSS25284	XLOC_013686	GRMZM2G171469	chr9:153851605-153857635	ear	endosperm	OK	0	0	0.333354	0	0.00165	0.0308126	yes
TSS25316	XLOC_013704	GRMZM5G891969	chr9:155283781-155285578	ear	endosperm	OK	0	0	0.261698	0	0.0033	0.0477276	yes
TSS25430	XLOC_013767	GRMZM2G047181	chr9:14149912-14152805	ear	endosperm	OK	0	0	0.338519	0	0.0002	0.0077984	yes
TSS25511	XLOC_013801	GRMZM2G103475,GRMZM5G899300	chr9:20596990-20610056	ear	endosperm	OK	0	0	0.632738	0	5e-05	0.00286706	yes
TSS25541	XLOC_013820	GRMZM2G051247	chr9:25038060-25042525	ear	endosperm	OK	0	0	0.375956	0	0.0001	0.004874	yes
TSS25758	XLOC_013942	GRMZM2G105167	chr9:94243437-94248767	ear	endosperm	OK	0	0	0.279748	0	0.00065	0.0169417	yes
TSS25835	XLOC_013983	GRMZM2G110822	chr9:110713006-110719100	ear	endosperm	OK	0	0	0.305183	0	0.00015	0.00641316	yes
TSS25885	XLOC_014013	GRMZM2G113873	chr9:118450870-118456495	ear	endosperm	OK	0	0	0.373919	0	0.0001	0.004874	yes
TSS26082	XLOC_014114	GRMZM2G447617	chr9:138309043-138319112	ear	endosperm	OK	0	0	0.376691	0	0.0004	0.0122616	yes
TSS26097	XLOC_014121	GRMZM2G063875	chr9:139511132-139519841	ear	endosperm	OK	0	0	0.697374	0	5e-05	0.00286706	yes
TSS26126	XLOC_014137	GRMZM2G180558	chr9:141380323-141389836	ear	endosperm	OK	0	0	0.321697	0	0.001	0.0227757	yes
TSS26194	XLOC_014173	GRMZM5G800925	chr9:147201497-147208379	ear	endosperm	OK	0	0	0.260663	0	0.00135	0.0270778	yes
TSS2639	XLOC_001398	GRMZM2G003530	chr1:68435521-68440085	ear	endosperm	OK	0	0	0.387827	0	0.00025	0.00902593	yes
TSS2926	XLOC_001564	GRMZM2G093038	chr1:156872581-156874284	ear	endosperm	OK	0	0	0.535176	0	5e-05	0.00286706	yes
TSS3001	XLOC_001610	GRMZM2G003509	chr1:173226505-173239172	ear	endosperm	OK	0	0	0.489472	0	5e-05	0.00286706	yes
TSS3009	XLOC_001614	GRMZM2G082998	chr1:173990453-173993446	ear	endosperm	OK	0	0	0.363054	0	0.0001	0.004874	yes
TSS3113	XLOC_001661	GRMZM2G002368	chr1:190028006-190031486	ear	endosperm	OK	0	0	0.401435	0	0.00025	0.00902593	yes
TSS319	XLOC_000167	GRMZM2G180452	chr1:29254093-29263338	ear	endosperm	OK	0	0	0.430108	0	5e-05	0.00286706	yes
TSS3202	XLOC_001707	AC234528.1_FG001	chr1:204225290-204240618	ear	endosperm	OK	0	0	0.213478	0	0.00105	0.0234757	yes
TSS3281	XLOC_001750	GRMZM2G082174	chr1:213654998-213664129	ear	endosperm	OK	0	0	0.291328	0	0.0032	0.0471202	yes
TSS3596	XLOC_001928	GRMZM2G098084	chr1:254403371-254407478	ear	endosperm	OK	0	0	0.502263	0	0.0019	0.0335529	yes
TSS3807	XLOC_002039	GRMZM2G123732	chr1:277849105-277852966	ear	endosperm	OK	0	0	0.412092	0	0.00015	0.00641316	yes
TSS3834	XLOC_002054	GRMZM2G165619	chr1:281951471-281953384	ear	endosperm	OK	0	0	0.118701	0	0.00025	0.00902593	yes
TSS3878	XLOC_002075	GRMZM2G060765	chr1:286665907-286670401	ear	endosperm	OK	0	0	0.359649	0	5e-05	0.00286706	yes
TSS3883	XLOC_002078	GRMZM2G178415	chr1:287289610-287297122	ear	endosperm	OK	0	0	0.465987	0	5e-05	0.00286706	yes
TSS4059	XLOC_002174	GRMZM2G138659	chr10:2249198-2256351	ear	endosperm	OK	0	0	0.396485	0	0.0001	0.004874	yes
TSS4079	XLOC_002185	GRMZM5G873586	chr10:3272760-3278718	ear	endosperm	OK	0	0	0.301889	0	0.00175	0.0320658	yes
TSS4193	XLOC_002252	GRMZM2G060183	chr10:29535656-29538650	ear	endosperm	OK	0	0	0.385526	0	0.00015	0.00641316	yes
TSS4274	XLOC_002299	GRMZM2G052328	chr10:63399587-63404228	ear	endosperm	OK	0	0	0.490041	0	5e-05	0.00286706	yes
TSS4285	XLOC_002305	GRMZM2G140612	chr10:66306709-66316730	ear	endosperm	OK	0	0	0.268531	0	5e-05	0.00286706	yes
TSS4461	XLOC_002406	GRMZM2G701585	chr10:102487501-102500749	ear	endosperm	OK	0	0	0.266541	0	0.00335	0.0483074	yes
TSS4502	XLOC_002432	GRMZM2G149543	chr10:111287743-111290732	ear	endosperm	OK	0	0	0.29223	0	0.00045	0.0135389	yes
TSS457	XLOC_000241	GRMZM2G076537	chr1:47509196-47517542	ear	endosperm	OK	0	0	0.308913	0	0.00265	0.0426274	yes
TSS4735	XLOC_002561	GRMZM2G003124	chr10:137741599-137746794	ear	endosperm	OK	0	0	0.394631	0	0.00085	0.0204084	yes
TSS5015	XLOC_002706	GRMZM2G153409	chr10:8448356-8452158	ear	endosperm	OK	0	0	0.320807	0	0.00075	0.0183693	yes
TSS5034	XLOC_002713	GRMZM2G142019	chr10:9592323-9599723	ear	endosperm	OK	0	0	0.26887	0	0.00345	0.0491675	yes
TSS511	XLOC_000270	GRMZM2G010196	chr1:54599052-54605008	ear	endosperm	OK	0	0	0.254773	0	0.001	0.0227757	yes
TSS5372	XLOC_002900	GRMZM2G420801	chr10:101155674-101161290	ear	endosperm	OK	0	0	0.269489	0	0.00225	0.0379464	yes
TSS5433	XLOC_002931	GRMZM5G845175	chr10:112393912-112402266	ear	endosperm	OK	0	0	0.358432	0	0.0007	0.0176777	yes
TSS5686	XLOC_003061	GRMZM2G129147	chr10:140967940-140972670	ear	endosperm	OK	0	0	0.581105	0	5e-05	0.00286706	yes
TSS5800	XLOC_003122	GRMZM2G150014	chr10:147579014-147582202	ear	endosperm	OK	0	0	0.249573	0	0.00235	0.0390918	yes
TSS5805	XLOC_003125	GRMZM2G150286	chr10:147607778-147610730	ear	endosperm	OK	0	0	0.391245	0	0.00055	0.0152312	yes
TSS5868	XLOC_003157	GRMZM2G018595	chr2:1435236-1441642	ear	endosperm	OK	0	0	0.35887	0	5e-05	0.00286706	yes
TSS5883	XLOC_003167	GRMZM2G145816	chr2:2113675-2116908	ear	endosperm	OK	0	0	0.343663	0	0.0014	0.027404	yes
TSS6020	XLOC_003242	GRMZM2G007914	chr2:9966002-9974093	ear	endosperm	OK	0	0	0.362238	0	0.0002	0.0077984	yes
TSS6369	XLOC_003426	GRMZM2G049568	chr2:43549319-43561689	ear	endosperm	OK	0	0	0.410969	0	5e-05	0.00286706	yes
TSS6454	XLOC_003475	GRMZM2G079658	chr2:64605196-64613971	ear	endosperm	OK	0	0	0.370581	0	0.0017	0.0313856	yes
TSS6673	XLOC_003595	GRMZM5G878825	chr2:153027642-153031638	ear	endosperm	OK	0	0	0.590337	0	5e-05	0.00286706	yes
TSS6723	XLOC_003628	GRMZM2G048928	chr2:166336988-166350369	ear	endosperm	OK	0	0	0.306864	0	0.0002	0.0077984	yes
TSS6975	XLOC_003765	GRMZM5G887647	chr2:197767177-197773712	ear	endosperm	OK	0	0	0.251706	0	0.0031	0.0463479	yes
TSS7077	XLOC_003816	GRMZM2G089159	chr2:206416483-206419977	ear	endosperm	OK	0	0	0.352233	0	5e-05	0.00286706	yes
TSS7125	XLOC_003841	GRMZM2G111614	chr2:210874349-210880121	ear	endosperm	OK	0	0	0.434033	0	0.00065	0.0169417	yes
TSS7141	XLOC_003849	GRMZM2G159218	chr2:211500819-211506485	ear	endosperm	OK	0	0	0.361654	0	0.00025	0.00902593	yes
TSS7200	XLOC_003877	GRMZM2G057448	chr2:216277722-216285832	ear	endosperm	OK	0	0	0.304097	0	0.00145	0.0280448	yes
TSS7412	XLOC_004005	GRMZM2G147854	chr2:1330989-1337601	ear	endosperm	OK	0	0	0.343028	0	0.00125	0.0257068	yes
TSS7413	XLOC_004005	GRMZM2G147854	chr2:1330989-1337601	ear	endosperm	OK	0	0	0.61536	0	5e-05	0.00286706	yes
TSS7483	XLOC_004040	GRMZM5G824964	chr2:6150502-6154914	ear	endosperm	OK	0	0	0.280273	0	0.00315	0.0468082	yes
TSS7498	XLOC_004048	GRMZM2G164277	chr2:7515446-7528019	ear	endosperm	OK	0	0	0.233253	0	0.00295	0.0449322	yes
TSS7503	XLOC_004051	GRMZM2G012628	chr2:8578367-8582642	ear	endosperm	OK	0	0	0.305434	0	0.0003	0.0100841	yes
TSS7642	XLOC_004124	GRMZM2G170516	chr2:19320586-19325150	ear	endosperm	OK	0	0	0.481167	0	0.00015	0.00641316	yes
TSS7736	XLOC_004178	GRMZM2G147268	chr2:29261609-29271087	ear	endosperm	OK	0	0	0.6973	0	5e-05	0.00286706	yes
TSS7871	XLOC_004250	GRMZM2G345238	chr2:44546841-44561995	ear	endosperm	OK	0	0	0.188634	0	0.0003	0.0100841	yes
TSS7897	XLOC_004265	GRMZM2G021834	chr2:48426206-48430872	ear	endosperm	OK	0	0	0.45933	0	0.00125	0.0257068	yes
TSS7921	XLOC_004278	GRMZM2G135727	chr2:52170434-52173717	ear	endosperm	OK	0	0	0.402718	0	0.0025	0.0408893	yes
TSS822	XLOC_000428	GRMZM2G022909	chr1:103559677-103565770	ear	endosperm	OK	0	0	0.471243	0	0.0005	0.0143353	yes
TSS8533	XLOC_004612	GRMZM2G105869	chr2:199385965-199389591	ear	endosperm	OK	0	0	0.483379	0	5e-05	0.00286706	yes
TSS8558	XLOC_004624	GRMZM2G480809	chr2:202283526-202299298	ear	endosperm	OK	0	0	0.180508	0	0.0003	0.0100841	yes
TSS8642	XLOC_004670	GRMZM2G096123	chr2:210953487-210959929	ear	endosperm	OK	0	0	0.374213	0	0.00165	0.0308126	yes
TSS8745	XLOC_004726	GRMZM2G152955	chr2:222437133-222440463	ear	endosperm	OK	0	0	0.189588	0	0.0009	0.0212942	yes
TSS8798	XLOC_004755	GRMZM2G078946	chr2:228810070-228819072	ear	endosperm	OK	0	0	0.484918	0	5e-05	0.00286706	yes
TSS8853	XLOC_004785	GRMZM2G082853	chr2:232971572-232976166	ear	endosperm	OK	0	0	0.292157	0	0.0032	0.0471202	yes
TSS8854	XLOC_004786	GRMZM2G414496	chr2:233104091-233115826	ear	endosperm	OK	0	0	0.309496	0	0.00215	0.0366402	yes
TSS8866	XLOC_004793	GRMZM2G022041	chr2:233793730-233801607	ear	endosperm	OK	0	0	0.305336	0	0.0031	0.0463479	yes
TSS9026	XLOC_004875	GRMZM5G832672	chr3:9379234-9383829	ear	endosperm	OK	0	0	0.327267	0	0.00185	0.0327887	yes
TSS9181	XLOC_004961	GRMZM2G013471	chr3:29968940-29973531	ear	endosperm	OK	0	0	0.337611	0	0.00105	0.0234757	yes
TSS9204	XLOC_004972	EF517601.1_FG015	chr3:34669207-34675080	ear	endosperm	OK	0	0	0.3631	0	0.00115	0.0250228	yes
TSS9357	XLOC_005053	GRMZM5G877597	chr3:87977526-87986085	ear	endosperm	OK	0	0	0.34128	0	5e-05	0.00286706	yes
TSS9484	XLOC_005129	GRMZM2G084606	chr3:135500284-135511266	ear	endosperm	OK	0	0	0.334648	0	0.0002	0.0077984	yes
TSS9524	XLOC_005152	GRMZM2G118471	chr3:142237041-142250086	ear	endosperm	OK	0	0	0.179687	0	0.00135	0.0270778	yes
TSS9739	XLOC_005263	AC155610.2_FG009	chr3:175701169-175702884	ear	endosperm	OK	0	0	0.382332	0	0.00255	0.0415676	yes
TSS975	XLOC_000521	GRMZM2G052619	chr1:170822991-170828978	ear	endosperm	OK	0	0	0.336946	0	0.00015	0.00641316	yes
TSS9790	XLOC_005293	GRMZM2G127034	chr3:182032376-182045543	ear	endosperm	OK	0	0	0.390549	0	0.00015	0.00641316	yes
TSS986	XLOC_000528	GRMZM2G003656	chr1:173212481-173217749	ear	endosperm	OK	0	0	0.353117	0	0.0007	0.0176777	yes
TSS10053	XLOC_005436	GRMZM2G077607	chr3:208612675-208619156	embryo	endosperm	OK	0	0	0.394863	0	5e-05	0.00519239	yes
TSS10178	XLOC_005495	GRMZM2G095534	chr3:220129504-220135614	embryo	endosperm	OK	0	0	0.225902	0	0.0003	0.023885	yes
TSS10261	XLOC_005532	GRMZM2G078826	chr3:226476511-226482173	embryo	endosperm	OK	0	0	0.108722	0	0.00105	0.0482293	yes
TSS10507	XLOC_005662	GRMZM2G098088	chr3:21856173-21862969	embryo	endosperm	OK	0	0	0.326961	0	5e-05	0.00519239	yes
TSS10547	XLOC_005684	GRMZM2G416677	chr3:29574301-29577455	embryo	endosperm	OK	0	0	0.333403	0	0.0001	0.00974898	yes
TSS12255	XLOC_006588	GRMZM2G068455	chr4:83505661-83508687	embryo	endosperm	OK	0	0	0.189785	0	0.0005	0.0310195	yes
TSS12462	XLOC_006706	GRMZM2G137029	chr4:155377157-155382609	embryo	endosperm	OK	0	0	0.244823	0	0.0003	0.023885	yes
TSS12725	XLOC_006851	GRMZM2G044862	chr4:184539998-184551207	embryo	endosperm	OK	0	0	0.45386	0	5e-05	0.00519239	yes
TSS14601	XLOC_007871	GRMZM5G854045	chr5:3086843-3092258	embryo	endosperm	OK	0	0	0.315992	0	5e-05	0.00519239	yes
TSS1488	XLOC_000799	GRMZM2G011559	chr1:246470623-246475416	embryo	endosperm	OK	0	0	0.250689	0	0.00065	0.0369649	yes
TSS15626	XLOC_008439	GRMZM2G115755,GRMZM2G115809	chr5:181830442-181840143	embryo	endosperm	OK	0	0	0.48165	0	5e-05	0.00519239	yes
TSS15864	XLOC_008556	GRMZM2G029029	chr5:204083845-204089063	embryo	endosperm	OK	0	0	0.399084	0	5e-05	0.00519239	yes
TSS16168	XLOC_008725	GRMZM2G003002	chr5:4094237-4102456	embryo	endosperm	OK	0	0	0.30748	0	0.00015	0.0135198	yes
TSS16220	XLOC_008755	GRMZM2G371935	chr5:6899041-6912268	embryo	endosperm	OK	0	0	0.285434	0	5e-05	0.00519239	yes
TSS16312	XLOC_008807	GRMZM2G170338	chr5:13396108-13400180	embryo	endosperm	OK	0	0	0.427436	0	0.0008	0.0402274	yes
TSS16333	XLOC_008818	GRMZM2G157310	chr5:16216680-16221686	embryo	endosperm	OK	0	0	0.169876	0	0.0005	0.0310195	yes
TSS16625	XLOC_008973	GRMZM2G053500	chr5:60029070-60035518	embryo	endosperm	OK	0	0	0.192049	0	0.0005	0.0310195	yes
TSS16658	XLOC_008990	GRMZM2G036991	chr5:63708632-63713912	embryo	endosperm	OK	0	0	0.617881	0	5e-05	0.00519239	yes
TSS1689	XLOC_000907	GRMZM2G044569	chr1:268876525-268882760	embryo	endosperm	OK	0	0	0.226283	0	0.00075	0.0389429	yes
TSS17307	XLOC_009362	GRMZM2G347767	chr5:200865056-200872500	embryo	endosperm	OK	0	0	0.501004	0	5e-05	0.00519239	yes
TSS17560	XLOC_009488	GRMZM2G133919	chr5:216692061-216702198	embryo	endosperm	OK	0	0	0.170164	0	0.00075	0.0389429	yes
TSS17689	XLOC_009555	GRMZM2G313448	chr6:28140905-28148360	embryo	endosperm	OK	0	0	0.463166	0	5e-05	0.00519239	yes
TSS1922	XLOC_001031	GRMZM2G156937	chr1:294636523-294646530	embryo	endosperm	OK	0	0	0.494458	0	5e-05	0.00519239	yes
TSS19335	XLOC_010456	GRMZM2G040702	chr6:126148309-126153879	embryo	endosperm	OK	0	0	0.353212	0	5e-05	0.00519239	yes
TSS19417	XLOC_010507	GRMZM2G045916,GRMZM2G045932	chr6:136378493-136382131	embryo	endosperm	OK	0	0	0.322677	0	0.00055	0.0324364	yes
TSS19525	XLOC_010569	GRMZM2G147961	chr6:147421375-147426426	embryo	endosperm	OK	0	0	0.203241	0	0.00095	0.0444917	yes
TSS19896	XLOC_010767	GRMZM5G854277	chr7:6350340-6357400	embryo	endosperm	OK	0	0	0.507469	0	5e-05	0.00519239	yes
TSS20618	XLOC_011151	GRMZM2G180724	chr7:149272243-149276442	embryo	endosperm	OK	0	0	0.274908	0	0.00025	0.0213259	yes
TSS20674	XLOC_011182	GRMZM2G000361	chr7:155587748-155594960	embryo	endosperm	OK	0	0	0.511768	0	5e-05	0.00519239	yes
TSS20804	XLOC_011250	GRMZM2G111224	chr7:165359537-165369222	embryo	endosperm	OK	0	0	0.163923	0	0.00035	0.0249545	yes
TSS22482	XLOC_012151	GRMZM2G023755	chr8:94435191-94444483	embryo	endosperm	OK	0	0	0.779964	0	5e-05	0.00519239	yes
TSS22615	XLOC_012223	GRMZM2G340598	chr8:118556668-118561767	embryo	endosperm	OK	0	0	0.396434	0	5e-05	0.00519239	yes
TSS23069	XLOC_012467	GRMZM5G884972	chr8:163716078-163724369	embryo	endosperm	OK	0	0	0.165284	0	0.00055	0.0324364	yes
TSS24452	XLOC_013236	GRMZM2G061472	chr9:11920297-11930055	embryo	endosperm	OK	0	0	0.328655	0	5e-05	0.00519239	yes
TSS24932	XLOC_013510	GRMZM2G078890	chr9:123102052-123109027	embryo	endosperm	OK	0	0	0.481787	0	5e-05	0.00519239	yes
TSS25059	XLOC_013572	GRMZM2G011071	chr9:138706347-138710153	embryo	endosperm	OK	0	0	0.303665	0	0.00065	0.0369649	yes
TSS25211	XLOC_013646	AC235544.1_FG004	chr9:149484154-149488482	embryo	endosperm	OK	0	0	0.278277	0	0.0011	0.0495726	yes
TSS25511	XLOC_013801	GRMZM2G103475,GRMZM5G899300	chr9:20596990-20610056	embryo	endosperm	OK	0	0	0.470426	0	5e-05	0.00519239	yes
TSS25987	XLOC_014067	GRMZM2G141328	chr9:129344028-129349823	embryo	endosperm	OK	0	0	0.297963	0	5e-05	0.00519239	yes
TSS26148	XLOC_014151	GRMZM2G164821	chr9:144078454-144082859	embryo	endosperm	OK	0	0	0.081933	0	0.00035	0.0249545	yes
TSS2639	XLOC_001398	GRMZM2G003530	chr1:68435521-68440085	embryo	endosperm	OK	0	0	0.353499	0	5e-05	0.00519239	yes
TSS2926	XLOC_001564	GRMZM2G093038	chr1:156872581-156874284	embryo	endosperm	OK	0	0	0.325254	0	0.00035	0.0249545	yes
TSS3883	XLOC_002078	GRMZM2G178415	chr1:287289610-287297122	embryo	endosperm	OK	0	0	0.515868	0	5e-05	0.00519239	yes
TSS4079	XLOC_002185	GRMZM5G873586	chr10:3272760-3278718	embryo	endosperm	OK	0	0	0.310268	0	5e-05	0.00519239	yes
TSS4285	XLOC_002305	GRMZM2G140612	chr10:66306709-66316730	embryo	endosperm	OK	0	0	0.262014	0	5e-05	0.00519239	yes
TSS4349	XLOC_002342	GRMZM2G058647	chr10:80864535-80873070	embryo	endosperm	OK	0	0	0.650818	0	5e-05	0.00519239	yes
TSS5556	XLOC_002993	GRMZM2G403953	chr10:129345801-129354178	embryo	endosperm	OK	0	0	0.127852	0	0.00055	0.0324364	yes
TSS5686	XLOC_003061	GRMZM2G129147	chr10:140967940-140972670	embryo	endosperm	OK	0	0	0.586671	0	5e-05	0.00519239	yes
TSS5901	XLOC_003177	GRMZM2G102349	chr2:2782779-2790998	embryo	endosperm	OK	0	0	0.192761	0	0.00085	0.0418603	yes
TSS6655	XLOC_003584	GRMZM2G147446	chr2:148863760-148867724	embryo	endosperm	OK	0	0	0.20279	0	0.00035	0.0249545	yes
TSS6723	XLOC_003628	GRMZM2G048928	chr2:166336988-166350369	embryo	endosperm	OK	0	0	0.348227	0	5e-05	0.00519239	yes
TSS6960	XLOC_003756	GRMZM2G034260	chr2:195046572-195052861	embryo	endosperm	OK	0	0	0.107611	0	0.0006	0.0349537	yes
TSS7122	XLOC_003840	GRMZM2G412888	chr2:210834163-210840264	embryo	endosperm	OK	0	0	0.181916	0	0.0003	0.023885	yes
TSS7194	XLOC_003873	GRMZM2G327635	chr2:215398669-215408946	embryo	endosperm	OK	0	0	0.33375	0	5e-05	0.00519239	yes
TSS7340	XLOC_003966	GRMZM5G843555	chr2:232364322-232367104	embryo	endosperm	OK	0	0	0.381079	0	0.0009	0.0434273	yes
TSS7871	XLOC_004250	GRMZM2G345238	chr2:44546841-44561995	embryo	endosperm	OK	0	0	0.14276	0	0.00095	0.0444917	yes
TSS7898	XLOC_004265	GRMZM2G021834	chr2:48426206-48430872	embryo	endosperm	OK	0	0	0.294992	0	0.00075	0.0389429	yes
TSS9412	XLOC_005087	GRMZM2G502563	chr3:119171160-119179923	embryo	endosperm	OK	0	0	0.571239	0	5e-05	0.00519239	yes
TSS9790	XLOC_005293	GRMZM2G127034	chr3:182032376-182045543	embryo	endosperm	OK	0	0	0.352613	0	5e-05	0.00519239	yes
TSS10000	XLOC_005402	GRMZM2G171426	chr3:201782881-201789390	endosperm	leaf	OK	0	0	0.221615	0	5e-05	0.000804651	yes
TSS10005	XLOC_005406	GRMZM2G055276	chr3:202432670-202436132	endosperm	leaf	OK	0	0	0.391772	0	5e-05	0.000804651	yes
TSS10053	XLOC_005436	GRMZM2G077607	chr3:208612675-208619156	endosperm	leaf	OK	0	0	0.391059	0	5e-05	0.000804651	yes
TSS10073	XLOC_005446	GRMZM5G804976	chr3:209968805-209974649	endosperm	leaf	OK	0	0	0.453032	0	5e-05	0.000804651	yes
TSS10078	XLOC_005449	GRMZM2G437460	chr3:210265027-210273696	endosperm	leaf	OK	0	0	0.251007	0	0.0061	0.0338373	yes
TSS10084	XLOC_005453	GRMZM2G125044	chr3:211321281-211330314	endosperm	leaf	OK	0	0	0.235994	0	0.00365	0.0228321	yes
TSS10158	XLOC_005483	GRMZM2G057853	chr3:218004260-218018527	endosperm	leaf	OK	0	0	0.408811	0	0.00015	0.00196777	yes
TSS10196	XLOC_005504	GRMZM2G366935	chr3:221677727-221683300	endosperm	leaf	OK	0	0	0.306643	0	0.0015	0.0120348	yes
TSS10214	XLOC_005512	GRMZM2G142334	chr3:223171443-223180032	endosperm	leaf	OK	0	0	0.114818	0	0.0093	0.0458458	yes
TSS10226	XLOC_005518	GRMZM2G058078	chr3:223817666-223820442	endosperm	leaf	OK	0	0	0.238103	0	0.00095	0.00851003	yes
TSS10261	XLOC_005532	GRMZM2G078826	chr3:226476511-226482173	endosperm	leaf	OK	0	0	0.103249	0	0.0018	0.0138592	yes
TSS10307	XLOC_005557	GRMZM2G177912	chr3:230506091-230512285	endosperm	leaf	OK	0	0	0.389702	0	5e-05	0.000804651	yes
TSS10324	XLOC_005566	GRMZM5G899349	chr3:232072063-232075914	endosperm	leaf	OK	0	0	0.187364	0	0.0057	0.0322981	yes
TSS10406	XLOC_005610	GRMZM2G169859	chr3:6779986-6782948	endosperm	leaf	OK	0	0	0.446643	0	5e-05	0.000804651	yes
TSS1044	XLOC_000557	GRMZM2G301098	chr1:182419598-182424512	endosperm	leaf	OK	0	0	0.242457	0	0.00385	0.0237875	yes
TSS10493	XLOC_005653	GRMZM2G380195	chr3:18002824-18010325	endosperm	leaf	OK	0	0	0.219633	0	0.0029	0.0194599	yes
TSS10498	XLOC_005656	GRMZM2G045392	chr3:19255357-19261336	endosperm	leaf	OK	0	0	0.19514	0	0.0104	0.0494625	yes
TSS10547	XLOC_005684	GRMZM2G416677	chr3:29574301-29577455	endosperm	leaf	OK	0	0	0.438363	0	5e-05	0.000804651	yes
TSS10626	XLOC_005719	GRMZM2G119879	chr3:40872698-40881803	endosperm	leaf	OK	0	0	0.349321	0	0.0028	0.0190194	yes
TSS1068	XLOC_000573	GRMZM2G142507	chr1:187380509-187384713	endosperm	leaf	OK	0	0	0.744244	0	5e-05	0.000804651	yes
TSS10684	XLOC_005752	GRMZM2G119894	chr3:50092625-50099520	endosperm	leaf	OK	0	0	0.350347	0	5e-05	0.000804651	yes
TSS10694	XLOC_005758	GRMZM2G096010	chr3:55155139-55167744	endosperm	leaf	OK	0	0	0.400683	0	0.0001	0.00141949	yes
TSS10746	XLOC_005786	GRMZM2G165751	chr3:83581677-83583183	endosperm	leaf	OK	0	0	0.23242	0	0.0101	0.0486205	yes
TSS10747	XLOC_005787	AC216864.2_FG008	chr3:86836136-86838072	endosperm	leaf	OK	0	0	0.433765	0	5e-05	0.000804651	yes
TSS10766	XLOC_005799	GRMZM2G147857	chr3:93311785-93316232	endosperm	leaf	OK	0	0	0.28716	0	0.00695	0.0374272	yes
TSS1077	XLOC_000576	GRMZM5G839014	chr1:187975046-187981060	endosperm	leaf	OK	0	0	0.294896	0	0.00095	0.00851003	yes
TSS10782	XLOC_005807	GRMZM2G074373	chr3:98799496-98807675	endosperm	leaf	OK	0	0	0.194437	0	0.0009	0.00816787	yes
TSS10813	XLOC_005822	GRMZM2G405385	chr3:114351375-114356282	endosperm	leaf	OK	0	0	0.494382	0	5e-05	0.000804651	yes
TSS10819	XLOC_005826	GRMZM2G116574	chr3:116980433-116991982	endosperm	leaf	OK	0	0	0.44029	0	5e-05	0.000804651	yes
TSS1091	XLOC_000582	GRMZM2G124557	chr1:189351705-189360273	endosperm	leaf	OK	0	0	0.338515	0	0.0012	0.0101268	yes
TSS10912	XLOC_005876	GRMZM2G165176	chr3:139283922-139292861	endosperm	leaf	OK	0	0	0.205489	0	0.003	0.0197714	yes
TSS10941	XLOC_005892	GRMZM2G397948	chr3:145472565-145482133	endosperm	leaf	OK	0	0	0.22806	0	0.00855	0.0431475	yes
TSS10993	XLOC_005915	GRMZM5G822970	chr3:150874432-150884668	endosperm	leaf	OK	0	0	0.329547	0	0.0018	0.0138592	yes
TSS11004	XLOC_005920	GRMZM2G145840	chr3:153856221-153861461	endosperm	leaf	OK	0	0	0.469203	0	5e-05	0.000804651	yes
TSS11011	XLOC_005923	GRMZM2G146280	chr3:154971947-154980851	endosperm	leaf	OK	0	0	0.419261	0	5e-05	0.000804651	yes
TSS11013	XLOC_005924	GRMZM2G135095	chr3:155506098-155516973	endosperm	leaf	OK	0	0	0.355258	0	5e-05	0.000804651	yes
TSS11064	XLOC_005950	GRMZM2G084134	chr3:161363559-161370201	endosperm	leaf	OK	0	0	0.282798	0	5e-05	0.000804651	yes
TSS11089	XLOC_005961	GRMZM2G164165	chr3:164476706-164482177	endosperm	leaf	OK	0	0	0.317977	0	0.00185	0.0141263	yes
TSS1110	XLOC_000593	GRMZM2G132712	chr1:191500295-191527839	endosperm	leaf	OK	0	0	0.344065	0	0.00035	0.00389859	yes
TSS11144	XLOC_005990	GRMZM2G138161	chr3:171709305-171716930	endosperm	leaf	OK	0	0	0.451398	0	5e-05	0.000804651	yes
TSS11189	XLOC_006014	GRMZM2G149617	chr3:175571441-175589385	endosperm	leaf	OK	0	0	0.167425	0	0.0004	0.00431657	yes
TSS1119	XLOC_000598	GRMZM2G012123	chr1:193033015-193047119	endosperm	leaf	OK	0	0	0.264846	0	0.00235	0.0168518	yes
TSS112	XLOC_000058	GRMZM2G038485	chr1:10088380-10089806	endosperm	leaf	OK	0	0	0.517981	0	5e-05	0.000804651	yes
TSS11212	XLOC_006025	GRMZM2G111907	chr3:177786657-177792728	endosperm	leaf	OK	0	0	0.347856	0	5e-05	0.000804651	yes
TSS1122	XLOC_000599	GRMZM2G424241	chr1:193316934-193324687	endosperm	leaf	OK	0	0	0.322577	0	0.0051	0.029595	yes
TSS11220	XLOC_006030	GRMZM2G449033	chr3:178988191-178993089	endosperm	leaf	OK	0	0	0.123614	0	0.0102	0.0489742	yes
TSS11366	XLOC_006115	GRMZM2G022777	chr3:196047076-196052216	endosperm	leaf	OK	0	0	0.365953	0	5e-05	0.000804651	yes
TSS11394	XLOC_006128	GRMZM5G836674	chr3:199649656-199660228	endosperm	leaf	OK	0	0	0.231312	0	5e-05	0.000804651	yes
TSS11452	XLOC_006158	GRMZM2G108424	chr3:204355054-204366214	endosperm	leaf	OK	0	0	0.253256	0	0.00245	0.017278	yes
TSS11501	XLOC_006181	GRMZM2G150160	chr3:208413214-208417319	endosperm	leaf	OK	0	0	0.293315	0	0.00175	0.0136451	yes
TSS11520	XLOC_006193	GRMZM2G148796	chr3:210416390-210419425	endosperm	leaf	OK	0	0	0.351082	0	5e-05	0.000804651	yes
TSS1156	XLOC_000615	GRMZM2G053027	chr1:196203078-196215229	endosperm	leaf	OK	0	0	0.238281	0	0.00195	0.0146475	yes
TSS1158	XLOC_000616	GRMZM2G153823	chr1:196244741-196248367	endosperm	leaf	OK	0	0	0.367301	0	5e-05	0.000804651	yes
TSS11680	XLOC_006281	GRMZM2G361398	chr3:224119607-224134242	endosperm	leaf	OK	0	0	0.366572	0	5e-05	0.000804651	yes
TSS11843	XLOC_006364	GRMZM2G358827	chr4:5006012-5013314	endosperm	leaf	OK	0	0	0.332309	0	0.0008	0.00745589	yes
TSS11874	XLOC_006377	GRMZM2G011364	chr4:5702729-5707804	endosperm	leaf	OK	0	0	0.339544	0	0.00025	0.00294468	yes
TSS11919	XLOC_006404	GRMZM2G025154	chr4:13162603-13167644	endosperm	leaf	OK	0	0	0.361684	0	0.0028	0.0190194	yes
TSS1192	XLOC_000637	GRMZM2G082640	chr1:200401872-200410081	endosperm	leaf	OK	0	0	0.112495	0	0.00035	0.00389859	yes
TSS11922	XLOC_006406	GRMZM2G176698	chr4:14111957-14126640	endosperm	leaf	OK	0	0	0.287143	0	0.0001	0.00141949	yes
TSS11981	XLOC_006439	GRMZM2G024482	chr4:26128794-26131904	endosperm	leaf	OK	0	0	0.123084	0	0.0035	0.0221693	yes
TSS1201	XLOC_000641	GRMZM2G148896	chr1:201735766-201740472	endosperm	leaf	OK	0	0	0.509343	0	5e-05	0.000804651	yes
TSS12086	XLOC_006496	GRMZM2G135547	chr4:39596594-39604939	endosperm	leaf	OK	0	0	0.434886	0	5e-05	0.000804651	yes
TSS12104	XLOC_006506	GRMZM2G155931	chr4:43055758-43058008	endosperm	leaf	OK	0	0	0.455559	0	5e-05	0.000804651	yes
TSS12133	XLOC_006525	GRMZM2G125777	chr4:50096341-50101634	endosperm	leaf	OK	0	0	0.302609	0	0.0003	0.00343851	yes
TSS12146	XLOC_006533	GRMZM2G423027	chr4:53955400-53962223	endosperm	leaf	OK	0	0	0.337585	0	5e-05	0.000804651	yes
TSS12148	XLOC_006534	GRMZM2G070305	chr4:54095343-54103343	endosperm	leaf	OK	0	0	0.233692	0	0.0093	0.0458458	yes
TSS12213	XLOC_006567	GRMZM2G103721	chr4:71631026-71641172	endosperm	leaf	OK	0	0	0.219871	0	0.0025	0.0174747	yes
TSS12276	XLOC_006600	GRMZM2G151700	chr4:93472246-93476598	endosperm	leaf	OK	0	0	0.351084	0	0.0006	0.00599567	yes
TSS1231	XLOC_000658	GRMZM2G025488	chr1:205683406-205693739	endosperm	leaf	OK	0	0	0.290472	0	0.00145	0.0117701	yes
TSS12374	XLOC_006656	GRMZM2G133226	chr4:138152885-138160505	endosperm	leaf	OK	0	0	0.31753	0	5e-05	0.000804651	yes
TSS12433	XLOC_006691	GRMZM2G059021	chr4:152473868-152477954	endosperm	leaf	OK	0	0	0.257018	0	0.0016	0.0126177	yes
TSS12469	XLOC_006712	GRMZM2G081037	chr4:156953599-156960004	endosperm	leaf	OK	0	0	0.359862	0	0.00045	0.00474514	yes
TSS12475	XLOC_006716	GRMZM2G091069	chr4:157552120-157557222	endosperm	leaf	OK	0	0	0.498567	0	0.00015	0.00196777	yes
TSS12477	XLOC_006718	GRMZM2G054522	chr4:158134514-158138764	endosperm	leaf	OK	0	0	0.505749	0	5e-05	0.000804651	yes
TSS12510	XLOC_006736	GRMZM2G092085	chr4:163083918-163094072	endosperm	leaf	OK	0	0	0.378224	0	5e-05	0.000804651	yes
TSS1264	XLOC_000676	GRMZM2G078569	chr1:211617430-211625005	endosperm	leaf	OK	0	0	0.491371	0	5e-05	0.000804651	yes
TSS12652	XLOC_006812	GRMZM2G475583	chr4:178220219-178238307	endosperm	leaf	OK	0	0	0.369558	0	5e-05	0.000804651	yes
TSS12677	XLOC_006827	GRMZM2G134104	chr4:181183540-181188418	endosperm	leaf	OK	0	0	0.434582	0	5e-05	0.000804651	yes
TSS127	XLOC_000066	AC209858.4_FG002	chr1:11391059-11397495	endosperm	leaf	OK	0	0	0.314423	0	5e-05	0.000804651	yes
TSS12725	XLOC_006851	GRMZM2G044862	chr4:184539998-184551207	endosperm	leaf	OK	0	0	0.595788	0	5e-05	0.000804651	yes
TSS12838	XLOC_006913	GRMZM2G115855	chr4:198277430-198298457	endosperm	leaf	OK	0	0	0.201782	0	0.00595	0.0332048	yes
TSS12952	XLOC_006978	GRMZM2G096946	chr4:219600228-219603959	endosperm	leaf	OK	0	0	0.204189	0	0.00785	0.0406146	yes
TSS12953	XLOC_006979	GRMZM2G005640	chr4:219617630-219621209	endosperm	leaf	OK	0	0	0.442479	0	5e-05	0.000804651	yes
TSS12991	XLOC_006999	GRMZM2G139643	chr4:229899144-229903335	endosperm	leaf	OK	0	0	0.331137	0	0.00015	0.00196777	yes
TSS13004	XLOC_007005	GRMZM2G411569	chr4:231140641-231148842	endosperm	leaf	OK	0	0	0.287086	0	0.0004	0.00431657	yes
TSS13018	XLOC_007014	GRMZM2G030542	chr4:233209389-233212479	endosperm	leaf	OK	0	0	0.303718	0	0.0011	0.00944124	yes
TSS13047	XLOC_007029	GRMZM2G143462	chr4:234901578-234909204	endosperm	leaf	OK	0	0	0.25111	0	0.00315	0.0204197	yes
TSS13053	XLOC_007032	GRMZM2G018837	chr4:235266894-235275656	endosperm	leaf	OK	0	0	0.267238	0	0.0001	0.00141949	yes
TSS13072	XLOC_007043	GRMZM2G419891	chr4:236879134-236883943	endosperm	leaf	OK	0	0	0.546108	0	5e-05	0.000804651	yes
TSS13077	XLOC_007045	GRMZM2G012262	chr4:237029768-237037036	endosperm	leaf	OK	0	0	0.350844	0	5e-05	0.000804651	yes
TSS13119	XLOC_007070	GRMZM2G025127	chr4:239725297-239729809	endosperm	leaf	OK	0	0	0.417465	0	0.0005	0.00512593	yes
TSS13145	XLOC_007085	GRMZM2G057450	chr4:2112402-2118471	endosperm	leaf	OK	0	0	0.179313	0	0.00825	0.0421717	yes
TSS13210	XLOC_007117	GRMZM2G399677	chr4:6415165-6423264	endosperm	leaf	OK	0	0	0.440251	0	5e-05	0.000804651	yes
TSS1323	XLOC_000710	GRMZM2G447433	chr1:221299351-221304607	endosperm	leaf	OK	0	0	0.26462	0	0.0013	0.0107255	yes
TSS13281	XLOC_007154	GRMZM2G151863	chr4:20100039-20104732	endosperm	leaf	OK	0	0	0.241247	0	0.0023	0.016666	yes
TSS13372	XLOC_007203	GRMZM2G091811	chr4:34554481-34559163	endosperm	leaf	OK	0	0	0.129797	0	0.0074	0.0390156	yes
TSS13402	XLOC_007223	GRMZM2G455906	chr4:39225948-39256534	endosperm	leaf	OK	0	0	0.251773	0	0.00375	0.0232735	yes
TSS13408	XLOC_007228	GRMZM2G059266	chr4:40354425-40359069	endosperm	leaf	OK	0	0	0.269903	0	0.00175	0.0136451	yes
TSS13431	XLOC_007242	GRMZM2G006953	chr4:44857603-44861892	endosperm	leaf	OK	0	0	0.240199	0	0.00015	0.00196777	yes
TSS13570	XLOC_007312	GRMZM2G702490	chr4:79156980-79162696	endosperm	leaf	OK	0	0	0.331288	0	5e-05	0.000804651	yes
TSS13573	XLOC_007314	GRMZM2G171921	chr4:80532927-80538732	endosperm	leaf	OK	0	0	0.249804	0	0.0087	0.0437053	yes
TSS13606	XLOC_007332	GRMZM2G131699	chr4:88514802-88517448	endosperm	leaf	OK	0	0	0.45323	0	5e-05	0.000804651	yes
TSS13639	XLOC_007347	GRMZM2G041701	chr4:109523495-109528371	endosperm	leaf	OK	0	0	0.45317	0	5e-05	0.000804651	yes
TSS13645	XLOC_007352	GRMZM2G170842	chr4:114693140-114698761	endosperm	leaf	OK	0	0	0.352723	0	0.0001	0.00141949	yes
TSS13682	XLOC_007374	GRMZM2G416061	chr4:127701909-127705177	endosperm	leaf	OK	0	0	0.139515	0	0.0022	0.0160675	yes
TSS13685	XLOC_007376	GRMZM2G160458	chr4:128592115-128604449	endosperm	leaf	OK	0	0	0.42925	0	5e-05	0.000804651	yes
TSS1371	XLOC_000741	GRMZM2G388892	chr1:227734548-227758659	endosperm	leaf	OK	0	0	0.286871	0	0.0003	0.00343851	yes
TSS13732	XLOC_007399	GRMZM2G078092	chr4:145622345-145625291	endosperm	leaf	OK	0	0	0.413043	0	5e-05	0.000804651	yes
TSS13738	XLOC_007403	GRMZM2G447195	chr4:146061203-146065047	endosperm	leaf	OK	0	0	0.19942	0	0.0024	0.0170776	yes
TSS13751	XLOC_007413	GRMZM2G384311	chr4:150890217-150892971	endosperm	leaf	OK	0	0	0.215823	0	0.00755	0.0395055	yes
TSS13777	XLOC_007428	GRMZM2G080608	chr4:154417565-154420959	endosperm	leaf	OK	0	0	0.362499	0	0.0001	0.00141949	yes
TSS13977	XLOC_007535	GRMZM2G441144	chr4:177342512-177348757	endosperm	leaf	OK	0	0	0.591043	0	5e-05	0.000804651	yes
TSS14027	XLOC_007563	GRMZM2G460090	chr4:183760812-183768027	endosperm	leaf	OK	0	0	0.351829	0	0.00015	0.00196777	yes
TSS14081	XLOC_007591	GRMZM2G171660	chr4:186596675-186606894	endosperm	leaf	OK	0	0	0.247807	0	0.006	0.0333494	yes
TSS14089	XLOC_007595	GRMZM2G055538	chr4:187295870-187302131	endosperm	leaf	OK	0	0	0.231399	0	0.00165	0.0129382	yes
TSS14103	XLOC_007603	GRMZM2G091258	chr4:190858728-190867435	endosperm	leaf	OK	0	0	0.398953	0	5e-05	0.000804651	yes
TSS14109	XLOC_007606	GRMZM2G019314	chr4:191771711-191775388	endosperm	leaf	OK	0	0	0.196727	0	0.0029	0.0194599	yes
TSS14132	XLOC_007618	GRMZM2G116675	chr4:195200282-195206351	endosperm	leaf	OK	0	0	0.191337	0	0.0091	0.0451412	yes
TSS14154	XLOC_007629	GRMZM2G016296	chr4:197061885-197070516	endosperm	leaf	OK	0	0	0.212779	0	0.0072	0.0384	yes
TSS14250	XLOC_007688	GRMZM2G116376	chr4:213035751-213038881	endosperm	leaf	OK	0	0	0.500457	0	0.0006	0.00599567	yes
TSS14295	XLOC_007715	GRMZM2G126141	chr4:224167493-224172411	endosperm	leaf	OK	0	0	0.275897	0	0.0007	0.00673948	yes
TSS14359	XLOC_007748	GRMZM2G063700	chr4:232407279-232409966	endosperm	leaf	OK	0	0	0.628142	0	5e-05	0.000804651	yes
TSS14363	XLOC_007750	GRMZM2G051848	chr4:232781752-232784694	endosperm	leaf	OK	0	0	0.555174	0	0.0001	0.00141949	yes
TSS14381	XLOC_007761	GRMZM2G008859	chr4:234565470-234572751	endosperm	leaf	OK	0	0	0.440518	0	5e-05	0.000804651	yes
TSS14460	XLOC_007798	GRMZM5G871727	chr4:238564210-238565882	endosperm	leaf	OK	0	0	0.274576	0	5e-05	0.000804651	yes
TSS14474	XLOC_007806	GRMZM2G023528	chr4:239137952-239141634	endosperm	leaf	OK	0	0	0.317164	0	0.0011	0.00944124	yes
TSS14557	XLOC_007850	GRMZM2G134270	chr5:1547127-1554561	endosperm	leaf	OK	0	0	0.279248	0	0.0018	0.0138592	yes
TSS14585	XLOC_007862	GRMZM2G003068	chr5:2358042-2361541	endosperm	leaf	OK	0	0	0.300273	0	0.00205	0.0152538	yes
TSS14601	XLOC_007871	GRMZM5G854045	chr5:3086843-3092258	endosperm	leaf	OK	0	0	0.385024	0	5e-05	0.000804651	yes
TSS14620	XLOC_007879	GRMZM2G139805	chr5:3602038-3605610	endosperm	leaf	OK	0	0	0.333918	0	0.00045	0.00474514	yes
TSS14624	XLOC_007882	GRMZM2G701297	chr5:3943769-3956491	endosperm	leaf	OK	0	0	0.324439	0	5e-05	0.000804651	yes
TSS1468	XLOC_000786	GRMZM2G084513	chr1:241795552-241796467	endosperm	leaf	OK	0	0	0.280616	0	0.00245	0.017278	yes
TSS14701	XLOC_007927	GRMZM2G131998	chr5:7523952-7527457	endosperm	leaf	OK	0	0	0.224555	0	0.00235	0.0168518	yes
TSS1474	XLOC_000790	GRMZM2G147402	chr1:242392749-242396686	endosperm	leaf	OK	0	0	0.25339	0	0.0005	0.00512593	yes
TSS14761	XLOC_007960	GRMZM2G549584	chr5:12554961-12557111	endosperm	leaf	OK	0	0	0.501992	0	5e-05	0.000804651	yes
TSS14763	XLOC_007961	GRMZM2G111566	chr5:12565027-12568502	endosperm	leaf	OK	0	0	0.318091	0	0.0002	0.00247143	yes
TSS14819	XLOC_007994	GRMZM2G112366	chr5:15543624-15550554	endosperm	leaf	OK	0	0	0.228331	0	0.0004	0.00431657	yes
TSS14831	XLOC_008000	GRMZM2G166109	chr5:16425522-16432862	endosperm	leaf	OK	0	0	0.270399	0	0.0003	0.00343851	yes
TSS14837	XLOC_008002	GRMZM2G011050	chr5:16555449-16558092	endosperm	leaf	OK	0	0	0.295399	0	0.00095	0.00851003	yes
TSS14867	XLOC_008019	GRMZM2G375984	chr5:19048202-19055872	endosperm	leaf	OK	0	0	0.272699	0	0.00025	0.00294468	yes
TSS14886	XLOC_008028	GRMZM2G024054	chr5:20986347-20995278	endosperm	leaf	OK	0	0	0.256661	0	0.00805	0.0414171	yes
TSS14936	XLOC_008054	GRMZM2G079343	chr5:27591972-27596857	endosperm	leaf	OK	0	0	0.283033	0	0.00115	0.00977942	yes
TSS14948	XLOC_008060	GRMZM2G158277	chr5:29321716-29325553	endosperm	leaf	OK	0	0	0.440057	0	0.00085	0.00781661	yes
TSS14997	XLOC_008087	GRMZM2G064390	chr5:37095975-37100214	endosperm	leaf	OK	0	0	0.141805	0	0.006	0.0333494	yes
TSS15006	XLOC_008093	GRMZM2G048205	chr5:39798761-39802452	endosperm	leaf	OK	0	0	0.262083	0	0.0015	0.0120348	yes
TSS15008	XLOC_008095	GRMZM2G012209	chr5:39870652-39884359	endosperm	leaf	OK	0	0	0.490217	0	5e-05	0.000804651	yes
TSS15036	XLOC_008109	GRMZM2G083076	chr5:45438119-45443871	endosperm	leaf	OK	0	0	0.222612	0	0.00505	0.0294282	yes
TSS15038	XLOC_008110	GRMZM2G121704	chr5:45587273-45591453	endosperm	leaf	OK	0	0	0.244904	0	0.00535	0.0306918	yes
TSS15054	XLOC_008121	AC207656.3_FG002	chr5:49251263-49256160	endosperm	leaf	OK	0	0	0.275083	0	0.00065	0.00636885	yes
TSS15138	XLOC_008167	GRMZM2G152111	chr5:62194449-62202642	endosperm	leaf	OK	0	0	0.236347	0	0.002	0.0149218	yes
TSS15205	XLOC_008206	GRMZM2G152929	chr5:74285822-74290236	endosperm	leaf	OK	0	0	0.181863	0	0.0019	0.0143694	yes
TSS15314	XLOC_008266	GRMZM2G118939	chr5:96751753-96755258	endosperm	leaf	OK	0	0	0.512481	0	5e-05	0.000804651	yes
TSS15357	XLOC_008286	GRMZM2G007757	chr5:120574163-120579005	endosperm	leaf	OK	0	0	0.342741	0	0.00375	0.0232735	yes
TSS15362	XLOC_008288	GRMZM2G087719	chr5:122480248-122483357	endosperm	leaf	OK	0	0	0.352506	0	5e-05	0.000804651	yes
TSS15428	XLOC_008321	GRMZM2G039443	chr5:139978523-139982645	endosperm	leaf	OK	0	0	0.360394	0	0.0016	0.0126177	yes
TSS15458	XLOC_008343	GRMZM2G167356	chr5:154983370-154988614	endosperm	leaf	OK	0	0	0.340962	0	0.0029	0.0194599	yes
TSS15461	XLOC_008345	GRMZM2G318633	chr5:155525210-155529241	endosperm	leaf	OK	0	0	0.264066	0	0.00015	0.00196777	yes
TSS15520	XLOC_008376	AC214350.3_FG007	chr5:166394132-166397793	endosperm	leaf	OK	0	0	0.239377	0	0.00745	0.0391673	yes
TSS15592	XLOC_008419	GRMZM2G103152	chr5:177442682-177451775	endosperm	leaf	OK	0	0	0.22575	0	0.003	0.0197714	yes
TSS15618	XLOC_008434	AC205703.4_FG002	chr5:181001786-181011798	endosperm	leaf	OK	0	0	0.25458	0	0.00055	0.0055562	yes
TSS15645	XLOC_008448	GRMZM2G035477	chr5:183601148-183613117	endosperm	leaf	OK	0	0	0.343505	0	5e-05	0.000804651	yes
TSS15734	XLOC_008491	GRMZM2G398781	chr5:192560776-192562802	endosperm	leaf	OK	0	0	0.378719	0	5e-05	0.000804651	yes
TSS15735	XLOC_008491	GRMZM2G398781	chr5:192560776-192562802	endosperm	leaf	OK	0	0	0.388754	0	0.00025	0.00294468	yes
TSS15804	XLOC_008525	GRMZM2G113995	chr5:199761899-199765608	endosperm	leaf	OK	0	0	0.201989	0	0.00995	0.0480656	yes
TSS15849	XLOC_008549	GRMZM2G038375	chr5:203214957-203219068	endosperm	leaf	OK	0	0	0.123674	0	0.00705	0.0377455	yes
TSS15864	XLOC_008556	GRMZM2G029029	chr5:204083845-204089063	endosperm	leaf	OK	0	0	0.195863	0	0.0026	0.0180371	yes
TSS15871	XLOC_008560	GRMZM2G312944	chr5:204328083-204331114	endosperm	leaf	OK	0	0	0.450986	0	5e-05	0.000804651	yes
TSS15887	XLOC_008571	GRMZM2G090981	chr5:205230165-205235779	endosperm	leaf	OK	0	0	0.078397	0	0.00425	0.0259405	yes
TSS15888	XLOC_008572	GRMZM2G181522	chr5:205275238-205280367	endosperm	leaf	OK	0	0	0.221804	0	0.005	0.02926	yes
TSS15891	XLOC_008574	GRMZM2G357923	chr5:205362186-205370786	endosperm	leaf	OK	0	0	0.514873	0	5e-05	0.000804651	yes
TSS16117	XLOC_008697	GRMZM2G125300	chr5:1565456-1568282	endosperm	leaf	OK	0	0	0.183202	0	0.00775	0.0402854	yes
TSS16125	XLOC_008701	GRMZM2G004140	chr5:1681726-1686735	endosperm	leaf	OK	0	0	0.408022	0	5e-05	0.000804651	yes
TSS16144	XLOC_008712	GRMZM2G144042	chr5:2283411-2290147	endosperm	leaf	OK	0	0	0.497336	0	5e-05	0.000804651	yes
TSS16158	XLOC_008720	GRMZM2G318346	chr5:3539772-3545087	endosperm	leaf	OK	0	0	0.366346	0	0.0001	0.00141949	yes
TSS16162	XLOC_008722	GRMZM2G090573	chr5:3725887-3731902	endosperm	leaf	OK	0	0	0.110778	0	0.00075	0.00710959	yes
TSS16168	XLOC_008725	GRMZM2G003002	chr5:4094237-4102456	endosperm	leaf	OK	0	0	0.346332	0	5e-05	0.000804651	yes
TSS16185	XLOC_008734	GRMZM5G897818	chr5:4570530-4578815	endosperm	leaf	OK	0	0	0.480255	0	5e-05	0.000804651	yes
TSS16220	XLOC_008755	GRMZM2G371935	chr5:6899041-6912268	endosperm	leaf	OK	0	0	0.319181	0	5e-05	0.000804651	yes
TSS16229	XLOC_008760	GRMZM2G129817	chr5:7139611-7153792	endosperm	leaf	OK	0	0	0.189514	0	0.00025	0.00294468	yes
TSS16262	XLOC_008779	GRMZM5G897022	chr5:9914982-9923936	endosperm	leaf	OK	0	0	0.220042	0	0.0004	0.00431657	yes
TSS16298	XLOC_008800	GRMZM2G300944	chr5:12386508-12391804	endosperm	leaf	OK	0	0	0.256191	0	0.006	0.0333494	yes
TSS16312	XLOC_008807	GRMZM2G170338	chr5:13396108-13400180	endosperm	leaf	OK	0	0	0.371224	0	5e-05	0.000804651	yes
TSS16317	XLOC_008809	GRMZM2G430685	chr5:13726115-13732503	endosperm	leaf	OK	0	0	0.154623	0	0.0018	0.0138592	yes
TSS16332	XLOC_008817	GRMZM2G157303	chr5:15598262-15602646	endosperm	leaf	OK	0	0	0.32644	0	0.0011	0.00944124	yes
TSS16358	XLOC_008834	GRMZM2G087165	chr5:19435345-19453533	endosperm	leaf	OK	0	0	0.30424	0	5e-05	0.000804651	yes
TSS16370	XLOC_008842	GRMZM5G823318	chr5:21345358-21349431	endosperm	leaf	OK	0	0	0.355704	0	0.0001	0.00141949	yes
TSS16399	XLOC_008856	GRMZM2G090736	chr5:24436032-24442618	endosperm	leaf	OK	0	0	0.492757	0	5e-05	0.000804651	yes
TSS1640	XLOC_000880	GRMZM2G063503	chr1:262391931-262394639	endosperm	leaf	OK	0	0	0.0972812	0	0.0004	0.00431657	yes
TSS16522	XLOC_008921	GRMZM2G350626	chr5:40847814-40853255	endosperm	leaf	OK	0	0	0.311081	0	0.00145	0.0117701	yes
TSS16525	XLOC_008922	AC234522.1_FG007	chr5:40925731-40929358	endosperm	leaf	OK	0	0	0.2617	0	0.0036	0.0226216	yes
TSS16557	XLOC_008938	GRMZM2G159364	chr5:47969215-47975779	endosperm	leaf	OK	0	0	0.228189	0	0.003	0.0197714	yes
TSS16628	XLOC_008976	GRMZM2G099758	chr5:60519938-60524112	endosperm	leaf	OK	0	0	0.1761	0	0.00665	0.0362346	yes
TSS16656	XLOC_008989	GRMZM2G088753	chr5:63318061-63330121	endosperm	leaf	OK	0	0	0.263223	0	0.0033	0.0211935	yes
TSS16658	XLOC_008990	GRMZM2G036991	chr5:63708632-63713912	endosperm	leaf	OK	0	0	0.473841	0	5e-05	0.000804651	yes
TSS16662	XLOC_008993	GRMZM2G361391	chr5:64807772-64811956	endosperm	leaf	OK	0	0	0.217819	0	5e-05	0.000804651	yes
TSS1672	XLOC_000898	GRMZM2G143160	chr1:265312084-265317857	endosperm	leaf	OK	0	0	0.485354	0	5e-05	0.000804651	yes
TSS16736	XLOC_009033	GRMZM5G829541	chr5:76217046-76222788	endosperm	leaf	OK	0	0	0.386941	0	5e-05	0.000804651	yes
TSS16768	XLOC_009050	GRMZM2G005562	chr5:82547360-82555936	endosperm	leaf	OK	0	0	0.22932	0	0.00915	0.0452676	yes
TSS1689	XLOC_000907	GRMZM2G044569	chr1:268876525-268882760	endosperm	leaf	OK	0	0	0.267195	0	0.00085	0.00781661	yes
TSS16901	XLOC_009128	GRMZM2G055754	chr5:142423574-142426366	endosperm	leaf	OK	0	0	0.39928	0	5e-05	0.000804651	yes
TSS16938	XLOC_009151	GRMZM5G873594	chr5:151973520-151975859	endosperm	leaf	OK	0	0	0.218133	0	0.00375	0.0232735	yes
TSS16980	XLOC_009176	GRMZM5G829738	chr5:160988768-161003589	endosperm	leaf	OK	0	0	0.320064	0	5e-05	0.000804651	yes
TSS16983	XLOC_009178	GRMZM2G062499	chr5:161193173-161198357	endosperm	leaf	OK	0	0	0.253747	0	0.00665	0.0362346	yes
TSS16997	XLOC_009187	GRMZM2G568431	chr5:163979851-163983945	endosperm	leaf	OK	0	0	0.575711	0	5e-05	0.000804651	yes
TSS1700	XLOC_000913	GRMZM2G153292	chr1:271106716-271114405	endosperm	leaf	OK	0	0	0.448089	0	5e-05	0.000804651	yes
TSS17003	XLOC_009191	GRMZM2G040207	chr5:165736640-165746870	endosperm	leaf	OK	0	0	0.221136	0	0.0011	0.00944124	yes
TSS1702	XLOC_000914	GRMZM2G179473	chr1:271119925-271129471	endosperm	leaf	OK	0	0	0.289471	0	0.0014	0.0114482	yes
TSS17033	XLOC_009208	GRMZM2G074017	chr5:169229305-169232040	endosperm	leaf	OK	0	0	0.280303	0	5e-05	0.000804651	yes
TSS17036	XLOC_009210	AC233850.1_FG005	chr5:169833560-169838536	endosperm	leaf	OK	0	0	0.492426	0	0.00355	0.0224091	yes
TSS17099	XLOC_009243	GRMZM5G839593	chr5:176035794-176047483	endosperm	leaf	OK	0	0	0.366844	0	5e-05	0.000804651	yes
TSS17131	XLOC_009260	GRMZM2G057184	chr5:179854201-179858404	endosperm	leaf	OK	0	0	0.231729	0	0.0006	0.00599567	yes
TSS17161	XLOC_009280	GRMZM2G028096	chr5:182535843-182542370	endosperm	leaf	OK	0	0	0.13727	0	0.0073	0.0386725	yes
TSS17180	XLOC_009292	GRMZM2G392798	chr5:184488677-184504398	endosperm	leaf	OK	0	0	0.564038	0	5e-05	0.000804651	yes
TSS17205	XLOC_009307	GRMZM2G178517	chr5:188462564-188468019	endosperm	leaf	OK	0	0	0.225528	0	0.00225	0.0163679	yes
TSS17307	XLOC_009362	GRMZM2G347767	chr5:200865056-200872500	endosperm	leaf	OK	0	0	0.530551	0	5e-05	0.000804651	yes
TSS17340	XLOC_009378	GRMZM2G161728	chr5:204066599-204071210	endosperm	leaf	OK	0	0	0.529697	0	5e-05	0.000804651	yes
TSS17384	XLOC_009398	AC212112.4_FG002	chr5:206187396-206193714	endosperm	leaf	OK	0	0	0.343055	0	5e-05	0.000804651	yes
TSS17389	XLOC_009401	GRMZM2G105844	chr5:206838370-206840329	endosperm	leaf	OK	0	0	0.578063	0	0.00045	0.00474514	yes
TSS1741	XLOC_000935	GRMZM2G010034	chr1:275381799-275389170	endosperm	leaf	OK	0	0	0.763639	0	5e-05	0.000804651	yes
TSS17410	XLOC_009414	GRMZM5G862331	chr5:208745517-208751589	endosperm	leaf	OK	0	0	0.297908	0	5e-05	0.000804651	yes
TSS17425	XLOC_009421	GRMZM2G101438	chr5:209687965-209693685	endosperm	leaf	OK	0	0	0.128202	0	0.00015	0.00196777	yes
TSS17466	XLOC_009439	GRMZM2G039683	chr5:212089253-212103431	endosperm	leaf	OK	0	0	0.258506	0	0.001	0.00884345	yes
TSS17477	XLOC_009444	GRMZM2G110333	chr5:212349055-212353114	endosperm	leaf	OK	0	0	0.168159	0	0.0073	0.0386725	yes
TSS17541	XLOC_009478	GRMZM2G364172	chr5:215972255-215988531	endosperm	leaf	OK	0	0	0.257589	0	0.0024	0.0170776	yes
TSS17580	XLOC_009499	GRMZM2G009627	chr6:2038555-2045448	endosperm	leaf	OK	0	0	0.367141	0	0.0051	0.029595	yes
TSS17586	XLOC_009502	GRMZM2G552322	chr6:2424436-2429531	endosperm	leaf	OK	0	0	0.156887	0	0.002	0.0149218	yes
TSS17619	XLOC_009520	GRMZM2G066293	chr6:9184600-9194752	endosperm	leaf	OK	0	0	0.217803	0	0.0026	0.0180371	yes
TSS17670	XLOC_009545	GRMZM2G005622	chr6:21940563-21944405	endosperm	leaf	OK	0	0	0.198787	0	0.00825	0.0421717	yes
TSS17680	XLOC_009550	GRMZM2G447745	chr6:26907318-26916894	endosperm	leaf	OK	0	0	0.280045	0	0.0027	0.0185219	yes
TSS1772	XLOC_000951	GRMZM2G024231	chr1:277584478-277603050	endosperm	leaf	OK	0	0	0.180083	0	0.0099	0.0479077	yes
TSS17760	XLOC_009597	GRMZM2G700926	chr6:49040624-49051856	endosperm	leaf	OK	0	0	0.219918	0	0.00105	0.00912527	yes
TSS17775	XLOC_009607	GRMZM2G011655	chr6:55647614-55654312	endosperm	leaf	OK	0	0	0.455724	0	5e-05	0.000804651	yes
TSS17817	XLOC_009629	GRMZM2G170177	chr6:67990548-67995860	endosperm	leaf	OK	0	0	0.295841	0	0.0004	0.00431657	yes
TSS17881	XLOC_009664	GRMZM2G132628	chr6:83225665-83231240	endosperm	leaf	OK	0	0	0.343896	0	0.0018	0.0138592	yes
TSS17884	XLOC_009666	GRMZM2G151254	chr6:83604759-83611386	endosperm	leaf	OK	0	0	0.200622	0	0.0066	0.0360331	yes
TSS17950	XLOC_009700	GRMZM2G082322	chr6:89823704-89828523	endosperm	leaf	OK	0	0	0.214054	0	0.00675	0.0366712	yes
TSS17963	XLOC_009706	GRMZM2G128574	chr6:91629598-91638504	endosperm	leaf	OK	0	0	0.316999	0	0.0009	0.00816787	yes
TSS18	XLOC_000013	GRMZM2G085885	chr1:2741607-2750691	endosperm	leaf	OK	0	0	0.36609	0	5e-05	0.000804651	yes
TSS18018	XLOC_009731	GRMZM2G127154	chr6:97912401-97915672	endosperm	leaf	OK	0	0	0.244548	0	0.0011	0.00944124	yes
TSS18029	XLOC_009738	GRMZM2G100864	chr6:98414065-98421569	endosperm	leaf	OK	0	0	0.316669	0	0.0043	0.0261018	yes
TSS18042	XLOC_009744	GRMZM2G071659	chr6:99950817-99954691	endosperm	leaf	OK	0	0	0.305356	0	5e-05	0.000804651	yes
TSS18155	XLOC_009807	GRMZM2G053767	chr6:114738389-114741414	endosperm	leaf	OK	0	0	0.253751	0	0.0019	0.0143694	yes
TSS18226	XLOC_009844	GRMZM2G066612	chr6:123605055-123607179	endosperm	leaf	OK	0	0	0.0506574	0	0.0077	0.0401764	yes
TSS18231	XLOC_009847	GRMZM2G063703	chr6:123740704-123743593	endosperm	leaf	OK	0	0	0.292097	0	0.0005	0.00512593	yes
TSS18233	XLOC_009848	GRMZM2G064001	chr6:123766638-123770722	endosperm	leaf	OK	0	0	0.143558	0	0.00105	0.00912527	yes
TSS18239	XLOC_009851	GRMZM2G118344	chr6:124658150-124668298	endosperm	leaf	OK	0	0	0.234321	0	0.00345	0.0219279	yes
TSS18302	XLOC_009889	GRMZM2G176665	chr6:133808322-133811222	endosperm	leaf	OK	0	0	0.262477	0	0.00025	0.00294468	yes
TSS1834	XLOC_000982	GRMZM5G811069	chr1:283970568-283972504	endosperm	leaf	OK	0	0	0.379342	0	5e-05	0.000804651	yes
TSS18353	XLOC_009914	GRMZM2G005293	chr6:140783754-140788083	endosperm	leaf	OK	0	0	0.300269	0	0.0011	0.00944124	yes
TSS1841	XLOC_000987	GRMZM2G434533	chr1:285931058-285940984	endosperm	leaf	OK	0	0	0.31656	0	0.0002	0.00247143	yes
TSS18411	XLOC_009944	GRMZM2G010302	chr6:146970605-146979908	endosperm	leaf	OK	0	0	0.294075	0	0.0002	0.00247143	yes
TSS18452	XLOC_009967	GRMZM2G129288	chr6:150070662-150078094	endosperm	leaf	OK	0	0	0.20064	0	0.00935	0.0458879	yes
TSS1854	XLOC_000995	GRMZM2G132971	chr1:287714314-287719445	endosperm	leaf	OK	0	0	0.262474	0	0.0004	0.00431657	yes
TSS18592	XLOC_010038	GRMZM2G060817	chr6:160625057-160629997	endosperm	leaf	OK	0	0	0.387171	0	5e-05	0.000804651	yes
TSS18628	XLOC_010059	GRMZM2G179793	chr6:162547529-162552509	endosperm	leaf	OK	0	0	0.175354	0	0.0032	0.0206953	yes
TSS1864	XLOC_001000	GRMZM2G164020	chr1:288733210-288734990	endosperm	leaf	OK	0	0	0.27522	0	0.00095	0.00851003	yes
TSS18649	XLOC_010072	GRMZM2G086132	chr6:163821720-163832637	endosperm	leaf	OK	0	0	0.323061	0	5e-05	0.000804651	yes
TSS18656	XLOC_010077	GRMZM2G021470	chr6:164566524-164568408	endosperm	leaf	OK	0	0	0.471438	0	5e-05	0.000804651	yes
TSS18657	XLOC_010078	GRMZM2G020928	chr6:164572358-164577895	endosperm	leaf	OK	0	0	0.319819	0	0.0005	0.00512593	yes
TSS18659	XLOC_010078	GRMZM2G020928	chr6:164572358-164577895	endosperm	leaf	OK	0	0	0.284935	0	0.0079	0.040797	yes
TSS18687	XLOC_010092	AC188023.3_FG005	chr6:165316794-165323950	endosperm	leaf	OK	0	0	0.20544	0	0.00235	0.0168518	yes
TSS18713	XLOC_010109	GRMZM2G159028	chr6:166882384-166885401	endosperm	leaf	OK	0	0	0.41011	0	5e-05	0.000804651	yes
TSS18751	XLOC_010132	GRMZM2G039895	chr6:1534878-1541469	endosperm	leaf	OK	0	0	0.173159	0	0.00175	0.0136451	yes
TSS18769	XLOC_010142	GRMZM2G412470	chr6:6317210-6323474	endosperm	leaf	OK	0	0	0.343545	0	5e-05	0.000804651	yes
TSS18793	XLOC_010158	GRMZM2G051968	chr6:13005775-13011106	endosperm	leaf	OK	0	0	0.428937	0	5e-05	0.000804651	yes
TSS18794	XLOC_010159	GRMZM2G089567	chr6:13090802-13097563	endosperm	leaf	OK	0	0	0.23564	0	0.00275	0.0187488	yes
TSS18811	XLOC_010165	GRMZM2G562729	chr6:13655403-13658849	endosperm	leaf	OK	0	0	0.248252	0	5e-05	0.000804651	yes
TSS1885	XLOC_001011	GRMZM2G082432	chr1:290293609-290299553	endosperm	leaf	OK	0	0	0.083737	0	0.00935	0.0458879	yes
TSS18859	XLOC_010193	GRMZM2G013801	chr6:27458246-27461856	endosperm	leaf	OK	0	0	0.354242	0	0.00035	0.00389859	yes
TSS18869	XLOC_010197	GRMZM2G050939	chr6:29282381-29286061	endosperm	leaf	OK	0	0	0.355892	0	5e-05	0.000804651	yes
TSS189	XLOC_000096	GRMZM2G142557	chr1:15727182-15741302	endosperm	leaf	OK	0	0	0.127172	0	0.00395	0.024243	yes
TSS18936	XLOC_010237	GRMZM2G153068	chr6:61009251-61014838	endosperm	leaf	OK	0	0	0.166618	0	0.00635	0.0349439	yes
TSS18948	XLOC_010245	GRMZM2G178616	chr6:66436202-66439605	endosperm	leaf	OK	0	0	0.289793	0	0.0001	0.00141949	yes
TSS18984	XLOC_010264	GRMZM2G002100	chr6:74599109-74604182	endosperm	leaf	OK	0	0	0.447998	0	5e-05	0.000804651	yes
TSS19001	XLOC_010276	GRMZM2G406101	chr6:81701205-81708633	endosperm	leaf	OK	0	0	0.35783	0	5e-05	0.000804651	yes
TSS19004	XLOC_010277	GRMZM2G073671	chr6:82615068-82624054	endosperm	leaf	OK	0	0	0.436324	0	5e-05	0.000804651	yes
TSS19026	XLOC_010289	GRMZM2G060868	chr6:86023637-86028950	endosperm	leaf	OK	0	0	0.0660888	0	0.0024	0.0170776	yes
TSS19065	XLOC_010308	GRMZM2G322299	chr6:89463657-89466256	endosperm	leaf	OK	0	0	0.342804	0	0.0014	0.0114482	yes
TSS19085	XLOC_010321	GRMZM2G087850	chr6:92999864-93006442	endosperm	leaf	OK	0	0	0.258884	0	0.0015	0.0120348	yes
TSS19092	XLOC_010325	GRMZM2G161680	chr6:93496209-93502082	endosperm	leaf	OK	0	0	0.354356	0	0.0001	0.00141949	yes
TSS1912	XLOC_001027	GRMZM2G459811	chr1:293793083-293798626	endosperm	leaf	OK	0	0	0.287782	0	0.0001	0.00141949	yes
TSS19203	XLOC_010387	GRMZM2G116785	chr6:107380082-107387966	endosperm	leaf	OK	0	0	0.31801	0	0.00235	0.0168518	yes
TSS1925	XLOC_001034	GRMZM2G122148	chr1:295060108-295063339	endosperm	leaf	OK	0	0	0.240483	0	0.0046	0.0275602	yes
TSS19306	XLOC_010438	GRMZM2G342539	chr6:122116132-122116861	endosperm	leaf	OK	0	0	0.307703	0	5e-05	0.000804651	yes
TSS19335	XLOC_010456	GRMZM2G040702	chr6:126148309-126153879	endosperm	leaf	OK	0	0	0.481825	0	5e-05	0.000804651	yes
TSS19354	XLOC_010467	GRMZM2G092258	chr6:128197525-128207958	endosperm	leaf	OK	0	0	0.287754	0	0.0028	0.0190194	yes
TSS1936	XLOC_001039	GRMZM2G053916	chr1:295996768-296001992	endosperm	leaf	OK	0	0	0.253589	0	0.0083	0.0423101	yes
TSS19393	XLOC_010490	GRMZM2G031420	chr6:133661519-133668504	endosperm	leaf	OK	0	0	0.353266	0	5e-05	0.000804651	yes
TSS19415	XLOC_010505	GRMZM2G348697	chr6:136005489-136018153	endosperm	leaf	OK	0	0	0.273516	0	0.00015	0.00196777	yes
TSS19419	XLOC_010509	GRMZM2G093574	chr6:136910692-136913773	endosperm	leaf	OK	0	0	0.332819	0	5e-05	0.000804651	yes
TSS19453	XLOC_010528	GRMZM2G173563	chr6:140978221-140985308	endosperm	leaf	OK	0	0	0.270876	0	0.00055	0.0055562	yes
TSS19472	XLOC_010540	GRMZM2G055020	chr6:143034728-143040216	endosperm	leaf	OK	0	0	0.445283	0	5e-05	0.000804651	yes
TSS19477	XLOC_010544	GRMZM2G035298	chr6:144337070-144339991	endosperm	leaf	OK	0	0	0.305015	0	5e-05	0.000804651	yes
TSS19499	XLOC_010556	GRMZM2G080898	chr6:146218241-146224859	endosperm	leaf	OK	0	0	0.337683	0	5e-05	0.000804651	yes
TSS19520	XLOC_010567	GRMZM2G117615	chr6:147310711-147315679	endosperm	leaf	OK	0	0	0.433668	0	0.00015	0.00196777	yes
TSS19521	XLOC_010568	GRMZM2G117507	chr6:147336617-147347654	endosperm	leaf	OK	0	0	0.537712	0	5e-05	0.000804651	yes
TSS19537	XLOC_010577	GRMZM2G175676	chr6:148244835-148248684	endosperm	leaf	OK	0	0	0.414395	0	5e-05	0.000804651	yes
TSS1960	XLOC_001048	AC217358.3_FG010	chr1:296985480-296996948	endosperm	leaf	OK	0	0	0.266946	0	5e-05	0.000804651	yes
TSS19618	XLOC_010620	GRMZM2G037111	chr6:154989421-154992523	endosperm	leaf	OK	0	0	0.434453	0	5e-05	0.000804651	yes
TSS19619	XLOC_010620	GRMZM2G037111	chr6:154989421-154992523	endosperm	leaf	OK	0	0	0.241479	0	0.00055	0.0055562	yes
TSS19629	XLOC_010625	GRMZM2G158526	chr6:155247800-155253711	endosperm	leaf	OK	0	0	0.561996	0	5e-05	0.000804651	yes
TSS19633	XLOC_010627	GRMZM2G117458	chr6:155462620-155465815	endosperm	leaf	OK	0	0	0.23682	0	0.0001	0.00141949	yes
TSS19648	XLOC_010636	GRMZM2G089136	chr6:156253578-156259506	endosperm	leaf	OK	0	0	0.462617	0	5e-05	0.000804651	yes
TSS19812	XLOC_010717	GRMZM2G132929	chr6:165960819-165963027	endosperm	leaf	OK	0	0	0.280414	0	0.0001	0.00141949	yes
TSS19823	XLOC_010724	GRMZM2G055230	chr6:167325278-167326724	endosperm	leaf	OK	0	0	0.201007	0	0.0008	0.00745589	yes
TSS1985	XLOC_001059	GRMZM2G058511	chr1:298579481-298585338	endosperm	leaf	OK	0	0	0.306209	0	0.00015	0.00196777	yes
TSS19855	XLOC_010741	GRMZM2G555108	chr7:1301452-1308173	endosperm	leaf	OK	0	0	0.200187	0	0.0074	0.0390156	yes
TSS19895	XLOC_010766	GRMZM2G025977	chr7:6064220-6068371	endosperm	leaf	OK	0	0	0.29961	0	0.0006	0.00599567	yes
TSS19935	XLOC_010790	AC148167.6_FG001	chr7:11664921-11671434	endosperm	leaf	OK	0	0	0.270335	0	5e-05	0.000804651	yes
TSS19959	XLOC_010803	GRMZM2G156692	chr7:15316373-15323409	endosperm	leaf	OK	0	0	0.39386	0	0.00115	0.00977942	yes
TSS201	XLOC_000102	GRMZM2G017254	chr1:16595339-16604369	endosperm	leaf	OK	0	0	0.43523	0	5e-05	0.000804651	yes
TSS20116	XLOC_010895	GRMZM2G054803	chr7:45384684-45392048	endosperm	leaf	OK	0	0	0.585922	0	5e-05	0.000804651	yes
TSS20130	XLOC_010902	GRMZM2G515595	chr7:48042970-48052065	endosperm	leaf	OK	0	0	0.248225	0	5e-05	0.000804651	yes
TSS2015	XLOC_001075	GRMZM2G306216	chr1:145779-147775	endosperm	leaf	OK	0	0	0.209194	0	0.00815	0.0418538	yes
TSS2016	XLOC_001076	GRMZM2G006128	chr1:156455-162510	endosperm	leaf	OK	0	0	0.230315	0	0.00625	0.0345309	yes
TSS20184	XLOC_010929	GRMZM2G399313	chr7:80018016-80022391	endosperm	leaf	OK	0	0	0.340119	0	5e-05	0.000804651	yes
TSS20299	XLOC_010996	GRMZM2G116517	chr7:116371120-116375057	endosperm	leaf	OK	0	0	0.19274	0	0.0025	0.0174747	yes
TSS20381	XLOC_011040	GRMZM2G076802	chr7:126514912-126519756	endosperm	leaf	OK	0	0	0.484184	0	0.0016	0.0126177	yes
TSS2042	XLOC_001089	GRMZM2G109725	chr1:2207382-2212680	endosperm	leaf	OK	0	0	0.226698	0	0.0088	0.0440477	yes
TSS20438	XLOC_011073	GRMZM2G101711	chr7:134007229-134015346	endosperm	leaf	OK	0	0	0.298	0	0.00075	0.00710959	yes
TSS20488	XLOC_011095	AC217962.3_FG005	chr7:139197962-139209235	endosperm	leaf	OK	0	0	0.165382	0	0.00035	0.00389859	yes
TSS20490	XLOC_011096	GRMZM2G033199	chr7:139600758-139603083	endosperm	leaf	OK	0	0	0.356971	0	0.0002	0.00247143	yes
TSS2050	XLOC_001091	GRMZM2G052546	chr1:2538032-2544784	endosperm	leaf	OK	0	0	0.227919	0	0.0082	0.0419937	yes
TSS20618	XLOC_011151	GRMZM2G180724	chr7:149272243-149276442	endosperm	leaf	OK	0	0	0.286023	0	5e-05	0.000804651	yes
TSS2062	XLOC_001097	GRMZM2G062210	chr1:3553760-3564718	endosperm	leaf	OK	0	0	0.316141	0	5e-05	0.000804651	yes
TSS20674	XLOC_011182	GRMZM2G000361	chr7:155587748-155594960	endosperm	leaf	OK	0	0	0.507717	0	5e-05	0.000804651	yes
TSS2072	XLOC_001104	GRMZM2G049031	chr1:4305185-4313867	endosperm	leaf	OK	0	0	0.438589	0	5e-05	0.000804651	yes
TSS20736	XLOC_011214	GRMZM2G083243	chr7:160032185-160036818	endosperm	leaf	OK	0	0	0.416633	0	0.00015	0.00196777	yes
TSS20737	XLOC_011215	GRMZM2G072526	chr7:160231954-160236954	endosperm	leaf	OK	0	0	0.369678	0	0.0019	0.0143694	yes
TSS20758	XLOC_011225	GRMZM2G167902	chr7:162263281-162273473	endosperm	leaf	OK	0	0	0.357993	0	5e-05	0.000804651	yes
TSS20775	XLOC_011234	GRMZM5G862931	chr7:163347632-163358860	endosperm	leaf	OK	0	0	0.173462	0	0.0039	0.024016	yes
TSS20799	XLOC_011247	GRMZM2G121022	chr7:165096908-165103186	endosperm	leaf	OK	0	0	0.325577	0	5e-05	0.000804651	yes
TSS20834	XLOC_011266	GRMZM2G013811	chr7:167230470-167242034	endosperm	leaf	OK	0	0	0.225834	0	0.0019	0.0143694	yes
TSS20839	XLOC_011269	GRMZM2G158789	chr7:167819621-167826268	endosperm	leaf	OK	0	0	0.4939	0	5e-05	0.000804651	yes
TSS20899	XLOC_011300	GRMZM2G144971	chr7:172339587-172353902	endosperm	leaf	OK	0	0	0.193314	0	0.001	0.00884345	yes
TSS20907	XLOC_011305	GRMZM2G322413	chr7:172727413-172731206	endosperm	leaf	OK	0	0	0.255938	0	0.0002	0.00247143	yes
TSS20911	XLOC_011308	GRMZM2G106790	chr7:173407179-173421440	endosperm	leaf	OK	0	0	0.228134	0	0.01045	0.0495726	yes
TSS20958	XLOC_011335	GRMZM2G000874	chr7:116480-119750	endosperm	leaf	OK	0	0	0.26187	0	0.0098	0.0475068	yes
TSS21073	XLOC_011392	GRMZM2G401308	chr7:11441002-11445599	endosperm	leaf	OK	0	0	0.509859	0	5e-05	0.000804651	yes
TSS21119	XLOC_011414	GRMZM2G173967	chr7:21546549-21550804	endosperm	leaf	OK	0	0	0.402684	0	5e-05	0.000804651	yes
TSS21132	XLOC_011422	GRMZM2G074549	chr7:23534225-23538348	endosperm	leaf	OK	0	0	0.217981	0	0.0084	0.0426236	yes
TSS21180	XLOC_011452	GRMZM2G146463	chr7:40567822-40573483	endosperm	leaf	OK	0	0	0.428703	0	5e-05	0.000804651	yes
TSS21208	XLOC_011465	GRMZM2G026218	chr7:47925105-47938694	endosperm	leaf	OK	0	0	0.244556	0	0.00595	0.0332048	yes
TSS21251	XLOC_011492	GRMZM2G009575	chr7:69786306-69790795	endosperm	leaf	OK	0	0	0.233454	0	0.0073	0.0386725	yes
TSS2126	XLOC_001134	GRMZM5G833774	chr1:8270878-8275399	endosperm	leaf	OK	0	0	0.242847	0	0.003	0.0197714	yes
TSS21283	XLOC_011510	GRMZM2G126170	chr7:85707004-85723638	endosperm	leaf	OK	0	0	0.236367	0	0.00175	0.0136451	yes
TSS21284	XLOC_011511	GRMZM2G088849	chr7:85873212-85883902	endosperm	leaf	OK	0	0	0.65326	0	5e-05	0.000804651	yes
TSS21315	XLOC_011530	GRMZM2G035451	chr7:96014962-96017360	endosperm	leaf	OK	0	0	0.188487	0	0.0035	0.0221693	yes
TSS21320	XLOC_011533	GRMZM5G845096	chr7:97963014-97969995	endosperm	leaf	OK	0	0	0.20807	0	0.0009	0.00816787	yes
TSS21340	XLOC_011543	GRMZM2G126106	chr7:103587974-103591583	endosperm	leaf	OK	0	0	0.250646	0	0.0078	0.0405073	yes
TSS21360	XLOC_011555	GRMZM2G043240	chr7:108007785-108011746	endosperm	leaf	OK	0	0	0.220701	0	0.00935	0.0458879	yes
TSS21365	XLOC_011558	GRMZM2G146225	chr7:109056560-109058446	endosperm	leaf	OK	0	0	0.604802	0	0.00015	0.00196777	yes
TSS21370	XLOC_011561	GRMZM2G121200	chr7:110056536-110061074	endosperm	leaf	OK	0	0	0.204176	0	0.00315	0.0204197	yes
TSS21373	XLOC_011564	GRMZM2G048277	chr7:110984098-110986635	endosperm	leaf	OK	0	0	0.341067	0	0.0004	0.00431657	yes
TSS21515	XLOC_011638	GRMZM2G119513	chr7:137613934-137617540	endosperm	leaf	OK	0	0	0.244237	0	0.00465	0.0277696	yes
TSS21562	XLOC_011665	GRMZM2G103458	chr7:143820095-143831070	endosperm	leaf	OK	0	0	0.780822	0	5e-05	0.000804651	yes
TSS21626	XLOC_011701	GRMZM2G161611	chr7:150649971-150662898	endosperm	leaf	OK	0	0	0.296433	0	0.0008	0.00745589	yes
TSS21656	XLOC_011716	GRMZM2G048819	chr7:152826955-152837389	endosperm	leaf	OK	0	0	0.663339	0	5e-05	0.000804651	yes
TSS21752	XLOC_011769	GRMZM2G017016	chr7:162560617-162566649	endosperm	leaf	OK	0	0	0.22374	0	0.00105	0.00912527	yes
TSS21840	XLOC_011817	GRMZM2G026991	chr7:168913485-168922728	endosperm	leaf	OK	0	0	0.2383	0	0.0045	0.0270783	yes
TSS21949	XLOC_011871	AC155434.2_FG004	chr7:173822071-173829293	endosperm	leaf	OK	0	0	0.214354	0	0.00215	0.0158487	yes
TSS2195	XLOC_001168	GRMZM2G064732	chr1:16349085-16357075	endosperm	leaf	OK	0	0	0.358576	0	5e-05	0.000804651	yes
TSS22160	XLOC_011970	GRMZM2G168393	chr8:14000919-14003401	endosperm	leaf	OK	0	0	0.269051	0	0.0054	0.0309146	yes
TSS22190	XLOC_011986	GRMZM2G167554	chr8:19676712-19681593	endosperm	leaf	OK	0	0	0.404294	0	0.00075	0.00710959	yes
TSS22194	XLOC_011990	GRMZM2G074965	chr8:20296967-20300147	endosperm	leaf	OK	0	0	0.271353	0	0.0047	0.0280077	yes
TSS22223	XLOC_012008	GRMZM2G342881	chr8:24766438-24772101	endosperm	leaf	OK	0	0	0.24233	0	0.00455	0.0272901	yes
TSS2225	XLOC_001187	GRMZM2G355358	chr1:22620640-22629391	endosperm	leaf	OK	0	0	0.315048	0	0.0008	0.00745589	yes
TSS22280	XLOC_012040	GRMZM2G027737	chr8:37649327-37656759	endosperm	leaf	OK	0	0	0.281233	0	0.0008	0.00745589	yes
TSS22421	XLOC_012117	GRMZM5G873606	chr8:77167356-77172738	endosperm	leaf	OK	0	0	0.379886	0	5e-05	0.000804651	yes
TSS22424	XLOC_012118	GRMZM2G128995	chr8:77745336-77755277	endosperm	leaf	OK	0	0	0.407503	0	0.00065	0.00636885	yes
TSS22473	XLOC_012146	GRMZM2G047097	chr8:91384825-91391571	endosperm	leaf	OK	0	0	0.222986	0	0.00335	0.0214897	yes
TSS22615	XLOC_012223	GRMZM2G340598	chr8:118556668-118561767	endosperm	leaf	OK	0	0	0.435882	0	5e-05	0.000804651	yes
TSS22639	XLOC_012236	GRMZM2G154936	chr8:122750887-122754449	endosperm	leaf	OK	0	0	0.222209	0	0.00265	0.0182695	yes
TSS22649	XLOC_012241	GRMZM2G136369	chr8:123906389-123912884	endosperm	leaf	OK	0	0	0.350489	0	5e-05	0.000804651	yes
TSS22700	XLOC_012269	GRMZM2G002427	chr8:129414422-129417794	endosperm	leaf	OK	0	0	0.374533	0	5e-05	0.000804651	yes
TSS22734	XLOC_012288	GRMZM2G047588	chr8:134063294-134072491	endosperm	leaf	OK	0	0	0.234495	0	0.0022	0.0160675	yes
TSS22754	XLOC_012299	GRMZM2G176707	chr8:135950784-135955198	endosperm	leaf	OK	0	0	0.25265	0	0.0058	0.0327641	yes
TSS22823	XLOC_012334	GRMZM2G029868	chr8:142022055-142026098	endosperm	leaf	OK	0	0	0.291108	0	0.0007	0.00673948	yes
TSS22869	XLOC_012358	GRMZM2G094165	chr8:146550171-146558144	endosperm	leaf	OK	0	0	0.357464	0	0.0043	0.0261018	yes
TSS2292	XLOC_001219	GRMZM2G311165	chr1:30744564-30761403	endosperm	leaf	OK	0	0	0.217647	0	0.007	0.0376233	yes
TSS22936	XLOC_012391	GRMZM2G436835	chr8:153591519-153596677	endosperm	leaf	OK	0	0	0.208911	0	0.00025	0.00294468	yes
TSS22942	XLOC_012395	GRMZM2G145965	chr8:154257901-154260130	endosperm	leaf	OK	0	0	0.108577	0	0.00165	0.0129382	yes
TSS22945	XLOC_012397	GRMZM2G102404	chr8:154379651-154385045	endosperm	leaf	OK	0	0	0.452621	0	5e-05	0.000804651	yes
TSS22974	XLOC_012412	GRMZM2G398010	chr8:156676937-156680069	endosperm	leaf	OK	0	0	0.502321	0	5e-05	0.000804651	yes
TSS23035	XLOC_012447	GRMZM2G481111	chr8:161817847-161834187	endosperm	leaf	OK	0	0	0.337309	0	0.00025	0.00294468	yes
TSS23059	XLOC_012459	GRMZM2G065893	chr8:163281319-163286163	endosperm	leaf	OK	0	0	0.357148	0	5e-05	0.000804651	yes
TSS23063	XLOC_012462	GRMZM2G088828	chr8:163423904-163434415	endosperm	leaf	OK	0	0	0.202068	0	0.00455	0.0272901	yes
TSS23065	XLOC_012464	GRMZM2G104179	chr8:163474087-163477449	endosperm	leaf	OK	0	0	0.229366	0	0.00155	0.0123465	yes
TSS23068	XLOC_012466	GRMZM2G371890	chr8:163616612-163620130	endosperm	leaf	OK	0	0	0.599691	0	5e-05	0.000804651	yes
TSS23098	XLOC_012483	GRMZM2G092759	chr8:165266372-165270268	endosperm	leaf	OK	0	0	0.469395	0	0.0001	0.00141949	yes
TSS23104	XLOC_012487	GRMZM2G119314	chr8:165398215-165406668	endosperm	leaf	OK	0	0	0.255593	0	0.0031	0.0202139	yes
TSS23118	XLOC_012495	GRMZM2G169412	chr8:166667299-166672520	endosperm	leaf	OK	0	0	0.426418	0	0.00465	0.0277696	yes
TSS23179	XLOC_012527	GRMZM2G076152	chr8:170960495-170964426	endosperm	leaf	OK	0	0	0.191922	0	0.00555	0.0316751	yes
TSS23190	XLOC_012532	GRMZM2G310115	chr8:171405725-171409397	endosperm	leaf	OK	0	0	0.31719	0	0.001	0.00884345	yes
TSS23228	XLOC_012552	GRMZM2G424873	chr8:173066438-173078424	endosperm	leaf	OK	0	0	0.269532	0	0.00045	0.00474514	yes
TSS23238	XLOC_012556	GRMZM2G074028	chr8:173177486-173181099	endosperm	leaf	OK	0	0	0.225337	0	0.0086	0.0433603	yes
TSS23239	XLOC_012557	GRMZM5G896568	chr8:173339255-173355463	endosperm	leaf	OK	0	0	0.447815	0	5e-05	0.000804651	yes
TSS23305	XLOC_012597	GRMZM2G007258	chr8:3195276-3203618	endosperm	leaf	OK	0	0	0.41316	0	5e-05	0.000804651	yes
TSS23348	XLOC_012620	GRMZM2G377250	chr8:8878080-8880875	endosperm	leaf	OK	0	0	0.333465	0	0.00125	0.0104532	yes
TSS23357	XLOC_012626	GRMZM2G077914	chr8:9626755-9635769	endosperm	leaf	OK	0	0	0.449103	0	5e-05	0.000804651	yes
TSS23378	XLOC_012635	GRMZM2G155709	chr8:11530894-11535732	endosperm	leaf	OK	0	0	0.301985	0	0.00055	0.0055562	yes
TSS23386	XLOC_012639	GRMZM2G098304	chr8:13677530-13686861	endosperm	leaf	OK	0	0	0.395064	0	5e-05	0.000804651	yes
TSS23400	XLOC_012645	GRMZM5G893976	chr8:15270964-15278735	endosperm	leaf	OK	0	0	0.290257	0	0.001	0.00884345	yes
TSS23421	XLOC_012656	GRMZM5G893381	chr8:17370754-17378133	endosperm	leaf	OK	0	0	0.190055	0	0.0051	0.029595	yes
TSS23459	XLOC_012677	GRMZM2G125889	chr8:22084220-22086950	endosperm	leaf	OK	0	0	0.302584	0	0.00025	0.00294468	yes
TSS23494	XLOC_012700	GRMZM2G062826	chr8:28286494-28290718	endosperm	leaf	OK	0	0	0.277992	0	5e-05	0.000804651	yes
TSS23496	XLOC_012702	GRMZM2G018228	chr8:28522945-28526321	endosperm	leaf	OK	0	0	0.39049	0	5e-05	0.000804651	yes
TSS23524	XLOC_012717	GRMZM2G143777	chr8:36725447-36726921	endosperm	leaf	OK	0	0	0.478501	0	5e-05	0.000804651	yes
TSS2354	XLOC_001250	GRMZM5G872118	chr1:35982969-35993204	endosperm	leaf	OK	0	0	0.340253	0	0.0001	0.00141949	yes
TSS23601	XLOC_012761	GRMZM2G098129	chr8:69409580-69417068	endosperm	leaf	OK	0	0	0.266583	0	0.00085	0.00781661	yes
TSS23653	XLOC_012789	GRMZM2G067080	chr8:84065714-84070755	endosperm	leaf	OK	0	0	0.395511	0	5e-05	0.000804651	yes
TSS23692	XLOC_012812	GRMZM2G322953	chr8:100871187-100874760	endosperm	leaf	OK	0	0	0.48284	0	5e-05	0.000804651	yes
TSS23693	XLOC_012812	GRMZM2G322953	chr8:100871187-100874760	endosperm	leaf	OK	0	0	0.536445	0	5e-05	0.000804651	yes
TSS23701	XLOC_012817	GRMZM2G111596	chr8:102260084-102264698	endosperm	leaf	OK	0	0	0.18915	0	0.0001	0.00141949	yes
TSS23706	XLOC_012821	GRMZM2G408096	chr8:103184745-103191981	endosperm	leaf	OK	0	0	0.235318	0	0.0088	0.0440477	yes
TSS23709	XLOC_012822	GRMZM2G158918	chr8:103452964-103460655	endosperm	leaf	OK	0	0	0.263841	0	0.0025	0.0174747	yes
TSS23784	XLOC_012859	GRMZM2G010452	chr8:115785696-115791747	endosperm	leaf	OK	0	0	0.513559	0	5e-05	0.000804651	yes
TSS23799	XLOC_012867	GRMZM2G065566	chr8:118678530-118681245	endosperm	leaf	OK	0	0	0.125454	0	0.00235	0.0168518	yes
TSS23823	XLOC_012881	GRMZM2G062555	chr8:120014010-120017810	endosperm	leaf	OK	0	0	0.304251	0	5e-05	0.000804651	yes
TSS23894	XLOC_012923	GRMZM2G084369	chr8:129692252-129698193	endosperm	leaf	OK	0	0	0.22623	0	0.0104	0.0494625	yes
TSS23903	XLOC_012928	GRMZM2G119483	chr8:131123192-131128131	endosperm	leaf	OK	0	0	0.255336	0	0.00245	0.017278	yes
TSS24064	XLOC_013022	GRMZM2G107997	chr8:155006136-155013410	endosperm	leaf	OK	0	0	0.272001	0	0.0093	0.0458458	yes
TSS2407	XLOC_001278	GRMZM2G096261	chr1:41237029-41238953	endosperm	leaf	OK	0	0	0.241377	0	0.0007	0.00673948	yes
TSS2419	XLOC_001286	GRMZM2G141704	chr1:42844861-42851009	endosperm	leaf	OK	0	0	0.343254	0	5e-05	0.000804651	yes
TSS24293	XLOC_013149	GRMZM2G132303	chr8:171603708-171609927	endosperm	leaf	OK	0	0	0.391487	0	5e-05	0.000804651	yes
TSS24429	XLOC_013222	GRMZM2G038532	chr9:7955570-7960837	endosperm	leaf	OK	0	0	0.102912	0	0.00595	0.0332048	yes
TSS24447	XLOC_013233	GRMZM2G167594	chr9:11449431-11457626	endosperm	leaf	OK	0	0	0.243089	0	0.0019	0.0143694	yes
TSS24505	XLOC_013269	GRMZM2G106683	chr9:20303472-20311876	endosperm	leaf	OK	0	0	0.269284	0	0.0038	0.0235311	yes
TSS24545	XLOC_013289	GRMZM2G010649	chr9:25590273-25593842	endosperm	leaf	OK	0	0	0.457501	0	5e-05	0.000804651	yes
TSS24594	XLOC_013316	GRMZM2G405368	chr9:34628503-34633315	endosperm	leaf	OK	0	0	0.295233	0	0.0001	0.00141949	yes
TSS24595	XLOC_013317	GRMZM2G408376	chr9:35902141-35915856	endosperm	leaf	OK	0	0	0.267212	0	0.00025	0.00294468	yes
TSS24618	XLOC_013332	AC213612.3_FG002	chr9:43496233-43497774	endosperm	leaf	OK	0	0	0.190464	0	0.00565	0.0321133	yes
TSS24672	XLOC_013362	GRMZM2G563077	chr9:61154173-61158169	endosperm	leaf	OK	0	0	0.285922	0	0.00195	0.0146475	yes
TSS24701	XLOC_013381	GRMZM2G018619	chr9:76755813-76760418	endosperm	leaf	OK	0	0	0.429198	0	5e-05	0.000804651	yes
TSS24711	XLOC_013388	GRMZM2G076613	chr9:82993073-82996176	endosperm	leaf	OK	0	0	0.279183	0	0.0003	0.00343851	yes
TSS24738	XLOC_013400	GRMZM2G102858	chr9:89595170-89606660	endosperm	leaf	OK	0	0	0.19242	0	0.00865	0.0435331	yes
TSS24776	XLOC_013421	GRMZM2G147856	chr9:97241879-97247214	endosperm	leaf	OK	0	0	0.178615	0	0.01025	0.0490441	yes
TSS24932	XLOC_013510	GRMZM2G078890	chr9:123102052-123109027	endosperm	leaf	OK	0	0	0.518102	0	5e-05	0.000804651	yes
TSS24969	XLOC_013524	GRMZM2G426229	chr9:126770581-126774712	endosperm	leaf	OK	0	0	0.228433	0	0.00055	0.0055562	yes
TSS2499	XLOC_001327	GRMZM5G890025	chr1:52716325-52722592	endosperm	leaf	OK	0	0	0.267039	0	5e-05	0.000804651	yes
TSS25031	XLOC_013557	GRMZM2G123987	chr9:136072436-136078944	endosperm	leaf	OK	0	0	0.344847	0	5e-05	0.000804651	yes
TSS25034	XLOC_013559	GRMZM2G006429	chr9:136551678-136556054	endosperm	leaf	OK	0	0	0.286659	0	0.00565	0.0321133	yes
TSS25036	XLOC_013560	GRMZM2G134424	chr9:136780173-136794211	endosperm	leaf	OK	0	0	0.299923	0	0.00255	0.017757	yes
TSS2505	XLOC_001329	GRMZM2G145024	chr1:52771683-52775719	endosperm	leaf	OK	0	0	0.191254	0	0.005	0.02926	yes
TSS25059	XLOC_013572	GRMZM2G011071	chr9:138706347-138710153	endosperm	leaf	OK	0	0	0.285187	0	0.00155	0.0123465	yes
[truncated: 782 more rows]

## Sheet: leaf_vs_8tissues
test_id	gene_id	gene	locus	sample_1	sample_2	status	value_1	value_2	sqrt(JS)	test_stat	p_value	q_value	significant
[truncated: 3,591 more rows]

[truncated: 5 more sheets: root_vs_8tissues, sam_vs_8tissues, seed_vs_8tissues, seedling_vs_8tissues, tassel_vs_8tissues]
