# Supplementary material for: A Comprehensive Analysis of Alternative Splicing in Paleopolyploid Maize
Source: Front Plant Sci. 2017 May 10;8:694. doi: 10.3389/fpls.2017.00694 (PMC5423905; doi:10.3389/fpls.2017.00694)
Supplement: Supplementary file 7 [file Data_Sheet_5.xlsx]

## Sheet: SR
Zea mays	Chr	Start	End	Gene name	Cold vs control	Heat vs control
zm-RS31A	Chr10	101722210	101745223	GRMZM2G052166
Zm-RS31B	Chr2	111124167	111146749	GRMZM2G021223
zm-RSZ28	Chr5	183418456	183443922	GRMZM2G027105	✔
zm-RSZ21	Chr9	12313529	12337112	GRMZM2G151923		✔
zm-RSZ20	Chr5	213024961	213048454	GRMZM2G080930	✔
zm-RS2Z39	Chr8	132510781	132534655	GRMZM2G474658
zm-RS2Z37A	Chr8	132507162	132530575	GRMZM2G175419		✔
zm-RS2Z37B	Chr6	31405721	31429638	GRMZM2G099317
zm-RS2Z35	Chr6	31401897	31425581	GRMZM2G099186
zm-SC32	Chr1	182527784	182551360	GRMZM2G110143
zm-SC30	Chr4	197052280	197080453	GRMZM2G016296	✔	✔
zm-SC26	Chr1	67237717	67263238	GRMZM2G104353
zm-SCL30	Chr1	155180203	155207972	GRMZM2G065066	✔	✔
zm-SCL28	Chr1	63031451	63056848	GRMZM2G109182
zm-SCL25A	Chr9	126768849	126775487	GRMZM2G426229
zm-SCL25B	Chr7	167925581	167948604	GRMZM5G867185
zm-SR32	Chr9	130474667	130499401	GRMZM2G436092
zm-SR31	Chr6	137814610	137838879	GRMZM2G170365	✔
zm-SR30	Chr3	57208793	57230126	GRMZM2G331811
zm-SR45_1	Chr3	143187105	143201104	GRMZM2G060540
zm-SR45_2	Chr8	157384210	157397665	GRMZM2G133926

## Sheet: hnRNP
Gene name	Type	Cold vs control	Heat vs control
GRMZM2G013065	hnRNP A/B family
GRMZM2G014400	hnRNP A/B family
GRMZM2G144890	hnRNP A/B family
GRMZM2G162954	hnRNP A/B family
GRMZM2G346701	hnRNP A/B family
GRMZM2G132465	hnRNP A/B family
GRMZM2G139090	hnRNP A/B family
GRMZM2G550472	hnRNP A/B family
GRMZM2G049866	hnRNP A/B family
GRMZM2G117715	hnRNP A/B family
AC198361.3_FGP004	hnRNP A/B family
GRMZM2G167505	hnRNP A/B family
GRMZM2G176918	hnRNP A/B family
AC186319.4_FGP002	hnRNP A/B family
GRMZM2G050218	hnRNP A/B family
GRMZM2G139643	hnRNP A/B family	✔
GRMZM2G167356	hnRNP A/B family	✔
GRMZM2G019919	Other hnRNP proteins (with animal homologs)
GRMZM2G075942	Other hnRNP proteins (with animal homologs)
GRMZM2G101867	Other hnRNP proteins (with animal homologs)
GRMZM2G005459	Other hnRNP proteins (with animal homologs)
GRMZM2G177001	Other hnRNP proteins (with animal homologs)	✔
GRMZM2G103430	Other hnRNP proteins (with animal homologs)	✔
GRMZM2G065276	Other hnRNP proteins (with animal homologs)
AC196125.3_FGP002	Other hnRNP proteins (with animal homologs)
AC233865.1_FGP006	Other hnRNP proteins (with animal homologs)
GRMZM2G417223	Other hnRNP proteins (with animal homologs)
GRMZM2G159028	Other hnRNP proteins (with animal homologs)
GRMZM2G083783	Other hnRNP proteins (with animal homologs)
GRMZM2G161242	Other hnRNP proteins (with animal homologs)
GRMZM2G159028	Other hnRNP proteins (with animal homologs)
GRMZM2G055276	Other plant hnRNPs
GRMZM2G116282	Other plant hnRNPs
GRMZM2G464401	Other plant hnRNPs
GRMZM2G090908	Other plant hnRNPs
GRMZM2G002874	Other plant hnRNPs
GRMZM2G426591	Other plant hnRNPs
GRMZM2G142557	Other plant hnRNPs
GRMZM2G168163	Other plant hnRNPs
GRMZM2G467907	Other plant hnRNPs		✔
