# Supplementary material for: A Comprehensive Analysis of Alternative Splicing in Paleopolyploid Maize
Source: Front Plant Sci. 2017 May 10;8:694. doi: 10.3389/fpls.2017.00694 (PMC5423905; doi:10.3389/fpls.2017.00694)
Supplement: Supplementary file 8 [file Data_Sheet_6.xlsx]

## Sheet: coldVScontrol
AC148167.6_FG001
AC149475.2_FG005
AC186604.4_FG003
AC190609.3_FG004
AC192451.3_FG001
AC194970.5_FG005
AC206259.3_FG003
AC207347.3_FG005
AC207628.4_FG009
AC208897.3_FG004
AC210595.3_FG004
AC213463.3_FG002
AC214507.3_FG001
AC216870.3_FG004
AC217050.4_FG004
AC217358.3_FG010
AC231745.1_FG004
AC233979.1_FG009
AF466202.2_FG008
GRMZM2G000171
GRMZM2G000288,GRMZM2G000290
GRMZM2G000361
GRMZM2G000937
GRMZM2G001088
GRMZM2G001223
GRMZM2G001509
GRMZM2G001663
GRMZM2G002642
GRMZM2G002978
GRMZM2G003022
GRMZM2G003043
GRMZM2G003057
GRMZM2G003252
GRMZM2G003433
GRMZM2G003656
GRMZM2G004131
GRMZM2G004397
GRMZM2G004641
GRMZM2G004741
GRMZM2G005146
GRMZM2G005562
GRMZM2G006128
GRMZM2G006130
GRMZM2G006704
GRMZM2G006707
GRMZM2G006745
GRMZM2G006806
GRMZM2G006965
GRMZM2G007060
GRMZM2G007300
GRMZM2G007907
GRMZM2G008242
GRMZM2G008290
GRMZM2G008647
GRMZM2G008687
GRMZM2G009021
GRMZM2G009163
GRMZM2G009478
GRMZM2G009479
GRMZM2G010000
GRMZM2G010034
GRMZM2G010044
GRMZM2G010196
GRMZM2G010238
GRMZM2G010342
GRMZM2G010490
GRMZM2G010555
GRMZM2G010797
GRMZM2G010937
GRMZM2G011078
GRMZM2G011314
GRMZM2G011473
GRMZM2G011588
GRMZM2G011912
GRMZM2G012126
GRMZM2G012324
GRMZM2G012326
GRMZM2G012966
GRMZM2G012992
GRMZM2G013196
GRMZM2G013391
GRMZM2G013801
GRMZM2G013892
GRMZM2G013908
GRMZM2G014114
GRMZM2G014170
GRMZM2G014341
GRMZM2G014653
GRMZM2G015881
GRMZM2G015889
GRMZM2G015892
GRMZM2G015925
GRMZM2G016296
GRMZM2G016447
GRMZM2G016886
GRMZM2G017016
GRMZM2G017186
GRMZM2G017305
GRMZM2G017414
GRMZM2G017537
GRMZM2G017933
GRMZM2G018417
GRMZM2G018619
GRMZM2G018712
GRMZM2G018771
GRMZM2G018901
GRMZM2G019018
GRMZM2G019246
GRMZM2G019363
GRMZM2G019562
GRMZM2G019901
GRMZM2G020034
GRMZM2G020272
GRMZM2G020814
GRMZM2G021483
GRMZM2G021589
GRMZM2G021598
GRMZM2G021694
GRMZM2G021784
GRMZM2G021834
GRMZM2G022014
GRMZM2G022308
GRMZM2G022538
GRMZM2G022625
GRMZM2G022909
GRMZM2G023347
GRMZM2G023988
GRMZM2G024145
GRMZM2G024653
GRMZM2G024976
GRMZM2G025014
GRMZM2G025072
GRMZM2G025154
GRMZM2G025366
GRMZM2G025488
GRMZM2G025977
GRMZM2G026147
GRMZM2G026892
GRMZM2G026962
GRMZM2G027049
GRMZM2G027105
GRMZM2G027183
GRMZM2G027193
GRMZM2G027209
GRMZM2G027451
GRMZM2G027546
GRMZM2G027860
GRMZM2G027983
GRMZM2G028091
GRMZM2G028096
GRMZM2G028108
GRMZM2G028353
GRMZM2G028521
GRMZM2G029029
GRMZM2G029194
GRMZM2G029356
GRMZM2G029370
GRMZM2G029731
GRMZM2G029863
GRMZM2G029868
GRMZM2G030009
GRMZM2G030235
GRMZM2G031360
GRMZM2G031846
GRMZM2G031986
GRMZM2G032496
GRMZM2G033198
GRMZM2G033634
GRMZM2G033746
GRMZM2G034174
GRMZM2G034430
GRMZM2G034551
GRMZM2G035134
GRMZM2G035248
GRMZM2G035325
GRMZM2G035465
GRMZM2G035785
GRMZM2G035937
GRMZM2G036050
GRMZM2G036113
GRMZM2G036169
GRMZM2G036543
GRMZM2G036685
GRMZM2G036829
GRMZM2G036918
GRMZM2G036927
GRMZM2G036991
GRMZM2G038066
GRMZM2G038162
GRMZM2G038195
GRMZM2G038301
GRMZM2G038512
GRMZM2G038532
GRMZM2G038667
GRMZM2G038761
GRMZM2G038982
GRMZM2G039445
GRMZM2G040158
GRMZM2G040207
GRMZM2G040441
GRMZM2G040515
GRMZM2G040762
GRMZM2G041328
GRMZM2G041774
GRMZM2G041980
GRMZM2G042195
GRMZM2G042380
GRMZM2G042552
GRMZM2G042639
GRMZM2G042758
GRMZM2G042895
GRMZM2G042927
GRMZM2G043030
GRMZM2G043075
GRMZM2G043783
GRMZM2G044306
GRMZM2G044343
GRMZM2G044348
GRMZM2G044388
GRMZM2G044398
GRMZM2G044498
GRMZM2G044569
GRMZM2G044629
GRMZM2G044862
GRMZM2G045192
GRMZM2G045241
GRMZM2G045246
GRMZM2G045275
GRMZM2G045286
GRMZM2G045688
GRMZM2G045944
GRMZM2G046021
GRMZM2G046098
GRMZM2G046558
GRMZM2G046900
GRMZM2G047071
GRMZM2G047095
GRMZM2G047161
GRMZM2G047219
GRMZM2G047705
GRMZM2G047867
GRMZM2G047995
GRMZM2G048435
GRMZM2G048482
GRMZM2G048733
GRMZM2G048912
GRMZM2G049057
GRMZM2G049364
GRMZM2G049429
GRMZM2G050089
GRMZM2G050693
GRMZM2G050939
GRMZM2G051103
GRMZM2G051753
GRMZM2G051984
GRMZM2G052034
GRMZM2G052586
GRMZM2G052654
GRMZM2G052670
GRMZM2G052985
GRMZM2G053140
GRMZM2G053210
GRMZM2G053531
GRMZM2G053600
GRMZM2G053676
GRMZM2G053860
GRMZM2G053934
GRMZM2G054109
GRMZM2G054123
GRMZM2G054221
GRMZM2G054252
GRMZM2G054277
GRMZM2G054364
GRMZM2G054802
GRMZM2G055141
GRMZM2G055273
GRMZM2G055754
GRMZM2G055857
GRMZM2G055947
GRMZM2G056099
GRMZM2G056247
GRMZM2G056407
GRMZM2G056419
GRMZM2G056612
GRMZM2G057131
GRMZM2G057159
GRMZM2G057258
GRMZM2G057475
GRMZM2G057623
GRMZM2G057935
GRMZM2G058130
GRMZM2G058450
GRMZM2G058451
GRMZM2G058472
GRMZM2G058522
GRMZM2G058612
GRMZM2G058745
GRMZM2G059129
GRMZM2G059392
GRMZM2G059428
GRMZM2G059449
GRMZM2G059453
GRMZM2G059753
GRMZM2G060061
GRMZM2G060082
GRMZM2G060185
GRMZM2G060213
GRMZM2G060257
GRMZM2G060467
GRMZM2G060564
GRMZM2G060742
GRMZM2G060765
GRMZM2G061101
GRMZM2G061447
GRMZM2G061702
GRMZM2G061783
GRMZM2G062154
GRMZM2G062541
GRMZM2G062761
GRMZM2G063344
GRMZM2G063792
GRMZM2G063875
GRMZM2G064118
GRMZM2G064197
GRMZM2G064212
GRMZM2G064390
GRMZM2G064426
GRMZM2G064466
GRMZM2G064767
GRMZM2G065066
GRMZM2G065225
GRMZM2G065655
GRMZM2G065908
GRMZM2G066165
GRMZM2G066293
GRMZM2G066612
GRMZM2G067520
GRMZM2G068192
GRMZM2G068217
GRMZM2G068519
GRMZM2G069198
GRMZM2G069631
GRMZM2G069886
GRMZM2G070075
GRMZM2G070111
GRMZM2G070199
GRMZM2G070284
GRMZM2G070323
GRMZM2G070899
GRMZM2G071034
GRMZM2G071076
GRMZM2G071249
GRMZM2G071638
GRMZM2G072205
GRMZM2G072264
GRMZM2G072894
GRMZM2G073429
GRMZM2G073567
GRMZM2G073571
GRMZM2G074262
GRMZM2G074267
GRMZM2G074278
GRMZM2G074572
GRMZM2G074611
GRMZM2G074634
GRMZM2G074965
GRMZM2G075255
GRMZM2G075384
GRMZM2G075431
GRMZM2G075551
GRMZM2G075619
GRMZM2G075683
GRMZM2G075956
GRMZM2G076613
GRMZM2G077181
GRMZM2G077307
GRMZM2G077486
GRMZM2G077811
GRMZM2G077844
GRMZM2G078052
GRMZM2G078569
GRMZM2G078832
GRMZM2G079109
GRMZM2G079343
GRMZM2G079428
GRMZM2G079452
GRMZM2G079458
GRMZM2G079823
GRMZM2G079832
GRMZM2G080044
GRMZM2G080079
GRMZM2G080168
GRMZM2G080466
GRMZM2G080930
GRMZM2G080937
GRMZM2G081155
GRMZM2G081221
GRMZM2G081239
GRMZM2G081350
GRMZM2G081538
GRMZM2G081888
GRMZM2G082214
GRMZM2G082260
GRMZM2G082312
GRMZM2G082432
GRMZM2G082448
GRMZM2G082520
GRMZM2G082613
GRMZM2G082725
GRMZM2G083427
GRMZM2G083555
GRMZM2G083677
GRMZM2G083950
GRMZM2G084486
GRMZM2G084806
GRMZM2G084812
GRMZM2G084993
GRMZM2G085111
GRMZM2G085189
GRMZM2G085246
GRMZM2G085254
GRMZM2G085469,GRMZM2G085513
GRMZM2G085568
GRMZM2G085582
GRMZM2G086003
GRMZM2G086267
GRMZM2G086389
GRMZM2G086403
GRMZM2G086887
GRMZM2G087032
GRMZM2G087137
GRMZM2G087850
GRMZM2G088140
GRMZM2G088356
GRMZM2G088361
GRMZM2G088375
GRMZM2G088482
GRMZM2G088828
GRMZM2G088919
GRMZM2G089056
GRMZM2G089259
GRMZM2G089406
GRMZM2G089498
GRMZM2G089736
GRMZM2G089822
GRMZM2G089893
GRMZM2G090086
GRMZM2G090500
GRMZM2G090609
GRMZM2G090981
GRMZM2G091258
GRMZM2G091433
GRMZM2G091503
GRMZM2G091683
GRMZM2G091825
GRMZM2G092018
GRMZM2G092152
GRMZM2G092182
GRMZM2G092895
GRMZM2G092991
GRMZM2G093405
GRMZM2G093880
GRMZM2G093950
GRMZM2G094050
GRMZM2G094083
GRMZM2G095020
GRMZM2G095141
GRMZM2G095239
GRMZM2G095492
GRMZM2G095955
GRMZM2G095968
GRMZM2G096123
GRMZM2G096491
GRMZM2G097959
GRMZM2G098420
GRMZM2G098583
GRMZM2G099052
GRMZM2G099086
GRMZM2G099187
GRMZM2G099328
GRMZM2G099463
GRMZM2G099754
GRMZM2G099944
GRMZM2G100583
GRMZM2G100796
GRMZM2G100801
GRMZM2G101438
GRMZM2G101613
GRMZM2G101635
GRMZM2G102346
GRMZM2G102347
GRMZM2G102497
GRMZM2G102502
GRMZM2G102714
GRMZM2G103287
GRMZM2G103345
GRMZM2G103430
GRMZM2G103662
GRMZM2G103684
GRMZM2G103721
GRMZM2G103939
GRMZM2G105004
GRMZM2G105362
GRMZM2G105863
GRMZM2G106216
GRMZM2G106218
GRMZM2G106235
GRMZM2G106653
GRMZM2G106917
GRMZM2G107400
GRMZM2G107463
GRMZM2G107491
GRMZM2G107575
GRMZM2G107872
GRMZM2G107997
GRMZM2G108087
GRMZM2G108493
GRMZM2G108874
GRMZM2G109009
GRMZM2G109138
GRMZM2G109152
GRMZM2G109595
GRMZM2G109785
GRMZM2G109977
GRMZM2G110374
GRMZM2G110922
GRMZM2G111143
GRMZM2G111224
GRMZM2G111472
GRMZM2G111494
GRMZM2G111614
GRMZM2G112830
GRMZM2G112895
GRMZM2G113093
GRMZM2G113267
GRMZM2G113351
GRMZM2G113391
GRMZM2G113415,GRMZM2G414007
GRMZM2G113453
GRMZM2G113506
GRMZM2G113532
GRMZM2G114681
GRMZM2G115131
GRMZM2G115424
GRMZM2G115481
GRMZM2G115660
GRMZM2G115755
GRMZM2G115755,GRMZM2G115809
GRMZM2G116517
GRMZM2G116620
GRMZM2G116700
GRMZM2G116803
GRMZM2G117189
GRMZM2G117369
GRMZM2G117507
GRMZM2G117531
GRMZM2G118241
GRMZM2G118344
GRMZM2G118452
GRMZM2G118693
GRMZM2G118959
GRMZM2G119079
GRMZM2G119345
GRMZM2G119465
GRMZM2G119546
GRMZM2G119627
GRMZM2G119749
GRMZM2G119769
GRMZM2G119802
GRMZM2G120262
GRMZM2G120563
GRMZM2G120674
GRMZM2G121022
GRMZM2G121047
GRMZM2G121200
GRMZM2G121303
GRMZM2G121458
GRMZM2G121704
GRMZM2G121790
GRMZM2G121996
GRMZM2G122148
GRMZM2G123537
GRMZM2G123667
GRMZM2G123896
GRMZM2G123977
GRMZM2G123987
GRMZM2G123996
GRMZM2G124096
GRMZM2G124434
GRMZM2G124466
GRMZM2G124509
GRMZM2G125728
GRMZM2G125777
GRMZM2G126170
GRMZM2G126261
GRMZM2G126453
GRMZM2G126665
GRMZM2G126745
GRMZM2G127072
GRMZM2G127147
GRMZM2G127168
GRMZM2G127412
GRMZM2G127559
GRMZM2G127581
GRMZM2G127591
GRMZM2G127609
GRMZM2G127941
GRMZM2G127949
GRMZM2G128131
GRMZM2G128518
GRMZM2G128914
GRMZM2G128995
GRMZM2G129169
GRMZM2G129428
GRMZM2G129569
GRMZM2G129817
GRMZM2G129828
GRMZM2G130162
GRMZM2G130953
GRMZM2G131654
GRMZM2G131667
GRMZM2G131785
GRMZM2G131998
GRMZM2G132019
GRMZM2G132303
GRMZM2G132461
GRMZM2G132712
GRMZM2G132857
GRMZM2G133631
GRMZM2G133764
GRMZM2G134044
GRMZM2G134104
GRMZM2G134234
GRMZM2G134308
GRMZM2G134313
GRMZM2G134340
GRMZM2G134398
GRMZM2G134628
GRMZM2G135027
GRMZM2G135949
GRMZM2G135970
GRMZM2G136443
GRMZM2G137151
GRMZM2G137413
GRMZM2G137704
GRMZM2G137891
GRMZM2G138342
GRMZM2G138494
GRMZM2G138814
GRMZM2G139038
GRMZM2G139505
GRMZM2G139621
GRMZM2G139643
GRMZM2G139760
GRMZM2G139852
GRMZM2G139880
GRMZM2G139931
GRMZM2G140016
GRMZM2G140070
GRMZM2G140082
GRMZM2G140390
GRMZM2G141535
GRMZM2G141600
GRMZM2G141735
GRMZM2G141941
GRMZM2G141955
GRMZM2G142345
GRMZM2G142437
GRMZM2G142712
GRMZM2G142913
GRMZM2G142932
GRMZM2G143202
GRMZM2G143402
GRMZM2G143427
GRMZM2G143494
GRMZM2G143613
GRMZM2G143646
GRMZM2G144635,GRMZM2G445163
GRMZM2G144841
GRMZM2G145008
GRMZM2G145024
GRMZM2G145236
GRMZM2G145718
GRMZM2G146000
GRMZM2G146240
GRMZM2G146267
GRMZM2G146386
GRMZM2G146786
GRMZM2G147221
GRMZM2G147377
GRMZM2G147500
GRMZM2G147619
GRMZM2G147775
GRMZM2G148194
GRMZM2G148536
GRMZM2G148547
GRMZM2G149238
GRMZM2G149617
GRMZM2G149698
GRMZM2G150212
GRMZM2G150337
GRMZM2G150360
GRMZM2G150450
GRMZM2G150683
GRMZM2G150813
GRMZM2G151299
GRMZM2G151407
GRMZM2G151519
GRMZM2G151614
GRMZM2G151734
GRMZM2G151993
GRMZM2G152025
GRMZM2G152111
GRMZM2G152126
GRMZM2G152370
GRMZM2G152461
GRMZM2G152485
GRMZM2G152616
GRMZM2G152739
GRMZM2G152955
GRMZM2G152963
GRMZM2G153386
GRMZM2G153409
GRMZM2G153454
GRMZM2G154093
GRMZM2G154366
GRMZM2G155317
GRMZM2G155348
GRMZM2G155868
GRMZM2G156069
GRMZM2G156543
GRMZM2G156765
GRMZM2G156803
GRMZM2G156816
GRMZM2G156818
GRMZM2G156827
GRMZM2G156910
GRMZM2G157147
GRMZM2G157177
GRMZM2G157481
GRMZM2G158179
GRMZM2G158437
GRMZM2G158629
GRMZM2G158742
GRMZM2G158976
GRMZM2G159119
GRMZM2G159191
GRMZM2G159498
GRMZM2G159890
GRMZM2G160458
GRMZM2G160556
GRMZM2G161009
GRMZM2G161102
GRMZM2G161418
GRMZM2G161493
GRMZM2G161544
GRMZM2G161668
GRMZM2G162167
GRMZM2G162175
GRMZM2G162292
GRMZM2G162347
GRMZM2G162531
GRMZM2G163178
GRMZM2G163599,GRMZM2G701004
GRMZM2G163700
GRMZM2G163798
GRMZM2G164062
GRMZM2G164085
GRMZM2G164821
GRMZM2G165044
GRMZM2G165692
GRMZM2G165867
GRMZM2G165926
GRMZM2G166281
GRMZM2G166355
GRMZM2G166873
GRMZM2G167247
GRMZM2G167356
GRMZM2G167892
GRMZM2G167957
GRMZM2G168707
GRMZM2G168888
GRMZM2G168953
GRMZM2G169005
GRMZM2G169066
GRMZM2G169154
GRMZM2G169398
GRMZM2G169486
GRMZM2G169539
GRMZM2G169859
GRMZM2G170088
GRMZM2G170137
GRMZM2G170326
GRMZM2G170365
GRMZM2G170842
GRMZM2G171400
GRMZM2G171420
GRMZM2G171423
GRMZM2G171639
GRMZM2G171660
GRMZM2G171818
GRMZM2G171871
GRMZM2G171921
GRMZM2G172001
GRMZM2G172210
GRMZM2G172376
GRMZM2G172829
GRMZM2G172970
GRMZM2G173597
GRMZM2G173680
GRMZM2G173967
GRMZM2G174204
GRMZM2G174284
GRMZM2G174396
GRMZM2G174441
GRMZM2G175000
GRMZM2G175177
GRMZM2G175676
GRMZM2G175688
GRMZM2G175782
GRMZM2G175816
GRMZM2G176495
GRMZM2G176968
GRMZM2G177001
GRMZM2G177412
GRMZM2G177532
GRMZM2G177693
GRMZM2G177720
GRMZM2G177912
GRMZM2G177914
GRMZM2G178278
GRMZM2G178517
GRMZM2G178522
GRMZM2G178660
GRMZM2G178797
GRMZM2G178847
GRMZM2G179308
GRMZM2G179351
GRMZM2G179429
GRMZM2G179473
GRMZM2G180338
GRMZM2G180724
GRMZM2G180898
GRMZM2G181259
GRMZM2G181266
GRMZM2G181522
GRMZM2G181568
GRMZM2G302160
GRMZM2G304091
GRMZM2G304915
GRMZM2G305321
GRMZM2G305526
GRMZM2G306216
GRMZM2G307561
GRMZM2G311165
GRMZM2G311665
GRMZM2G312712
GRMZM2G313009
GRMZM2G316191
GRMZM2G320802
GRMZM2G322413
GRMZM2G322593
GRMZM2G323470
GRMZM2G323844
GRMZM2G327059
GRMZM2G327459
GRMZM2G328060
GRMZM2G329177
GRMZM2G330298
GRMZM2G331833
GRMZM2G332801
GRMZM2G336879
GRMZM2G338333
GRMZM2G338696
GRMZM2G340305
GRMZM2G340598
GRMZM2G341934
GRMZM2G342881
GRMZM2G344634
GRMZM2G346207
GRMZM2G346861
GRMZM2G347743
GRMZM2G348697
GRMZM2G349268
GRMZM2G350626
GRMZM2G351018
GRMZM2G354610
GRMZM2G355523
GRMZM2G355525
GRMZM2G359929
GRMZM2G360455
GRMZM2G362949
GRMZM2G363460
GRMZM2G363535
GRMZM2G370777
GRMZM2G371935
GRMZM2G372870
GRMZM2G377311
GRMZM2G377641
GRMZM2G379428
GRMZM2G379624
GRMZM2G381051
GRMZM2G383154
GRMZM2G384327
GRMZM2G386525
GRMZM2G390400
GRMZM2G392700
GRMZM2G394528
GRMZM2G395354
GRMZM2G403797
GRMZM2G405581
GRMZM2G406101
GRMZM2G407347
GRMZM2G410515
GRMZM2G412470
GRMZM2G412611
GRMZM2G412888
GRMZM2G413113
GRMZM2G413162
GRMZM2G414496
GRMZM2G415498
GRMZM2G416019
GRMZM2G416684
GRMZM2G418206
GRMZM2G418604
GRMZM2G420055
GRMZM2G420432
GRMZM2G420469
GRMZM2G420713
GRMZM2G420910
GRMZM2G422069
GRMZM2G423472
GRMZM2G423956
GRMZM2G434696
GRMZM2G436001
GRMZM2G437575
GRMZM2G439589
GRMZM2G441144
GRMZM2G443881
GRMZM2G444029
GRMZM2G444075
GRMZM2G445057
GRMZM2G445617
GRMZM2G446625
GRMZM2G447745
GRMZM2G450233
GRMZM2G450488
GRMZM2G452300
GRMZM2G455582
GRMZM2G456690
GRMZM2G457003
GRMZM2G457889
GRMZM2G458728
GRMZM2G459811
GRMZM2G459854
GRMZM2G463267
GRMZM2G463730
GRMZM2G464464
GRMZM2G464491
GRMZM2G464575
GRMZM2G464782
GRMZM2G466281
GRMZM2G467338
GRMZM2G472052
GRMZM2G472167
GRMZM2G475017
GRMZM2G476538
GRMZM2G481103
GRMZM2G481111
GRMZM2G484880
GRMZM2G501450
GRMZM2G543629
GRMZM2G546254
GRMZM2G570096
GRMZM2G701207
GRMZM2G702490
GRMZM2G703231
GRMZM2G703858
GRMZM2G704039
GRMZM5G800975
GRMZM5G801076
GRMZM5G802761
GRMZM5G805134
GRMZM5G806358
GRMZM5G810727
GRMZM5G814310
GRMZM5G815009
GRMZM5G816348
GRMZM5G817625
GRMZM5G820727
GRMZM5G821024
GRMZM5G822098
GRMZM5G823318
GRMZM5G824439
GRMZM5G825515
GRMZM5G826194
GRMZM5G828182
GRMZM5G829840
GRMZM5G830874
GRMZM5G831486
GRMZM5G833066
GRMZM5G833140
GRMZM5G834205
GRMZM5G836471
GRMZM5G840013
GRMZM5G840225
GRMZM5G845096
GRMZM5G845736
GRMZM5G848541
GRMZM5G852329
GRMZM5G852454
GRMZM5G854045
GRMZM5G855776
GRMZM5G856142
GRMZM5G857620
GRMZM5G859220
GRMZM5G862467
GRMZM5G863717
GRMZM5G866861
GRMZM5G867798
GRMZM5G872147
GRMZM5G872502
GRMZM5G873291
GRMZM5G874167
GRMZM5G879278
GRMZM5G879527
GRMZM5G882986
GRMZM5G883601
GRMZM5G884242
GRMZM5G885700
GRMZM5G886561
GRMZM5G886952
GRMZM5G887068
GRMZM5G889372
GRMZM5G890025
GRMZM5G890665
GRMZM5G891373
GRMZM5G892973
GRMZM5G893607
GRMZM5G893976
GRMZM5G895175
GRMZM5G895840
GRMZM5G896568
GRMZM5G896731
GRMZM5G897926

## Sheet: heatVScontrol
AC148152.3_FG005
AC148152.3_FG008
AC148167.6_FG001
AC155376.2_FG005
AC183950.2_FG006
AC183973.2_FG004
AC186512.3_FG007
AC188023.3_FG005
AC189750.4_FG004
AC194970.5_FG004
AC197122.3_FG003
AC202432.3_FG007
AC207628.4_FG009
AC207755.3_FG005
AC208897.3_FG004
AC209835.4_FG004
AC210013.4_FG018
AC213463.3_FG002
AC214507.3_FG001
AC216870.3_FG004
AC217050.4_FG004
AC217358.3_FG010
AC233882.1_FG003
AC233979.1_FG009
AC234154.1_FG008
AC234159.1_FG002
AC234522.1_FG007
AC234528.1_FG001
AY542798.1_FG003
GRMZM2G000052
GRMZM2G000288,GRMZM2G000290
GRMZM2G000540
GRMZM2G000980
GRMZM2G001088
GRMZM2G001223
GRMZM2G001241
GRMZM2G002173
GRMZM2G002529
GRMZM2G002879
GRMZM2G002898
GRMZM2G002978
GRMZM2G003022
GRMZM2G003043
GRMZM2G003424
GRMZM2G003433
GRMZM2G004397
GRMZM2G004641
GRMZM2G005146
GRMZM2G005260
GRMZM2G005499
GRMZM2G005939
GRMZM2G006006
GRMZM2G006083
GRMZM2G006130
GRMZM2G006477
GRMZM2G006707
GRMZM2G007372
GRMZM2G008242
GRMZM2G008250
GRMZM2G008647
GRMZM2G008687
GRMZM2G009438
GRMZM2G009575
GRMZM2G009601
GRMZM2G009627
GRMZM2G009940
GRMZM2G010000
GRMZM2G010011
GRMZM2G010034
GRMZM2G010323
GRMZM2G010555
GRMZM2G010649
GRMZM2G011050
GRMZM2G011078
GRMZM2G011314
GRMZM2G011469
GRMZM2G011588
GRMZM2G011912
GRMZM2G012123
GRMZM2G012326
GRMZM2G012761
GRMZM2G012966
GRMZM2G013002
GRMZM2G013391
GRMZM2G013811
GRMZM2G013908
GRMZM2G015219
GRMZM2G015436
GRMZM2G015875
GRMZM2G015881
GRMZM2G015967
GRMZM2G016184
GRMZM2G016296
GRMZM2G016756
GRMZM2G016886
GRMZM2G017016
GRMZM2G017186
GRMZM2G017305
GRMZM2G017386
GRMZM2G017414
GRMZM2G017537
GRMZM2G018619
GRMZM2G018712
GRMZM2G018771
GRMZM2G018800
GRMZM2G018820
GRMZM2G018869
GRMZM2G018885
GRMZM2G019018
GRMZM2G019050
GRMZM2G019246
GRMZM2G019681
GRMZM2G019872
GRMZM2G019991
GRMZM2G020148
GRMZM2G020156
GRMZM2G020272
GRMZM2G020281
GRMZM2G020814
GRMZM2G021313
GRMZM2G021339
GRMZM2G021416
GRMZM2G021483
GRMZM2G021598
GRMZM2G021694
GRMZM2G021834
GRMZM2G021931
GRMZM2G022061
GRMZM2G022538
GRMZM2G022642
GRMZM2G022909
GRMZM2G023438
GRMZM2G023715
GRMZM2G023833
GRMZM2G023884
GRMZM2G023988
GRMZM2G024231
GRMZM2G024264
GRMZM2G024668
GRMZM2G025014
GRMZM2G025154
GRMZM2G025281
GRMZM2G025294
GRMZM2G025488
GRMZM2G026147
GRMZM2G026301
GRMZM2G026391
GRMZM2G026892
GRMZM2G027023
GRMZM2G027183
GRMZM2G027241
GRMZM2G028096
GRMZM2G029039
GRMZM2G029058
GRMZM2G029356
GRMZM2G029863
GRMZM2G029868
GRMZM2G030097
GRMZM2G031529
GRMZM2G031846
GRMZM2G032260
GRMZM2G033592
GRMZM2G033671
GRMZM2G033746
GRMZM2G033787
GRMZM2G034061
GRMZM2G034143
GRMZM2G034536
GRMZM2G034551
GRMZM2G034572
GRMZM2G034882
GRMZM2G035325
GRMZM2G035465
GRMZM2G035477
GRMZM2G035503
GRMZM2G035809
GRMZM2G036007
GRMZM2G036697,GRMZM2G036861
GRMZM2G036927
GRMZM2G037200
GRMZM2G037411
GRMZM2G037644
GRMZM2G038066
GRMZM2G038303
GRMZM2G038532
GRMZM2G038761
GRMZM2G039445
GRMZM2G039536
GRMZM2G039725
GRMZM2G039746
GRMZM2G040441
GRMZM2G040515
GRMZM2G041959
GRMZM2G042398
GRMZM2G042927
GRMZM2G043275
GRMZM2G043602
GRMZM2G043983
GRMZM2G044281
GRMZM2G044359
GRMZM2G044398
GRMZM2G044681
GRMZM2G044697
GRMZM2G044862
GRMZM2G045192
GRMZM2G045275
GRMZM2G045753
GRMZM2G045854
GRMZM2G046498
GRMZM2G046558
GRMZM2G046618
GRMZM2G046924
GRMZM2G047095
GRMZM2G047705
GRMZM2G047860
GRMZM2G047867
GRMZM2G048277
GRMZM2G049021
GRMZM2G049057
GRMZM2G049194
GRMZM2G049340
GRMZM2G049364
GRMZM2G049429
GRMZM2G049641
GRMZM2G050309
GRMZM2G050641
GRMZM2G051103
GRMZM2G051753
GRMZM2G051984
GRMZM2G052129
GRMZM2G052389
GRMZM2G052474
GRMZM2G052935
GRMZM2G052985
GRMZM2G053042
GRMZM2G053140
GRMZM2G053600
GRMZM2G053790
GRMZM2G054109
GRMZM2G054252
GRMZM2G054802
GRMZM2G054811
GRMZM2G055135
GRMZM2G055216
GRMZM2G055273
GRMZM2G055754
GRMZM2G055947
GRMZM2G055999
GRMZM2G056099
GRMZM2G056103
GRMZM2G056145
GRMZM2G056357
GRMZM2G056407
GRMZM2G056612
GRMZM2G057131
GRMZM2G057184
GRMZM2G057247
GRMZM2G057258
GRMZM2G057305
GRMZM2G057475
GRMZM2G057602
GRMZM2G057623
GRMZM2G058158
GRMZM2G058451
GRMZM2G058472
GRMZM2G058496
GRMZM2G058522
GRMZM2G058655
GRMZM2G059073
GRMZM2G059252
GRMZM2G059278
GRMZM2G059314
GRMZM2G059392
GRMZM2G060027
GRMZM2G060045
GRMZM2G060061
GRMZM2G060554
GRMZM2G060726
GRMZM2G060765
GRMZM2G060919
GRMZM2G061620
GRMZM2G061969
GRMZM2G062154
GRMZM2G062541
GRMZM2G062761
GRMZM2G062826
GRMZM2G062885
GRMZM2G063344
GRMZM2G063688
GRMZM2G063792
GRMZM2G063868
GRMZM2G064212
GRMZM2G064466
GRMZM2G064467
GRMZM2G065066
GRMZM2G065076
GRMZM2G065125
GRMZM2G065374
GRMZM2G065566
GRMZM2G065908
GRMZM2G065928
GRMZM2G066059
GRMZM2G066165
GRMZM2G066293
GRMZM2G067067
GRMZM2G067298
GRMZM2G067929
GRMZM2G068192
GRMZM2G068519
GRMZM2G068690
GRMZM2G069147
GRMZM2G069198
GRMZM2G069569
GRMZM2G069916
GRMZM2G070075
GRMZM2G070199
GRMZM2G070323
GRMZM2G070899
GRMZM2G071172
GRMZM2G071249
GRMZM2G071448
GRMZM2G071518
GRMZM2G071582
GRMZM2G071589
GRMZM2G072205
GRMZM2G073079
GRMZM2G073199
GRMZM2G073567
GRMZM2G074015
GRMZM2G074024
GRMZM2G074238
GRMZM2G074262
GRMZM2G074267
GRMZM2G074278
GRMZM2G075255
GRMZM2G075384
GRMZM2G075438
GRMZM2G075690
GRMZM2G075992
GRMZM2G076303
GRMZM2G076526
GRMZM2G076613
GRMZM2G076688
GRMZM2G077125
GRMZM2G077307
GRMZM2G077823
GRMZM2G078052
GRMZM2G078238
GRMZM2G078832
GRMZM2G079013
GRMZM2G079109
GRMZM2G079319
GRMZM2G079452
GRMZM2G079458
GRMZM2G079823
GRMZM2G080044
GRMZM2G080079
GRMZM2G080120
GRMZM2G080156
GRMZM2G080168
GRMZM2G080937
GRMZM2G081077
GRMZM2G081239
GRMZM2G081350
GRMZM2G081504
GRMZM2G081538
GRMZM2G081812
GRMZM2G081888
GRMZM2G081943
GRMZM2G082174
GRMZM2G082191
GRMZM2G082260
GRMZM2G082633
GRMZM2G082855
GRMZM2G083243
GRMZM2G083284
GRMZM2G083444
GRMZM2G083504
GRMZM2G083555
GRMZM2G083677
GRMZM2G083759
GRMZM2G084134
GRMZM2G084369
GRMZM2G084407
GRMZM2G084993
GRMZM2G085000
GRMZM2G085111
GRMZM2G085198
GRMZM2G085249
GRMZM2G085547
GRMZM2G085582
GRMZM2G085827
GRMZM2G085948
GRMZM2G086132
GRMZM2G086138
GRMZM2G086389
GRMZM2G086403
GRMZM2G086577
GRMZM2G086789
GRMZM2G087137
GRMZM2G087719
GRMZM2G087896
GRMZM2G088083
GRMZM2G088356
GRMZM2G089056
GRMZM2G089092
GRMZM2G089259
GRMZM2G089350
GRMZM2G089406
GRMZM2G089461
GRMZM2G089822
GRMZM2G089982
GRMZM2G090010
GRMZM2G090018
GRMZM2G090500
GRMZM2G090573
GRMZM2G090609
GRMZM2G090981
GRMZM2G091258
GRMZM2G091265
GRMZM2G091586
GRMZM2G091683
GRMZM2G091825
GRMZM2G091989
GRMZM2G092018
GRMZM2G092258
GRMZM2G092475
GRMZM2G092648
GRMZM2G092793
GRMZM2G092895
GRMZM2G093171
GRMZM2G093405
GRMZM2G093766
GRMZM2G095020
GRMZM2G095141
GRMZM2G095239
GRMZM2G095492
GRMZM2G095955
GRMZM2G096123
GRMZM2G096491
GRMZM2G096591
GRMZM2G096802
GRMZM2G097277
GRMZM2G097283
GRMZM2G097898
GRMZM2G098583
GRMZM2G099160
GRMZM2G099328
GRMZM2G099463
GRMZM2G099466
GRMZM2G100242
GRMZM2G100583
GRMZM2G100796
GRMZM2G101117
GRMZM2G101613
GRMZM2G101711
GRMZM2G102196
GRMZM2G102475
GRMZM2G102560
GRMZM2G103166
GRMZM2G103182
GRMZM2G103266
GRMZM2G103662
GRMZM2G103684
GRMZM2G103721
GRMZM2G103755
GRMZM2G104262
GRMZM2G105317
GRMZM2G105362
GRMZM2G105438
GRMZM2G105523
GRMZM2G105827
GRMZM2G106216
GRMZM2G106732
GRMZM2G106790
GRMZM2G106917
GRMZM2G107575
GRMZM2G107798
GRMZM2G107872
GRMZM2G108087
GRMZM2G108919
GRMZM2G108976
GRMZM2G109071
GRMZM2G109138
GRMZM2G109152
GRMZM2G109720
GRMZM2G110287
GRMZM2G110309
GRMZM2G110408
GRMZM2G110412
GRMZM2G110584
GRMZM2G110922
GRMZM2G110952
GRMZM2G111472
GRMZM2G111494
GRMZM2G111886
GRMZM2G112596
GRMZM2G113093
GRMZM2G113351
GRMZM2G113364
GRMZM2G113391
GRMZM2G113506
GRMZM2G113532
GRMZM2G114093
GRMZM2G114459
GRMZM2G114613
GRMZM2G114672
GRMZM2G114681
GRMZM2G114882
GRMZM2G115105
GRMZM2G115131
GRMZM2G115424
GRMZM2G115660
GRMZM2G115698
GRMZM2G115755
GRMZM2G115755,GRMZM2G115809
GRMZM2G116196
GRMZM2G116584
GRMZM2G116620
GRMZM2G116675
GRMZM2G116700
GRMZM2G116846
GRMZM2G117369
GRMZM2G117507
GRMZM2G118243
GRMZM2G118265
GRMZM2G118344
GRMZM2G118385
GRMZM2G118462
GRMZM2G118646
GRMZM2G119345
GRMZM2G119426
GRMZM2G119544
GRMZM2G119546
GRMZM2G119703
GRMZM2G119749
GRMZM2G119769
GRMZM2G120202
GRMZM2G121022
GRMZM2G121047
GRMZM2G121117
GRMZM2G121704
GRMZM2G121790
GRMZM2G122618
GRMZM2G122935
GRMZM2G123246
GRMZM2G123459
GRMZM2G123652
GRMZM2G124051
GRMZM2G124249
GRMZM2G125656
GRMZM2G125777
GRMZM2G125823
GRMZM2G125969
GRMZM2G125977
GRMZM2G126120
GRMZM2G126161
GRMZM2G126505
GRMZM2G126646
GRMZM2G126665
GRMZM2G126691
GRMZM2G126745
GRMZM2G126839
GRMZM2G127072
GRMZM2G127147
GRMZM2G127154
GRMZM2G127350
GRMZM2G127393
GRMZM2G127559
GRMZM2G127941
GRMZM2G127949
GRMZM2G128574
GRMZM2G128579
GRMZM2G128995
GRMZM2G129147
GRMZM2G129261
GRMZM2G129428
GRMZM2G129569
GRMZM2G129828
GRMZM2G130046
GRMZM2G130356
GRMZM2G130432
GRMZM2G130454
GRMZM2G130459
GRMZM2G130953
GRMZM2G131104
GRMZM2G131443
GRMZM2G131467
GRMZM2G131785
GRMZM2G131961
GRMZM2G132019
GRMZM2G132464
GRMZM2G132857
GRMZM2G133428
GRMZM2G133631
GRMZM2G133675
GRMZM2G133959
GRMZM2G134308
GRMZM2G134382
GRMZM2G134770
GRMZM2G135949
GRMZM2G135970
GRMZM2G136443
GRMZM2G136700
GRMZM2G137413
GRMZM2G137704
GRMZM2G138342
GRMZM2G138814
GRMZM2G138896
GRMZM2G138964
GRMZM2G139038
GRMZM2G139223
GRMZM2G139419
GRMZM2G139657
GRMZM2G139852
GRMZM2G139880
GRMZM2G140082
GRMZM2G140390
GRMZM2G140500
GRMZM2G140651
GRMZM2G140893
GRMZM2G141600
GRMZM2G141731
GRMZM2G141925
GRMZM2G141940
GRMZM2G141941
GRMZM2G141955
GRMZM2G142039
GRMZM2G142712
GRMZM2G142913
GRMZM2G142932
GRMZM2G143202
GRMZM2G143427
GRMZM2G144155
GRMZM2G144254
GRMZM2G144451
GRMZM2G144635,GRMZM2G445163
GRMZM2G145024
GRMZM2G145965
GRMZM2G146246
GRMZM2G147221
GRMZM2G147377
GRMZM2G147500
GRMZM2G147619
GRMZM2G147811
GRMZM2G148022
GRMZM2G148194
GRMZM2G148536
GRMZM2G148807
GRMZM2G149031
GRMZM2G149040
GRMZM2G149108
GRMZM2G149238
GRMZM2G150212
GRMZM2G150337
GRMZM2G151519
GRMZM2G151923
GRMZM2G151955
GRMZM2G151993
GRMZM2G152025
GRMZM2G152126
GRMZM2G152461
GRMZM2G152739
GRMZM2G152796
GRMZM2G153393
GRMZM2G153409
GRMZM2G153454
GRMZM2G153488
GRMZM2G154029
GRMZM2G154565
GRMZM2G155317
GRMZM2G155370
GRMZM2G155868
GRMZM2G156692
GRMZM2G156765
GRMZM2G156844
GRMZM2G156910
GRMZM2G157177
GRMZM2G157481
GRMZM2G158153
GRMZM2G158179
GRMZM2G158205
GRMZM2G158437
GRMZM2G158629
GRMZM2G158679
GRMZM2G158911
GRMZM2G158976
GRMZM2G159034
GRMZM2G159191
GRMZM2G159291
GRMZM2G159357
GRMZM2G159890
GRMZM2G160556
GRMZM2G161291
GRMZM2G161643
GRMZM2G161668
GRMZM2G161728
GRMZM2G161761
GRMZM2G162086
GRMZM2G162175
GRMZM2G162347
GRMZM2G162598
GRMZM2G162690
GRMZM2G162727
GRMZM2G162800
GRMZM2G162868
GRMZM2G163291
GRMZM2G163560
GRMZM2G163599,GRMZM2G701004
GRMZM2G164085
GRMZM2G164136
GRMZM2G164224
GRMZM2G164709
GRMZM2G165231
GRMZM2G165631
GRMZM2G165692
GRMZM2G165815
GRMZM2G165867
GRMZM2G165945
GRMZM2G166064
GRMZM2G166355
GRMZM2G166780
GRMZM2G167247
GRMZM2G167438
GRMZM2G167886
GRMZM2G168337
GRMZM2G168393
GRMZM2G168888
GRMZM2G169005
GRMZM2G169066
GRMZM2G169080
GRMZM2G169116
GRMZM2G169152
GRMZM2G169220
GRMZM2G169293
GRMZM2G169333
GRMZM2G169539
GRMZM2G169825
GRMZM2G169927
GRMZM2G170088
GRMZM2G170137
GRMZM2G170299
GRMZM2G170842
GRMZM2G170868
GRMZM2G171022
GRMZM2G171400
GRMZM2G171420
GRMZM2G171639
GRMZM2G171718
GRMZM2G171818
GRMZM2G171871
GRMZM2G172210
GRMZM2G172258
GRMZM2G172829
GRMZM2G173085
GRMZM2G173597
GRMZM2G173680
GRMZM2G173777
GRMZM2G173868
GRMZM2G174204
GRMZM2G174236
GRMZM2G174284
GRMZM2G174286
GRMZM2G174335
GRMZM2G174396
GRMZM2G175000
GRMZM2G175177
GRMZM2G175265
GRMZM2G175419
GRMZM2G175782
GRMZM2G175816
GRMZM2G175860
GRMZM2G176495
GRMZM2G176968
GRMZM2G177693
GRMZM2G177885
GRMZM2G178169
GRMZM2G178522
GRMZM2G178533
GRMZM2G178616
GRMZM2G179308
GRMZM2G179429
GRMZM2G180065
GRMZM2G180558
GRMZM2G180898
GRMZM2G181259
GRMZM2G181453
GRMZM2G181522
GRMZM2G302160
GRMZM2G303915
GRMZM2G304638
GRMZM2G305060
GRMZM2G307561
GRMZM2G311665
GRMZM2G313009
GRMZM2G316191
GRMZM2G322413
GRMZM2G322506
GRMZM2G323838
GRMZM2G323844
GRMZM2G324863
GRMZM2G327459
GRMZM2G328060
GRMZM2G332562
GRMZM2G335377
GRMZM2G336065
GRMZM2G338333
GRMZM2G339952
GRMZM2G340130
GRMZM2G342243
GRMZM2G343442
GRMZM2G344634
GRMZM2G346861
GRMZM2G347361
GRMZM2G347623
GRMZM2G347743
GRMZM2G348866
GRMZM2G350802
GRMZM2G352159
GRMZM2G353548
GRMZM2G354610
GRMZM2G354909
GRMZM2G355523
GRMZM2G355525
GRMZM2G355636
GRMZM2G357972
GRMZM2G361064
GRMZM2G362949
GRMZM2G363535
GRMZM2G364178
GRMZM2G364988
GRMZM2G365761
GRMZM2G367206
GRMZM2G367985
GRMZM2G370745
GRMZM2G371008
GRMZM2G372475
GRMZM2G373435
GRMZM2G375002
GRMZM2G376595
GRMZM2G377641
GRMZM2G380195
GRMZM2G381059
GRMZM2G381453
GRMZM2G383154
GRMZM2G385182
GRMZM2G390400
GRMZM2G394528
GRMZM2G396483
GRMZM2G399952
GRMZM2G400043
GRMZM2G400092
GRMZM2G402088
GRMZM2G406101
GRMZM2G410357
GRMZM2G411159
GRMZM2G411569
GRMZM2G413652
GRMZM2G414496
GRMZM2G414805
GRMZM2G415433
GRMZM2G415498
GRMZM2G415791
GRMZM2G416019
GRMZM2G416684
GRMZM2G416701
GRMZM2G418916
GRMZM2G419305
GRMZM2G420469
GRMZM2G420713
GRMZM2G420910
GRMZM2G423456
GRMZM2G427337
GRMZM2G429128
GRMZM2G430680
GRMZM2G431243
GRMZM2G432480
GRMZM2G434252
GRMZM2G434696
GRMZM2G435771
GRMZM2G437575
GRMZM2G437859
GRMZM2G438386
GRMZM2G439589
GRMZM2G440313
GRMZM2G443495
GRMZM2G443985
GRMZM2G446625
GRMZM2G447745
GRMZM2G448927
GRMZM2G449123
GRMZM2G450233
GRMZM2G450488
GRMZM2G451965
GRMZM2G457889
GRMZM2G458728
GRMZM2G459854
GRMZM2G462062
GRMZM2G463730
GRMZM2G464464
GRMZM2G464754
GRMZM2G464782
GRMZM2G465833
GRMZM2G467907
GRMZM2G468693
GRMZM2G469747
GRMZM2G470075
GRMZM2G472167
GRMZM2G474531
GRMZM2G476538
GRMZM2G477340
GRMZM2G477694
GRMZM2G481103
GRMZM2G501450
GRMZM2G533147
GRMZM2G533233
GRMZM2G533370
GRMZM2G542227
GRMZM2G543629
GRMZM2G550865
GRMZM2G701201
GRMZM2G703415
GRMZM2G704039
GRMZM5G801076
GRMZM5G807767
GRMZM5G809195
GRMZM5G810275
GRMZM5G811373
GRMZM5G812548
GRMZM5G813007
GRMZM5G813055
GRMZM5G814310
GRMZM5G817173
GRMZM5G818977
GRMZM5G823318
GRMZM5G823750
GRMZM5G824938
GRMZM5G825515
GRMZM5G828278
GRMZM5G829304
GRMZM5G829840
GRMZM5G830269
GRMZM5G830874
GRMZM5G830983
GRMZM5G831835
GRMZM5G833066
GRMZM5G840013
GRMZM5G840225
GRMZM5G848541
GRMZM5G849959
GRMZM5G851405
GRMZM5G854045
GRMZM5G856142
GRMZM5G856306
GRMZM5G857620
GRMZM5G857930
GRMZM5G857992
GRMZM5G858249
GRMZM5G858880
GRMZM5G860214
GRMZM5G863717
GRMZM5G867798
GRMZM5G868354
GRMZM5G868683
GRMZM5G869993
GRMZM5G870176
GRMZM5G872147
GRMZM5G872502
GRMZM5G873015
GRMZM5G873295
GRMZM5G873635
GRMZM5G879178
GRMZM5G879527
GRMZM5G881908
GRMZM5G884242
GRMZM5G884432
GRMZM5G887068
GRMZM5G891266
GRMZM5G892973
GRMZM5G893764
GRMZM5G896496
GRMZM5G896731
GRMZM5G897022
GRMZM5G897988
GRMZM5G898290

## Sheet: ovary_droughtVScontrol
AC148152.3_FG005
AC190999.2_FG004
AC209206.3_FG011
AC209460.3_FG002
AC210013.4_FG013
AC216870.3_FG004
AC233967.1_FG001
AC235544.1_FG004
GRMZM2G001288
GRMZM2G001444
GRMZM2G002100
GRMZM2G002879
GRMZM2G003509
GRMZM2G003565
GRMZM2G004957
GRMZM2G005815
GRMZM2G006480
GRMZM2G006707
GRMZM2G008859
GRMZM2G010302
GRMZM2G010669
GRMZM2G010868
GRMZM2G011213
GRMZM2G014499
GRMZM2G015361
GRMZM2G015804
GRMZM2G019361
GRMZM2G020766
GRMZM2G021483
GRMZM2G022041
GRMZM2G022308
GRMZM2G022763
GRMZM2G024180
GRMZM2G025366
GRMZM2G026218
GRMZM2G026223
GRMZM2G027075
GRMZM2G028928
GRMZM2G029039
GRMZM2G029370
GRMZM2G030013
GRMZM2G030809
GRMZM2G035741
GRMZM2G037411
GRMZM2G038449
GRMZM2G038893
GRMZM2G039106
GRMZM2G039592
GRMZM2G039725
GRMZM2G041959
GRMZM2G044343
GRMZM2G044388
GRMZM2G045236,GRMZM5G891783
GRMZM2G046244
GRMZM2G046511
GRMZM2G047588
GRMZM2G047607
GRMZM2G049429
GRMZM2G049525
GRMZM2G051330
GRMZM2G051420
GRMZM2G051793
GRMZM2G053004
GRMZM2G055251
GRMZM2G055507
GRMZM2G055917
GRMZM2G056756
GRMZM2G057031
GRMZM2G057247
GRMZM2G057424
GRMZM2G058342
GRMZM2G058366
GRMZM2G058948
GRMZM2G060061
GRMZM2G061465
GRMZM2G061492
GRMZM2G062268
GRMZM2G062289
GRMZM2G063875
GRMZM2G064767
GRMZM2G065125
GRMZM2G065394
GRMZM2G066902
GRMZM2G067460
GRMZM2G068192
GRMZM2G070847
GRMZM2G072210
GRMZM2G074099
GRMZM2G074373
GRMZM2G075408
GRMZM2G077125
GRMZM2G077942
GRMZM2G077981
GRMZM2G078541
GRMZM2G078569
GRMZM2G078826
GRMZM2G079112
GRMZM2G079428
GRMZM2G079904
GRMZM2G080120
GRMZM2G082198
GRMZM2G084806
GRMZM2G085438
GRMZM2G085469,GRMZM2G085513
GRMZM2G085587
GRMZM2G087103
GRMZM2G088014
GRMZM2G088261
GRMZM2G090262
GRMZM2G091449
GRMZM2G091989
GRMZM2G092018
GRMZM2G092123
GRMZM2G092493
GRMZM2G092817
GRMZM2G093942
GRMZM2G094800
GRMZM2G095397
GRMZM2G096759
GRMZM2G098697,GRMZM2G397033
GRMZM2G099425
GRMZM2G101596
GRMZM2G101689
GRMZM2G103628
GRMZM2G104017
GRMZM2G104166
GRMZM2G105025
GRMZM2G105523
GRMZM2G106647
GRMZM2G106653
GRMZM2G108775
GRMZM2G108919
GRMZM2G109138
GRMZM2G110993
GRMZM2G111782
GRMZM2G112366
GRMZM2G113990
GRMZM2G117531
GRMZM2G117614
GRMZM2G117854
GRMZM2G118022
GRMZM2G118714
GRMZM2G119186
GRMZM2G119316
GRMZM2G119494
GRMZM2G119791
GRMZM2G120178
GRMZM2G121024
GRMZM2G122038
GRMZM2G123482
GRMZM2G123652
GRMZM2G123896
GRMZM2G123901
GRMZM2G125728
GRMZM2G129298
GRMZM2G131727
GRMZM2G132222
GRMZM2G133764
GRMZM2G134430
GRMZM2G137715
GRMZM2G138161
GRMZM2G138245
GRMZM2G138342
GRMZM2G138814
GRMZM2G140500
GRMZM2G141209
GRMZM2G141873
GRMZM2G142437
GRMZM2G146490
GRMZM2G147123
GRMZM2G147266
GRMZM2G147268
GRMZM2G147869
GRMZM2G148810
GRMZM2G148896
GRMZM2G149747
GRMZM2G150928
GRMZM2G151285
GRMZM2G152981
GRMZM2G153332
GRMZM2G153602
GRMZM2G153823
GRMZM2G155375
GRMZM2G157685
GRMZM2G158429
GRMZM2G159357
GRMZM2G159431
GRMZM2G159577
GRMZM2G161693
GRMZM2G162175
GRMZM2G162353
GRMZM2G163291
GRMZM2G163914
GRMZM2G164085
GRMZM2G166230
GRMZM2G167280
GRMZM2G168222
GRMZM2G169220
GRMZM2G170812
GRMZM2G171097
GRMZM2G171420
GRMZM2G174236
GRMZM2G174549
GRMZM2G177549
GRMZM2G180328
GRMZM2G181028
GRMZM2G302195
GRMZM2G305264
GRMZM2G309624
GRMZM2G311182
GRMZM2G312970
GRMZM2G316191
GRMZM2G316758
GRMZM2G318633
GRMZM2G320013
GRMZM2G320135
GRMZM2G325749
GRMZM2G329454,GRMZM2G329532
GRMZM2G346263
GRMZM2G347767
GRMZM2G358467
GRMZM2G363535
GRMZM2G367026
GRMZM2G369047
GRMZM2G379005
GRMZM2G379021
GRMZM2G381076
GRMZM2G394212
GRMZM2G394321
GRMZM2G395121
GRMZM2G395354
GRMZM2G401934
GRMZM2G402307
GRMZM2G405178
GRMZM2G409093
GRMZM2G413652
GRMZM2G415491
GRMZM2G415498
GRMZM2G416836
GRMZM2G423472
GRMZM2G430600
GRMZM2G431243
GRMZM2G431703
GRMZM2G443991
GRMZM2G447617
GRMZM2G447691
GRMZM2G452630
GRMZM2G457178
GRMZM2G457211
GRMZM2G459291
GRMZM2G468693
GRMZM2G469697
GRMZM2G471904
GRMZM2G474537
GRMZM2G481069
GRMZM2G497531
GRMZM2G529859
GRMZM2G701297
GRMZM5G807767
GRMZM5G813111
GRMZM5G814945
GRMZM5G824336
GRMZM5G824831
GRMZM5G825515
GRMZM5G834205
GRMZM5G840013
GRMZM5G845021
GRMZM5G849530
GRMZM5G855776
GRMZM5G856306
GRMZM5G856738
GRMZM5G859195
GRMZM5G870080
GRMZM5G873015
GRMZM5G873291
GRMZM5G882821
GRMZM5G889974
GRMZM5G890163
GRMZM5G893913
GRMZM5G896568
GRMZM5G898471

## Sheet: leaf_droughtVScontrol
AC148167.6_FG001
AC149475.2_FG005
AC196795.4_FG009
AC205703.4_FG002
AC210013.4_FG010
GRMZM2G000719
GRMZM2G000816
GRMZM2G003775,GRMZM2G089767
GRMZM2G003869
GRMZM2G003979
GRMZM2G005452
GRMZM2G005939
GRMZM2G006661
GRMZM2G009719
GRMZM2G009940
GRMZM2G011932
GRMZM2G012220
GRMZM2G012611
GRMZM2G013391
GRMZM2G013908
GRMZM2G014902
GRMZM2G014955
GRMZM2G015136
GRMZM2G015788,GRMZM2G314924
GRMZM2G017815
GRMZM2G018885
GRMZM2G019084
GRMZM2G019744
GRMZM2G019907
GRMZM2G020772
GRMZM2G023049
GRMZM2G025014
GRMZM2G026490
GRMZM2G030216
GRMZM2G034608
GRMZM2G034868
GRMZM2G035563
GRMZM2G036050
GRMZM2G038162
GRMZM2G039671
GRMZM2G040309
GRMZM2G041312
GRMZM2G041989
GRMZM2G043030
GRMZM2G043183
GRMZM2G045275
GRMZM2G047187
GRMZM2G047564
GRMZM2G047919
GRMZM2G049759
GRMZM2G049913
GRMZM2G050714
GRMZM2G052671
GRMZM2G055135
GRMZM2G055507
GRMZM2G057820
GRMZM2G058948
GRMZM2G059278
GRMZM2G061578
GRMZM2G061791
GRMZM2G062342
GRMZM2G065176
GRMZM2G066876
GRMZM2G070312
GRMZM2G071589
GRMZM2G071659
GRMZM2G072210
GRMZM2G073429
GRMZM2G073578
GRMZM2G075680
GRMZM2G076279
GRMZM2G077079
GRMZM2G077406
GRMZM2G077942
GRMZM2G077981
GRMZM2G078272
GRMZM2G079013
GRMZM2G079658
GRMZM2G080320
GRMZM2G081037
GRMZM2G081350
GRMZM2G082180
GRMZM2G082199
GRMZM2G086489
GRMZM2G087144
GRMZM2G087651
GRMZM2G088995
GRMZM2G089484
GRMZM2G091276
GRMZM2G091397
GRMZM2G093776
GRMZM2G094255
GRMZM2G095104
GRMZM2G095287
GRMZM2G096647
GRMZM2G097283
GRMZM2G099005
GRMZM2G100579
GRMZM2G100716
GRMZM2G103266
GRMZM2G104843
GRMZM2G106653
GRMZM2G106903
GRMZM2G107591
GRMZM2G107956
GRMZM2G109221
GRMZM2G109286
GRMZM2G110572
GRMZM2G111544
GRMZM2G111603
GRMZM2G111782
GRMZM2G113129
GRMZM2G113476
GRMZM2G115755,GRMZM2G115809
GRMZM2G115772
GRMZM2G116670
GRMZM2G116785
GRMZM2G118022
GRMZM2G119791
GRMZM2G121123
GRMZM2G122038
GRMZM2G122631
GRMZM2G123732
GRMZM2G125728
GRMZM2G126120
GRMZM2G126691
GRMZM2G127350
GRMZM2G128579
GRMZM2G129311
GRMZM2G129569
GRMZM2G131611
GRMZM2G133684
GRMZM2G136857
GRMZM2G138494
GRMZM2G140293
GRMZM2G141081
GRMZM2G143187
GRMZM2G146750
GRMZM2G148594
GRMZM2G148922
GRMZM2G149617
GRMZM2G150212
GRMZM2G150424
GRMZM2G151254
GRMZM2G151905
GRMZM2G152025
GRMZM2G158972
GRMZM2G163798
GRMZM2G163861
GRMZM2G165945
GRMZM2G166064
GRMZM2G167686
GRMZM2G167694
GRMZM2G169005
GRMZM2G169116
GRMZM2G169617
GRMZM2G169859
GRMZM2G174396
GRMZM2G174554
GRMZM2G175504
GRMZM2G177458
GRMZM2G178522
GRMZM2G305321
GRMZM2G322413
GRMZM2G323470
GRMZM2G333623
GRMZM2G339952
GRMZM2G343048
GRMZM2G345238
GRMZM2G347836
GRMZM2G361064
GRMZM2G365791
GRMZM2G372870
GRMZM2G377250
GRMZM2G377539
GRMZM2G382273
GRMZM2G385182
GRMZM2G416817
GRMZM2G420910
GRMZM2G424582
GRMZM2G424873
GRMZM2G443939
GRMZM2G447617
GRMZM2G454081
GRMZM2G459645
GRMZM2G463891
GRMZM2G467717
GRMZM2G476538
GRMZM2G485313
GRMZM2G576752
GRMZM2G703415
GRMZM5G806947
GRMZM5G819919
GRMZM5G823750
GRMZM5G827171
GRMZM5G830403
GRMZM5G832378
GRMZM5G854045
GRMZM5G856142
GRMZM5G857620
GRMZM5G858454
GRMZM5G859195
GRMZM5G882821
GRMZM5G891969

## Sheet: seedling_coldVScontrol
AC148167.6_FG001
AC149475.2_FG005
AC186604.4_FG003
AC190609.3_FG004
AC192451.3_FG001
AC194970.5_FG005
AC206259.3_FG003
AC207347.3_FG005
AC207628.4_FG009
AC208897.3_FG004
AC210595.3_FG004
AC213463.3_FG002
AC214507.3_FG001
AC216870.3_FG004
AC217050.4_FG004
AC217358.3_FG010
AC231745.1_FG004
AC233979.1_FG009
AF466202.2_FG008
GRMZM2G000171
GRMZM2G000288,GRMZM2G000290
GRMZM2G000361
GRMZM2G000937
GRMZM2G001088
GRMZM2G001223
GRMZM2G001509
GRMZM2G001663
GRMZM2G002642
GRMZM2G002978
GRMZM2G003022
GRMZM2G003043
GRMZM2G003057
GRMZM2G003252
GRMZM2G003433
GRMZM2G003656
GRMZM2G004131
GRMZM2G004397
GRMZM2G004641
GRMZM2G004741
GRMZM2G005146
GRMZM2G005562
GRMZM2G006128
GRMZM2G006130
GRMZM2G006704
GRMZM2G006707
GRMZM2G006745
GRMZM2G006806
GRMZM2G006965
GRMZM2G007060
GRMZM2G007300
GRMZM2G007907
GRMZM2G008242
GRMZM2G008290
GRMZM2G008647
GRMZM2G008687
GRMZM2G009021
GRMZM2G009163
GRMZM2G009478
GRMZM2G009479
GRMZM2G010000
GRMZM2G010034
GRMZM2G010044
GRMZM2G010196
GRMZM2G010238
GRMZM2G010342
GRMZM2G010490
GRMZM2G010555
GRMZM2G010797
GRMZM2G010937
GRMZM2G011078
GRMZM2G011314
GRMZM2G011473
GRMZM2G011588
GRMZM2G011912
GRMZM2G012126
GRMZM2G012324
GRMZM2G012326
GRMZM2G012966
GRMZM2G012992
GRMZM2G013196
GRMZM2G013391
GRMZM2G013801
GRMZM2G013892
GRMZM2G013908
GRMZM2G014114
GRMZM2G014170
GRMZM2G014341
GRMZM2G014653
GRMZM2G015881
GRMZM2G015889
GRMZM2G015892
GRMZM2G015925
GRMZM2G016296
GRMZM2G016447
GRMZM2G016886
GRMZM2G017016
GRMZM2G017186
GRMZM2G017305
GRMZM2G017414
GRMZM2G017537
GRMZM2G017933
GRMZM2G018417
GRMZM2G018619
GRMZM2G018712
GRMZM2G018771
GRMZM2G018901
GRMZM2G019018
GRMZM2G019246
GRMZM2G019363
GRMZM2G019562
GRMZM2G019901
GRMZM2G020034
GRMZM2G020272
GRMZM2G020814
GRMZM2G021483
GRMZM2G021589
GRMZM2G021598
GRMZM2G021694
GRMZM2G021784
GRMZM2G021834
GRMZM2G022014
GRMZM2G022308
GRMZM2G022538
GRMZM2G022625
GRMZM2G022909
GRMZM2G023347
GRMZM2G023988
GRMZM2G024145
GRMZM2G024653
GRMZM2G024976
GRMZM2G025014
GRMZM2G025072
GRMZM2G025154
GRMZM2G025366
GRMZM2G025488
GRMZM2G025977
GRMZM2G026147
GRMZM2G026892
GRMZM2G026962
GRMZM2G027049
GRMZM2G027105
GRMZM2G027183
GRMZM2G027193
GRMZM2G027209
GRMZM2G027451
GRMZM2G027546
GRMZM2G027860
GRMZM2G027983
GRMZM2G028091
GRMZM2G028096
GRMZM2G028108
GRMZM2G028353
GRMZM2G028521
GRMZM2G029029
GRMZM2G029194
GRMZM2G029356
GRMZM2G029370
GRMZM2G029731
GRMZM2G029863
GRMZM2G029868
GRMZM2G030009
GRMZM2G030235
GRMZM2G031360
GRMZM2G031846
GRMZM2G031986
GRMZM2G032496
GRMZM2G033198
GRMZM2G033634
GRMZM2G033746
GRMZM2G034174
GRMZM2G034430
GRMZM2G034551
GRMZM2G035134
GRMZM2G035248
GRMZM2G035325
GRMZM2G035465
GRMZM2G035785
GRMZM2G035937
GRMZM2G036050
GRMZM2G036113
GRMZM2G036169
GRMZM2G036543
GRMZM2G036685
GRMZM2G036829
GRMZM2G036918
GRMZM2G036927
GRMZM2G036991
GRMZM2G038066
GRMZM2G038162
GRMZM2G038195
GRMZM2G038301
GRMZM2G038512
GRMZM2G038532
GRMZM2G038667
GRMZM2G038761
GRMZM2G038982
GRMZM2G039445
GRMZM2G040158
GRMZM2G040207
GRMZM2G040441
GRMZM2G040515
GRMZM2G040762
GRMZM2G041328
GRMZM2G041774
GRMZM2G041980
GRMZM2G042195
GRMZM2G042380
GRMZM2G042552
GRMZM2G042639
GRMZM2G042758
GRMZM2G042895
GRMZM2G042927
GRMZM2G043030
GRMZM2G043075
GRMZM2G043783
GRMZM2G044306
GRMZM2G044343
GRMZM2G044348
GRMZM2G044388
GRMZM2G044398
GRMZM2G044498
GRMZM2G044569
GRMZM2G044629
GRMZM2G044862
GRMZM2G045192
GRMZM2G045241
GRMZM2G045246
GRMZM2G045275
GRMZM2G045286
GRMZM2G045688
GRMZM2G045944
GRMZM2G046021
GRMZM2G046098
GRMZM2G046558
GRMZM2G046900
GRMZM2G047071
GRMZM2G047095
GRMZM2G047161
GRMZM2G047219
GRMZM2G047705
GRMZM2G047867
GRMZM2G047995
GRMZM2G048435
GRMZM2G048482
GRMZM2G048733
GRMZM2G048912
GRMZM2G049057
GRMZM2G049364
GRMZM2G049429
GRMZM2G050089
GRMZM2G050693
GRMZM2G050939
GRMZM2G051103
GRMZM2G051753
GRMZM2G051984
GRMZM2G052034
GRMZM2G052586
GRMZM2G052654
GRMZM2G052670
GRMZM2G052985
GRMZM2G053140
GRMZM2G053210
GRMZM2G053531
GRMZM2G053600
GRMZM2G053676
GRMZM2G053860
GRMZM2G053934
GRMZM2G054109
GRMZM2G054123
GRMZM2G054221
GRMZM2G054252
GRMZM2G054277
GRMZM2G054364
GRMZM2G054802
GRMZM2G055141
GRMZM2G055273
GRMZM2G055754
GRMZM2G055857
GRMZM2G055947
GRMZM2G056099
GRMZM2G056247
GRMZM2G056407
GRMZM2G056419
GRMZM2G056612
GRMZM2G057131
GRMZM2G057159
GRMZM2G057258
GRMZM2G057475
GRMZM2G057623
GRMZM2G057935
GRMZM2G058130
GRMZM2G058450
GRMZM2G058451
GRMZM2G058472
GRMZM2G058522
GRMZM2G058612
GRMZM2G058745
GRMZM2G059129
GRMZM2G059392
GRMZM2G059428
GRMZM2G059449
GRMZM2G059453
GRMZM2G059753
GRMZM2G060061
GRMZM2G060082
GRMZM2G060185
GRMZM2G060213
GRMZM2G060257
GRMZM2G060467
GRMZM2G060564
GRMZM2G060742
GRMZM2G060765
GRMZM2G061101
GRMZM2G061447
GRMZM2G061702
GRMZM2G061783
GRMZM2G062154
GRMZM2G062541
GRMZM2G062761
GRMZM2G063344
GRMZM2G063792
GRMZM2G063875
GRMZM2G064118
GRMZM2G064197
GRMZM2G064212
GRMZM2G064390
GRMZM2G064426
GRMZM2G064466
GRMZM2G064767
GRMZM2G065066
GRMZM2G065225
GRMZM2G065655
GRMZM2G065908
GRMZM2G066165
GRMZM2G066293
GRMZM2G066612
GRMZM2G067520
GRMZM2G068192
GRMZM2G068217
GRMZM2G068519
GRMZM2G069198
GRMZM2G069631
GRMZM2G069886
GRMZM2G070075
GRMZM2G070111
GRMZM2G070199
GRMZM2G070284
GRMZM2G070323
GRMZM2G070899
GRMZM2G071034
GRMZM2G071076
GRMZM2G071249
GRMZM2G071638
GRMZM2G072205
GRMZM2G072264
GRMZM2G072894
GRMZM2G073429
GRMZM2G073567
GRMZM2G073571
GRMZM2G074262
GRMZM2G074267
GRMZM2G074278
GRMZM2G074572
GRMZM2G074611
GRMZM2G074634
GRMZM2G074965
GRMZM2G075255
GRMZM2G075384
GRMZM2G075431
GRMZM2G075551
GRMZM2G075619
GRMZM2G075683
GRMZM2G075956
GRMZM2G076613
GRMZM2G077181
GRMZM2G077307
GRMZM2G077486
GRMZM2G077811
GRMZM2G077844
GRMZM2G078052
GRMZM2G078569
GRMZM2G078832
GRMZM2G079109
GRMZM2G079343
GRMZM2G079428
GRMZM2G079452
GRMZM2G079458
GRMZM2G079823
GRMZM2G079832
GRMZM2G080044
GRMZM2G080079
GRMZM2G080168
GRMZM2G080466
GRMZM2G080930
GRMZM2G080937
GRMZM2G081155
GRMZM2G081221
GRMZM2G081239
GRMZM2G081350
GRMZM2G081538
GRMZM2G081888
GRMZM2G082214
GRMZM2G082260
GRMZM2G082312
GRMZM2G082432
GRMZM2G082448
GRMZM2G082520
GRMZM2G082613
GRMZM2G082725
GRMZM2G083427
GRMZM2G083555
GRMZM2G083677
GRMZM2G083950
GRMZM2G084486
GRMZM2G084806
GRMZM2G084812
GRMZM2G084993
GRMZM2G085111
GRMZM2G085189
GRMZM2G085246
GRMZM2G085254
GRMZM2G085469,GRMZM2G085513
GRMZM2G085568
GRMZM2G085582
GRMZM2G086003
GRMZM2G086267
GRMZM2G086389
GRMZM2G086403
GRMZM2G086887
GRMZM2G087032
GRMZM2G087137
GRMZM2G087850
GRMZM2G088140
GRMZM2G088356
GRMZM2G088361
GRMZM2G088375
GRMZM2G088482
GRMZM2G088828
GRMZM2G088919
GRMZM2G089056
GRMZM2G089259
GRMZM2G089406
GRMZM2G089498
GRMZM2G089736
GRMZM2G089822
GRMZM2G089893
GRMZM2G090086
GRMZM2G090500
GRMZM2G090609
GRMZM2G090981
GRMZM2G091258
GRMZM2G091433
GRMZM2G091503
GRMZM2G091683
GRMZM2G091825
GRMZM2G092018
GRMZM2G092152
GRMZM2G092182
GRMZM2G092895
GRMZM2G092991
GRMZM2G093405
GRMZM2G093880
GRMZM2G093950
GRMZM2G094050
GRMZM2G094083
GRMZM2G095020
GRMZM2G095141
GRMZM2G095239
GRMZM2G095492
GRMZM2G095955
GRMZM2G095968
GRMZM2G096123
GRMZM2G096491
GRMZM2G097959
GRMZM2G098420
GRMZM2G098583
GRMZM2G099052
GRMZM2G099086
GRMZM2G099187
GRMZM2G099328
GRMZM2G099463
GRMZM2G099754
GRMZM2G099944
GRMZM2G100583
GRMZM2G100796
GRMZM2G100801
GRMZM2G101438
GRMZM2G101613
GRMZM2G101635
GRMZM2G102346
GRMZM2G102347
GRMZM2G102497
GRMZM2G102502
GRMZM2G102714
GRMZM2G103287
GRMZM2G103345
GRMZM2G103430
GRMZM2G103662
GRMZM2G103684
GRMZM2G103721
GRMZM2G103939
GRMZM2G105004
GRMZM2G105362
GRMZM2G105863
GRMZM2G106216
GRMZM2G106218
GRMZM2G106235
GRMZM2G106653
GRMZM2G106917
GRMZM2G107400
GRMZM2G107463
GRMZM2G107491
GRMZM2G107575
GRMZM2G107872
GRMZM2G107997
GRMZM2G108087
GRMZM2G108493
GRMZM2G108874
GRMZM2G109009
GRMZM2G109138
GRMZM2G109152
GRMZM2G109595
GRMZM2G109785
GRMZM2G109977
GRMZM2G110374
GRMZM2G110922
GRMZM2G111143
GRMZM2G111224
GRMZM2G111472
GRMZM2G111494
GRMZM2G111614
GRMZM2G112830
GRMZM2G112895
GRMZM2G113093
GRMZM2G113267
GRMZM2G113351
GRMZM2G113391
GRMZM2G113415,GRMZM2G414007
GRMZM2G113453
GRMZM2G113506
GRMZM2G113532
GRMZM2G114681
GRMZM2G115131
GRMZM2G115424
GRMZM2G115481
GRMZM2G115660
GRMZM2G115755
GRMZM2G115755,GRMZM2G115809
GRMZM2G116517
GRMZM2G116620
GRMZM2G116700
GRMZM2G116803
GRMZM2G117189
GRMZM2G117369
GRMZM2G117507
GRMZM2G117531
GRMZM2G118241
GRMZM2G118344
GRMZM2G118452
GRMZM2G118693
GRMZM2G118959
GRMZM2G119079
GRMZM2G119345
GRMZM2G119465
GRMZM2G119546
GRMZM2G119627
GRMZM2G119749
GRMZM2G119769
GRMZM2G119802
GRMZM2G120262
GRMZM2G120563
GRMZM2G120674
GRMZM2G121022
GRMZM2G121047
GRMZM2G121200
GRMZM2G121303
GRMZM2G121458
GRMZM2G121704
GRMZM2G121790
GRMZM2G121996
GRMZM2G122148
GRMZM2G123537
GRMZM2G123667
GRMZM2G123896
GRMZM2G123977
GRMZM2G123987
GRMZM2G123996
GRMZM2G124096
GRMZM2G124434
GRMZM2G124466
GRMZM2G124509
GRMZM2G125728
GRMZM2G125777
GRMZM2G126170
GRMZM2G126261
GRMZM2G126453
GRMZM2G126665
GRMZM2G126745
GRMZM2G127072
GRMZM2G127147
GRMZM2G127168
GRMZM2G127412
GRMZM2G127559
GRMZM2G127581
GRMZM2G127591
GRMZM2G127609
GRMZM2G127941
GRMZM2G127949
GRMZM2G128131
GRMZM2G128518
GRMZM2G128914
GRMZM2G128995
GRMZM2G129169
GRMZM2G129428
GRMZM2G129569
GRMZM2G129817
GRMZM2G129828
GRMZM2G130162
GRMZM2G130953
GRMZM2G131654
GRMZM2G131667
GRMZM2G131785
GRMZM2G131998
GRMZM2G132019
GRMZM2G132303
GRMZM2G132461
GRMZM2G132712
GRMZM2G132857
GRMZM2G133631
GRMZM2G133764
GRMZM2G134044
GRMZM2G134104
GRMZM2G134234
GRMZM2G134308
GRMZM2G134313
GRMZM2G134340
GRMZM2G134398
GRMZM2G134628
GRMZM2G135027
GRMZM2G135949
GRMZM2G135970
GRMZM2G136443
GRMZM2G137151
GRMZM2G137413
GRMZM2G137704
GRMZM2G137891
GRMZM2G138342
GRMZM2G138494
GRMZM2G138814
GRMZM2G139038
GRMZM2G139505
GRMZM2G139621
GRMZM2G139643
GRMZM2G139760
GRMZM2G139852
GRMZM2G139880
GRMZM2G139931
GRMZM2G140016
GRMZM2G140070
GRMZM2G140082
GRMZM2G140390
GRMZM2G141535
GRMZM2G141600
GRMZM2G141735
GRMZM2G141941
GRMZM2G141955
GRMZM2G142345
GRMZM2G142437
GRMZM2G142712
GRMZM2G142913
GRMZM2G142932
GRMZM2G143202
GRMZM2G143402
GRMZM2G143427
GRMZM2G143494
GRMZM2G143613
GRMZM2G143646
GRMZM2G144635,GRMZM2G445163
GRMZM2G144841
GRMZM2G145008
GRMZM2G145024
GRMZM2G145236
GRMZM2G145718
GRMZM2G146000
GRMZM2G146240
GRMZM2G146267
GRMZM2G146386
GRMZM2G146786
GRMZM2G147221
GRMZM2G147377
GRMZM2G147500
GRMZM2G147619
GRMZM2G147775
GRMZM2G148194
GRMZM2G148536
GRMZM2G148547
GRMZM2G149238
GRMZM2G149617
GRMZM2G149698
GRMZM2G150212
GRMZM2G150337
GRMZM2G150360
GRMZM2G150450
GRMZM2G150683
GRMZM2G150813
GRMZM2G151299
GRMZM2G151407
GRMZM2G151519
GRMZM2G151614
GRMZM2G151734
GRMZM2G151993
GRMZM2G152025
GRMZM2G152111
GRMZM2G152126
GRMZM2G152370
GRMZM2G152461
GRMZM2G152485
GRMZM2G152616
GRMZM2G152739
GRMZM2G152955
GRMZM2G152963
GRMZM2G153386
GRMZM2G153409
GRMZM2G153454
GRMZM2G154093
GRMZM2G154366
GRMZM2G155317
GRMZM2G155348
GRMZM2G155868
GRMZM2G156069
GRMZM2G156543
GRMZM2G156765
GRMZM2G156803
GRMZM2G156816
GRMZM2G156818
GRMZM2G156827
GRMZM2G156910
GRMZM2G157147
GRMZM2G157177
GRMZM2G157481
GRMZM2G158179
GRMZM2G158437
GRMZM2G158629
GRMZM2G158742
GRMZM2G158976
GRMZM2G159119
GRMZM2G159191
GRMZM2G159498
GRMZM2G159890
GRMZM2G160458
GRMZM2G160556
GRMZM2G161009
GRMZM2G161102
GRMZM2G161418
GRMZM2G161493
GRMZM2G161544
GRMZM2G161668
GRMZM2G162167
GRMZM2G162175
GRMZM2G162292
GRMZM2G162347
GRMZM2G162531
GRMZM2G163178
GRMZM2G163599,GRMZM2G701004
GRMZM2G163700
GRMZM2G163798
GRMZM2G164062
GRMZM2G164085
GRMZM2G164821
GRMZM2G165044
GRMZM2G165692
GRMZM2G165867
GRMZM2G165926
GRMZM2G166281
GRMZM2G166355
GRMZM2G166873
GRMZM2G167247
GRMZM2G167356
GRMZM2G167892
GRMZM2G167957
GRMZM2G168707
GRMZM2G168888
GRMZM2G168953
GRMZM2G169005
GRMZM2G169066
GRMZM2G169154
GRMZM2G169398
GRMZM2G169486
GRMZM2G169539
GRMZM2G169859
GRMZM2G170088
GRMZM2G170137
GRMZM2G170326
GRMZM2G170365
GRMZM2G170842
GRMZM2G171400
GRMZM2G171420
GRMZM2G171423
GRMZM2G171639
GRMZM2G171660
GRMZM2G171818
GRMZM2G171871
GRMZM2G171921
GRMZM2G172001
GRMZM2G172210
GRMZM2G172376
GRMZM2G172829
GRMZM2G172970
GRMZM2G173597
GRMZM2G173680
GRMZM2G173967
GRMZM2G174204
GRMZM2G174284
GRMZM2G174396
GRMZM2G174441
GRMZM2G175000
GRMZM2G175177
GRMZM2G175676
GRMZM2G175688
GRMZM2G175782
GRMZM2G175816
GRMZM2G176495
GRMZM2G176968
GRMZM2G177001
GRMZM2G177412
GRMZM2G177532
GRMZM2G177693
GRMZM2G177720
GRMZM2G177912
GRMZM2G177914
GRMZM2G178278
GRMZM2G178517
GRMZM2G178522
GRMZM2G178660
GRMZM2G178797
GRMZM2G178847
GRMZM2G179308
GRMZM2G179351
GRMZM2G179429
GRMZM2G179473
GRMZM2G180338
GRMZM2G180724
GRMZM2G180898
GRMZM2G181259
GRMZM2G181266
GRMZM2G181522
GRMZM2G181568
GRMZM2G302160
GRMZM2G304091
GRMZM2G304915
GRMZM2G305321
GRMZM2G305526
GRMZM2G306216
GRMZM2G307561
GRMZM2G311165
GRMZM2G311665
GRMZM2G312712
GRMZM2G313009
GRMZM2G316191
GRMZM2G320802
GRMZM2G322413
GRMZM2G322593
GRMZM2G323470
GRMZM2G323844
GRMZM2G327059
GRMZM2G327459
GRMZM2G328060
GRMZM2G329177
GRMZM2G330298
GRMZM2G331833
GRMZM2G332801
GRMZM2G336879
GRMZM2G338333
GRMZM2G338696
GRMZM2G340305
GRMZM2G340598
GRMZM2G341934
GRMZM2G342881
GRMZM2G344634
GRMZM2G346207
GRMZM2G346861
GRMZM2G347743
GRMZM2G348697
GRMZM2G349268
GRMZM2G350626
GRMZM2G351018
GRMZM2G354610
GRMZM2G355523
GRMZM2G355525
GRMZM2G359929
GRMZM2G360455
GRMZM2G362949
GRMZM2G363460
GRMZM2G363535
GRMZM2G370777
GRMZM2G371935
GRMZM2G372870
GRMZM2G377311
GRMZM2G377641
GRMZM2G379428
GRMZM2G379624
GRMZM2G381051
GRMZM2G383154
GRMZM2G384327
GRMZM2G386525
GRMZM2G390400
GRMZM2G392700
GRMZM2G394528
GRMZM2G395354
GRMZM2G403797
GRMZM2G405581
GRMZM2G406101
GRMZM2G407347
GRMZM2G410515
GRMZM2G412470
GRMZM2G412611
GRMZM2G412888
GRMZM2G413113
GRMZM2G413162
GRMZM2G414496
GRMZM2G415498
GRMZM2G416019
GRMZM2G416684
GRMZM2G418206
GRMZM2G418604
GRMZM2G420055
GRMZM2G420432
GRMZM2G420469
GRMZM2G420713
GRMZM2G420910
GRMZM2G422069
GRMZM2G423472
GRMZM2G423956
GRMZM2G434696
GRMZM2G436001
GRMZM2G437575
GRMZM2G439589
GRMZM2G441144
GRMZM2G443881
GRMZM2G444029
GRMZM2G444075
GRMZM2G445057
GRMZM2G445617
GRMZM2G446625
GRMZM2G447745
GRMZM2G450233
GRMZM2G450488
GRMZM2G452300
GRMZM2G455582
GRMZM2G456690
GRMZM2G457003
GRMZM2G457889
GRMZM2G458728
GRMZM2G459811
GRMZM2G459854
GRMZM2G463267
GRMZM2G463730
GRMZM2G464464
GRMZM2G464491
GRMZM2G464575
GRMZM2G464782
GRMZM2G466281
GRMZM2G467338
GRMZM2G472052
GRMZM2G472167
GRMZM2G475017
GRMZM2G476538
GRMZM2G481103
GRMZM2G481111
GRMZM2G484880
GRMZM2G501450
GRMZM2G543629
GRMZM2G546254
GRMZM2G570096
GRMZM2G701207
GRMZM2G702490
GRMZM2G703231
GRMZM2G703858
GRMZM2G704039
GRMZM5G800975
GRMZM5G801076
GRMZM5G802761
GRMZM5G805134
GRMZM5G806358
GRMZM5G810727
GRMZM5G814310
GRMZM5G815009
GRMZM5G816348
GRMZM5G817625
GRMZM5G820727
GRMZM5G821024
GRMZM5G822098
GRMZM5G823318
GRMZM5G824439
GRMZM5G825515
GRMZM5G826194
GRMZM5G828182
GRMZM5G829840
GRMZM5G830874
GRMZM5G831486
GRMZM5G833066
GRMZM5G833140
GRMZM5G834205
GRMZM5G836471
GRMZM5G840013
GRMZM5G840225
GRMZM5G845096
GRMZM5G845736
GRMZM5G848541
GRMZM5G852329
GRMZM5G852454
GRMZM5G854045
GRMZM5G855776
GRMZM5G856142
GRMZM5G857620
GRMZM5G859220
GRMZM5G862467
GRMZM5G863717
GRMZM5G866861
GRMZM5G867798
GRMZM5G872147
GRMZM5G872502
GRMZM5G873291
GRMZM5G874167
GRMZM5G879278
GRMZM5G879527
GRMZM5G882986
GRMZM5G883601
GRMZM5G884242
GRMZM5G885700
GRMZM5G886561
GRMZM5G886952
GRMZM5G887068
GRMZM5G889372
GRMZM5G890025
GRMZM5G890665
GRMZM5G891373
GRMZM5G892973
GRMZM5G893607
GRMZM5G893976
GRMZM5G895175
GRMZM5G895840
GRMZM5G896568
GRMZM5G896731
GRMZM5G897926

## Sheet: seedling_heatVScontrol
AC148152.3_FG005
AC148152.3_FG008
AC148167.6_FG001
AC155376.2_FG005
AC183950.2_FG006
AC183973.2_FG004
AC186512.3_FG007
AC188023.3_FG005
AC189750.4_FG004
AC194970.5_FG004
AC197122.3_FG003
AC202432.3_FG007
AC207628.4_FG009
AC207755.3_FG005
AC208897.3_FG004
AC209835.4_FG004
AC210013.4_FG018
AC213463.3_FG002
AC214507.3_FG001
AC216870.3_FG004
AC217050.4_FG004
AC217358.3_FG010
AC233882.1_FG003
AC233979.1_FG009
AC234154.1_FG008
AC234159.1_FG002
AC234522.1_FG007
AC234528.1_FG001
AY542798.1_FG003
GRMZM2G000052
GRMZM2G000288,GRMZM2G000290
GRMZM2G000540
GRMZM2G000980
GRMZM2G001088
GRMZM2G001223
GRMZM2G001241
GRMZM2G002173
GRMZM2G002529
GRMZM2G002879
GRMZM2G002898
GRMZM2G002978
GRMZM2G003022
GRMZM2G003043
GRMZM2G003424
GRMZM2G003433
GRMZM2G004397
GRMZM2G004641
GRMZM2G005146
GRMZM2G005260
GRMZM2G005499
GRMZM2G005939
GRMZM2G006006
GRMZM2G006083
GRMZM2G006130
GRMZM2G006477
GRMZM2G006707
GRMZM2G007372
GRMZM2G008242
GRMZM2G008250
GRMZM2G008647
GRMZM2G008687
GRMZM2G009438
GRMZM2G009575
GRMZM2G009601
GRMZM2G009627
GRMZM2G009940
GRMZM2G010000
GRMZM2G010011
GRMZM2G010034
GRMZM2G010323
GRMZM2G010555
GRMZM2G010649
GRMZM2G011050
GRMZM2G011078
GRMZM2G011314
GRMZM2G011469
GRMZM2G011588
GRMZM2G011912
GRMZM2G012123
GRMZM2G012326
GRMZM2G012761
GRMZM2G012966
GRMZM2G013002
GRMZM2G013391
GRMZM2G013811
GRMZM2G013908
GRMZM2G015219
GRMZM2G015436
GRMZM2G015875
GRMZM2G015881
GRMZM2G015967
GRMZM2G016184
GRMZM2G016296
GRMZM2G016756
GRMZM2G016886
GRMZM2G017016
GRMZM2G017186
GRMZM2G017305
GRMZM2G017386
GRMZM2G017414
GRMZM2G017537
GRMZM2G018619
GRMZM2G018712
GRMZM2G018771
GRMZM2G018800
GRMZM2G018820
GRMZM2G018869
GRMZM2G018885
GRMZM2G019018
GRMZM2G019050
GRMZM2G019246
GRMZM2G019681
GRMZM2G019872
GRMZM2G019991
GRMZM2G020148
GRMZM2G020156
GRMZM2G020272
GRMZM2G020281
GRMZM2G020814
GRMZM2G021313
GRMZM2G021339
GRMZM2G021416
GRMZM2G021483
GRMZM2G021598
GRMZM2G021694
GRMZM2G021834
GRMZM2G021931
GRMZM2G022061
GRMZM2G022538
GRMZM2G022642
GRMZM2G022909
GRMZM2G023438
GRMZM2G023715
GRMZM2G023833
GRMZM2G023884
GRMZM2G023988
GRMZM2G024231
GRMZM2G024264
GRMZM2G024668
GRMZM2G025014
GRMZM2G025154
GRMZM2G025281
GRMZM2G025294
GRMZM2G025488
GRMZM2G026147
GRMZM2G026301
GRMZM2G026391
GRMZM2G026892
GRMZM2G027023
GRMZM2G027183
GRMZM2G027241
GRMZM2G028096
GRMZM2G029039
GRMZM2G029058
GRMZM2G029356
GRMZM2G029863
GRMZM2G029868
GRMZM2G030097
GRMZM2G031529
GRMZM2G031846
GRMZM2G032260
GRMZM2G033592
GRMZM2G033671
GRMZM2G033746
GRMZM2G033787
GRMZM2G034061
GRMZM2G034143
GRMZM2G034536
GRMZM2G034551
GRMZM2G034572
GRMZM2G034882
GRMZM2G035325
GRMZM2G035465
GRMZM2G035477
GRMZM2G035503
GRMZM2G035809
GRMZM2G036007
GRMZM2G036697,GRMZM2G036861
GRMZM2G036927
GRMZM2G037200
GRMZM2G037411
GRMZM2G037644
GRMZM2G038066
GRMZM2G038303
GRMZM2G038532
GRMZM2G038761
GRMZM2G039445
GRMZM2G039536
GRMZM2G039725
GRMZM2G039746
GRMZM2G040441
GRMZM2G040515
GRMZM2G041959
GRMZM2G042398
GRMZM2G042927
GRMZM2G043275
GRMZM2G043602
GRMZM2G043983
GRMZM2G044281
GRMZM2G044359
GRMZM2G044398
GRMZM2G044681
GRMZM2G044697
GRMZM2G044862
GRMZM2G045192
GRMZM2G045275
GRMZM2G045753
GRMZM2G045854
GRMZM2G046498
GRMZM2G046558
GRMZM2G046618
GRMZM2G046924
GRMZM2G047095
GRMZM2G047705
GRMZM2G047860
GRMZM2G047867
GRMZM2G048277
GRMZM2G049021
GRMZM2G049057
GRMZM2G049194
GRMZM2G049340
GRMZM2G049364
GRMZM2G049429
GRMZM2G049641
GRMZM2G050309
GRMZM2G050641
GRMZM2G051103
GRMZM2G051753
GRMZM2G051984
GRMZM2G052129
GRMZM2G052389
GRMZM2G052474
GRMZM2G052935
GRMZM2G052985
GRMZM2G053042
GRMZM2G053140
GRMZM2G053600
GRMZM2G053790
GRMZM2G054109
GRMZM2G054252
GRMZM2G054802
GRMZM2G054811
GRMZM2G055135
GRMZM2G055216
GRMZM2G055273
GRMZM2G055754
GRMZM2G055947
GRMZM2G055999
GRMZM2G056099
GRMZM2G056103
GRMZM2G056145
GRMZM2G056357
GRMZM2G056407
GRMZM2G056612
GRMZM2G057131
GRMZM2G057184
GRMZM2G057247
GRMZM2G057258
GRMZM2G057305
GRMZM2G057475
GRMZM2G057602
GRMZM2G057623
GRMZM2G058158
GRMZM2G058451
GRMZM2G058472
GRMZM2G058496
GRMZM2G058522
GRMZM2G058655
GRMZM2G059073
GRMZM2G059252
GRMZM2G059278
GRMZM2G059314
GRMZM2G059392
GRMZM2G060027
GRMZM2G060045
GRMZM2G060061
GRMZM2G060554
GRMZM2G060726
GRMZM2G060765
GRMZM2G060919
GRMZM2G061620
GRMZM2G061969
GRMZM2G062154
GRMZM2G062541
GRMZM2G062761
GRMZM2G062826
GRMZM2G062885
GRMZM2G063344
GRMZM2G063688
GRMZM2G063792
GRMZM2G063868
GRMZM2G064212
GRMZM2G064466
GRMZM2G064467
GRMZM2G065066
GRMZM2G065076
GRMZM2G065125
GRMZM2G065374
GRMZM2G065566
GRMZM2G065908
GRMZM2G065928
GRMZM2G066059
GRMZM2G066165
GRMZM2G066293
GRMZM2G067067
GRMZM2G067298
GRMZM2G067929
GRMZM2G068192
GRMZM2G068519
GRMZM2G068690
GRMZM2G069147
GRMZM2G069198
GRMZM2G069569
GRMZM2G069916
GRMZM2G070075
GRMZM2G070199
GRMZM2G070323
GRMZM2G070899
GRMZM2G071172
GRMZM2G071249
GRMZM2G071448
GRMZM2G071518
GRMZM2G071582
GRMZM2G071589
GRMZM2G072205
GRMZM2G073079
GRMZM2G073199
GRMZM2G073567
GRMZM2G074015
GRMZM2G074024
GRMZM2G074238
GRMZM2G074262
GRMZM2G074267
GRMZM2G074278
GRMZM2G075255
GRMZM2G075384
GRMZM2G075438
GRMZM2G075690
GRMZM2G075992
GRMZM2G076303
GRMZM2G076526
GRMZM2G076613
GRMZM2G076688
GRMZM2G077125
GRMZM2G077307
GRMZM2G077823
GRMZM2G078052
GRMZM2G078238
GRMZM2G078832
GRMZM2G079013
GRMZM2G079109
GRMZM2G079319
GRMZM2G079452
GRMZM2G079458
GRMZM2G079823
GRMZM2G080044
GRMZM2G080079
GRMZM2G080120
GRMZM2G080156
GRMZM2G080168
GRMZM2G080937
GRMZM2G081077
GRMZM2G081239
GRMZM2G081350
GRMZM2G081504
GRMZM2G081538
GRMZM2G081812
GRMZM2G081888
GRMZM2G081943
GRMZM2G082174
GRMZM2G082191
GRMZM2G082260
GRMZM2G082633
GRMZM2G082855
GRMZM2G083243
GRMZM2G083284
GRMZM2G083444
GRMZM2G083504
GRMZM2G083555
GRMZM2G083677
GRMZM2G083759
GRMZM2G084134
GRMZM2G084369
GRMZM2G084407
GRMZM2G084993
GRMZM2G085000
GRMZM2G085111
GRMZM2G085198
GRMZM2G085249
GRMZM2G085547
GRMZM2G085582
GRMZM2G085827
GRMZM2G085948
GRMZM2G086132
GRMZM2G086138
GRMZM2G086389
GRMZM2G086403
GRMZM2G086577
GRMZM2G086789
GRMZM2G087137
GRMZM2G087719
GRMZM2G087896
GRMZM2G088083
GRMZM2G088356
GRMZM2G089056
GRMZM2G089092
GRMZM2G089259
GRMZM2G089350
GRMZM2G089406
GRMZM2G089461
GRMZM2G089822
GRMZM2G089982
GRMZM2G090010
GRMZM2G090018
GRMZM2G090500
GRMZM2G090573
GRMZM2G090609
GRMZM2G090981
GRMZM2G091258
GRMZM2G091265
GRMZM2G091586
GRMZM2G091683
GRMZM2G091825
GRMZM2G091989
GRMZM2G092018
GRMZM2G092258
GRMZM2G092475
GRMZM2G092648
GRMZM2G092793
GRMZM2G092895
GRMZM2G093171
GRMZM2G093405
GRMZM2G093766
GRMZM2G095020
GRMZM2G095141
GRMZM2G095239
GRMZM2G095492
GRMZM2G095955
GRMZM2G096123
GRMZM2G096491
GRMZM2G096591
GRMZM2G096802
GRMZM2G097277
GRMZM2G097283
GRMZM2G097898
GRMZM2G098583
GRMZM2G099160
GRMZM2G099328
GRMZM2G099463
GRMZM2G099466
GRMZM2G100242
GRMZM2G100583
GRMZM2G100796
GRMZM2G101117
GRMZM2G101613
GRMZM2G101711
GRMZM2G102196
GRMZM2G102475
GRMZM2G102560
GRMZM2G103166
GRMZM2G103182
GRMZM2G103266
GRMZM2G103662
GRMZM2G103684
GRMZM2G103721
GRMZM2G103755
GRMZM2G104262
GRMZM2G105317
GRMZM2G105362
GRMZM2G105438
GRMZM2G105523
GRMZM2G105827
GRMZM2G106216
GRMZM2G106732
GRMZM2G106790
GRMZM2G106917
GRMZM2G107575
GRMZM2G107798
GRMZM2G107872
GRMZM2G108087
GRMZM2G108919
GRMZM2G108976
GRMZM2G109071
GRMZM2G109138
GRMZM2G109152
GRMZM2G109720
GRMZM2G110287
GRMZM2G110309
GRMZM2G110408
GRMZM2G110412
GRMZM2G110584
GRMZM2G110922
GRMZM2G110952
GRMZM2G111472
GRMZM2G111494
GRMZM2G111886
GRMZM2G112596
GRMZM2G113093
GRMZM2G113351
GRMZM2G113364
GRMZM2G113391
GRMZM2G113506
GRMZM2G113532
GRMZM2G114093
GRMZM2G114459
GRMZM2G114613
GRMZM2G114672
GRMZM2G114681
GRMZM2G114882
GRMZM2G115105
GRMZM2G115131
GRMZM2G115424
GRMZM2G115660
GRMZM2G115698
GRMZM2G115755
GRMZM2G115755,GRMZM2G115809
GRMZM2G116196
GRMZM2G116584
GRMZM2G116620
GRMZM2G116675
GRMZM2G116700
GRMZM2G116846
GRMZM2G117369
GRMZM2G117507
GRMZM2G118243
GRMZM2G118265
GRMZM2G118344
GRMZM2G118385
GRMZM2G118462
GRMZM2G118646
GRMZM2G119345
GRMZM2G119426
GRMZM2G119544
GRMZM2G119546
GRMZM2G119703
GRMZM2G119749
GRMZM2G119769
GRMZM2G120202
GRMZM2G121022
GRMZM2G121047
GRMZM2G121117
GRMZM2G121704
GRMZM2G121790
GRMZM2G122618
GRMZM2G122935
GRMZM2G123246
GRMZM2G123459
GRMZM2G123652
GRMZM2G124051
GRMZM2G124249
GRMZM2G125656
GRMZM2G125777
GRMZM2G125823
GRMZM2G125969
GRMZM2G125977
GRMZM2G126120
GRMZM2G126161
GRMZM2G126505
GRMZM2G126646
GRMZM2G126665
GRMZM2G126691
GRMZM2G126745
GRMZM2G126839
GRMZM2G127072
GRMZM2G127147
GRMZM2G127154
GRMZM2G127350
GRMZM2G127393
GRMZM2G127559
GRMZM2G127941
GRMZM2G127949
GRMZM2G128574
GRMZM2G128579
GRMZM2G128995
GRMZM2G129147
GRMZM2G129261
GRMZM2G129428
GRMZM2G129569
GRMZM2G129828
GRMZM2G130046
GRMZM2G130356
GRMZM2G130432
GRMZM2G130454
GRMZM2G130459
GRMZM2G130953
GRMZM2G131104
GRMZM2G131443
GRMZM2G131467
GRMZM2G131785
GRMZM2G131961
GRMZM2G132019
GRMZM2G132464
GRMZM2G132857
GRMZM2G133428
GRMZM2G133631
GRMZM2G133675
GRMZM2G133959
GRMZM2G134308
GRMZM2G134382
GRMZM2G134770
GRMZM2G135949
GRMZM2G135970
GRMZM2G136443
GRMZM2G136700
GRMZM2G137413
GRMZM2G137704
GRMZM2G138342
GRMZM2G138814
GRMZM2G138896
GRMZM2G138964
GRMZM2G139038
GRMZM2G139223
GRMZM2G139419
GRMZM2G139657
GRMZM2G139852
GRMZM2G139880
GRMZM2G140082
GRMZM2G140390
GRMZM2G140500
GRMZM2G140651
GRMZM2G140893
GRMZM2G141600
GRMZM2G141731
GRMZM2G141925
GRMZM2G141940
GRMZM2G141941
GRMZM2G141955
GRMZM2G142039
GRMZM2G142712
GRMZM2G142913
GRMZM2G142932
GRMZM2G143202
GRMZM2G143427
GRMZM2G144155
GRMZM2G144254
GRMZM2G144451
GRMZM2G144635,GRMZM2G445163
GRMZM2G145024
GRMZM2G145965
GRMZM2G146246
GRMZM2G147221
GRMZM2G147377
GRMZM2G147500
GRMZM2G147619
GRMZM2G147811
GRMZM2G148022
GRMZM2G148194
GRMZM2G148536
GRMZM2G148807
GRMZM2G149031
GRMZM2G149040
GRMZM2G149108
GRMZM2G149238
GRMZM2G150212
GRMZM2G150337
GRMZM2G151519
GRMZM2G151923
GRMZM2G151955
GRMZM2G151993
GRMZM2G152025
GRMZM2G152126
GRMZM2G152461
GRMZM2G152739
GRMZM2G152796
GRMZM2G153393
GRMZM2G153409
GRMZM2G153454
GRMZM2G153488
GRMZM2G154029
GRMZM2G154565
GRMZM2G155317
GRMZM2G155370
GRMZM2G155868
GRMZM2G156692
GRMZM2G156765
GRMZM2G156844
GRMZM2G156910
GRMZM2G157177
GRMZM2G157481
GRMZM2G158153
GRMZM2G158179
GRMZM2G158205
GRMZM2G158437
GRMZM2G158629
GRMZM2G158679
GRMZM2G158911
GRMZM2G158976
GRMZM2G159034
GRMZM2G159191
GRMZM2G159291
GRMZM2G159357
GRMZM2G159890
GRMZM2G160556
GRMZM2G161291
GRMZM2G161643
GRMZM2G161668
GRMZM2G161728
GRMZM2G161761
GRMZM2G162086
GRMZM2G162175
GRMZM2G162347
GRMZM2G162598
GRMZM2G162690
GRMZM2G162727
GRMZM2G162800
GRMZM2G162868
GRMZM2G163291
GRMZM2G163560
GRMZM2G163599,GRMZM2G701004
GRMZM2G164085
GRMZM2G164136
GRMZM2G164224
GRMZM2G164709
GRMZM2G165231
GRMZM2G165631
GRMZM2G165692
GRMZM2G165815
GRMZM2G165867
GRMZM2G165945
GRMZM2G166064
GRMZM2G166355
GRMZM2G166780
GRMZM2G167247
GRMZM2G167438
GRMZM2G167886
GRMZM2G168337
GRMZM2G168393
GRMZM2G168888
GRMZM2G169005
GRMZM2G169066
GRMZM2G169080
GRMZM2G169116
GRMZM2G169152
GRMZM2G169220
GRMZM2G169293
GRMZM2G169333
GRMZM2G169539
GRMZM2G169825
GRMZM2G169927
GRMZM2G170088
GRMZM2G170137
GRMZM2G170299
GRMZM2G170842
GRMZM2G170868
GRMZM2G171022
GRMZM2G171400
GRMZM2G171420
GRMZM2G171639
GRMZM2G171718
GRMZM2G171818
GRMZM2G171871
GRMZM2G172210
GRMZM2G172258
GRMZM2G172829
GRMZM2G173085
GRMZM2G173597
GRMZM2G173680
GRMZM2G173777
GRMZM2G173868
GRMZM2G174204
GRMZM2G174236
GRMZM2G174284
GRMZM2G174286
GRMZM2G174335
GRMZM2G174396
GRMZM2G175000
GRMZM2G175177
GRMZM2G175265
GRMZM2G175419
GRMZM2G175782
GRMZM2G175816
GRMZM2G175860
GRMZM2G176495
GRMZM2G176968
GRMZM2G177693
GRMZM2G177885
GRMZM2G178169
GRMZM2G178522
GRMZM2G178533
GRMZM2G178616
GRMZM2G179308
GRMZM2G179429
GRMZM2G180065
GRMZM2G180558
GRMZM2G180898
GRMZM2G181259
GRMZM2G181453
GRMZM2G181522
GRMZM2G302160
GRMZM2G303915
GRMZM2G304638
GRMZM2G305060
GRMZM2G307561
GRMZM2G311665
GRMZM2G313009
GRMZM2G316191
GRMZM2G322413
GRMZM2G322506
GRMZM2G323838
GRMZM2G323844
GRMZM2G324863
GRMZM2G327459
GRMZM2G328060
GRMZM2G332562
GRMZM2G335377
GRMZM2G336065
GRMZM2G338333
GRMZM2G339952
GRMZM2G340130
GRMZM2G342243
GRMZM2G343442
GRMZM2G344634
GRMZM2G346861
GRMZM2G347361
GRMZM2G347623
GRMZM2G347743
GRMZM2G348866
GRMZM2G350802
GRMZM2G352159
GRMZM2G353548
GRMZM2G354610
GRMZM2G354909
GRMZM2G355523
GRMZM2G355525
GRMZM2G355636
GRMZM2G357972
GRMZM2G361064
GRMZM2G362949
GRMZM2G363535
GRMZM2G364178
GRMZM2G364988
GRMZM2G365761
GRMZM2G367206
GRMZM2G367985
GRMZM2G370745
GRMZM2G371008
GRMZM2G372475
GRMZM2G373435
GRMZM2G375002
GRMZM2G376595
GRMZM2G377641
GRMZM2G380195
GRMZM2G381059
GRMZM2G381453
GRMZM2G383154
GRMZM2G385182
GRMZM2G390400
GRMZM2G394528
GRMZM2G396483
GRMZM2G399952
GRMZM2G400043
GRMZM2G400092
GRMZM2G402088
GRMZM2G406101
GRMZM2G410357
GRMZM2G411159
GRMZM2G411569
GRMZM2G413652
GRMZM2G414496
GRMZM2G414805
GRMZM2G415433
GRMZM2G415498
GRMZM2G415791
GRMZM2G416019
GRMZM2G416684
GRMZM2G416701
GRMZM2G418916
GRMZM2G419305
GRMZM2G420469
GRMZM2G420713
GRMZM2G420910
GRMZM2G423456
GRMZM2G427337
GRMZM2G429128
GRMZM2G430680
GRMZM2G431243
GRMZM2G432480
GRMZM2G434252
GRMZM2G434696
GRMZM2G435771
GRMZM2G437575
GRMZM2G437859
GRMZM2G438386
GRMZM2G439589
GRMZM2G440313
GRMZM2G443495
GRMZM2G443985
GRMZM2G446625
GRMZM2G447745
GRMZM2G448927
GRMZM2G449123
GRMZM2G450233
GRMZM2G450488
GRMZM2G451965
GRMZM2G457889
GRMZM2G458728
GRMZM2G459854
GRMZM2G462062
GRMZM2G463730
GRMZM2G464464
GRMZM2G464754
GRMZM2G464782
GRMZM2G465833
GRMZM2G467907
GRMZM2G468693
GRMZM2G469747
GRMZM2G470075
GRMZM2G472167
GRMZM2G474531
GRMZM2G476538
GRMZM2G477340
GRMZM2G477694
GRMZM2G481103
GRMZM2G501450
GRMZM2G533147
GRMZM2G533233
GRMZM2G533370
GRMZM2G542227
GRMZM2G543629
GRMZM2G550865
GRMZM2G701201
GRMZM2G703415
GRMZM2G704039
GRMZM5G801076
GRMZM5G807767
GRMZM5G809195
GRMZM5G810275
GRMZM5G811373
GRMZM5G812548
GRMZM5G813007
GRMZM5G813055
GRMZM5G814310
GRMZM5G817173
GRMZM5G818977
GRMZM5G823318
GRMZM5G823750
GRMZM5G824938
GRMZM5G825515
GRMZM5G828278
GRMZM5G829304
GRMZM5G829840
GRMZM5G830269
GRMZM5G830874
GRMZM5G830983
GRMZM5G831835
GRMZM5G833066
GRMZM5G840013
GRMZM5G840225
GRMZM5G848541
GRMZM5G849959
GRMZM5G851405
GRMZM5G854045
GRMZM5G856142
GRMZM5G856306
GRMZM5G857620
GRMZM5G857930
GRMZM5G857992
GRMZM5G858249
GRMZM5G858880
GRMZM5G860214
GRMZM5G863717
GRMZM5G867798
GRMZM5G868354
GRMZM5G868683
GRMZM5G869993
GRMZM5G870176
GRMZM5G872147
GRMZM5G872502
GRMZM5G873015
GRMZM5G873295
GRMZM5G873635
GRMZM5G879178
GRMZM5G879527
GRMZM5G881908
GRMZM5G884242
GRMZM5G884432
GRMZM5G887068
GRMZM5G891266
GRMZM5G892973
GRMZM5G893764
GRMZM5G896496
GRMZM5G896731
GRMZM5G897022
GRMZM5G897988
GRMZM5G898290

## Sheet: 6h_severeVScontrol
GRMZM2G029135
GRMZM2G034868
GRMZM2G058128
GRMZM2G073671
GRMZM2G077233
GRMZM2G082541
GRMZM2G114371
GRMZM2G136364
GRMZM2G300624
GRMZM2G349268

## Sheet: 24h_mildVScontrol
GRMZM2G009653
GRMZM2G034313
GRMZM2G053977
GRMZM2G063875
GRMZM2G092759
GRMZM2G098088
GRMZM2G171031
GRMZM2G171921
GRMZM2G177532
GRMZM2G313718
GRMZM2G347767

## Sheet: 24h_severeVScontrol
GRMZM2G005562
GRMZM2G009653
GRMZM2G021742
GRMZM2G026013
GRMZM2G026523
GRMZM2G028325
GRMZM2G034313
GRMZM2G057973
GRMZM2G058366
GRMZM2G060647
GRMZM2G063875
GRMZM2G065214
GRMZM2G067080
GRMZM2G068217
GRMZM2G069198
GRMZM2G073567
GRMZM2G073671
GRMZM2G075921
GRMZM2G076152
GRMZM2G085469,GRMZM2G085513
GRMZM2G091989
GRMZM2G098088
GRMZM2G100242
GRMZM2G102980
GRMZM2G113506
GRMZM2G131202
GRMZM2G134424
GRMZM2G138161
GRMZM2G146786
GRMZM2G154093
GRMZM2G157878
GRMZM2G171031
GRMZM2G171420
GRMZM2G172506
GRMZM2G173390
GRMZM2G177458
GRMZM2G177532
GRMZM2G312839
GRMZM2G318633
GRMZM2G347767
GRMZM2G367985
GRMZM2G413652
GRMZM5G889974
