# Supplementary material for: A Comprehensive Analysis of Alternative Splicing in Paleopolyploid Maize
Source: Front Plant Sci. 2017 May 10;8:694. doi: 10.3389/fpls.2017.00694 (PMC5423905; doi:10.3389/fpls.2017.00694)
Supplement: Supplementary file 9 [file Data_Sheet_7.xlsx]

## Sheet: PAV_BvsM_leaf
isoform_id=TCONS_00042143,gene_id=XLOC_009291,tss_id=TSS19371,s1_FPKM=2.24235,s1_status=OK,s2_FPKM=0.000265747,s1_status=OK	PRESENT_ABSENT
isoform_id=TCONS_00062353,gene_id=XLOC_013328,tss_id=TSS27760,s1_FPKM=25.3736,s1_status=OK,s2_FPKM=25.418,s1_status=OK	OTHER_PATTERN
isoform_id=TCONS_00004365,gene_id=XLOC_001846,tss_id=TSS3952,s1_FPKM=15.9109,s1_status=OK,s2_FPKM=19.4403,s1_status=OK	OTHER_PATTERN
isoform_id=TCONS_00004364,gene_id=XLOC_001846,tss_id=TSS3952,s1_FPKM=10.0542,s1_status=OK,s2_FPKM=0.00643681,s1_status=OK	PRESENT_ABSENT
isoform_id=TCONS_00025535,gene_id=XLOC_005516,tss_id=TSS11525,s1_FPKM=5.2919,s1_status=OK,s2_FPKM=8.43753e-05,s1_status=OK	PRESENT_ABSENT
isoform_id=TCONS_00025534,gene_id=XLOC_005516,tss_id=TSS11525,s1_FPKM=23.1126,s1_status=OK,s2_FPKM=3.03546,s1_status=OK	OTHER_PATTERN
isoform_id=TCONS_00025537,gene_id=XLOC_005516,tss_id=TSS11525,s1_FPKM=0.0772933,s1_status=OK,s2_FPKM=0.000303507,s1_status=OK	OTHER_PATTERN
isoform_id=TCONS_00025533,gene_id=XLOC_005516,tss_id=TSS11525,s1_FPKM=0.157833,s1_status=OK,s2_FPKM=0.0316225,s1_status=OK	OTHER_PATTERN
isoform_id=TCONS_00003980,gene_id=XLOC_001670,tss_id=TSS3619,s1_FPKM=0.565769,s1_status=OK,s2_FPKM=0.660336,s1_status=OK	OTHER_PATTERN
isoform_id=TCONS_00070017,gene_id=XLOC_015076,tss_id=TSS31439,s1_FPKM=15.302,s1_status=OK,s2_FPKM=17.7127,s1_status=OK	OTHER_PATTERN
isoform_id=TCONS_00012210,gene_id=XLOC_002733,tss_id=TSS5762,s1_FPKM=0.643506,s1_status=OK,s2_FPKM=4.42305,s1_status=OK	OTHER_PATTERN
isoform_id=TCONS_00050239,gene_id=XLOC_010756,tss_id=TSS22474,s1_FPKM=5.42171,s1_status=OK,s2_FPKM=0.149294,s1_status=OK	OTHER_PATTERN
isoform_id=TCONS_00021529,gene_id=XLOC_005690,tss_id=TSS11859,s1_FPKM=0.0045762,s1_status=OK,s2_FPKM=0.3263,s1_status=OK	OTHER_PATTERN
isoform_id=TCONS_00062295,gene_id=XLOC_013303,tss_id=TSS27708,s1_FPKM=0.0001667,s1_status=OK,s2_FPKM=0.0,s1_status=OK	OTHER_PATTERN
isoform_id=TCONS_00017078,gene_id=XLOC_003739,tss_id=TSS7857,s1_FPKM=1.40935,s1_status=OK,s2_FPKM=0.599979,s1_status=OK	OTHER_PATTERN
isoform_id=TCONS_00011123,gene_id=XLOC_002218,tss_id=TSS4715,s1_FPKM=0.0,s1_status=OK,s2_FPKM=0.0,s1_status=OK	OTHER_PATTERN
isoform_id=TCONS_00011124,gene_id=XLOC_002218,tss_id=TSS4715,s1_FPKM=0.749304,s1_status=OK,s2_FPKM=0.0,s1_status=OK	OTHER_PATTERN
isoform_id=TCONS_00046389,gene_id=XLOC_011002,tss_id=TSS22953,s1_FPKM=1.12088,s1_status=OK,s2_FPKM=0.16674,s1_status=OK	OTHER_PATTERN
isoform_id=TCONS_00046388,gene_id=XLOC_011002,tss_id=TSS22953,s1_FPKM=0.147918,s1_status=OK,s2_FPKM=0.618797,s1_status=OK	OTHER_PATTERN
isoform_id=TCONS_00047939,gene_id=XLOC_009703,tss_id=TSS20266,s1_FPKM=0.534156,s1_status=OK,s2_FPKM=0.403683,s1_status=OK	OTHER_PATTERN
isoform_id=TCONS_00075048,gene_id=XLOC_016009,tss_id=TSS33289,s1_FPKM=4.19686,s1_status=OK,s2_FPKM=66.4402,s1_status=OK	OTHER_PATTERN
isoform_id=TCONS_00005190,gene_id=XLOC_002218,tss_id=TSS4715,s1_FPKM=0.529541,s1_status=OK,s2_FPKM=142.419,s1_status=OK	OTHER_PATTERN
isoform_id=TCONS_00059480,gene_id=XLOC_013428,tss_id=TSS27989,s1_FPKM=13.316,s1_status=OK,s2_FPKM=16.3006,s1_status=OK	OTHER_PATTERN
isoform_id=TCONS_00046560,gene_id=XLOC_011067,tss_id=TSS23087,s1_FPKM=5.0228,s1_status=OK,s2_FPKM=0.0290416,s1_status=OK	PRESENT_ABSENT
isoform_id=TCONS_00048759,gene_id=XLOC_010105,tss_id=TSS21094,s1_FPKM=0.332609,s1_status=OK,s2_FPKM=0.486596,s1_status=OK	OTHER_PATTERN
isoform_id=TCONS_00062290,gene_id=XLOC_013303,tss_id=TSS27708,s1_FPKM=0.150213,s1_status=OK,s2_FPKM=4.42809,s1_status=OK	OTHER_PATTERN
isoform_id=TCONS_00000068,gene_id=XLOC_000024,tss_id=TSS44,s1_FPKM=21.2754,s1_status=OK,s2_FPKM=8.16392,s1_status=OK	OTHER_PATTERN
isoform_id=TCONS_00000066,gene_id=XLOC_000024,tss_id=TSS44,s1_FPKM=3.22234,s1_status=OK,s2_FPKM=3.03467,s1_status=OK	OTHER_PATTERN
isoform_id=TCONS_00000067,gene_id=XLOC_000024,tss_id=TSS44,s1_FPKM=0.700434,s1_status=OK,s2_FPKM=36.5498,s1_status=OK	OTHER_PATTERN
isoform_id=TCONS_00000064,gene_id=XLOC_000024,tss_id=TSS43,s1_FPKM=9.37755,s1_status=OK,s2_FPKM=0.000318287,s1_status=OK	PRESENT_ABSENT
isoform_id=TCONS_00000065,gene_id=XLOC_000024,tss_id=TSS43,s1_FPKM=2.06544,s1_status=OK,s2_FPKM=53.9959,s1_status=OK	OTHER_PATTERN
isoform_id=TCONS_00000689,gene_id=XLOC_000280,tss_id=TSS633,s1_FPKM=9.39044,s1_status=OK,s2_FPKM=16.9872,s1_status=OK	OTHER_PATTERN
isoform_id=TCONS_00025538,gene_id=XLOC_005516,tss_id=TSS11525,s1_FPKM=0.1672,s1_status=OK,s2_FPKM=0.255895,s1_status=OK	OTHER_PATTERN
isoform_id=TCONS_00025536,gene_id=XLOC_005516,tss_id=TSS11525,s1_FPKM=8.37357,s1_status=OK,s2_FPKM=1.13439,s1_status=OK	OTHER_PATTERN
isoform_id=TCONS_00042150,gene_id=XLOC_009291,tss_id=TSS19371,s1_FPKM=5.25157,s1_status=OK,s2_FPKM=0.03046,s1_status=OK	PRESENT_ABSENT
isoform_id=TCONS_00042151,gene_id=XLOC_009291,tss_id=TSS19371,s1_FPKM=14.8636,s1_status=OK,s2_FPKM=6.00183,s1_status=OK	OTHER_PATTERN
isoform_id=TCONS_00056273,gene_id=XLOC_012005,tss_id=TSS25088,s1_FPKM=11.2554,s1_status=OK,s2_FPKM=0.0,s1_status=OK	PRESENT_ABSENT
isoform_id=TCONS_00056274,gene_id=XLOC_012005,tss_id=TSS25088,s1_FPKM=2.00837,s1_status=OK,s2_FPKM=0.633128,s1_status=OK	OTHER_PATTERN
isoform_id=TCONS_00020943,gene_id=XLOC_005411,tss_id=TSS11298,s1_FPKM=5.85997,s1_status=OK,s2_FPKM=0.42563,s1_status=OK	OTHER_PATTERN
isoform_id=TCONS_00020942,gene_id=XLOC_005411,tss_id=TSS11298,s1_FPKM=8.72849,s1_status=OK,s2_FPKM=0.0638085,s1_status=OK	PRESENT_ABSENT
isoform_id=TCONS_00032230,gene_id=XLOC_006631,tss_id=TSS13894,s1_FPKM=5.52601,s1_status=OK,s2_FPKM=38.4084,s1_status=OK	OTHER_PATTERN
isoform_id=TCONS_00032231,gene_id=XLOC_006631,tss_id=TSS13894,s1_FPKM=22.6989,s1_status=OK,s2_FPKM=9.07763,s1_status=OK	OTHER_PATTERN
isoform_id=TCONS_00066833,gene_id=XLOC_015285,tss_id=TSS31852,s1_FPKM=0.831647,s1_status=OK,s2_FPKM=8.45535,s1_status=OK	OTHER_PATTERN
isoform_id=TCONS_00003763,gene_id=XLOC_001574,tss_id=TSS3409,s1_FPKM=1.57686,s1_status=OK,s2_FPKM=5.76891,s1_status=OK	OTHER_PATTERN
isoform_id=TCONS_00003765,gene_id=XLOC_001574,tss_id=TSS3409,s1_FPKM=13.3115,s1_status=OK,s2_FPKM=1.33753,s1_status=OK	OTHER_PATTERN
isoform_id=TCONS_00012420,gene_id=XLOC_002822,tss_id=TSS5943,s1_FPKM=0.615501,s1_status=OK,s2_FPKM=34.8457,s1_status=OK	OTHER_PATTERN
isoform_id=TCONS_00073843,gene_id=XLOC_016770,tss_id=TSS34929,s1_FPKM=19.2561,s1_status=OK,s2_FPKM=4.19436,s1_status=OK	OTHER_PATTERN
isoform_id=TCONS_00076117,gene_id=XLOC_016473,tss_id=TSS34302,s1_FPKM=4.10813,s1_status=OK,s2_FPKM=0.002552,s1_status=OK	PRESENT_ABSENT
isoform_id=TCONS_00073845,gene_id=XLOC_016770,tss_id=TSS34929,s1_FPKM=6.06033,s1_status=OK,s2_FPKM=0.14201,s1_status=OK	OTHER_PATTERN
isoform_id=TCONS_00076118,gene_id=XLOC_016473,tss_id=TSS34302,s1_FPKM=2.64962,s1_status=OK,s2_FPKM=0.568823,s1_status=OK	OTHER_PATTERN
isoform_id=TCONS_00042322,gene_id=XLOC_009350,tss_id=TSS19489,s1_FPKM=4.23544,s1_status=OK,s2_FPKM=0.0,s1_status=OK	PRESENT_ABSENT
isoform_id=TCONS_00042321,gene_id=XLOC_009350,tss_id=TSS19489,s1_FPKM=0.0389051,s1_status=OK,s2_FPKM=2.20654,s1_status=OK	ABSENT_PRESENT
isoform_id=TCONS_00042320,gene_id=XLOC_009350,tss_id=TSS19489,s1_FPKM=7.83724,s1_status=OK,s2_FPKM=35.6972,s1_status=OK	OTHER_PATTERN
isoform_id=TCONS_00005097,gene_id=XLOC_002178,tss_id=TSS4638,s1_FPKM=4.84151,s1_status=OK,s2_FPKM=0.515597,s1_status=OK	OTHER_PATTERN
isoform_id=TCONS_00005098,gene_id=XLOC_002178,tss_id=TSS4638,s1_FPKM=3.70454,s1_status=OK,s2_FPKM=4.59494,s1_status=OK	OTHER_PATTERN
isoform_id=TCONS_00005099,gene_id=XLOC_002178,tss_id=TSS4638,s1_FPKM=5.51798,s1_status=OK,s2_FPKM=0.237866,s1_status=OK	OTHER_PATTERN
isoform_id=TCONS_00053040,gene_id=XLOC_012005,tss_id=TSS25088,s1_FPKM=0.120618,s1_status=OK,s2_FPKM=37.3159,s1_status=OK	OTHER_PATTERN
isoform_id=TCONS_00047085,gene_id=XLOC_009350,tss_id=TSS19489,s1_FPKM=4.10705,s1_status=OK,s2_FPKM=0.0,s1_status=OK	PRESENT_ABSENT
isoform_id=TCONS_00047084,gene_id=XLOC_009350,tss_id=TSS19489,s1_FPKM=0.00280977,s1_status=OK,s2_FPKM=0.0,s1_status=OK	OTHER_PATTERN
isoform_id=TCONS_00036166,gene_id=XLOC_008347,tss_id=TSS17458,s1_FPKM=50.122,s1_status=OK,s2_FPKM=108.249,s1_status=OK	OTHER_PATTERN
isoform_id=TCONS_00036167,gene_id=XLOC_008347,tss_id=TSS17458,s1_FPKM=1.28537,s1_status=OK,s2_FPKM=3.09359,s1_status=OK	OTHER_PATTERN
isoform_id=TCONS_00047080,gene_id=XLOC_009350,tss_id=TSS19489,s1_FPKM=0.826482,s1_status=OK,s2_FPKM=0.154205,s1_status=OK	OTHER_PATTERN
isoform_id=TCONS_00047082,gene_id=XLOC_009350,tss_id=TSS19489,s1_FPKM=0.151535,s1_status=OK,s2_FPKM=1.60872,s1_status=OK	OTHER_PATTERN
isoform_id=TCONS_00005685,gene_id=XLOC_002447,tss_id=TSS5181,s1_FPKM=36.3908,s1_status=OK,s2_FPKM=5.4052,s1_status=OK	OTHER_PATTERN
isoform_id=TCONS_00005687,gene_id=XLOC_002447,tss_id=TSS5181,s1_FPKM=0.131999,s1_status=OK,s2_FPKM=8.23417,s1_status=OK	OTHER_PATTERN
isoform_id=TCONS_00005686,gene_id=XLOC_002447,tss_id=TSS5181,s1_FPKM=0.0759316,s1_status=OK,s2_FPKM=0.336177,s1_status=OK	OTHER_PATTERN
isoform_id=TCONS_00058388,gene_id=XLOC_012971,tss_id=TSS27000,s1_FPKM=7.21897,s1_status=OK,s2_FPKM=0.0,s1_status=OK	PRESENT_ABSENT
isoform_id=TCONS_00052270,gene_id=XLOC_011695,tss_id=TSS24421,s1_FPKM=0.790113,s1_status=OK,s2_FPKM=0.137355,s1_status=OK	OTHER_PATTERN
isoform_id=TCONS_00052271,gene_id=XLOC_011695,tss_id=TSS24421,s1_FPKM=0.0171745,s1_status=OK,s2_FPKM=0.0,s1_status=OK	OTHER_PATTERN
isoform_id=TCONS_00052272,gene_id=XLOC_011695,tss_id=TSS24421,s1_FPKM=0.0519346,s1_status=OK,s2_FPKM=0.749612,s1_status=OK	OTHER_PATTERN
isoform_id=TCONS_00060448,gene_id=XLOC_013853,tss_id=TSS28838,s1_FPKM=2.18775,s1_status=OK,s2_FPKM=7.41923,s1_status=OK	OTHER_PATTERN
isoform_id=TCONS_00060444,gene_id=XLOC_013853,tss_id=TSS28838,s1_FPKM=11.6054,s1_status=OK,s2_FPKM=2.50126,s1_status=OK	OTHER_PATTERN
isoform_id=TCONS_00060445,gene_id=XLOC_013853,tss_id=TSS28838,s1_FPKM=0.043212,s1_status=OK,s2_FPKM=5.36657,s1_status=OK	ABSENT_PRESENT
isoform_id=TCONS_00073194,gene_id=XLOC_016506,tss_id=TSS34360,s1_FPKM=1.05776,s1_status=OK,s2_FPKM=0.0,s1_status=OK	OTHER_PATTERN
isoform_id=TCONS_00037603,gene_id=XLOC_009009,tss_id=TSS18786,s1_FPKM=8.68042,s1_status=OK,s2_FPKM=11.587,s1_status=OK	OTHER_PATTERN
isoform_id=TCONS_00037604,gene_id=XLOC_009009,tss_id=TSS18786,s1_FPKM=1.89923,s1_status=OK,s2_FPKM=0.00274305,s1_status=OK	OTHER_PATTERN
isoform_id=TCONS_00041930,gene_id=XLOC_009197,tss_id=TSS19167,s1_FPKM=33.4945,s1_status=OK,s2_FPKM=496.743,s1_status=OK	OTHER_PATTERN
isoform_id=TCONS_00076197,gene_id=XLOC_016506,tss_id=TSS34360,s1_FPKM=0.733357,s1_status=OK,s2_FPKM=0.0,s1_status=OK	OTHER_PATTERN
isoform_id=TCONS_00076196,gene_id=XLOC_016506,tss_id=TSS34360,s1_FPKM=1.26961,s1_status=OK,s2_FPKM=0.0,s1_status=OK	OTHER_PATTERN
isoform_id=TCONS_00076195,gene_id=XLOC_016506,tss_id=TSS34360,s1_FPKM=0.983202,s1_status=OK,s2_FPKM=0.0,s1_status=OK	OTHER_PATTERN
isoform_id=TCONS_00076194,gene_id=XLOC_016506,tss_id=TSS34360,s1_FPKM=1.43891,s1_status=OK,s2_FPKM=0.0,s1_status=OK	OTHER_PATTERN
isoform_id=TCONS_00049301,gene_id=XLOC_010344,tss_id=TSS21614,s1_FPKM=44.7868,s1_status=OK,s2_FPKM=55.9649,s1_status=OK	OTHER_PATTERN
isoform_id=TCONS_00031907,gene_id=XLOC_006490,tss_id=TSS13558,s1_FPKM=6.59862,s1_status=OK,s2_FPKM=0.579632,s1_status=OK	OTHER_PATTERN
isoform_id=TCONS_00036450,gene_id=XLOC_008483,tss_id=TSS17742,s1_FPKM=8.33096,s1_status=OK,s2_FPKM=0.0729714,s1_status=OK	PRESENT_ABSENT
isoform_id=TCONS_00048758,gene_id=XLOC_010105,tss_id=TSS21094,s1_FPKM=1.1062,s1_status=OK,s2_FPKM=28.1688,s1_status=OK	OTHER_PATTERN
isoform_id=TCONS_00073196,gene_id=XLOC_016506,tss_id=TSS34360,s1_FPKM=0.612838,s1_status=OK,s2_FPKM=0.608549,s1_status=OK	OTHER_PATTERN
isoform_id=TCONS_00054202,gene_id=XLOC_012517,tss_id=TSS26097,s1_FPKM=2.46305,s1_status=OK,s2_FPKM=4.94261,s1_status=OK	OTHER_PATTERN
isoform_id=TCONS_00065700,gene_id=XLOC_014767,tss_id=TSS30811,s1_FPKM=12.1433,s1_status=OK,s2_FPKM=20.851,s1_status=OK	OTHER_PATTERN
isoform_id=TCONS_00065701,gene_id=XLOC_014767,tss_id=TSS30811,s1_FPKM=12.9843,s1_status=OK,s2_FPKM=0.0181149,s1_status=OK	PRESENT_ABSENT
isoform_id=TCONS_00044382,gene_id=XLOC_010178,tss_id=TSS21257,s1_FPKM=0.0922897,s1_status=OK,s2_FPKM=1.77577e-05,s1_status=OK	OTHER_PATTERN
isoform_id=TCONS_00006653,gene_id=XLOC_000280,tss_id=TSS633,s1_FPKM=0.513972,s1_status=OK,s2_FPKM=0.066361,s1_status=OK	OTHER_PATTERN
isoform_id=TCONS_00006652,gene_id=XLOC_000280,tss_id=TSS633,s1_FPKM=0.137434,s1_status=OK,s2_FPKM=0.731633,s1_status=OK	OTHER_PATTERN
isoform_id=TCONS_00002769,gene_id=XLOC_001171,tss_id=TSS2503,s1_FPKM=0.558449,s1_status=OK,s2_FPKM=0.0114088,s1_status=OK	OTHER_PATTERN
isoform_id=TCONS_00002768,gene_id=XLOC_001171,tss_id=TSS2503,s1_FPKM=44.7048,s1_status=OK,s2_FPKM=45.0143,s1_status=OK	OTHER_PATTERN
isoform_id=TCONS_00002767,gene_id=XLOC_001171,tss_id=TSS2503,s1_FPKM=0.322333,s1_status=OK,s2_FPKM=15.4603,s1_status=OK	OTHER_PATTERN
isoform_id=TCONS_00073461,gene_id=XLOC_016616,tss_id=TSS34588,s1_FPKM=0.138283,s1_status=OK,s2_FPKM=5.88868,s1_status=OK	OTHER_PATTERN
isoform_id=TCONS_00064141,gene_id=XLOC_014115,tss_id=TSS29416,s1_FPKM=3.02585e-05,s1_status=OK,s2_FPKM=3.65514,s1_status=OK	ABSENT_PRESENT
isoform_id=TCONS_00064140,gene_id=XLOC_014115,tss_id=TSS29416,s1_FPKM=0.479716,s1_status=OK,s2_FPKM=10.0969,s1_status=OK	OTHER_PATTERN
isoform_id=TCONS_00039321,gene_id=XLOC_007947,tss_id=TSS16645,s1_FPKM=3.89671,s1_status=OK,s2_FPKM=0.0,s1_status=OK	PRESENT_ABSENT
isoform_id=TCONS_00039320,gene_id=XLOC_007947,tss_id=TSS16645,s1_FPKM=1.88086,s1_status=OK,s2_FPKM=0.0104995,s1_status=OK	OTHER_PATTERN
isoform_id=TCONS_00039323,gene_id=XLOC_007947,tss_id=TSS16645,s1_FPKM=2.46075,s1_status=OK,s2_FPKM=0.0532309,s1_status=OK	PRESENT_ABSENT
isoform_id=TCONS_00039322,gene_id=XLOC_007947,tss_id=TSS16645,s1_FPKM=0.867918,s1_status=OK,s2_FPKM=0.0,s1_status=OK	OTHER_PATTERN
isoform_id=TCONS_00053030,gene_id=XLOC_011999,tss_id=TSS25076,s1_FPKM=2.57881,s1_status=OK,s2_FPKM=2.65527,s1_status=OK	OTHER_PATTERN
isoform_id=TCONS_00055902,gene_id=XLOC_011836,tss_id=TSS24717,s1_FPKM=0.858672,s1_status=OK,s2_FPKM=0.0,s1_status=OK	OTHER_PATTERN
isoform_id=TCONS_00055904,gene_id=XLOC_011836,tss_id=TSS24717,s1_FPKM=0.537594,s1_status=OK,s2_FPKM=0.0,s1_status=OK	OTHER_PATTERN
isoform_id=TCONS_00049874,gene_id=XLOC_010598,tss_id=TSS22127,s1_FPKM=0.367057,s1_status=OK,s2_FPKM=0.116826,s1_status=OK	OTHER_PATTERN
isoform_id=TCONS_00027637,gene_id=XLOC_006429,tss_id=TSS13428,s1_FPKM=4.16828,s1_status=OK,s2_FPKM=43.6377,s1_status=OK	OTHER_PATTERN
isoform_id=TCONS_00027638,gene_id=XLOC_006429,tss_id=TSS13428,s1_FPKM=23.4207,s1_status=OK,s2_FPKM=8.74769,s1_status=OK	OTHER_PATTERN
isoform_id=TCONS_00070018,gene_id=XLOC_015076,tss_id=TSS31439,s1_FPKM=23.9764,s1_status=OK,s2_FPKM=0.639852,s1_status=OK	OTHER_PATTERN
isoform_id=TCONS_00025016,gene_id=XLOC_005277,tss_id=TSS11025,s1_FPKM=9.19799e-05,s1_status=OK,s2_FPKM=0.0,s1_status=OK	OTHER_PATTERN
isoform_id=TCONS_00035574,gene_id=XLOC_008104,tss_id=TSS16971,s1_FPKM=0.0112379,s1_status=OK,s2_FPKM=16.5538,s1_status=OK	ABSENT_PRESENT
isoform_id=TCONS_00035570,gene_id=XLOC_008104,tss_id=TSS16971,s1_FPKM=0.0917519,s1_status=OK,s2_FPKM=112.416,s1_status=OK	ABSENT_PRESENT
isoform_id=TCONS_00035571,gene_id=XLOC_008104,tss_id=TSS16971,s1_FPKM=120.647,s1_status=OK,s2_FPKM=37.8225,s1_status=OK	OTHER_PATTERN
isoform_id=TCONS_00066832,gene_id=XLOC_015285,tss_id=TSS31852,s1_FPKM=35.0045,s1_status=OK,s2_FPKM=17.4829,s1_status=OK	OTHER_PATTERN
isoform_id=TCONS_00075047,gene_id=XLOC_016009,tss_id=TSS33289,s1_FPKM=0.0,s1_status=OK,s2_FPKM=0.0,s1_status=OK	OTHER_PATTERN
isoform_id=TCONS_00019628,gene_id=XLOC_004825,tss_id=TSS10113,s1_FPKM=1.61833,s1_status=OK,s2_FPKM=0.541811,s1_status=OK	OTHER_PATTERN
isoform_id=TCONS_00019629,gene_id=XLOC_004825,tss_id=TSS10113,s1_FPKM=0.762579,s1_status=OK,s2_FPKM=0.20251,s1_status=OK	OTHER_PATTERN
isoform_id=TCONS_00069957,gene_id=XLOC_015059,tss_id=TSS31408,s1_FPKM=0.589552,s1_status=OK,s2_FPKM=25.6883,s1_status=OK	OTHER_PATTERN
isoform_id=TCONS_00017077,gene_id=XLOC_003739,tss_id=TSS7857,s1_FPKM=0.377009,s1_status=OK,s2_FPKM=1.9463,s1_status=OK	OTHER_PATTERN
isoform_id=TCONS_00073523,gene_id=XLOC_016645,tss_id=TSS34646,s1_FPKM=3.00336,s1_status=OK,s2_FPKM=1.63199,s1_status=OK	OTHER_PATTERN
isoform_id=TCONS_00013273,gene_id=XLOC_003216,tss_id=TSS6783,s1_FPKM=0.216651,s1_status=OK,s2_FPKM=0.309624,s1_status=OK	OTHER_PATTERN
isoform_id=TCONS_00013272,gene_id=XLOC_003216,tss_id=TSS6783,s1_FPKM=0.0368381,s1_status=OK,s2_FPKM=20.0201,s1_status=OK	ABSENT_PRESENT
isoform_id=TCONS_00013271,gene_id=XLOC_003216,tss_id=TSS6783,s1_FPKM=0.106244,s1_status=OK,s2_FPKM=1.46716,s1_status=OK	OTHER_PATTERN
isoform_id=TCONS_00013270,gene_id=XLOC_003216,tss_id=TSS6783,s1_FPKM=4.45259,s1_status=OK,s2_FPKM=5.83207,s1_status=OK	OTHER_PATTERN
isoform_id=TCONS_00013274,gene_id=XLOC_003216,tss_id=TSS6783,s1_FPKM=9.34035,s1_status=OK,s2_FPKM=11.3838,s1_status=OK	OTHER_PATTERN
isoform_id=TCONS_00073521,gene_id=XLOC_016645,tss_id=TSS34646,s1_FPKM=1.5053,s1_status=OK,s2_FPKM=0.454199,s1_status=OK	OTHER_PATTERN
isoform_id=TCONS_00016212,gene_id=XLOC_003378,tss_id=TSS7084,s1_FPKM=27.215,s1_status=OK,s2_FPKM=0.743683,s1_status=OK	OTHER_PATTERN
isoform_id=TCONS_00042147,gene_id=XLOC_009291,tss_id=TSS19371,s1_FPKM=8.4356,s1_status=OK,s2_FPKM=1.70382,s1_status=OK	OTHER_PATTERN
isoform_id=TCONS_00042146,gene_id=XLOC_009291,tss_id=TSS19371,s1_FPKM=4.47705,s1_status=OK,s2_FPKM=0.0,s1_status=OK	PRESENT_ABSENT
isoform_id=TCONS_00042142,gene_id=XLOC_009291,tss_id=TSS19371,s1_FPKM=1.62284,s1_status=OK,s2_FPKM=0.0650754,s1_status=OK	OTHER_PATTERN
isoform_id=TCONS_00042141,gene_id=XLOC_009291,tss_id=TSS19371,s1_FPKM=1.17423,s1_status=OK,s2_FPKM=2.95762,s1_status=OK	OTHER_PATTERN
isoform_id=TCONS_00058387,gene_id=XLOC_012971,tss_id=TSS27000,s1_FPKM=9.14221,s1_status=OK,s2_FPKM=14.7243,s1_status=OK	OTHER_PATTERN
isoform_id=TCONS_00030147,gene_id=XLOC_007512,tss_id=TSS15754,s1_FPKM=9.55268,s1_status=OK,s2_FPKM=0.0970042,s1_status=OK	PRESENT_ABSENT
isoform_id=TCONS_00073129,gene_id=XLOC_016473,tss_id=TSS34302,s1_FPKM=1.72861,s1_status=OK,s2_FPKM=3.64227,s1_status=OK	OTHER_PATTERN
isoform_id=TCONS_00027860,gene_id=XLOC_006527,tss_id=TSS13658,s1_FPKM=13.2183,s1_status=OK,s2_FPKM=0.000282344,s1_status=OK	PRESENT_ABSENT
isoform_id=TCONS_00069458,gene_id=XLOC_014851,tss_id=TSS30986,s1_FPKM=22.2267,s1_status=OK,s2_FPKM=23.3467,s1_status=OK	OTHER_PATTERN
isoform_id=TCONS_00036900,gene_id=XLOC_008709,tss_id=TSS18195,s1_FPKM=3.57011,s1_status=OK,s2_FPKM=4.78265,s1_status=OK	OTHER_PATTERN
isoform_id=TCONS_00036901,gene_id=XLOC_008709,tss_id=TSS18195,s1_FPKM=67.4312,s1_status=OK,s2_FPKM=4.8646,s1_status=OK	OTHER_PATTERN
isoform_id=TCONS_00036902,gene_id=XLOC_008709,tss_id=TSS18195,s1_FPKM=6.82505,s1_status=OK,s2_FPKM=6.17805,s1_status=OK	OTHER_PATTERN
isoform_id=TCONS_00074674,gene_id=XLOC_015833,tss_id=TSS32929,s1_FPKM=2.08423,s1_status=OK,s2_FPKM=3.45528,s1_status=OK	OTHER_PATTERN
isoform_id=TCONS_00059140,gene_id=XLOC_013303,tss_id=TSS27708,s1_FPKM=1.41853,s1_status=OK,s2_FPKM=0.066674,s1_status=OK	OTHER_PATTERN
isoform_id=TCONS_00002389,gene_id=XLOC_001007,tss_id=TSS2169,s1_FPKM=0.164466,s1_status=OK,s2_FPKM=0.264471,s1_status=OK	OTHER_PATTERN
isoform_id=TCONS_00002388,gene_id=XLOC_001007,tss_id=TSS2169,s1_FPKM=0.571754,s1_status=OK,s2_FPKM=2.55829,s1_status=OK	OTHER_PATTERN
isoform_id=TCONS_00011921,gene_id=XLOC_002601,tss_id=TSS5505,s1_FPKM=0.0786447,s1_status=OK,s2_FPKM=94.7765,s1_status=OK	ABSENT_PRESENT
isoform_id=TCONS_00011920,gene_id=XLOC_002601,tss_id=TSS5505,s1_FPKM=5.02698,s1_status=OK,s2_FPKM=25.356,s1_status=OK	OTHER_PATTERN
isoform_id=TCONS_00011923,gene_id=XLOC_002601,tss_id=TSS5505,s1_FPKM=0.00010017,s1_status=OK,s2_FPKM=0.0,s1_status=OK	OTHER_PATTERN
isoform_id=TCONS_00011922,gene_id=XLOC_002601,tss_id=TSS5505,s1_FPKM=6.54676,s1_status=OK,s2_FPKM=4.82788,s1_status=OK	OTHER_PATTERN
isoform_id=TCONS_00011925,gene_id=XLOC_002601,tss_id=TSS5505,s1_FPKM=1.11887,s1_status=OK,s2_FPKM=6.68803,s1_status=OK	OTHER_PATTERN
isoform_id=TCONS_00011924,gene_id=XLOC_002601,tss_id=TSS5505,s1_FPKM=3.78598,s1_status=OK,s2_FPKM=21.3311,s1_status=OK	OTHER_PATTERN
isoform_id=TCONS_00061081,gene_id=XLOC_012770,tss_id=TSS26607,s1_FPKM=70.2414,s1_status=OK,s2_FPKM=125.916,s1_status=OK	OTHER_PATTERN
isoform_id=TCONS_00072225,gene_id=XLOC_016085,tss_id=TSS33462,s1_FPKM=0.00858358,s1_status=OK,s2_FPKM=1.94992,s1_status=OK	OTHER_PATTERN
isoform_id=TCONS_00072224,gene_id=XLOC_016085,tss_id=TSS33462,s1_FPKM=4.08667e-05,s1_status=OK,s2_FPKM=8.96751,s1_status=OK	ABSENT_PRESENT
isoform_id=TCONS_00072221,gene_id=XLOC_016085,tss_id=TSS33462,s1_FPKM=5.67343,s1_status=OK,s2_FPKM=4.54681,s1_status=OK	OTHER_PATTERN
isoform_id=TCONS_00072223,gene_id=XLOC_016085,tss_id=TSS33462,s1_FPKM=7.42869,s1_status=OK,s2_FPKM=3.1077,s1_status=OK	OTHER_PATTERN
isoform_id=TCONS_00008360,gene_id=XLOC_001007,tss_id=TSS2169,s1_FPKM=0.163185,s1_status=OK,s2_FPKM=0.27582,s1_status=OK	OTHER_PATTERN
isoform_id=TCONS_00000288,gene_id=XLOC_000116,tss_id=TSS267,s1_FPKM=0.384682,s1_status=OK,s2_FPKM=2.83849,s1_status=OK	OTHER_PATTERN
isoform_id=TCONS_00046387,gene_id=XLOC_011002,tss_id=TSS22953,s1_FPKM=3.24729,s1_status=OK,s2_FPKM=3.35281,s1_status=OK	OTHER_PATTERN
isoform_id=TCONS_00031763,gene_id=XLOC_006429,tss_id=TSS13428,s1_FPKM=26.1195,s1_status=OK,s2_FPKM=0.324268,s1_status=OK	OTHER_PATTERN
isoform_id=TCONS_00051424,gene_id=XLOC_011311,tss_id=TSS23600,s1_FPKM=0.00461257,s1_status=OK,s2_FPKM=0.399468,s1_status=OK	OTHER_PATTERN
isoform_id=TCONS_00051420,gene_id=XLOC_011311,tss_id=TSS23600,s1_FPKM=0.110277,s1_status=OK,s2_FPKM=0.0100618,s1_status=OK	OTHER_PATTERN
isoform_id=TCONS_00051422,gene_id=XLOC_011311,tss_id=TSS23600,s1_FPKM=6.40092e-07,s1_status=OK,s2_FPKM=0.291137,s1_status=OK	OTHER_PATTERN
isoform_id=TCONS_00051423,gene_id=XLOC_011311,tss_id=TSS23600,s1_FPKM=0.128119,s1_status=OK,s2_FPKM=11.3387,s1_status=OK	OTHER_PATTERN
isoform_id=TCONS_00036561,gene_id=XLOC_008536,tss_id=TSS17855,s1_FPKM=2.12485,s1_status=OK,s2_FPKM=0.0128035,s1_status=OK	PRESENT_ABSENT
isoform_id=TCONS_00074671,gene_id=XLOC_015833,tss_id=TSS32929,s1_FPKM=20.4527,s1_status=OK,s2_FPKM=0.85896,s1_status=OK	OTHER_PATTERN
isoform_id=TCONS_00059481,gene_id=XLOC_013428,tss_id=TSS27989,s1_FPKM=12.0003,s1_status=OK,s2_FPKM=0.282486,s1_status=OK	OTHER_PATTERN
isoform_id=TCONS_00074672,gene_id=XLOC_015833,tss_id=TSS32929,s1_FPKM=6.30869,s1_status=OK,s2_FPKM=29.1024,s1_status=OK	OTHER_PATTERN
isoform_id=TCONS_00011029,gene_id=XLOC_002178,tss_id=TSS4638,s1_FPKM=1.22325,s1_status=OK,s2_FPKM=1.77104,s1_status=OK	OTHER_PATTERN
isoform_id=TCONS_00043557,gene_id=XLOC_009820,tss_id=TSS20510,s1_FPKM=0.183996,s1_status=OK,s2_FPKM=3.14239,s1_status=OK	OTHER_PATTERN
isoform_id=TCONS_00043556,gene_id=XLOC_009820,tss_id=TSS20510,s1_FPKM=2.33916,s1_status=OK,s2_FPKM=12.4718,s1_status=OK	OTHER_PATTERN
isoform_id=TCONS_00043555,gene_id=XLOC_009820,tss_id=TSS20510,s1_FPKM=2.76722,s1_status=OK,s2_FPKM=27.4441,s1_status=OK	OTHER_PATTERN
isoform_id=TCONS_00043559,gene_id=XLOC_009820,tss_id=TSS20510,s1_FPKM=4.98688,s1_status=OK,s2_FPKM=6.27244,s1_status=OK	OTHER_PATTERN
isoform_id=TCONS_00033224,gene_id=XLOC_007071,tss_id=TSS14821,s1_FPKM=0.0501967,s1_status=OK,s2_FPKM=2.79031,s1_status=OK	ABSENT_PRESENT
isoform_id=TCONS_00034184,gene_id=XLOC_007512,tss_id=TSS15754,s1_FPKM=6.8247,s1_status=OK,s2_FPKM=9.56218,s1_status=OK	OTHER_PATTERN
isoform_id=TCONS_00034183,gene_id=XLOC_007512,tss_id=TSS15754,s1_FPKM=0.742763,s1_status=OK,s2_FPKM=3.56197,s1_status=OK	OTHER_PATTERN
isoform_id=TCONS_00023799,gene_id=XLOC_004731,tss_id=TSS9922,s1_FPKM=1.06578,s1_status=OK,s2_FPKM=4.53492e-06,s1_status=OK	OTHER_PATTERN
isoform_id=TCONS_00023798,gene_id=XLOC_004731,tss_id=TSS9922,s1_FPKM=1.14787,s1_status=OK,s2_FPKM=16.7361,s1_status=OK	OTHER_PATTERN
isoform_id=TCONS_00026804,gene_id=XLOC_006083,tss_id=TSS12688,s1_FPKM=5.79077,s1_status=OK,s2_FPKM=29.3218,s1_status=OK	OTHER_PATTERN
isoform_id=TCONS_00026805,gene_id=XLOC_006083,tss_id=TSS12688,s1_FPKM=9.88958,s1_status=OK,s2_FPKM=2.59201,s1_status=OK	OTHER_PATTERN
isoform_id=TCONS_00038403,gene_id=XLOC_009311,tss_id=TSS19412,s1_FPKM=41.9139,s1_status=OK,s2_FPKM=0.348021,s1_status=OK	OTHER_PATTERN
isoform_id=TCONS_00038402,gene_id=XLOC_009311,tss_id=TSS19412,s1_FPKM=1.36759,s1_status=OK,s2_FPKM=0.923865,s1_status=OK	OTHER_PATTERN
isoform_id=TCONS_00038401,gene_id=XLOC_009311,tss_id=TSS19412,s1_FPKM=2.63569,s1_status=OK,s2_FPKM=13.4046,s1_status=OK	OTHER_PATTERN
isoform_id=TCONS_00041551,gene_id=XLOC_009009,tss_id=TSS18786,s1_FPKM=8.00514,s1_status=OK,s2_FPKM=0.0625767,s1_status=OK	PRESENT_ABSENT
isoform_id=TCONS_00063532,gene_id=XLOC_013853,tss_id=TSS28838,s1_FPKM=7.41597,s1_status=OK,s2_FPKM=1.04397,s1_status=OK	OTHER_PATTERN
isoform_id=TCONS_00012235,gene_id=XLOC_002747,tss_id=TSS5786,s1_FPKM=0.549454,s1_status=OK,s2_FPKM=4.25022,s1_status=OK	OTHER_PATTERN
isoform_id=TCONS_00012236,gene_id=XLOC_002747,tss_id=TSS5786,s1_FPKM=44.7489,s1_status=OK,s2_FPKM=22.9842,s1_status=OK	OTHER_PATTERN
isoform_id=TCONS_00012237,gene_id=XLOC_002747,tss_id=TSS5786,s1_FPKM=0.00270524,s1_status=OK,s2_FPKM=6.55355e-05,s1_status=OK	OTHER_PATTERN
isoform_id=TCONS_00012238,gene_id=XLOC_002747,tss_id=TSS5786,s1_FPKM=0.076959,s1_status=OK,s2_FPKM=0.335016,s1_status=OK	OTHER_PATTERN
isoform_id=TCONS_00009099,gene_id=XLOC_001335,tss_id=TSS2886,s1_FPKM=0.111729,s1_status=OK,s2_FPKM=0.0,s1_status=OK	OTHER_PATTERN
isoform_id=TCONS_00046559,gene_id=XLOC_011067,tss_id=TSS23087,s1_FPKM=1.767,s1_status=OK,s2_FPKM=13.0102,s1_status=OK	OTHER_PATTERN
isoform_id=TCONS_00034805,gene_id=XLOC_007766,tss_id=TSS16285,s1_FPKM=31.3903,s1_status=OK,s2_FPKM=0.398576,s1_status=OK	OTHER_PATTERN
isoform_id=TCONS_00034804,gene_id=XLOC_007766,tss_id=TSS16285,s1_FPKM=0.324415,s1_status=OK,s2_FPKM=0.368473,s1_status=OK	OTHER_PATTERN
isoform_id=TCONS_00034803,gene_id=XLOC_007766,tss_id=TSS16285,s1_FPKM=2.03914,s1_status=OK,s2_FPKM=2.66276,s1_status=OK	OTHER_PATTERN
isoform_id=TCONS_00034802,gene_id=XLOC_007766,tss_id=TSS16285,s1_FPKM=1.52005,s1_status=OK,s2_FPKM=0.764808,s1_status=OK	OTHER_PATTERN
isoform_id=TCONS_00034801,gene_id=XLOC_007766,tss_id=TSS16285,s1_FPKM=5.53016,s1_status=OK,s2_FPKM=2.326,s1_status=OK	OTHER_PATTERN
isoform_id=TCONS_00034800,gene_id=XLOC_007766,tss_id=TSS16285,s1_FPKM=5.64181,s1_status=OK,s2_FPKM=13.4081,s1_status=OK	OTHER_PATTERN
isoform_id=TCONS_00047940,gene_id=XLOC_009703,tss_id=TSS20266,s1_FPKM=0.00242618,s1_status=OK,s2_FPKM=0.0,s1_status=OK	OTHER_PATTERN
isoform_id=TCONS_00008748,gene_id=XLOC_001182,tss_id=TSS2530,s1_FPKM=245.866,s1_status=OK,s2_FPKM=13.2077,s1_status=OK	OTHER_PATTERN
isoform_id=TCONS_00054201,gene_id=XLOC_012517,tss_id=TSS26097,s1_FPKM=4.08319,s1_status=OK,s2_FPKM=0.246861,s1_status=OK	OTHER_PATTERN
isoform_id=TCONS_00054205,gene_id=XLOC_012517,tss_id=TSS26097,s1_FPKM=0.335797,s1_status=OK,s2_FPKM=1.24244,s1_status=OK	OTHER_PATTERN
isoform_id=TCONS_00061080,gene_id=XLOC_012770,tss_id=TSS26607,s1_FPKM=11.4718,s1_status=OK,s2_FPKM=50.0795,s1_status=OK	OTHER_PATTERN
isoform_id=TCONS_00043264,gene_id=XLOC_009703,tss_id=TSS20266,s1_FPKM=14.8718,s1_status=OK,s2_FPKM=0.794364,s1_status=OK	OTHER_PATTERN
isoform_id=TCONS_00043261,gene_id=XLOC_009703,tss_id=TSS20266,s1_FPKM=3.78651,s1_status=OK,s2_FPKM=17.3123,s1_status=OK	OTHER_PATTERN
isoform_id=TCONS_00043260,gene_id=XLOC_009703,tss_id=TSS20266,s1_FPKM=2.83356,s1_status=OK,s2_FPKM=1.19021,s1_status=OK	OTHER_PATTERN
isoform_id=TCONS_00011109,gene_id=XLOC_002215,tss_id=TSS4709,s1_FPKM=1.45313,s1_status=OK,s2_FPKM=0.754327,s1_status=OK	OTHER_PATTERN
isoform_id=TCONS_00013249,gene_id=XLOC_003212,tss_id=TSS6771,s1_FPKM=0.0728132,s1_status=OK,s2_FPKM=1.56144,s1_status=OK	OTHER_PATTERN
isoform_id=TCONS_00035218,gene_id=XLOC_007947,tss_id=TSS16645,s1_FPKM=2.32271,s1_status=OK,s2_FPKM=8.9743,s1_status=OK	OTHER_PATTERN
isoform_id=TCONS_00049873,gene_id=XLOC_010598,tss_id=TSS22127,s1_FPKM=9.52056,s1_status=OK,s2_FPKM=1.48686,s1_status=OK	OTHER_PATTERN
isoform_id=TCONS_00074548,gene_id=XLOC_015775,tss_id=TSS32833,s1_FPKM=17.7747,s1_status=OK,s2_FPKM=0.182874,s1_status=OK	OTHER_PATTERN
isoform_id=TCONS_00029109,gene_id=XLOC_007071,tss_id=TSS14821,s1_FPKM=0.0032892,s1_status=OK,s2_FPKM=0.472907,s1_status=OK	OTHER_PATTERN
isoform_id=TCONS_00034728,gene_id=XLOC_007739,tss_id=TSS16230,s1_FPKM=23.1142,s1_status=OK,s2_FPKM=27.472,s1_status=OK	OTHER_PATTERN
isoform_id=TCONS_00034729,gene_id=XLOC_007739,tss_id=TSS16230,s1_FPKM=23.5092,s1_status=OK,s2_FPKM=0.0704564,s1_status=OK	PRESENT_ABSENT
isoform_id=TCONS_00012416,gene_id=XLOC_002822,tss_id=TSS5943,s1_FPKM=36.2759,s1_status=OK,s2_FPKM=5.7998,s1_status=OK	OTHER_PATTERN
isoform_id=TCONS_00012418,gene_id=XLOC_002822,tss_id=TSS5943,s1_FPKM=0.168555,s1_status=OK,s2_FPKM=0.61163,s1_status=OK	OTHER_PATTERN
isoform_id=TCONS_00072222,gene_id=XLOC_016085,tss_id=TSS33462,s1_FPKM=0.0447557,s1_status=OK,s2_FPKM=2.24537,s1_status=OK	ABSENT_PRESENT
isoform_id=TCONS_00044383,gene_id=XLOC_010178,tss_id=TSS21257,s1_FPKM=6.51298,s1_status=OK,s2_FPKM=0.416666,s1_status=OK	OTHER_PATTERN
isoform_id=TCONS_00069528,gene_id=XLOC_014880,tss_id=TSS31051,s1_FPKM=9.91682,s1_status=OK,s2_FPKM=21.7999,s1_status=OK	OTHER_PATTERN
isoform_id=TCONS_00069529,gene_id=XLOC_014880,tss_id=TSS31051,s1_FPKM=7.32134,s1_status=OK,s2_FPKM=0.0,s1_status=OK	PRESENT_ABSENT
isoform_id=TCONS_00070368,gene_id=XLOC_015285,tss_id=TSS31852,s1_FPKM=83.3913,s1_status=OK,s2_FPKM=0.175232,s1_status=OK	OTHER_PATTERN
isoform_id=TCONS_00030322,gene_id=XLOC_005776,tss_id=TSS12046,s1_FPKM=5.874,s1_status=OK,s2_FPKM=0.647579,s1_status=OK	OTHER_PATTERN
isoform_id=TCONS_00030323,gene_id=XLOC_005776,tss_id=TSS12046,s1_FPKM=0.70236,s1_status=OK,s2_FPKM=6.04119,s1_status=OK	OTHER_PATTERN
isoform_id=TCONS_00010559,gene_id=XLOC_002011,tss_id=TSS4283,s1_FPKM=2.58985,s1_status=OK,s2_FPKM=0.0,s1_status=OK	PRESENT_ABSENT
isoform_id=TCONS_00010558,gene_id=XLOC_002011,tss_id=TSS4283,s1_FPKM=16.1714,s1_status=OK,s2_FPKM=2.30023,s1_status=OK	OTHER_PATTERN
isoform_id=TCONS_00047083,gene_id=XLOC_009350,tss_id=TSS19489,s1_FPKM=0.961086,s1_status=OK,s2_FPKM=0.682743,s1_status=OK	OTHER_PATTERN
isoform_id=TCONS_00021616,gene_id=XLOC_003739,tss_id=TSS7857,s1_FPKM=0.944157,s1_status=OK,s2_FPKM=0.967512,s1_status=OK	OTHER_PATTERN
isoform_id=TCONS_00021617,gene_id=XLOC_003739,tss_id=TSS7857,s1_FPKM=0.224051,s1_status=OK,s2_FPKM=0.0,s1_status=OK	OTHER_PATTERN
isoform_id=TCONS_00021618,gene_id=XLOC_003739,tss_id=TSS7857,s1_FPKM=11.7468,s1_status=OK,s2_FPKM=1.44783,s1_status=OK	OTHER_PATTERN
isoform_id=TCONS_00021619,gene_id=XLOC_003739,tss_id=TSS7857,s1_FPKM=0.621053,s1_status=OK,s2_FPKM=4.98112e-05,s1_status=OK	OTHER_PATTERN
isoform_id=TCONS_00030672,gene_id=XLOC_005917,tss_id=TSS12361,s1_FPKM=7.79672,s1_status=OK,s2_FPKM=0.0,s1_status=OK	PRESENT_ABSENT
isoform_id=TCONS_00030673,gene_id=XLOC_005917,tss_id=TSS12361,s1_FPKM=21.4013,s1_status=OK,s2_FPKM=0.405725,s1_status=OK	OTHER_PATTERN
isoform_id=TCONS_00070963,gene_id=XLOC_015565,tss_id=TSS32393,s1_FPKM=0.521022,s1_status=OK,s2_FPKM=0.487549,s1_status=OK	OTHER_PATTERN
isoform_id=TCONS_00000286,gene_id=XLOC_000116,tss_id=TSS267,s1_FPKM=0.984015,s1_status=OK,s2_FPKM=90.7907,s1_status=OK	OTHER_PATTERN
isoform_id=TCONS_00000287,gene_id=XLOC_000116,tss_id=TSS267,s1_FPKM=1.44162,s1_status=OK,s2_FPKM=0.868347,s1_status=OK	OTHER_PATTERN
isoform_id=TCONS_00000285,gene_id=XLOC_000116,tss_id=TSS267,s1_FPKM=24.1702,s1_status=OK,s2_FPKM=0.0109253,s1_status=OK	PRESENT_ABSENT
isoform_id=TCONS_00025945,gene_id=XLOC_005690,tss_id=TSS11859,s1_FPKM=4.41238,s1_status=OK,s2_FPKM=0.0,s1_status=OK	PRESENT_ABSENT
isoform_id=TCONS_00025946,gene_id=XLOC_005690,tss_id=TSS11859,s1_FPKM=9.73079,s1_status=OK,s2_FPKM=4.02792,s1_status=OK	OTHER_PATTERN
isoform_id=TCONS_00025947,gene_id=XLOC_005690,tss_id=TSS11859,s1_FPKM=9.59583,s1_status=OK,s2_FPKM=0.317654,s1_status=OK	OTHER_PATTERN
isoform_id=TCONS_00025948,gene_id=XLOC_005690,tss_id=TSS11859,s1_FPKM=3.95468,s1_status=OK,s2_FPKM=0.348593,s1_status=OK	OTHER_PATTERN
isoform_id=TCONS_00006576,gene_id=XLOC_000251,tss_id=TSS561,s1_FPKM=2.85644,s1_status=OK,s2_FPKM=26.4666,s1_status=OK	OTHER_PATTERN
isoform_id=TCONS_00006575,gene_id=XLOC_000251,tss_id=TSS561,s1_FPKM=37.3973,s1_status=OK,s2_FPKM=0.163329,s1_status=OK	OTHER_PATTERN
isoform_id=TCONS_00002088,gene_id=XLOC_000880,tss_id=TSS1875,s1_FPKM=35.6989,s1_status=OK,s2_FPKM=0.0141019,s1_status=OK	PRESENT_ABSENT
isoform_id=TCONS_00002089,gene_id=XLOC_000880,tss_id=TSS1875,s1_FPKM=2.48672,s1_status=OK,s2_FPKM=90.9036,s1_status=OK	OTHER_PATTERN
isoform_id=TCONS_00015840,gene_id=XLOC_003212,tss_id=TSS6771,s1_FPKM=32.817,s1_status=OK,s2_FPKM=2.52515,s1_status=OK	OTHER_PATTERN
isoform_id=TCONS_00015841,gene_id=XLOC_003212,tss_id=TSS6771,s1_FPKM=0.329336,s1_status=OK,s2_FPKM=1.24969,s1_status=OK	OTHER_PATTERN
isoform_id=TCONS_00073128,gene_id=XLOC_016473,tss_id=TSS34302,s1_FPKM=0.016319,s1_status=OK,s2_FPKM=45.9728,s1_status=OK	ABSENT_PRESENT
isoform_id=TCONS_00053029,gene_id=XLOC_011999,tss_id=TSS25076,s1_FPKM=42.1717,s1_status=OK,s2_FPKM=38.2596,s1_status=OK	OTHER_PATTERN
isoform_id=TCONS_00040444,gene_id=XLOC_008483,tss_id=TSS17742,s1_FPKM=6.20037,s1_status=OK,s2_FPKM=7.71686,s1_status=OK	OTHER_PATTERN
isoform_id=TCONS_00062289,gene_id=XLOC_013303,tss_id=TSS27708,s1_FPKM=0.16918,s1_status=OK,s2_FPKM=1.14584,s1_status=OK	OTHER_PATTERN
isoform_id=TCONS_00076428,gene_id=XLOC_016616,tss_id=TSS34588,s1_FPKM=0.0161273,s1_status=OK,s2_FPKM=0.209601,s1_status=OK	OTHER_PATTERN
isoform_id=TCONS_00025017,gene_id=XLOC_005277,tss_id=TSS11025,s1_FPKM=0.23207,s1_status=OK,s2_FPKM=0.0,s1_status=OK	OTHER_PATTERN
isoform_id=TCONS_00005102,gene_id=XLOC_002178,tss_id=TSS4638,s1_FPKM=0.0669255,s1_status=OK,s2_FPKM=1.33206,s1_status=OK	OTHER_PATTERN
isoform_id=TCONS_00005103,gene_id=XLOC_002178,tss_id=TSS4638,s1_FPKM=1.53195,s1_status=OK,s2_FPKM=3.47597,s1_status=OK	OTHER_PATTERN
isoform_id=TCONS_00005100,gene_id=XLOC_002178,tss_id=TSS4638,s1_FPKM=0.0819534,s1_status=OK,s2_FPKM=4.46985,s1_status=OK	ABSENT_PRESENT
isoform_id=TCONS_00005101,gene_id=XLOC_002178,tss_id=TSS4638,s1_FPKM=1.18119,s1_status=OK,s2_FPKM=8.47869,s1_status=OK	OTHER_PATTERN
isoform_id=TCONS_00055808,gene_id=XLOC_011797,tss_id=TSS24631,s1_FPKM=1.03156,s1_status=OK,s2_FPKM=0.299083,s1_status=OK	OTHER_PATTERN
isoform_id=TCONS_00055809,gene_id=XLOC_011797,tss_id=TSS24631,s1_FPKM=9.4218,s1_status=OK,s2_FPKM=1.48366,s1_status=OK	OTHER_PATTERN
isoform_id=TCONS_00055807,gene_id=XLOC_011797,tss_id=TSS24631,s1_FPKM=3.1977,s1_status=OK,s2_FPKM=0.120385,s1_status=OK	OTHER_PATTERN
isoform_id=TCONS_00008502,gene_id=XLOC_001080,tss_id=TSS2320,s1_FPKM=4.66946,s1_status=OK,s2_FPKM=7.77084,s1_status=OK	OTHER_PATTERN
isoform_id=TCONS_00002576,gene_id=XLOC_001080,tss_id=TSS2320,s1_FPKM=45.5933,s1_status=OK,s2_FPKM=1.75495,s1_status=OK	OTHER_PATTERN
isoform_id=TCONS_00002577,gene_id=XLOC_001080,tss_id=TSS2320,s1_FPKM=0.5651,s1_status=OK,s2_FPKM=0.203281,s1_status=OK	OTHER_PATTERN
isoform_id=TCONS_00030674,gene_id=XLOC_005917,tss_id=TSS12361,s1_FPKM=4.63213,s1_status=OK,s2_FPKM=28.5831,s1_status=OK	OTHER_PATTERN
isoform_id=TCONS_00048764,gene_id=XLOC_010105,tss_id=TSS21094,s1_FPKM=1.82291,s1_status=OK,s2_FPKM=0.0,s1_status=OK	OTHER_PATTERN
isoform_id=TCONS_00048761,gene_id=XLOC_010105,tss_id=TSS21094,s1_FPKM=0.678334,s1_status=OK,s2_FPKM=0.115277,s1_status=OK	OTHER_PATTERN
isoform_id=TCONS_00048760,gene_id=XLOC_010105,tss_id=TSS21094,s1_FPKM=0.300752,s1_status=OK,s2_FPKM=3.0265,s1_status=OK	OTHER_PATTERN
isoform_id=TCONS_00048763,gene_id=XLOC_010105,tss_id=TSS21094,s1_FPKM=7.3414,s1_status=OK,s2_FPKM=0.477223,s1_status=OK	OTHER_PATTERN
isoform_id=TCONS_00048762,gene_id=XLOC_010105,tss_id=TSS21094,s1_FPKM=0.580457,s1_status=OK,s2_FPKM=0.355338,s1_status=OK	OTHER_PATTERN
isoform_id=TCONS_00076201,gene_id=XLOC_016506,tss_id=TSS34360,s1_FPKM=5.10904,s1_status=OK,s2_FPKM=12.3427,s1_status=OK	OTHER_PATTERN
isoform_id=TCONS_00076200,gene_id=XLOC_016506,tss_id=TSS34360,s1_FPKM=25.3176,s1_status=OK,s2_FPKM=0.672197,s1_status=OK	OTHER_PATTERN
isoform_id=TCONS_00027443,gene_id=XLOC_006351,tss_id=TSS13260,s1_FPKM=28.2024,s1_status=OK,s2_FPKM=0.868546,s1_status=OK	OTHER_PATTERN
isoform_id=TCONS_00027442,gene_id=XLOC_006351,tss_id=TSS13260,s1_FPKM=28.3459,s1_status=OK,s2_FPKM=3.06837,s1_status=OK	OTHER_PATTERN
isoform_id=TCONS_00027441,gene_id=XLOC_006351,tss_id=TSS13260,s1_FPKM=3.2035,s1_status=OK,s2_FPKM=20.9332,s1_status=OK	OTHER_PATTERN
isoform_id=TCONS_00046392,gene_id=XLOC_011002,tss_id=TSS22953,s1_FPKM=1.25882,s1_status=OK,s2_FPKM=23.5507,s1_status=OK	OTHER_PATTERN
isoform_id=TCONS_00046391,gene_id=XLOC_011002,tss_id=TSS22953,s1_FPKM=10.3831,s1_status=OK,s2_FPKM=5.41507,s1_status=OK	OTHER_PATTERN
isoform_id=TCONS_00067368,gene_id=XLOC_015501,tss_id=TSS32272,s1_FPKM=0.797949,s1_status=OK,s2_FPKM=15.7692,s1_status=OK	OTHER_PATTERN
isoform_id=TCONS_00067369,gene_id=XLOC_015501,tss_id=TSS32272,s1_FPKM=23.7874,s1_status=OK,s2_FPKM=0.964961,s1_status=OK	OTHER_PATTERN
isoform_id=TCONS_00064471,gene_id=XLOC_014265,tss_id=TSS29740,s1_FPKM=2.5125,s1_status=OK,s2_FPKM=0.138367,s1_status=OK	OTHER_PATTERN
isoform_id=TCONS_00064470,gene_id=XLOC_014265,tss_id=TSS29740,s1_FPKM=0.31268,s1_status=OK,s2_FPKM=1.30685,s1_status=OK	OTHER_PATTERN
isoform_id=TCONS_00040143,gene_id=XLOC_008347,tss_id=TSS17458,s1_FPKM=168.762,s1_status=OK,s2_FPKM=1.29733,s1_status=OK	OTHER_PATTERN
isoform_id=TCONS_00040144,gene_id=XLOC_008347,tss_id=TSS17458,s1_FPKM=0.0569151,s1_status=OK,s2_FPKM=0.169124,s1_status=OK	OTHER_PATTERN
isoform_id=TCONS_00050875,gene_id=XLOC_011067,tss_id=TSS23087,s1_FPKM=10.3626,s1_status=OK,s2_FPKM=4.19857,s1_status=OK	OTHER_PATTERN
isoform_id=TCONS_00050876,gene_id=XLOC_011067,tss_id=TSS23087,s1_FPKM=0.731503,s1_status=OK,s2_FPKM=0.984288,s1_status=OK	OTHER_PATTERN
isoform_id=TCONS_00005188,gene_id=XLOC_002218,tss_id=TSS4715,s1_FPKM=24.7123,s1_status=OK,s2_FPKM=0.156167,s1_status=OK	OTHER_PATTERN
isoform_id=TCONS_00005189,gene_id=XLOC_002218,tss_id=TSS4715,s1_FPKM=37.1378,s1_status=OK,s2_FPKM=1.83069,s1_status=OK	OTHER_PATTERN
isoform_id=TCONS_00073522,gene_id=XLOC_016645,tss_id=TSS34646,s1_FPKM=42.1832,s1_status=OK,s2_FPKM=1.65686,s1_status=OK	OTHER_PATTERN
isoform_id=TCONS_00022938,gene_id=XLOC_004332,tss_id=TSS9092,s1_FPKM=20.9094,s1_status=OK,s2_FPKM=0.0651119,s1_status=OK	PRESENT_ABSENT
isoform_id=TCONS_00022939,gene_id=XLOC_004332,tss_id=TSS9092,s1_FPKM=25.6428,s1_status=OK,s2_FPKM=116.219,s1_status=OK	OTHER_PATTERN
isoform_id=TCONS_00033914,gene_id=XLOC_007388,tss_id=TSS15486,s1_FPKM=11.5959,s1_status=OK,s2_FPKM=0.187368,s1_status=OK	OTHER_PATTERN
isoform_id=TCONS_00033913,gene_id=XLOC_007388,tss_id=TSS15486,s1_FPKM=8.87635,s1_status=OK,s2_FPKM=12.4015,s1_status=OK	OTHER_PATTERN
isoform_id=TCONS_00004778,gene_id=XLOC_002051,tss_id=TSS4369,s1_FPKM=4.98287,s1_status=OK,s2_FPKM=17.1843,s1_status=OK	OTHER_PATTERN
isoform_id=TCONS_00004779,gene_id=XLOC_002051,tss_id=TSS4369,s1_FPKM=0.133976,s1_status=OK,s2_FPKM=0.258474,s1_status=OK	OTHER_PATTERN
isoform_id=TCONS_00004776,gene_id=XLOC_002051,tss_id=TSS4369,s1_FPKM=3.23411,s1_status=OK,s2_FPKM=0.626076,s1_status=OK	OTHER_PATTERN
isoform_id=TCONS_00004777,gene_id=XLOC_002051,tss_id=TSS4369,s1_FPKM=23.5183,s1_status=OK,s2_FPKM=1.05746,s1_status=OK	OTHER_PATTERN
isoform_id=TCONS_00004775,gene_id=XLOC_002051,tss_id=TSS4369,s1_FPKM=0.464398,s1_status=OK,s2_FPKM=0.704221,s1_status=OK	OTHER_PATTERN
isoform_id=TCONS_00062288,gene_id=XLOC_013303,tss_id=TSS27708,s1_FPKM=3.15282,s1_status=OK,s2_FPKM=13.7662,s1_status=OK	OTHER_PATTERN
isoform_id=TCONS_00066459,gene_id=XLOC_015122,tss_id=TSS31525,s1_FPKM=12.9868,s1_status=OK,s2_FPKM=3.84727,s1_status=OK	OTHER_PATTERN
isoform_id=TCONS_00044381,gene_id=XLOC_010178,tss_id=TSS21257,s1_FPKM=2.09905,s1_status=OK,s2_FPKM=7.42564,s1_status=OK	OTHER_PATTERN
isoform_id=TCONS_00010562,gene_id=XLOC_002011,tss_id=TSS4283,s1_FPKM=9.27752,s1_status=OK,s2_FPKM=56.6541,s1_status=OK	OTHER_PATTERN
isoform_id=TCONS_00010563,gene_id=XLOC_002011,tss_id=TSS4283,s1_FPKM=1.57279,s1_status=OK,s2_FPKM=0.48381,s1_status=OK	OTHER_PATTERN
isoform_id=TCONS_00010560,gene_id=XLOC_002011,tss_id=TSS4283,s1_FPKM=11.9357,s1_status=OK,s2_FPKM=87.3318,s1_status=OK	OTHER_PATTERN
isoform_id=TCONS_00010561,gene_id=XLOC_002011,tss_id=TSS4283,s1_FPKM=12.0462,s1_status=OK,s2_FPKM=0.000813106,s1_status=OK	PRESENT_ABSENT
isoform_id=TCONS_00028208,gene_id=XLOC_006675,tss_id=TSS14003,s1_FPKM=3.91589,s1_status=OK,s2_FPKM=1.20998,s1_status=OK	OTHER_PATTERN
isoform_id=TCONS_00028207,gene_id=XLOC_006675,tss_id=TSS14003,s1_FPKM=19.6596,s1_status=OK,s2_FPKM=42.5724,s1_status=OK	OTHER_PATTERN
isoform_id=TCONS_00028040,gene_id=XLOC_006607,tss_id=TSS13839,s1_FPKM=5.99715,s1_status=OK,s2_FPKM=0.180453,s1_status=OK	OTHER_PATTERN
isoform_id=TCONS_00052623,gene_id=XLOC_011836,tss_id=TSS24717,s1_FPKM=1.66986,s1_status=OK,s2_FPKM=2.69833,s1_status=OK	OTHER_PATTERN
isoform_id=TCONS_00052622,gene_id=XLOC_011836,tss_id=TSS24717,s1_FPKM=5.57405,s1_status=OK,s2_FPKM=7.75784,s1_status=OK	OTHER_PATTERN
isoform_id=TCONS_00052624,gene_id=XLOC_011836,tss_id=TSS24717,s1_FPKM=0.193669,s1_status=OK,s2_FPKM=1.61623,s1_status=OK	OTHER_PATTERN
isoform_id=TCONS_00012443,gene_id=XLOC_002833,tss_id=TSS5964,s1_FPKM=38.4118,s1_status=OK,s2_FPKM=46.5358,s1_status=OK	OTHER_PATTERN
isoform_id=TCONS_00012445,gene_id=XLOC_002833,tss_id=TSS5964,s1_FPKM=1.53788,s1_status=OK,s2_FPKM=1.78245,s1_status=OK	OTHER_PATTERN
isoform_id=TCONS_00012444,gene_id=XLOC_002833,tss_id=TSS5964,s1_FPKM=22.8531,s1_status=OK,s2_FPKM=0.147072,s1_status=OK	OTHER_PATTERN
isoform_id=TCONS_00061514,gene_id=XLOC_012971,tss_id=TSS27000,s1_FPKM=0.93751,s1_status=OK,s2_FPKM=0.293275,s1_status=OK	OTHER_PATTERN
isoform_id=TCONS_00010313,gene_id=XLOC_001913,tss_id=TSS4069,s1_FPKM=3.694,s1_status=OK,s2_FPKM=0.287625,s1_status=OK	OTHER_PATTERN
isoform_id=TCONS_00010312,gene_id=XLOC_001913,tss_id=TSS4069,s1_FPKM=5.38865,s1_status=OK,s2_FPKM=9.47736,s1_status=OK	OTHER_PATTERN
isoform_id=TCONS_00046555,gene_id=XLOC_011067,tss_id=TSS23087,s1_FPKM=3.48647,s1_status=OK,s2_FPKM=0.570829,s1_status=OK	OTHER_PATTERN
isoform_id=TCONS_00046556,gene_id=XLOC_011067,tss_id=TSS23087,s1_FPKM=0.00196284,s1_status=OK,s2_FPKM=0.0,s1_status=OK	OTHER_PATTERN
isoform_id=TCONS_00046557,gene_id=XLOC_011067,tss_id=TSS23087,s1_FPKM=2.42933,s1_status=OK,s2_FPKM=17.017,s1_status=OK	OTHER_PATTERN
isoform_id=TCONS_00052263,gene_id=XLOC_011695,tss_id=TSS24421,s1_FPKM=24.8502,s1_status=OK,s2_FPKM=0.0657135,s1_status=OK	PRESENT_ABSENT
isoform_id=TCONS_00052267,gene_id=XLOC_011695,tss_id=TSS24421,s1_FPKM=0.302241,s1_status=OK,s2_FPKM=0.9382,s1_status=OK	OTHER_PATTERN
isoform_id=TCONS_00052266,gene_id=XLOC_011695,tss_id=TSS24421,s1_FPKM=0.0877882,s1_status=OK,s2_FPKM=1.06817,s1_status=OK	OTHER_PATTERN
isoform_id=TCONS_00052264,gene_id=XLOC_011695,tss_id=TSS24421,s1_FPKM=0.105928,s1_status=OK,s2_FPKM=6.73818,s1_status=OK	OTHER_PATTERN
isoform_id=TCONS_00045384,gene_id=XLOC_010598,tss_id=TSS22127,s1_FPKM=0.494256,s1_status=OK,s2_FPKM=0.159037,s1_status=OK	OTHER_PATTERN
isoform_id=TCONS_00045385,gene_id=XLOC_010598,tss_id=TSS22127,s1_FPKM=0.250605,s1_status=OK,s2_FPKM=0.0,s1_status=OK	OTHER_PATTERN
isoform_id=TCONS_00045380,gene_id=XLOC_010598,tss_id=TSS22127,s1_FPKM=1.23069,s1_status=OK,s2_FPKM=0.432456,s1_status=OK	OTHER_PATTERN
isoform_id=TCONS_00045381,gene_id=XLOC_010598,tss_id=TSS22127,s1_FPKM=5.262e-06,s1_status=OK,s2_FPKM=6.67515,s1_status=OK	ABSENT_PRESENT
isoform_id=TCONS_00041184,gene_id=XLOC_008839,tss_id=TSS18444,s1_FPKM=6.24258,s1_status=OK,s2_FPKM=0.93449,s1_status=OK	OTHER_PATTERN
isoform_id=TCONS_00041185,gene_id=XLOC_008839,tss_id=TSS18444,s1_FPKM=1.17175,s1_status=OK,s2_FPKM=10.1373,s1_status=OK	OTHER_PATTERN
isoform_id=TCONS_00055580,gene_id=XLOC_011695,tss_id=TSS24421,s1_FPKM=21.5403,s1_status=OK,s2_FPKM=4.09645,s1_status=OK	OTHER_PATTERN
isoform_id=TCONS_00015495,gene_id=XLOC_003093,tss_id=TSS6502,s1_FPKM=1.46163,s1_status=OK,s2_FPKM=6.66882,s1_status=OK	OTHER_PATTERN
isoform_id=TCONS_00015496,gene_id=XLOC_003093,tss_id=TSS6502,s1_FPKM=6.50925,s1_status=OK,s2_FPKM=1.39312,s1_status=OK	OTHER_PATTERN
isoform_id=TCONS_00027769,gene_id=XLOC_006490,tss_id=TSS13558,s1_FPKM=5.87119,s1_status=OK,s2_FPKM=0.0,s1_status=OK	PRESENT_ABSENT
isoform_id=TCONS_00027766,gene_id=XLOC_006490,tss_id=TSS13558,s1_FPKM=0.129317,s1_status=OK,s2_FPKM=10.187,s1_status=OK	OTHER_PATTERN
isoform_id=TCONS_00042756,gene_id=XLOC_009521,tss_id=TSS19849,s1_FPKM=1.74555,s1_status=OK,s2_FPKM=1.39669,s1_status=OK	OTHER_PATTERN
isoform_id=TCONS_00042757,gene_id=XLOC_009521,tss_id=TSS19849,s1_FPKM=20.6914,s1_status=OK,s2_FPKM=0.482146,s1_status=OK	OTHER_PATTERN
isoform_id=TCONS_00042755,gene_id=XLOC_009521,tss_id=TSS19849,s1_FPKM=1.69751,s1_status=OK,s2_FPKM=30.4853,s1_status=OK	OTHER_PATTERN
isoform_id=TCONS_00021029,gene_id=XLOC_005453,tss_id=TSS11379,s1_FPKM=5.2194,s1_status=OK,s2_FPKM=28.3548,s1_status=OK	OTHER_PATTERN
isoform_id=TCONS_00021028,gene_id=XLOC_005453,tss_id=TSS11379,s1_FPKM=18.8396,s1_status=OK,s2_FPKM=0.540755,s1_status=OK	OTHER_PATTERN
isoform_id=TCONS_00062354,gene_id=XLOC_013328,tss_id=TSS27760,s1_FPKM=10.1095,s1_status=OK,s2_FPKM=0.000535432,s1_status=OK	PRESENT_ABSENT
isoform_id=TCONS_00040554,gene_id=XLOC_008536,tss_id=TSS17855,s1_FPKM=0.15324,s1_status=OK,s2_FPKM=11.0284,s1_status=OK	OTHER_PATTERN
isoform_id=TCONS_00043263,gene_id=XLOC_009703,tss_id=TSS20266,s1_FPKM=6.38142,s1_status=OK,s2_FPKM=0.353428,s1_status=OK	OTHER_PATTERN
isoform_id=TCONS_00011983,gene_id=XLOC_002627,tss_id=TSS5566,s1_FPKM=22.8093,s1_status=OK,s2_FPKM=30.2379,s1_status=OK	OTHER_PATTERN
isoform_id=TCONS_00011982,gene_id=XLOC_002627,tss_id=TSS5566,s1_FPKM=0.800937,s1_status=OK,s2_FPKM=38.1629,s1_status=OK	OTHER_PATTERN
isoform_id=TCONS_00011981,gene_id=XLOC_002627,tss_id=TSS5566,s1_FPKM=0.0565544,s1_status=OK,s2_FPKM=15.2309,s1_status=OK	ABSENT_PRESENT
isoform_id=TCONS_00011980,gene_id=XLOC_002627,tss_id=TSS5566,s1_FPKM=18.5397,s1_status=OK,s2_FPKM=16.5659,s1_status=OK	OTHER_PATTERN
isoform_id=TCONS_00011985,gene_id=XLOC_002627,tss_id=TSS5566,s1_FPKM=1.56408,s1_status=OK,s2_FPKM=49.3247,s1_status=OK	OTHER_PATTERN
isoform_id=TCONS_00011984,gene_id=XLOC_002627,tss_id=TSS5566,s1_FPKM=1.4615,s1_status=OK,s2_FPKM=36.8023,s1_status=OK	OTHER_PATTERN
isoform_id=TCONS_00020945,gene_id=XLOC_005411,tss_id=TSS11298,s1_FPKM=1.11197,s1_status=OK,s2_FPKM=0.969852,s1_status=OK	OTHER_PATTERN
isoform_id=TCONS_00020944,gene_id=XLOC_005411,tss_id=TSS11298,s1_FPKM=0.025279,s1_status=OK,s2_FPKM=2.13235,s1_status=OK	ABSENT_PRESENT
isoform_id=TCONS_00020941,gene_id=XLOC_005411,tss_id=TSS11298,s1_FPKM=5.93107,s1_status=OK,s2_FPKM=0.352355,s1_status=OK	OTHER_PATTERN
isoform_id=TCONS_00020940,gene_id=XLOC_005411,tss_id=TSS11298,s1_FPKM=2.3475,s1_status=OK,s2_FPKM=9.55528,s1_status=OK	OTHER_PATTERN
isoform_id=TCONS_00073842,gene_id=XLOC_016770,tss_id=TSS34929,s1_FPKM=1.15496,s1_status=OK,s2_FPKM=7.82273,s1_status=OK	OTHER_PATTERN
isoform_id=TCONS_00073846,gene_id=XLOC_016770,tss_id=TSS34929,s1_FPKM=0.000200047,s1_status=OK,s2_FPKM=0.114842,s1_status=OK	OTHER_PATTERN
isoform_id=TCONS_00073844,gene_id=XLOC_016770,tss_id=TSS34929,s1_FPKM=0.231641,s1_status=OK,s2_FPKM=5.57075,s1_status=OK	OTHER_PATTERN
isoform_id=TCONS_00072008,gene_id=XLOC_016009,tss_id=TSS33289,s1_FPKM=1.02775,s1_status=OK,s2_FPKM=0.000181446,s1_status=OK	OTHER_PATTERN
isoform_id=TCONS_00072005,gene_id=XLOC_016009,tss_id=TSS33289,s1_FPKM=1.79945,s1_status=OK,s2_FPKM=1.6207,s1_status=OK	OTHER_PATTERN
isoform_id=TCONS_00072004,gene_id=XLOC_016009,tss_id=TSS33289,s1_FPKM=1.32935,s1_status=OK,s2_FPKM=0.958346,s1_status=OK	OTHER_PATTERN
isoform_id=TCONS_00072007,gene_id=XLOC_016009,tss_id=TSS33289,s1_FPKM=6.27181,s1_status=OK,s2_FPKM=4.84601,s1_status=OK	OTHER_PATTERN
isoform_id=TCONS_00072006,gene_id=XLOC_016009,tss_id=TSS33289,s1_FPKM=1.65035,s1_status=OK,s2_FPKM=0.247807,s1_status=OK	OTHER_PATTERN
isoform_id=TCONS_00072001,gene_id=XLOC_016009,tss_id=TSS33289,s1_FPKM=0.0112628,s1_status=OK,s2_FPKM=0.0,s1_status=OK	OTHER_PATTERN
isoform_id=TCONS_00072002,gene_id=XLOC_016009,tss_id=TSS33289,s1_FPKM=18.9123,s1_status=OK,s2_FPKM=2.74839,s1_status=OK	OTHER_PATTERN
isoform_id=TCONS_00002770,gene_id=XLOC_001171,tss_id=TSS2503,s1_FPKM=3.40244,s1_status=OK,s2_FPKM=3.39393,s1_status=OK	OTHER_PATTERN
isoform_id=TCONS_00019942,gene_id=XLOC_004974,tss_id=TSS10417,s1_FPKM=2.35688,s1_status=OK,s2_FPKM=6.44996,s1_status=OK	OTHER_PATTERN
isoform_id=TCONS_00053039,gene_id=XLOC_012005,tss_id=TSS25088,s1_FPKM=0.192482,s1_status=OK,s2_FPKM=0.0,s1_status=OK	OTHER_PATTERN
isoform_id=TCONS_00053038,gene_id=XLOC_012005,tss_id=TSS25088,s1_FPKM=0.000844286,s1_status=OK,s2_FPKM=0.296879,s1_status=OK	OTHER_PATTERN
isoform_id=TCONS_00055582,gene_id=XLOC_011695,tss_id=TSS24421,s1_FPKM=1.13286,s1_status=OK,s2_FPKM=0.500633,s1_status=OK	OTHER_PATTERN
isoform_id=TCONS_00030234,gene_id=XLOC_005743,tss_id=TSS11975,s1_FPKM=0.0179902,s1_status=OK,s2_FPKM=0.0724128,s1_status=OK	OTHER_PATTERN
isoform_id=TCONS_00030235,gene_id=XLOC_005743,tss_id=TSS11975,s1_FPKM=0.0563302,s1_status=OK,s2_FPKM=13.3461,s1_status=OK	ABSENT_PRESENT
isoform_id=TCONS_00030236,gene_id=XLOC_005743,tss_id=TSS11975,s1_FPKM=5.11865,s1_status=OK,s2_FPKM=11.7976,s1_status=OK	OTHER_PATTERN
isoform_id=TCONS_00030237,gene_id=XLOC_005743,tss_id=TSS11975,s1_FPKM=1.15114,s1_status=OK,s2_FPKM=0.221562,s1_status=OK	OTHER_PATTERN
isoform_id=TCONS_00071492,gene_id=XLOC_015777,tss_id=TSS32838,s1_FPKM=0.000729604,s1_status=OK,s2_FPKM=14.8442,s1_status=OK	ABSENT_PRESENT
isoform_id=TCONS_00043702,gene_id=XLOC_009881,tss_id=TSS20644,s1_FPKM=30.7071,s1_status=OK,s2_FPKM=0.0,s1_status=OK	PRESENT_ABSENT
isoform_id=TCONS_00043700,gene_id=XLOC_009881,tss_id=TSS20644,s1_FPKM=28.9131,s1_status=OK,s2_FPKM=1.20511,s1_status=OK	OTHER_PATTERN
isoform_id=TCONS_00043701,gene_id=XLOC_009881,tss_id=TSS20644,s1_FPKM=0.497348,s1_status=OK,s2_FPKM=5.13412,s1_status=OK	OTHER_PATTERN
isoform_id=TCONS_00039787,gene_id=XLOC_008181,tss_id=TSS17115,s1_FPKM=4.21148,s1_status=OK,s2_FPKM=0.19418,s1_status=OK	OTHER_PATTERN
isoform_id=TCONS_00039786,gene_id=XLOC_008181,tss_id=TSS17115,s1_FPKM=12.842,s1_status=OK,s2_FPKM=1.36899,s1_status=OK	OTHER_PATTERN
isoform_id=TCONS_00039785,gene_id=XLOC_008181,tss_id=TSS17115,s1_FPKM=2.67136,s1_status=OK,s2_FPKM=9.00907,s1_status=OK	OTHER_PATTERN
isoform_id=TCONS_00048925,gene_id=XLOC_010178,tss_id=TSS21257,s1_FPKM=3.25207,s1_status=OK,s2_FPKM=9.3158e-05,s1_status=OK	PRESENT_ABSENT
isoform_id=TCONS_00048924,gene_id=XLOC_010178,tss_id=TSS21257,s1_FPKM=0.127553,s1_status=OK,s2_FPKM=0.0,s1_status=OK	OTHER_PATTERN
isoform_id=TCONS_00013265,gene_id=XLOC_003216,tss_id=TSS6783,s1_FPKM=0.0,s1_status=OK,s2_FPKM=20.2693,s1_status=OK	ABSENT_PRESENT
isoform_id=TCONS_00013266,gene_id=XLOC_003216,tss_id=TSS6783,s1_FPKM=0.0,s1_status=OK,s2_FPKM=1.85273,s1_status=OK	OTHER_PATTERN
isoform_id=TCONS_00013267,gene_id=XLOC_003216,tss_id=TSS6783,s1_FPKM=0.0771811,s1_status=OK,s2_FPKM=6.96881,s1_status=OK	ABSENT_PRESENT
isoform_id=TCONS_00013268,gene_id=XLOC_003216,tss_id=TSS6783,s1_FPKM=10.9096,s1_status=OK,s2_FPKM=3.01946,s1_status=OK	OTHER_PATTERN
isoform_id=TCONS_00013269,gene_id=XLOC_003216,tss_id=TSS6783,s1_FPKM=11.1281,s1_status=OK,s2_FPKM=18.2878,s1_status=OK	OTHER_PATTERN
isoform_id=TCONS_00066460,gene_id=XLOC_015122,tss_id=TSS31525,s1_FPKM=0.451176,s1_status=OK,s2_FPKM=16.4717,s1_status=OK	OTHER_PATTERN
isoform_id=TCONS_00072226,gene_id=XLOC_016085,tss_id=TSS33462,s1_FPKM=1.23653,s1_status=OK,s2_FPKM=1.78556,s1_status=OK	OTHER_PATTERN
isoform_id=TCONS_00049302,gene_id=XLOC_010344,tss_id=TSS21614,s1_FPKM=4.77095,s1_status=OK,s2_FPKM=3.64847,s1_status=OK	OTHER_PATTERN
isoform_id=TCONS_00014487,gene_id=XLOC_002601,tss_id=TSS5505,s1_FPKM=6.78583,s1_status=OK,s2_FPKM=0.728782,s1_status=OK	OTHER_PATTERN
isoform_id=TCONS_00014486,gene_id=XLOC_002601,tss_id=TSS5505,s1_FPKM=28.9882,s1_status=OK,s2_FPKM=69.4764,s1_status=OK	OTHER_PATTERN
isoform_id=TCONS_00036168,gene_id=XLOC_008347,tss_id=TSS17458,s1_FPKM=4.12102,s1_status=OK,s2_FPKM=3.60593,s1_status=OK	OTHER_PATTERN
isoform_id=TCONS_00010167,gene_id=XLOC_001846,tss_id=TSS3952,s1_FPKM=0.30496,s1_status=OK,s2_FPKM=0.177767,s1_status=OK	OTHER_PATTERN
isoform_id=TCONS_00062287,gene_id=XLOC_013303,tss_id=TSS27708,s1_FPKM=1.43702,s1_status=OK,s2_FPKM=9.41538,s1_status=OK	OTHER_PATTERN
isoform_id=TCONS_00074673,gene_id=XLOC_015833,tss_id=TSS32929,s1_FPKM=1.03206,s1_status=OK,s2_FPKM=1.60281,s1_status=OK	OTHER_PATTERN
isoform_id=TCONS_00032002,gene_id=XLOC_006527,tss_id=TSS13658,s1_FPKM=1.65743,s1_status=OK,s2_FPKM=2.96966,s1_status=OK	OTHER_PATTERN
isoform_id=TCONS_00023797,gene_id=XLOC_004731,tss_id=TSS9922,s1_FPKM=2.71716,s1_status=OK,s2_FPKM=0.0,s1_status=OK	PRESENT_ABSENT
isoform_id=TCONS_00023796,gene_id=XLOC_004731,tss_id=TSS9922,s1_FPKM=5.22296,s1_status=OK,s2_FPKM=0.0,s1_status=OK	PRESENT_ABSENT
isoform_id=TCONS_00002392,gene_id=XLOC_001007,tss_id=TSS2169,s1_FPKM=3.55552,s1_status=OK,s2_FPKM=5.33513,s1_status=OK	OTHER_PATTERN
isoform_id=TCONS_00002390,gene_id=XLOC_001007,tss_id=TSS2169,s1_FPKM=0.325201,s1_status=OK,s2_FPKM=1.05979,s1_status=OK	OTHER_PATTERN
isoform_id=TCONS_00002391,gene_id=XLOC_001007,tss_id=TSS2169,s1_FPKM=8.65854,s1_status=OK,s2_FPKM=0.778611,s1_status=OK	OTHER_PATTERN
isoform_id=TCONS_00065557,gene_id=XLOC_014717,tss_id=TSS30689,s1_FPKM=18.1949,s1_status=OK,s2_FPKM=35.7509,s1_status=OK	OTHER_PATTERN
isoform_id=TCONS_00065556,gene_id=XLOC_014717,tss_id=TSS30689,s1_FPKM=18.7677,s1_status=OK,s2_FPKM=0.664164,s1_status=OK	OTHER_PATTERN
isoform_id=TCONS_00043259,gene_id=XLOC_009703,tss_id=TSS20266,s1_FPKM=1.63269,s1_status=OK,s2_FPKM=8.3087,s1_status=OK	OTHER_PATTERN
isoform_id=TCONS_00076478,gene_id=XLOC_016645,tss_id=TSS34646,s1_FPKM=5.69634,s1_status=OK,s2_FPKM=29.6311,s1_status=OK	OTHER_PATTERN
isoform_id=TCONS_00076479,gene_id=XLOC_016645,tss_id=TSS34646,s1_FPKM=0.981291,s1_status=OK,s2_FPKM=5.07215,s1_status=OK	OTHER_PATTERN
isoform_id=TCONS_00065698,gene_id=XLOC_014767,tss_id=TSS30811,s1_FPKM=2.79127,s1_status=OK,s2_FPKM=7.59212,s1_status=OK	OTHER_PATTERN
isoform_id=TCONS_00065699,gene_id=XLOC_014767,tss_id=TSS30811,s1_FPKM=0.00388424,s1_status=OK,s2_FPKM=7.32703,s1_status=OK	ABSENT_PRESENT
isoform_id=TCONS_00064138,gene_id=XLOC_014115,tss_id=TSS29416,s1_FPKM=0.0334646,s1_status=OK,s2_FPKM=0.0134678,s1_status=OK	OTHER_PATTERN
isoform_id=TCONS_00051419,gene_id=XLOC_011311,tss_id=TSS23600,s1_FPKM=0.553543,s1_status=OK,s2_FPKM=0.135766,s1_status=OK	OTHER_PATTERN
isoform_id=TCONS_00057467,gene_id=XLOC_012554,tss_id=TSS26172,s1_FPKM=5.37664,s1_status=OK,s2_FPKM=0.00014123,s1_status=OK	PRESENT_ABSENT
isoform_id=TCONS_00057971,gene_id=XLOC_012770,tss_id=TSS26607,s1_FPKM=2.47869,s1_status=OK,s2_FPKM=2.39318,s1_status=OK	OTHER_PATTERN
isoform_id=TCONS_00057972,gene_id=XLOC_012770,tss_id=TSS26607,s1_FPKM=0.280845,s1_status=OK,s2_FPKM=404.27,s1_status=OK	OTHER_PATTERN
isoform_id=TCONS_00057973,gene_id=XLOC_012770,tss_id=TSS26607,s1_FPKM=135.498,s1_status=OK,s2_FPKM=13.6005,s1_status=OK	OTHER_PATTERN
isoform_id=TCONS_00057468,gene_id=XLOC_012554,tss_id=TSS26172,s1_FPKM=5.25947,s1_status=OK,s2_FPKM=19.8021,s1_status=OK	OTHER_PATTERN
isoform_id=TCONS_00013662,gene_id=XLOC_003396,tss_id=TSS7124,s1_FPKM=0.0570936,s1_status=OK,s2_FPKM=2.4004,s1_status=OK	ABSENT_PRESENT
isoform_id=TCONS_00013663,gene_id=XLOC_003396,tss_id=TSS7124,s1_FPKM=3.90132,s1_status=OK,s2_FPKM=5.41578,s1_status=OK	OTHER_PATTERN
isoform_id=TCONS_00013664,gene_id=XLOC_003396,tss_id=TSS7124,s1_FPKM=2.22381,s1_status=OK,s2_FPKM=8.41676,s1_status=OK	OTHER_PATTERN
isoform_id=TCONS_00013665,gene_id=XLOC_003396,tss_id=TSS7124,s1_FPKM=3.95259,s1_status=OK,s2_FPKM=1.39718,s1_status=OK	OTHER_PATTERN
isoform_id=TCONS_00013667,gene_id=XLOC_003396,tss_id=TSS7124,s1_FPKM=0.836201,s1_status=OK,s2_FPKM=4.58055,s1_status=OK	OTHER_PATTERN
isoform_id=TCONS_00073460,gene_id=XLOC_016616,tss_id=TSS34588,s1_FPKM=0.0122798,s1_status=OK,s2_FPKM=7.77921,s1_status=OK	ABSENT_PRESENT
isoform_id=TCONS_00023991,gene_id=XLOC_004825,tss_id=TSS10113,s1_FPKM=1.60019,s1_status=OK,s2_FPKM=2.6599,s1_status=OK	OTHER_PATTERN
isoform_id=TCONS_00023990,gene_id=XLOC_004825,tss_id=TSS10113,s1_FPKM=4.04056,s1_status=OK,s2_FPKM=2.06784,s1_status=OK	OTHER_PATTERN
isoform_id=TCONS_00066834,gene_id=XLOC_015285,tss_id=TSS31852,s1_FPKM=3.04149,s1_status=OK,s2_FPKM=0.000500268,s1_status=OK	PRESENT_ABSENT
isoform_id=TCONS_00076429,gene_id=XLOC_016616,tss_id=TSS34588,s1_FPKM=5.91471,s1_status=OK,s2_FPKM=5.58468,s1_status=OK	OTHER_PATTERN
isoform_id=TCONS_00024332,gene_id=XLOC_004974,tss_id=TSS10417,s1_FPKM=5.03962,s1_status=OK,s2_FPKM=0.00641715,s1_status=OK	PRESENT_ABSENT
isoform_id=TCONS_00024333,gene_id=XLOC_004974,tss_id=TSS10417,s1_FPKM=17.8342,s1_status=OK,s2_FPKM=0.0,s1_status=OK	PRESENT_ABSENT
isoform_id=TCONS_00024334,gene_id=XLOC_004974,tss_id=TSS10417,s1_FPKM=7.38792,s1_status=OK,s2_FPKM=4.44957,s1_status=OK	OTHER_PATTERN
isoform_id=TCONS_00024335,gene_id=XLOC_004974,tss_id=TSS10417,s1_FPKM=1.94031,s1_status=OK,s2_FPKM=1.21634,s1_status=OK	OTHER_PATTERN
isoform_id=TCONS_00024336,gene_id=XLOC_004974,tss_id=TSS10417,s1_FPKM=2.98227,s1_status=OK,s2_FPKM=0.532826,s1_status=OK	OTHER_PATTERN
isoform_id=TCONS_00075354,gene_id=XLOC_016136,tss_id=TSS33575,s1_FPKM=6.73442,s1_status=OK,s2_FPKM=0.0167814,s1_status=OK	PRESENT_ABSENT
isoform_id=TCONS_00069459,gene_id=XLOC_014851,tss_id=TSS30986,s1_FPKM=19.306,s1_status=OK,s2_FPKM=0.217691,s1_status=OK	OTHER_PATTERN
isoform_id=TCONS_00066325,gene_id=XLOC_015059,tss_id=TSS31408,s1_FPKM=103.573,s1_status=OK,s2_FPKM=44.291,s1_status=OK	OTHER_PATTERN
isoform_id=TCONS_00066324,gene_id=XLOC_015059,tss_id=TSS31408,s1_FPKM=0.79426,s1_status=OK,s2_FPKM=0.330642,s1_status=OK	OTHER_PATTERN
isoform_id=TCONS_00012209,gene_id=XLOC_002733,tss_id=TSS5762,s1_FPKM=0.636879,s1_status=OK,s2_FPKM=5.9421,s1_status=OK	OTHER_PATTERN
isoform_id=TCONS_00012208,gene_id=XLOC_002733,tss_id=TSS5762,s1_FPKM=2.35815,s1_status=OK,s2_FPKM=12.3349,s1_status=OK	OTHER_PATTERN
isoform_id=TCONS_00012207,gene_id=XLOC_002733,tss_id=TSS5762,s1_FPKM=7.8042,s1_status=OK,s2_FPKM=61.7924,s1_status=OK	OTHER_PATTERN
isoform_id=TCONS_00021531,gene_id=XLOC_005690,tss_id=TSS11859,s1_FPKM=8.40891,s1_status=OK,s2_FPKM=102.689,s1_status=OK	OTHER_PATTERN
isoform_id=TCONS_00021530,gene_id=XLOC_005690,tss_id=TSS11859,s1_FPKM=34.9682,s1_status=OK,s2_FPKM=40.2686,s1_status=OK	OTHER_PATTERN
isoform_id=TCONS_00060447,gene_id=XLOC_013853,tss_id=TSS28838,s1_FPKM=1.52336,s1_status=OK,s2_FPKM=8.1817,s1_status=OK	OTHER_PATTERN
isoform_id=TCONS_00012959,gene_id=XLOC_003071,tss_id=TSS6438,s1_FPKM=7.92029,s1_status=OK,s2_FPKM=102.292,s1_status=OK	OTHER_PATTERN
isoform_id=TCONS_00012958,gene_id=XLOC_003071,tss_id=TSS6438,s1_FPKM=13.9898,s1_status=OK,s2_FPKM=0.0972327,s1_status=OK	PRESENT_ABSENT
isoform_id=TCONS_00008751,gene_id=XLOC_001184,tss_id=TSS2533,s1_FPKM=0.228617,s1_status=OK,s2_FPKM=0.593284,s1_status=OK	OTHER_PATTERN
isoform_id=TCONS_00013747,gene_id=XLOC_003427,tss_id=TSS7190,s1_FPKM=6.7171,s1_status=OK,s2_FPKM=19.1731,s1_status=OK	OTHER_PATTERN
isoform_id=TCONS_00013749,gene_id=XLOC_003427,tss_id=TSS7190,s1_FPKM=4.05769,s1_status=OK,s2_FPKM=0.000103792,s1_status=OK	PRESENT_ABSENT
isoform_id=TCONS_00047086,gene_id=XLOC_009350,tss_id=TSS19489,s1_FPKM=0.902038,s1_status=OK,s2_FPKM=0.0,s1_status=OK	OTHER_PATTERN
isoform_id=TCONS_00047081,gene_id=XLOC_009350,tss_id=TSS19489,s1_FPKM=10.6953,s1_status=OK,s2_FPKM=5.16472,s1_status=OK	OTHER_PATTERN
isoform_id=TCONS_00011110,gene_id=XLOC_002215,tss_id=TSS4709,s1_FPKM=2.52333,s1_status=OK,s2_FPKM=1.63082,s1_status=OK	OTHER_PATTERN
isoform_id=TCONS_00011111,gene_id=XLOC_002215,tss_id=TSS4709,s1_FPKM=5.78845,s1_status=OK,s2_FPKM=1.81819,s1_status=OK	OTHER_PATTERN
isoform_id=TCONS_00011112,gene_id=XLOC_002215,tss_id=TSS4709,s1_FPKM=3.10087,s1_status=OK,s2_FPKM=2.41808,s1_status=OK	OTHER_PATTERN
isoform_id=TCONS_00011113,gene_id=XLOC_002215,tss_id=TSS4709,s1_FPKM=2.57707,s1_status=OK,s2_FPKM=0.37756,s1_status=OK	OTHER_PATTERN
isoform_id=TCONS_00036169,gene_id=XLOC_008347,tss_id=TSS17458,s1_FPKM=32.731,s1_status=OK,s2_FPKM=20.5874,s1_status=OK	OTHER_PATTERN
isoform_id=TCONS_00062292,gene_id=XLOC_013303,tss_id=TSS27708,s1_FPKM=2.88183,s1_status=OK,s2_FPKM=0.367022,s1_status=OK	OTHER_PATTERN
isoform_id=TCONS_00053048,gene_id=XLOC_012012,tss_id=TSS25102,s1_FPKM=18.8332,s1_status=OK,s2_FPKM=6.75158,s1_status=OK	OTHER_PATTERN
isoform_id=TCONS_00053047,gene_id=XLOC_012012,tss_id=TSS25102,s1_FPKM=4.87731,s1_status=OK,s2_FPKM=18.4971,s1_status=OK	OTHER_PATTERN
isoform_id=TCONS_00053041,gene_id=XLOC_012005,tss_id=TSS25088,s1_FPKM=0.953824,s1_status=OK,s2_FPKM=5.93858,s1_status=OK	OTHER_PATTERN
isoform_id=TCONS_00053042,gene_id=XLOC_012005,tss_id=TSS25088,s1_FPKM=14.3926,s1_status=OK,s2_FPKM=0.20653,s1_status=OK	OTHER_PATTERN
isoform_id=TCONS_00053043,gene_id=XLOC_012005,tss_id=TSS25088,s1_FPKM=0.216858,s1_status=OK,s2_FPKM=0.143926,s1_status=OK	OTHER_PATTERN
isoform_id=TCONS_00049515,gene_id=XLOC_010443,tss_id=TSS21810,s1_FPKM=5.1577,s1_status=OK,s2_FPKM=0.0117631,s1_status=OK	PRESENT_ABSENT
isoform_id=TCONS_00049516,gene_id=XLOC_010443,tss_id=TSS21810,s1_FPKM=2.13825,s1_status=OK,s2_FPKM=10.9222,s1_status=OK	OTHER_PATTERN
isoform_id=TCONS_00040912,gene_id=XLOC_008709,tss_id=TSS18195,s1_FPKM=7.87326,s1_status=OK,s2_FPKM=12.0066,s1_status=OK	OTHER_PATTERN
isoform_id=TCONS_00064467,gene_id=XLOC_014265,tss_id=TSS29740,s1_FPKM=0.00215149,s1_status=OK,s2_FPKM=0.285274,s1_status=OK	OTHER_PATTERN
isoform_id=TCONS_00055903,gene_id=XLOC_011836,tss_id=TSS24717,s1_FPKM=2.84873,s1_status=OK,s2_FPKM=3.73234,s1_status=OK	OTHER_PATTERN
isoform_id=TCONS_00055907,gene_id=XLOC_011836,tss_id=TSS24717,s1_FPKM=1.02468,s1_status=OK,s2_FPKM=0.0,s1_status=OK	OTHER_PATTERN
isoform_id=TCONS_00055906,gene_id=XLOC_011836,tss_id=TSS24717,s1_FPKM=0.986979,s1_status=OK,s2_FPKM=0.831387,s1_status=OK	OTHER_PATTERN
isoform_id=TCONS_00055905,gene_id=XLOC_011836,tss_id=TSS24717,s1_FPKM=1.03697,s1_status=OK,s2_FPKM=1.41811,s1_status=OK	OTHER_PATTERN
isoform_id=TCONS_00055908,gene_id=XLOC_011836,tss_id=TSS24717,s1_FPKM=9.01041,s1_status=OK,s2_FPKM=0.0189473,s1_status=OK	PRESENT_ABSENT
isoform_id=TCONS_00000690,gene_id=XLOC_000280,tss_id=TSS633,s1_FPKM=14.3868,s1_status=OK,s2_FPKM=1.19945,s1_status=OK	OTHER_PATTERN
isoform_id=TCONS_00029544,gene_id=XLOC_007248,tss_id=TSS15192,s1_FPKM=22.2023,s1_status=OK,s2_FPKM=0.231553,s1_status=OK	OTHER_PATTERN
isoform_id=TCONS_00029545,gene_id=XLOC_007248,tss_id=TSS15192,s1_FPKM=5.24015,s1_status=OK,s2_FPKM=1.44217,s1_status=OK	OTHER_PATTERN
isoform_id=TCONS_00029546,gene_id=XLOC_007248,tss_id=TSS15192,s1_FPKM=9.77864,s1_status=OK,s2_FPKM=9.35772,s1_status=OK	OTHER_PATTERN
isoform_id=TCONS_00029547,gene_id=XLOC_007248,tss_id=TSS15192,s1_FPKM=9.56579,s1_status=OK,s2_FPKM=12.7623,s1_status=OK	OTHER_PATTERN
isoform_id=TCONS_00066831,gene_id=XLOC_015285,tss_id=TSS31852,s1_FPKM=0.574952,s1_status=OK,s2_FPKM=2.27906,s1_status=OK	OTHER_PATTERN
isoform_id=TCONS_00062291,gene_id=XLOC_013303,tss_id=TSS27708,s1_FPKM=0.000424605,s1_status=OK,s2_FPKM=0.0,s1_status=OK	OTHER_PATTERN
isoform_id=TCONS_00073132,gene_id=XLOC_016473,tss_id=TSS34302,s1_FPKM=5.15009,s1_status=OK,s2_FPKM=0.0707888,s1_status=OK	PRESENT_ABSENT
isoform_id=TCONS_00062293,gene_id=XLOC_013303,tss_id=TSS27708,s1_FPKM=0.000141497,s1_status=OK,s2_FPKM=0.0,s1_status=OK	OTHER_PATTERN
isoform_id=TCONS_00073130,gene_id=XLOC_016473,tss_id=TSS34302,s1_FPKM=2.16915,s1_status=OK,s2_FPKM=1.03524,s1_status=OK	OTHER_PATTERN
isoform_id=TCONS_00062294,gene_id=XLOC_013303,tss_id=TSS27708,s1_FPKM=0.0,s1_status=OK,s2_FPKM=0.0,s1_status=OK	OTHER_PATTERN
isoform_id=TCONS_00062296,gene_id=XLOC_013303,tss_id=TSS27708,s1_FPKM=12.0801,s1_status=OK,s2_FPKM=4.68045,s1_status=OK	OTHER_PATTERN
isoform_id=TCONS_00042149,gene_id=XLOC_009291,tss_id=TSS19371,s1_FPKM=21.5983,s1_status=OK,s2_FPKM=0.00173455,s1_status=OK	PRESENT_ABSENT
isoform_id=TCONS_00048174,gene_id=XLOC_009820,tss_id=TSS20510,s1_FPKM=16.1044,s1_status=OK,s2_FPKM=1.88281,s1_status=OK	OTHER_PATTERN
isoform_id=TCONS_00048175,gene_id=XLOC_009820,tss_id=TSS20510,s1_FPKM=1.12752e-05,s1_status=OK,s2_FPKM=5.44733,s1_status=OK	ABSENT_PRESENT
isoform_id=TCONS_00042813,gene_id=XLOC_009545,tss_id=TSS19906,s1_FPKM=253.778,s1_status=OK,s2_FPKM=23.661,s1_status=OK	OTHER_PATTERN
isoform_id=TCONS_00042812,gene_id=XLOC_009545,tss_id=TSS19906,s1_FPKM=106.859,s1_status=OK,s2_FPKM=116.973,s1_status=OK	OTHER_PATTERN
isoform_id=TCONS_00070212,gene_id=XLOC_015205,tss_id=TSS31687,s1_FPKM=12.7735,s1_status=OK,s2_FPKM=0.156677,s1_status=OK	OTHER_PATTERN
isoform_id=TCONS_00070213,gene_id=XLOC_015205,tss_id=TSS31687,s1_FPKM=3.74369,s1_status=OK,s2_FPKM=5.13229,s1_status=OK	OTHER_PATTERN
isoform_id=TCONS_00075453,gene_id=XLOC_016174,tss_id=TSS33661,s1_FPKM=4.43172,s1_status=OK,s2_FPKM=0.0,s1_status=OK	PRESENT_ABSENT
isoform_id=TCONS_00075454,gene_id=XLOC_016174,tss_id=TSS33661,s1_FPKM=28.8169,s1_status=OK,s2_FPKM=65.2572,s1_status=OK	OTHER_PATTERN
isoform_id=TCONS_00015432,gene_id=XLOC_003071,tss_id=TSS6438,s1_FPKM=20.8066,s1_status=OK,s2_FPKM=0.945571,s1_status=OK	OTHER_PATTERN
isoform_id=TCONS_00016253,gene_id=XLOC_003396,tss_id=TSS7124,s1_FPKM=24.4555,s1_status=OK,s2_FPKM=1.22732,s1_status=OK	OTHER_PATTERN
isoform_id=TCONS_00052485,gene_id=XLOC_011797,tss_id=TSS24631,s1_FPKM=0.251905,s1_status=OK,s2_FPKM=3.92641,s1_status=OK	OTHER_PATTERN
isoform_id=TCONS_00052484,gene_id=XLOC_011797,tss_id=TSS24631,s1_FPKM=4.33255,s1_status=OK,s2_FPKM=5.50745,s1_status=OK	OTHER_PATTERN
isoform_id=TCONS_00052488,gene_id=XLOC_011797,tss_id=TSS24631,s1_FPKM=0.367156,s1_status=OK,s2_FPKM=6.56204,s1_status=OK	OTHER_PATTERN
isoform_id=TCONS_00067487,gene_id=XLOC_015565,tss_id=TSS32393,s1_FPKM=9.0118,s1_status=OK,s2_FPKM=1.79055,s1_status=OK	OTHER_PATTERN
isoform_id=TCONS_00067486,gene_id=XLOC_015565,tss_id=TSS32393,s1_FPKM=2.21929,s1_status=OK,s2_FPKM=0.0838288,s1_status=OK	PRESENT_ABSENT
isoform_id=TCONS_00041929,gene_id=XLOC_009197,tss_id=TSS19167,s1_FPKM=33.0035,s1_status=OK,s2_FPKM=0.0995775,s1_status=OK	PRESENT_ABSENT
isoform_id=TCONS_00061515,gene_id=XLOC_012971,tss_id=TSS27000,s1_FPKM=2.619,s1_status=OK,s2_FPKM=0.164043,s1_status=OK	OTHER_PATTERN
isoform_id=TCONS_00054203,gene_id=XLOC_012517,tss_id=TSS26097,s1_FPKM=16.1157,s1_status=OK,s2_FPKM=3.51451,s1_status=OK	OTHER_PATTERN
isoform_id=TCONS_00054204,gene_id=XLOC_012517,tss_id=TSS26097,s1_FPKM=0.547518,s1_status=OK,s2_FPKM=8.16877,s1_status=OK	OTHER_PATTERN
isoform_id=TCONS_00076426,gene_id=XLOC_016616,tss_id=TSS34588,s1_FPKM=0.0618206,s1_status=OK,s2_FPKM=0.000245546,s1_status=OK	OTHER_PATTERN
isoform_id=TCONS_00002791,gene_id=XLOC_001182,tss_id=TSS2530,s1_FPKM=102.077,s1_status=OK,s2_FPKM=111.608,s1_status=OK	OTHER_PATTERN
isoform_id=TCONS_00002794,gene_id=XLOC_001184,tss_id=TSS2533,s1_FPKM=16.6111,s1_status=OK,s2_FPKM=1.07934,s1_status=OK	OTHER_PATTERN
isoform_id=TCONS_00052269,gene_id=XLOC_011695,tss_id=TSS24421,s1_FPKM=0.46342,s1_status=OK,s2_FPKM=1.33049,s1_status=OK	OTHER_PATTERN
isoform_id=TCONS_00052268,gene_id=XLOC_011695,tss_id=TSS24421,s1_FPKM=11.9366,s1_status=OK,s2_FPKM=0.198508,s1_status=OK	OTHER_PATTERN
isoform_id=TCONS_00076430,gene_id=XLOC_016616,tss_id=TSS34588,s1_FPKM=3.74539,s1_status=OK,s2_FPKM=7.81484,s1_status=OK	OTHER_PATTERN
isoform_id=TCONS_00076431,gene_id=XLOC_016616,tss_id=TSS34588,s1_FPKM=0.00897518,s1_status=OK,s2_FPKM=0.0482002,s1_status=OK	OTHER_PATTERN
isoform_id=TCONS_00055581,gene_id=XLOC_011695,tss_id=TSS24421,s1_FPKM=2.97342,s1_status=OK,s2_FPKM=1.59113,s1_status=OK	OTHER_PATTERN
isoform_id=TCONS_00073133,gene_id=XLOC_016473,tss_id=TSS34302,s1_FPKM=0.349672,s1_status=OK,s2_FPKM=1.56812,s1_status=OK	OTHER_PATTERN
isoform_id=TCONS_00047079,gene_id=XLOC_009350,tss_id=TSS19489,s1_FPKM=1.01854,s1_status=OK,s2_FPKM=1.28897,s1_status=OK	OTHER_PATTERN
isoform_id=TCONS_00073131,gene_id=XLOC_016473,tss_id=TSS34302,s1_FPKM=47.3224,s1_status=OK,s2_FPKM=32.9892,s1_status=OK	OTHER_PATTERN
isoform_id=TCONS_00005174,gene_id=XLOC_002215,tss_id=TSS4709,s1_FPKM=0.151411,s1_status=OK,s2_FPKM=2.27246,s1_status=OK	OTHER_PATTERN
isoform_id=TCONS_00005173,gene_id=XLOC_002215,tss_id=TSS4709,s1_FPKM=0.656711,s1_status=OK,s2_FPKM=1.95734,s1_status=OK	OTHER_PATTERN
isoform_id=TCONS_00005172,gene_id=XLOC_002215,tss_id=TSS4709,s1_FPKM=0.0305837,s1_status=OK,s2_FPKM=5.2765,s1_status=OK	ABSENT_PRESENT
isoform_id=TCONS_00043262,gene_id=XLOC_009703,tss_id=TSS20266,s1_FPKM=3.19026,s1_status=OK,s2_FPKM=4.00168,s1_status=OK	OTHER_PATTERN
isoform_id=TCONS_00037186,gene_id=XLOC_008839,tss_id=TSS18444,s1_FPKM=3.17921,s1_status=OK,s2_FPKM=1.8502,s1_status=OK	OTHER_PATTERN
isoform_id=TCONS_00037185,gene_id=XLOC_008839,tss_id=TSS18444,s1_FPKM=0.339011,s1_status=OK,s2_FPKM=0.35835,s1_status=OK	OTHER_PATTERN
isoform_id=TCONS_00075355,gene_id=XLOC_016136,tss_id=TSS33575,s1_FPKM=2.74798,s1_status=OK,s2_FPKM=7.36983,s1_status=OK	OTHER_PATTERN
isoform_id=TCONS_00076198,gene_id=XLOC_016506,tss_id=TSS34360,s1_FPKM=1.12475,s1_status=OK,s2_FPKM=0.0,s1_status=OK	OTHER_PATTERN
isoform_id=TCONS_00071592,gene_id=XLOC_015826,tss_id=TSS32920,s1_FPKM=13.546,s1_status=OK,s2_FPKM=1.62307,s1_status=OK	OTHER_PATTERN
isoform_id=TCONS_00071591,gene_id=XLOC_015826,tss_id=TSS32920,s1_FPKM=2.19297,s1_status=OK,s2_FPKM=19.8071,s1_status=OK	OTHER_PATTERN
isoform_id=TCONS_00046362,gene_id=XLOC_010992,tss_id=TSS22933,s1_FPKM=0.644769,s1_status=OK,s2_FPKM=5.1276,s1_status=OK	OTHER_PATTERN
isoform_id=TCONS_00046360,gene_id=XLOC_010992,tss_id=TSS22933,s1_FPKM=0.445446,s1_status=OK,s2_FPKM=7.52925,s1_status=OK	OTHER_PATTERN
isoform_id=TCONS_00046364,gene_id=XLOC_010992,tss_id=TSS22933,s1_FPKM=7.75319,s1_status=OK,s2_FPKM=0.0448423,s1_status=OK	PRESENT_ABSENT
isoform_id=TCONS_00012559,gene_id=XLOC_002893,tss_id=TSS6075,s1_FPKM=16.8365,s1_status=OK,s2_FPKM=1.78821,s1_status=OK	OTHER_PATTERN
isoform_id=TCONS_00012558,gene_id=XLOC_002893,tss_id=TSS6075,s1_FPKM=13.6642,s1_status=OK,s2_FPKM=18.6791,s1_status=OK	OTHER_PATTERN
isoform_id=TCONS_00012557,gene_id=XLOC_002893,tss_id=TSS6075,s1_FPKM=0.309305,s1_status=OK,s2_FPKM=6.12874,s1_status=OK	OTHER_PATTERN
isoform_id=TCONS_00064468,gene_id=XLOC_014265,tss_id=TSS29740,s1_FPKM=0.828578,s1_status=OK,s2_FPKM=10.9845,s1_status=OK	OTHER_PATTERN
isoform_id=TCONS_00064469,gene_id=XLOC_014265,tss_id=TSS29740,s1_FPKM=2.56909,s1_status=OK,s2_FPKM=3.99838,s1_status=OK	OTHER_PATTERN
isoform_id=TCONS_00039314,gene_id=XLOC_007947,tss_id=TSS16645,s1_FPKM=2.70232,s1_status=OK,s2_FPKM=0.000285202,s1_status=OK	PRESENT_ABSENT
isoform_id=TCONS_00039315,gene_id=XLOC_007947,tss_id=TSS16645,s1_FPKM=2.33869,s1_status=OK,s2_FPKM=0.303354,s1_status=OK	OTHER_PATTERN
isoform_id=TCONS_00039316,gene_id=XLOC_007947,tss_id=TSS16645,s1_FPKM=3.2162,s1_status=OK,s2_FPKM=0.0,s1_status=OK	PRESENT_ABSENT
isoform_id=TCONS_00039317,gene_id=XLOC_007947,tss_id=TSS16645,s1_FPKM=11.0913,s1_status=OK,s2_FPKM=0.047314,s1_status=OK	PRESENT_ABSENT
isoform_id=TCONS_00039318,gene_id=XLOC_007947,tss_id=TSS16645,s1_FPKM=4.15698,s1_status=OK,s2_FPKM=0.0,s1_status=OK	PRESENT_ABSENT
isoform_id=TCONS_00039319,gene_id=XLOC_007947,tss_id=TSS16645,s1_FPKM=10.0473,s1_status=OK,s2_FPKM=0.10801,s1_status=OK	OTHER_PATTERN
isoform_id=TCONS_00031561,gene_id=XLOC_006351,tss_id=TSS13260,s1_FPKM=2.08772,s1_status=OK,s2_FPKM=1.99159,s1_status=OK	OTHER_PATTERN
isoform_id=TCONS_00031560,gene_id=XLOC_006351,tss_id=TSS13260,s1_FPKM=0.4189,s1_status=OK,s2_FPKM=0.0125591,s1_status=OK	OTHER_PATTERN
isoform_id=TCONS_00016863,gene_id=XLOC_003654,tss_id=TSS7667,s1_FPKM=79.6362,s1_status=OK,s2_FPKM=0.881361,s1_status=OK	OTHER_PATTERN
isoform_id=TCONS_00016865,gene_id=XLOC_003654,tss_id=TSS7667,s1_FPKM=32.2786,s1_status=OK,s2_FPKM=49.4388,s1_status=OK	OTHER_PATTERN
isoform_id=TCONS_00016864,gene_id=XLOC_003654,tss_id=TSS7667,s1_FPKM=12.6622,s1_status=OK,s2_FPKM=1.41671,s1_status=OK	OTHER_PATTERN
isoform_id=TCONS_00045830,gene_id=XLOC_010756,tss_id=TSS22474,s1_FPKM=0.0823139,s1_status=OK,s2_FPKM=5.4931,s1_status=OK	ABSENT_PRESENT
isoform_id=TCONS_00020631,gene_id=XLOC_005277,tss_id=TSS11025,s1_FPKM=8.93966,s1_status=OK,s2_FPKM=9.0746,s1_status=OK	OTHER_PATTERN
isoform_id=TCONS_00020633,gene_id=XLOC_005277,tss_id=TSS11025,s1_FPKM=9.4916,s1_status=OK,s2_FPKM=0.0,s1_status=OK	PRESENT_ABSENT
isoform_id=TCONS_00020632,gene_id=XLOC_005277,tss_id=TSS11025,s1_FPKM=7.49421,s1_status=OK,s2_FPKM=2.69054,s1_status=OK	OTHER_PATTERN
isoform_id=TCONS_00020635,gene_id=XLOC_005277,tss_id=TSS11025,s1_FPKM=2.54244,s1_status=OK,s2_FPKM=5.86829,s1_status=OK	OTHER_PATTERN
isoform_id=TCONS_00020634,gene_id=XLOC_005277,tss_id=TSS11025,s1_FPKM=1.67483,s1_status=OK,s2_FPKM=2.23087,s1_status=OK	OTHER_PATTERN
isoform_id=TCONS_00020637,gene_id=XLOC_005277,tss_id=TSS11025,s1_FPKM=1.99043,s1_status=OK,s2_FPKM=72.6639,s1_status=OK	OTHER_PATTERN
isoform_id=TCONS_00020636,gene_id=XLOC_005277,tss_id=TSS11025,s1_FPKM=22.4414,s1_status=OK,s2_FPKM=49.1347,s1_status=OK	OTHER_PATTERN
isoform_id=TCONS_00017076,gene_id=XLOC_003739,tss_id=TSS7857,s1_FPKM=3.81992,s1_status=OK,s2_FPKM=13.7467,s1_status=OK	OTHER_PATTERN
isoform_id=TCONS_00059206,gene_id=XLOC_013328,tss_id=TSS27760,s1_FPKM=0.0629782,s1_status=OK,s2_FPKM=2.82595,s1_status=OK	ABSENT_PRESENT
isoform_id=TCONS_00059207,gene_id=XLOC_013328,tss_id=TSS27760,s1_FPKM=1.28177,s1_status=OK,s2_FPKM=0.24446,s1_status=OK	OTHER_PATTERN
isoform_id=TCONS_00004026,gene_id=XLOC_001683,tss_id=TSS3652,s1_FPKM=1.63066,s1_status=OK,s2_FPKM=5.62166,s1_status=OK	OTHER_PATTERN
isoform_id=TCONS_00004027,gene_id=XLOC_001683,tss_id=TSS3652,s1_FPKM=0.000211313,s1_status=OK,s2_FPKM=11.7687,s1_status=OK	ABSENT_PRESENT
isoform_id=TCONS_00004025,gene_id=XLOC_001683,tss_id=TSS3652,s1_FPKM=18.393,s1_status=OK,s2_FPKM=10.6139,s1_status=OK	OTHER_PATTERN
isoform_id=TCONS_00040553,gene_id=XLOC_008536,tss_id=TSS17855,s1_FPKM=5.50894,s1_status=OK,s2_FPKM=2.2974,s1_status=OK	OTHER_PATTERN
isoform_id=TCONS_00014544,gene_id=XLOC_002627,tss_id=TSS5566,s1_FPKM=0.0125691,s1_status=OK,s2_FPKM=0.0,s1_status=OK	OTHER_PATTERN
isoform_id=TCONS_00014545,gene_id=XLOC_002627,tss_id=TSS5566,s1_FPKM=21.4779,s1_status=OK,s2_FPKM=0.0232409,s1_status=OK	PRESENT_ABSENT
isoform_id=TCONS_00054668,gene_id=XLOC_011311,tss_id=TSS23600,s1_FPKM=5.27187,s1_status=OK,s2_FPKM=2.62422,s1_status=OK	OTHER_PATTERN
isoform_id=TCONS_00019631,gene_id=XLOC_004825,tss_id=TSS10113,s1_FPKM=2.40731,s1_status=OK,s2_FPKM=2.63493,s1_status=OK	OTHER_PATTERN
isoform_id=TCONS_00019630,gene_id=XLOC_004825,tss_id=TSS10113,s1_FPKM=5.79732,s1_status=OK,s2_FPKM=0.15035,s1_status=OK	OTHER_PATTERN
isoform_id=TCONS_00019633,gene_id=XLOC_004825,tss_id=TSS10113,s1_FPKM=3.51598,s1_status=OK,s2_FPKM=3.11652,s1_status=OK	OTHER_PATTERN
isoform_id=TCONS_00019632,gene_id=XLOC_004825,tss_id=TSS10113,s1_FPKM=3.60181,s1_status=OK,s2_FPKM=9.46924,s1_status=OK	OTHER_PATTERN
isoform_id=TCONS_00045731,gene_id=XLOC_010711,tss_id=TSS22383,s1_FPKM=269.45,s1_status=OK,s2_FPKM=20.6619,s1_status=OK	OTHER_PATTERN
isoform_id=TCONS_00045730,gene_id=XLOC_010711,tss_id=TSS22383,s1_FPKM=70.8134,s1_status=OK,s2_FPKM=250.053,s1_status=OK	OTHER_PATTERN
isoform_id=TCONS_00031908,gene_id=XLOC_006490,tss_id=TSS13558,s1_FPKM=0.133242,s1_status=OK,s2_FPKM=0.0914382,s1_status=OK	OTHER_PATTERN
isoform_id=TCONS_00075236,gene_id=XLOC_016085,tss_id=TSS33462,s1_FPKM=0.524396,s1_status=OK,s2_FPKM=0.0319904,s1_status=OK	OTHER_PATTERN
isoform_id=TCONS_00075235,gene_id=XLOC_016085,tss_id=TSS33462,s1_FPKM=0.0922997,s1_status=OK,s2_FPKM=0.0,s1_status=OK	OTHER_PATTERN
isoform_id=TCONS_00075234,gene_id=XLOC_016085,tss_id=TSS33462,s1_FPKM=0.0107667,s1_status=OK,s2_FPKM=0.0,s1_status=OK	OTHER_PATTERN
isoform_id=TCONS_00021173,gene_id=XLOC_005516,tss_id=TSS11525,s1_FPKM=6.33434,s1_status=OK,s2_FPKM=64.1225,s1_status=OK	OTHER_PATTERN
isoform_id=TCONS_00021174,gene_id=XLOC_005516,tss_id=TSS11525,s1_FPKM=3.61396,s1_status=OK,s2_FPKM=10.8251,s1_status=OK	OTHER_PATTERN
isoform_id=TCONS_00074028,gene_id=XLOC_016832,tss_id=TSS35066,s1_FPKM=8.17021e-06,s1_status=OK,s2_FPKM=0.000645909,s1_status=OK	OTHER_PATTERN
isoform_id=TCONS_00071486,gene_id=XLOC_015775,tss_id=TSS32833,s1_FPKM=4.44015,s1_status=OK,s2_FPKM=0.354691,s1_status=OK	OTHER_PATTERN
isoform_id=TCONS_00002795,gene_id=XLOC_001184,tss_id=TSS2533,s1_FPKM=9.85077,s1_status=OK,s2_FPKM=20.1724,s1_status=OK	OTHER_PATTERN
isoform_id=TCONS_00071487,gene_id=XLOC_015775,tss_id=TSS32833,s1_FPKM=0.853895,s1_status=OK,s2_FPKM=6.30073,s1_status=OK	OTHER_PATTERN
isoform_id=TCONS_00003184,gene_id=XLOC_001335,tss_id=TSS2886,s1_FPKM=15.5128,s1_status=OK,s2_FPKM=10.4339,s1_status=OK	OTHER_PATTERN
isoform_id=TCONS_00003185,gene_id=XLOC_001335,tss_id=TSS2886,s1_FPKM=6.90421,s1_status=OK,s2_FPKM=60.5541,s1_status=OK	OTHER_PATTERN
isoform_id=TCONS_00003979,gene_id=XLOC_001670,tss_id=TSS3619,s1_FPKM=0.142804,s1_status=OK,s2_FPKM=0.0153901,s1_status=OK	OTHER_PATTERN
isoform_id=TCONS_00003978,gene_id=XLOC_001670,tss_id=TSS3619,s1_FPKM=0.656219,s1_status=OK,s2_FPKM=0.0208546,s1_status=OK	OTHER_PATTERN
isoform_id=TCONS_00003975,gene_id=XLOC_001670,tss_id=TSS3619,s1_FPKM=3.63776,s1_status=OK,s2_FPKM=0.00059549,s1_status=OK	PRESENT_ABSENT
isoform_id=TCONS_00003974,gene_id=XLOC_001670,tss_id=TSS3619,s1_FPKM=0.540355,s1_status=OK,s2_FPKM=0.617423,s1_status=OK	OTHER_PATTERN
isoform_id=TCONS_00003977,gene_id=XLOC_001670,tss_id=TSS3619,s1_FPKM=13.3872,s1_status=OK,s2_FPKM=1.02548,s1_status=OK	OTHER_PATTERN
isoform_id=TCONS_00003976,gene_id=XLOC_001670,tss_id=TSS3619,s1_FPKM=4.01977,s1_status=OK,s2_FPKM=10.3894,s1_status=OK	OTHER_PATTERN
isoform_id=TCONS_00003973,gene_id=XLOC_001670,tss_id=TSS3619,s1_FPKM=0.426248,s1_status=OK,s2_FPKM=0.000560997,s1_status=OK	OTHER_PATTERN
isoform_id=TCONS_00003972,gene_id=XLOC_001670,tss_id=TSS3619,s1_FPKM=1.54435,s1_status=OK,s2_FPKM=0.843199,s1_status=OK	OTHER_PATTERN
isoform_id=TCONS_00027859,gene_id=XLOC_006527,tss_id=TSS13658,s1_FPKM=5.13189,s1_status=OK,s2_FPKM=17.1808,s1_status=OK	OTHER_PATTERN
isoform_id=TCONS_00008945,gene_id=XLOC_001270,tss_id=TSS2730,s1_FPKM=4.64624,s1_status=OK,s2_FPKM=10.9821,s1_status=OK	OTHER_PATTERN
isoform_id=TCONS_00008947,gene_id=XLOC_001270,tss_id=TSS2730,s1_FPKM=0.42868,s1_status=OK,s2_FPKM=0.0,s1_status=OK	OTHER_PATTERN
isoform_id=TCONS_00008946,gene_id=XLOC_001270,tss_id=TSS2730,s1_FPKM=8.73114,s1_status=OK,s2_FPKM=14.7817,s1_status=OK	OTHER_PATTERN
isoform_id=TCONS_00008949,gene_id=XLOC_001270,tss_id=TSS2730,s1_FPKM=10.1518,s1_status=OK,s2_FPKM=1.05734,s1_status=OK	OTHER_PATTERN
isoform_id=TCONS_00008948,gene_id=XLOC_001270,tss_id=TSS2730,s1_FPKM=19.0672,s1_status=OK,s2_FPKM=0.371856,s1_status=OK	OTHER_PATTERN
isoform_id=TCONS_00059282,gene_id=XLOC_013360,tss_id=TSS27832,s1_FPKM=4.03236,s1_status=OK,s2_FPKM=37.8779,s1_status=OK	OTHER_PATTERN
isoform_id=TCONS_00059283,gene_id=XLOC_013360,tss_id=TSS27832,s1_FPKM=156.854,s1_status=OK,s2_FPKM=14.506,s1_status=OK	OTHER_PATTERN
isoform_id=TCONS_00011918,gene_id=XLOC_002601,tss_id=TSS5505,s1_FPKM=0.0057827,s1_status=OK,s2_FPKM=23.622,s1_status=OK	ABSENT_PRESENT
isoform_id=TCONS_00011919,gene_id=XLOC_002601,tss_id=TSS5505,s1_FPKM=0.0,s1_status=OK,s2_FPKM=3.85736,s1_status=OK	ABSENT_PRESENT
isoform_id=TCONS_00011914,gene_id=XLOC_002601,tss_id=TSS5505,s1_FPKM=1.4758,s1_status=OK,s2_FPKM=0.057083,s1_status=OK	OTHER_PATTERN
isoform_id=TCONS_00011915,gene_id=XLOC_002601,tss_id=TSS5505,s1_FPKM=0.000126663,s1_status=OK,s2_FPKM=0.0,s1_status=OK	OTHER_PATTERN
isoform_id=TCONS_00011916,gene_id=XLOC_002601,tss_id=TSS5505,s1_FPKM=5.19733,s1_status=OK,s2_FPKM=15.0208,s1_status=OK	OTHER_PATTERN
isoform_id=TCONS_00011917,gene_id=XLOC_002601,tss_id=TSS5505,s1_FPKM=0.0341719,s1_status=OK,s2_FPKM=0.0,s1_status=OK	OTHER_PATTERN
isoform_id=TCONS_00011913,gene_id=XLOC_002601,tss_id=TSS5505,s1_FPKM=0.757154,s1_status=OK,s2_FPKM=0.855606,s1_status=OK	OTHER_PATTERN
isoform_id=TCONS_00068172,gene_id=XLOC_014265,tss_id=TSS29740,s1_FPKM=11.6366,s1_status=OK,s2_FPKM=0.000215579,s1_status=OK	PRESENT_ABSENT
isoform_id=TCONS_00068171,gene_id=XLOC_014265,tss_id=TSS29740,s1_FPKM=3.65716,s1_status=OK,s2_FPKM=0.0309569,s1_status=OK	PRESENT_ABSENT
isoform_id=TCONS_00015804,gene_id=XLOC_003194,tss_id=TSS6738,s1_FPKM=30.3813,s1_status=OK,s2_FPKM=246.21,s1_status=OK	OTHER_PATTERN
isoform_id=TCONS_00015803,gene_id=XLOC_003194,tss_id=TSS6738,s1_FPKM=21.1674,s1_status=OK,s2_FPKM=0.275768,s1_status=OK	OTHER_PATTERN
isoform_id=TCONS_00069958,gene_id=XLOC_015059,tss_id=TSS31408,s1_FPKM=233.18,s1_status=OK,s2_FPKM=11.6651,s1_status=OK	OTHER_PATTERN
isoform_id=TCONS_00057387,gene_id=XLOC_012517,tss_id=TSS26097,s1_FPKM=0.625819,s1_status=OK,s2_FPKM=0.0,s1_status=OK	OTHER_PATTERN
isoform_id=TCONS_00070962,gene_id=XLOC_015565,tss_id=TSS32393,s1_FPKM=3.39517,s1_status=OK,s2_FPKM=13.7207,s1_status=OK	OTHER_PATTERN
isoform_id=TCONS_00008359,gene_id=XLOC_001007,tss_id=TSS2169,s1_FPKM=0.931943,s1_status=OK,s2_FPKM=0.152308,s1_status=OK	OTHER_PATTERN
isoform_id=TCONS_00049303,gene_id=XLOC_010344,tss_id=TSS21614,s1_FPKM=137.1,s1_status=OK,s2_FPKM=2.29737,s1_status=OK	OTHER_PATTERN
isoform_id=TCONS_00028037,gene_id=XLOC_006607,tss_id=TSS13839,s1_FPKM=0.710006,s1_status=OK,s2_FPKM=0.973231,s1_status=OK	OTHER_PATTERN
isoform_id=TCONS_00028039,gene_id=XLOC_006607,tss_id=TSS13839,s1_FPKM=1.27815,s1_status=OK,s2_FPKM=16.3423,s1_status=OK	OTHER_PATTERN
isoform_id=TCONS_00028038,gene_id=XLOC_006607,tss_id=TSS13839,s1_FPKM=0.39841,s1_status=OK,s2_FPKM=1.286,s1_status=OK	OTHER_PATTERN
isoform_id=TCONS_00047508,gene_id=XLOC_009521,tss_id=TSS19849,s1_FPKM=0.247793,s1_status=OK,s2_FPKM=0.425074,s1_status=OK	OTHER_PATTERN
isoform_id=TCONS_00012417,gene_id=XLOC_002822,tss_id=TSS5943,s1_FPKM=20.2915,s1_status=OK,s2_FPKM=39.5981,s1_status=OK	OTHER_PATTERN
isoform_id=TCONS_00013606,gene_id=XLOC_003378,tss_id=TSS7084,s1_FPKM=0.194743,s1_status=OK,s2_FPKM=0.559963,s1_status=OK	OTHER_PATTERN
isoform_id=TCONS_00013607,gene_id=XLOC_003378,tss_id=TSS7084,s1_FPKM=4.88121,s1_status=OK,s2_FPKM=10.9001,s1_status=OK	OTHER_PATTERN
isoform_id=TCONS_00034380,gene_id=XLOC_007591,tss_id=TSS15937,s1_FPKM=0.0324051,s1_status=OK,s2_FPKM=5.88854,s1_status=OK	ABSENT_PRESENT
isoform_id=TCONS_00034381,gene_id=XLOC_007591,tss_id=TSS15937,s1_FPKM=0.00552151,s1_status=OK,s2_FPKM=9.86982,s1_status=OK	ABSENT_PRESENT
isoform_id=TCONS_00034382,gene_id=XLOC_007591,tss_id=TSS15937,s1_FPKM=67.7715,s1_status=OK,s2_FPKM=1.46427,s1_status=OK	OTHER_PATTERN
isoform_id=TCONS_00034383,gene_id=XLOC_007591,tss_id=TSS15937,s1_FPKM=7.413,s1_status=OK,s2_FPKM=0.608039,s1_status=OK	OTHER_PATTERN
isoform_id=TCONS_00074024,gene_id=XLOC_016832,tss_id=TSS35066,s1_FPKM=6.86051,s1_status=OK,s2_FPKM=4.38304e-05,s1_status=OK	PRESENT_ABSENT
isoform_id=TCONS_00074029,gene_id=XLOC_016832,tss_id=TSS35066,s1_FPKM=3.56057,s1_status=OK,s2_FPKM=9.34697,s1_status=OK	OTHER_PATTERN
isoform_id=TCONS_00073193,gene_id=XLOC_016506,tss_id=TSS34360,s1_FPKM=0.0581212,s1_status=OK,s2_FPKM=0.0,s1_status=OK	OTHER_PATTERN
isoform_id=TCONS_00054669,gene_id=XLOC_011311,tss_id=TSS23600,s1_FPKM=1.47072,s1_status=OK,s2_FPKM=4.02591,s1_status=OK	OTHER_PATTERN
isoform_id=TCONS_00054665,gene_id=XLOC_011311,tss_id=TSS23600,s1_FPKM=0.0796641,s1_status=OK,s2_FPKM=5.32107,s1_status=OK	ABSENT_PRESENT
isoform_id=TCONS_00054667,gene_id=XLOC_011311,tss_id=TSS23600,s1_FPKM=3.93059,s1_status=OK,s2_FPKM=3.36508,s1_status=OK	OTHER_PATTERN
isoform_id=TCONS_00054666,gene_id=XLOC_011311,tss_id=TSS23600,s1_FPKM=3.61501,s1_status=OK,s2_FPKM=1.26414,s1_status=OK	OTHER_PATTERN
isoform_id=TCONS_00050839,gene_id=XLOC_011045,tss_id=TSS23043,s1_FPKM=26.5817,s1_status=OK,s2_FPKM=9.19665,s1_status=OK	OTHER_PATTERN
isoform_id=TCONS_00072003,gene_id=XLOC_016009,tss_id=TSS33289,s1_FPKM=0.0,s1_status=OK,s2_FPKM=0.0,s1_status=OK	OTHER_PATTERN
isoform_id=TCONS_00052265,gene_id=XLOC_011695,tss_id=TSS24421,s1_FPKM=4.81046,s1_status=OK,s2_FPKM=8.89296e-05,s1_status=OK	PRESENT_ABSENT
isoform_id=TCONS_00044183,gene_id=XLOC_010097,tss_id=TSS21079,s1_FPKM=12.0075,s1_status=OK,s2_FPKM=6.07392,s1_status=OK	OTHER_PATTERN
isoform_id=TCONS_00044182,gene_id=XLOC_010097,tss_id=TSS21079,s1_FPKM=1.43992,s1_status=OK,s2_FPKM=25.2424,s1_status=OK	OTHER_PATTERN
isoform_id=TCONS_00016818,gene_id=XLOC_003636,tss_id=TSS7627,s1_FPKM=3.67539,s1_status=OK,s2_FPKM=0.112204,s1_status=OK	OTHER_PATTERN
isoform_id=TCONS_00016819,gene_id=XLOC_003636,tss_id=TSS7627,s1_FPKM=15.7576,s1_status=OK,s2_FPKM=22.0396,s1_status=OK	OTHER_PATTERN
isoform_id=TCONS_00062790,gene_id=XLOC_013511,tss_id=TSS28177,s1_FPKM=270.454,s1_status=OK,s2_FPKM=0.0,s1_status=OK	PRESENT_ABSENT
isoform_id=TCONS_00070964,gene_id=XLOC_015565,tss_id=TSS32393,s1_FPKM=3.63854,s1_status=OK,s2_FPKM=0.534148,s1_status=OK	OTHER_PATTERN
isoform_id=TCONS_00035217,gene_id=XLOC_007947,tss_id=TSS16645,s1_FPKM=3.41357,s1_status=OK,s2_FPKM=0.475239,s1_status=OK	OTHER_PATTERN
isoform_id=TCONS_00048721,gene_id=XLOC_010085,tss_id=TSS21051,s1_FPKM=4.93368,s1_status=OK,s2_FPKM=0.152568,s1_status=OK	OTHER_PATTERN
isoform_id=TCONS_00048720,gene_id=XLOC_010085,tss_id=TSS21051,s1_FPKM=10.5158,s1_status=OK,s2_FPKM=12.0956,s1_status=OK	OTHER_PATTERN
isoform_id=TCONS_00032324,gene_id=XLOC_006675,tss_id=TSS14003,s1_FPKM=3.78823,s1_status=OK,s2_FPKM=0.323847,s1_status=OK	OTHER_PATTERN
isoform_id=TCONS_00032325,gene_id=XLOC_006675,tss_id=TSS14003,s1_FPKM=19.3254,s1_status=OK,s2_FPKM=0.0,s1_status=OK	PRESENT_ABSENT
isoform_id=TCONS_00032326,gene_id=XLOC_006675,tss_id=TSS14003,s1_FPKM=4.16035,s1_status=OK,s2_FPKM=1.22059,s1_status=OK	OTHER_PATTERN
isoform_id=TCONS_00032323,gene_id=XLOC_006675,tss_id=TSS14003,s1_FPKM=12.3197,s1_status=OK,s2_FPKM=0.0,s1_status=OK	PRESENT_ABSENT
isoform_id=TCONS_00071842,gene_id=XLOC_015954,tss_id=TSS33169,s1_FPKM=15.5085,s1_status=OK,s2_FPKM=23.7644,s1_status=OK	OTHER_PATTERN
isoform_id=TCONS_00071843,gene_id=XLOC_015954,tss_id=TSS33169,s1_FPKM=27.892,s1_status=OK,s2_FPKM=0.371549,s1_status=OK	OTHER_PATTERN
isoform_id=TCONS_00013251,gene_id=XLOC_003212,tss_id=TSS6771,s1_FPKM=4.65871,s1_status=OK,s2_FPKM=8.81551,s1_status=OK	OTHER_PATTERN
isoform_id=TCONS_00013250,gene_id=XLOC_003212,tss_id=TSS6771,s1_FPKM=0.721784,s1_status=OK,s2_FPKM=0.00201903,s1_status=OK	OTHER_PATTERN
isoform_id=TCONS_00013254,gene_id=XLOC_003212,tss_id=TSS6771,s1_FPKM=8.87212,s1_status=OK,s2_FPKM=54.1754,s1_status=OK	OTHER_PATTERN
isoform_id=TCONS_00064139,gene_id=XLOC_014115,tss_id=TSS29416,s1_FPKM=14.5092,s1_status=OK,s2_FPKM=4.87567,s1_status=OK	OTHER_PATTERN
isoform_id=TCONS_00074553,gene_id=XLOC_015777,tss_id=TSS32838,s1_FPKM=15.9912,s1_status=OK,s2_FPKM=0.0,s1_status=OK	PRESENT_ABSENT
isoform_id=TCONS_00029112,gene_id=XLOC_007071,tss_id=TSS14821,s1_FPKM=0.403579,s1_status=OK,s2_FPKM=1.73307,s1_status=OK	OTHER_PATTERN
isoform_id=TCONS_00029111,gene_id=XLOC_007071,tss_id=TSS14821,s1_FPKM=1.38629,s1_status=OK,s2_FPKM=0.0,s1_status=OK	OTHER_PATTERN
isoform_id=TCONS_00029110,gene_id=XLOC_007071,tss_id=TSS14821,s1_FPKM=18.7403,s1_status=OK,s2_FPKM=14.2532,s1_status=OK	OTHER_PATTERN
isoform_id=TCONS_00014729,gene_id=XLOC_002733,tss_id=TSS5762,s1_FPKM=14.377,s1_status=OK,s2_FPKM=0.0,s1_status=OK	PRESENT_ABSENT
isoform_id=TCONS_00071493,gene_id=XLOC_015777,tss_id=TSS32838,s1_FPKM=2.22235e-07,s1_status=OK,s2_FPKM=3.46402,s1_status=OK	ABSENT_PRESENT
isoform_id=TCONS_00014915,gene_id=XLOC_002822,tss_id=TSS5943,s1_FPKM=3.1343,s1_status=OK,s2_FPKM=2.32852,s1_status=OK	OTHER_PATTERN
isoform_id=TCONS_00055579,gene_id=XLOC_011695,tss_id=TSS24421,s1_FPKM=2.28895,s1_status=OK,s2_FPKM=16.4332,s1_status=OK	OTHER_PATTERN
isoform_id=TCONS_00064639,gene_id=XLOC_014341,tss_id=TSS29897,s1_FPKM=222.722,s1_status=OK,s2_FPKM=16.2656,s1_status=OK	OTHER_PATTERN
isoform_id=TCONS_00064638,gene_id=XLOC_014341,tss_id=TSS29897,s1_FPKM=18.4307,s1_status=OK,s2_FPKM=21.0181,s1_status=OK	OTHER_PATTERN
isoform_id=TCONS_00025400,gene_id=XLOC_005453,tss_id=TSS11379,s1_FPKM=1.95396,s1_status=OK,s2_FPKM=0.299622,s1_status=OK	OTHER_PATTERN
isoform_id=TCONS_00010680,gene_id=XLOC_002051,tss_id=TSS4369,s1_FPKM=1.87379,s1_status=OK,s2_FPKM=6.44558,s1_status=OK	OTHER_PATTERN
isoform_id=TCONS_00062789,gene_id=XLOC_013511,tss_id=TSS28177,s1_FPKM=169.666,s1_status=OK,s2_FPKM=250.671,s1_status=OK	OTHER_PATTERN
isoform_id=TCONS_00039451,gene_id=XLOC_008018,tss_id=TSS16783,s1_FPKM=7.9797,s1_status=OK,s2_FPKM=0.00018537,s1_status=OK	PRESENT_ABSENT
isoform_id=TCONS_00039450,gene_id=XLOC_008018,tss_id=TSS16783,s1_FPKM=4.81569,s1_status=OK,s2_FPKM=5.12048,s1_status=OK	OTHER_PATTERN
isoform_id=TCONS_00030997,gene_id=XLOC_006083,tss_id=TSS12688,s1_FPKM=9.94458,s1_status=OK,s2_FPKM=0.00115574,s1_status=OK	PRESENT_ABSENT
isoform_id=TCONS_00033226,gene_id=XLOC_007071,tss_id=TSS14821,s1_FPKM=29.1643,s1_status=OK,s2_FPKM=0.57315,s1_status=OK	OTHER_PATTERN
isoform_id=TCONS_00004862,gene_id=XLOC_002080,tss_id=TSS4443,s1_FPKM=104.485,s1_status=OK,s2_FPKM=120.59,s1_status=OK	OTHER_PATTERN
isoform_id=TCONS_00004861,gene_id=XLOC_002080,tss_id=TSS4443,s1_FPKM=163.733,s1_status=OK,s2_FPKM=2.7944,s1_status=OK	OTHER_PATTERN
isoform_id=TCONS_00056263,gene_id=XLOC_011999,tss_id=TSS25076,s1_FPKM=34.7388,s1_status=OK,s2_FPKM=0.0310495,s1_status=OK	PRESENT_ABSENT
isoform_id=TCONS_00012419,gene_id=XLOC_002822,tss_id=TSS5943,s1_FPKM=10.3316,s1_status=OK,s2_FPKM=15.4522,s1_status=OK	OTHER_PATTERN
isoform_id=TCONS_00015853,gene_id=XLOC_003216,tss_id=TSS6783,s1_FPKM=3.04793,s1_status=OK,s2_FPKM=0.0,s1_status=OK	PRESENT_ABSENT
isoform_id=TCONS_00015859,gene_id=XLOC_003216,tss_id=TSS6783,s1_FPKM=4.31467,s1_status=OK,s2_FPKM=0.0,s1_status=OK	PRESENT_ABSENT
isoform_id=TCONS_00015858,gene_id=XLOC_003216,tss_id=TSS6783,s1_FPKM=5.62099,s1_status=OK,s2_FPKM=0.293732,s1_status=OK	OTHER_PATTERN
isoform_id=TCONS_00046498,gene_id=XLOC_011045,tss_id=TSS23043,s1_FPKM=18.8867,s1_status=OK,s2_FPKM=84.8743,s1_status=OK	OTHER_PATTERN
isoform_id=TCONS_00038955,gene_id=XLOC_007766,tss_id=TSS16285,s1_FPKM=2.20662,s1_status=OK,s2_FPKM=0.891111,s1_status=OK	OTHER_PATTERN
isoform_id=TCONS_00042145,gene_id=XLOC_009291,tss_id=TSS19371,s1_FPKM=6.96687,s1_status=OK,s2_FPKM=0.0,s1_status=OK	PRESENT_ABSENT
isoform_id=TCONS_00002090,gene_id=XLOC_000880,tss_id=TSS1875,s1_FPKM=127.435,s1_status=OK,s2_FPKM=10.5295,s1_status=OK	OTHER_PATTERN
isoform_id=TCONS_00064637,gene_id=XLOC_014341,tss_id=TSS29897,s1_FPKM=33.773,s1_status=OK,s2_FPKM=52.5189,s1_status=OK	OTHER_PATTERN
isoform_id=TCONS_00023988,gene_id=XLOC_004825,tss_id=TSS10113,s1_FPKM=1.65478,s1_status=OK,s2_FPKM=5.53203,s1_status=OK	OTHER_PATTERN
isoform_id=TCONS_00023987,gene_id=XLOC_004825,tss_id=TSS10113,s1_FPKM=3.82332,s1_status=OK,s2_FPKM=0.0718706,s1_status=OK	PRESENT_ABSENT
isoform_id=TCONS_00015855,gene_id=XLOC_003216,tss_id=TSS6783,s1_FPKM=5.64735,s1_status=OK,s2_FPKM=0.0,s1_status=OK	PRESENT_ABSENT
isoform_id=TCONS_00015854,gene_id=XLOC_003216,tss_id=TSS6783,s1_FPKM=2.00261,s1_status=OK,s2_FPKM=0.0,s1_status=OK	PRESENT_ABSENT
isoform_id=TCONS_00015857,gene_id=XLOC_003216,tss_id=TSS6783,s1_FPKM=3.98692,s1_status=OK,s2_FPKM=0.0,s1_status=OK	PRESENT_ABSENT
isoform_id=TCONS_00015856,gene_id=XLOC_003216,tss_id=TSS6783,s1_FPKM=5.82658,s1_status=OK,s2_FPKM=0.0,s1_status=OK	PRESENT_ABSENT
Total TSS Differentially Spliced=148
Total Genes w.r.t to above TSS=147
Total Isoforms w.r.t to above TSS=676

## Sheet: PAV_BvsM_root
isoform_id=TCONS_00049548,gene_id=XLOC_010458,tss_id=TSS21836,s1_FPKM=13.1683,s1_status=OK,s2_FPKM=0.332172,s1_status=OK	OTHER_PATTERN
isoform_id=TCONS_00049549,gene_id=XLOC_010458,tss_id=TSS21836,s1_FPKM=16.8573,s1_status=OK,s2_FPKM=27.8332,s1_status=OK	OTHER_PATTERN
isoform_id=TCONS_00028794,gene_id=XLOC_006941,tss_id=TSS14544,s1_FPKM=6.90457,s1_status=OK,s2_FPKM=0.657706,s1_status=OK	OTHER_PATTERN
isoform_id=TCONS_00028795,gene_id=XLOC_006941,tss_id=TSS14544,s1_FPKM=0.823423,s1_status=OK,s2_FPKM=3.44628,s1_status=OK	OTHER_PATTERN
isoform_id=TCONS_00044863,gene_id=XLOC_010362,tss_id=TSS21650,s1_FPKM=7.41458,s1_status=OK,s2_FPKM=1.28469,s1_status=OK	OTHER_PATTERN
isoform_id=TCONS_00044867,gene_id=XLOC_010362,tss_id=TSS21650,s1_FPKM=2.22267,s1_status=OK,s2_FPKM=5.26531,s1_status=OK	OTHER_PATTERN
isoform_id=TCONS_00044864,gene_id=XLOC_010362,tss_id=TSS21650,s1_FPKM=0.0588139,s1_status=OK,s2_FPKM=2.28516,s1_status=OK	ABSENT_PRESENT
isoform_id=TCONS_00044865,gene_id=XLOC_010362,tss_id=TSS21650,s1_FPKM=0.771501,s1_status=OK,s2_FPKM=0.668628,s1_status=OK	OTHER_PATTERN
isoform_id=TCONS_00044868,gene_id=XLOC_010362,tss_id=TSS21650,s1_FPKM=0.114174,s1_status=OK,s2_FPKM=0.511188,s1_status=OK	OTHER_PATTERN
isoform_id=TCONS_00002723,gene_id=XLOC_001144,tss_id=TSS2453,s1_FPKM=0.0379362,s1_status=OK,s2_FPKM=0.0,s1_status=OK	OTHER_PATTERN
isoform_id=TCONS_00002722,gene_id=XLOC_001144,tss_id=TSS2453,s1_FPKM=2.64464,s1_status=OK,s2_FPKM=14.8222,s1_status=OK	OTHER_PATTERN
isoform_id=TCONS_00024305,gene_id=XLOC_004962,tss_id=TSS10397,s1_FPKM=3.65517,s1_status=OK,s2_FPKM=0.0,s1_status=OK	PRESENT_ABSENT
isoform_id=TCONS_00024304,gene_id=XLOC_004962,tss_id=TSS10397,s1_FPKM=10.5448,s1_status=OK,s2_FPKM=0.0204182,s1_status=OK	PRESENT_ABSENT
isoform_id=TCONS_00024307,gene_id=XLOC_004962,tss_id=TSS10397,s1_FPKM=1.47514,s1_status=OK,s2_FPKM=1.69934,s1_status=OK	OTHER_PATTERN
isoform_id=TCONS_00026818,gene_id=XLOC_006092,tss_id=TSS12701,s1_FPKM=22.9169,s1_status=OK,s2_FPKM=5.11282,s1_status=OK	OTHER_PATTERN
isoform_id=TCONS_00026817,gene_id=XLOC_006092,tss_id=TSS12701,s1_FPKM=8.00779,s1_status=OK,s2_FPKM=7.15224,s1_status=OK	OTHER_PATTERN
isoform_id=TCONS_00026816,gene_id=XLOC_006092,tss_id=TSS12701,s1_FPKM=0.0,s1_status=OK,s2_FPKM=2.72254,s1_status=OK	ABSENT_PRESENT
isoform_id=TCONS_00026815,gene_id=XLOC_006092,tss_id=TSS12701,s1_FPKM=0.990432,s1_status=OK,s2_FPKM=5.04802,s1_status=OK	OTHER_PATTERN
isoform_id=TCONS_00049607,gene_id=XLOC_010479,tss_id=TSS21881,s1_FPKM=3.17274,s1_status=OK,s2_FPKM=3.15646,s1_status=OK	OTHER_PATTERN
isoform_id=TCONS_00003987,gene_id=XLOC_001671,tss_id=TSS3622,s1_FPKM=0.482114,s1_status=OK,s2_FPKM=7.77585,s1_status=OK	OTHER_PATTERN
isoform_id=TCONS_00003988,gene_id=XLOC_001671,tss_id=TSS3622,s1_FPKM=1.72599,s1_status=OK,s2_FPKM=1.60403,s1_status=OK	OTHER_PATTERN
isoform_id=TCONS_00003989,gene_id=XLOC_001671,tss_id=TSS3622,s1_FPKM=5.31189,s1_status=OK,s2_FPKM=1.87633,s1_status=OK	OTHER_PATTERN
isoform_id=TCONS_00037677,gene_id=XLOC_009030,tss_id=TSS18827,s1_FPKM=0.0371888,s1_status=OK,s2_FPKM=13.9147,s1_status=OK	ABSENT_PRESENT
isoform_id=TCONS_00037676,gene_id=XLOC_009030,tss_id=TSS18827,s1_FPKM=0.00945716,s1_status=OK,s2_FPKM=3.89157,s1_status=OK	ABSENT_PRESENT
isoform_id=TCONS_00037678,gene_id=XLOC_009030,tss_id=TSS18827,s1_FPKM=0.0,s1_status=OK,s2_FPKM=0.0,s1_status=OK	OTHER_PATTERN
isoform_id=TCONS_00011792,gene_id=XLOC_002535,tss_id=TSS5370,s1_FPKM=0.164378,s1_status=OK,s2_FPKM=5.16597,s1_status=OK	OTHER_PATTERN
isoform_id=TCONS_00011790,gene_id=XLOC_002535,tss_id=TSS5370,s1_FPKM=0.0042388,s1_status=OK,s2_FPKM=0.0,s1_status=OK	OTHER_PATTERN
isoform_id=TCONS_00011791,gene_id=XLOC_002535,tss_id=TSS5370,s1_FPKM=0.0605588,s1_status=OK,s2_FPKM=0.130697,s1_status=OK	OTHER_PATTERN
isoform_id=TCONS_00042050,gene_id=XLOC_009254,tss_id=TSS19285,s1_FPKM=1.50575,s1_status=OK,s2_FPKM=0.222459,s1_status=OK	OTHER_PATTERN
isoform_id=TCONS_00076082,gene_id=XLOC_016460,tss_id=TSS34271,s1_FPKM=6.56076,s1_status=OK,s2_FPKM=6.3996,s1_status=OK	OTHER_PATTERN
isoform_id=TCONS_00031951,gene_id=XLOC_006512,tss_id=TSS13616,s1_FPKM=27.7211,s1_status=OK,s2_FPKM=3.16644,s1_status=OK	OTHER_PATTERN
isoform_id=TCONS_00044312,gene_id=XLOC_010151,tss_id=TSS21198,s1_FPKM=17.6246,s1_status=OK,s2_FPKM=28.7112,s1_status=OK	OTHER_PATTERN
isoform_id=TCONS_00070409,gene_id=XLOC_015305,tss_id=TSS31889,s1_FPKM=10.1438,s1_status=OK,s2_FPKM=3.36033,s1_status=OK	OTHER_PATTERN
isoform_id=TCONS_00070408,gene_id=XLOC_015305,tss_id=TSS31889,s1_FPKM=10.2973,s1_status=OK,s2_FPKM=0.0,s1_status=OK	PRESENT_ABSENT
isoform_id=TCONS_00022412,gene_id=XLOC_004088,tss_id=TSS8618,s1_FPKM=112.234,s1_status=OK,s2_FPKM=77.952,s1_status=OK	OTHER_PATTERN
isoform_id=TCONS_00022411,gene_id=XLOC_004088,tss_id=TSS8618,s1_FPKM=1.34892,s1_status=OK,s2_FPKM=16.1414,s1_status=OK	OTHER_PATTERN
isoform_id=TCONS_00039935,gene_id=XLOC_008243,tss_id=TSS17245,s1_FPKM=8.60278,s1_status=OK,s2_FPKM=2.7779,s1_status=OK	OTHER_PATTERN
isoform_id=TCONS_00011123,gene_id=XLOC_002218,tss_id=TSS4715,s1_FPKM=0.223629,s1_status=OK,s2_FPKM=0.0,s1_status=OK	OTHER_PATTERN
isoform_id=TCONS_00011124,gene_id=XLOC_002218,tss_id=TSS4715,s1_FPKM=0.720586,s1_status=OK,s2_FPKM=0.0,s1_status=OK	OTHER_PATTERN
isoform_id=TCONS_00002735,gene_id=XLOC_001150,tss_id=TSS2466,s1_FPKM=14.6645,s1_status=OK,s2_FPKM=153.572,s1_status=OK	OTHER_PATTERN
isoform_id=TCONS_00002736,gene_id=XLOC_001150,tss_id=TSS2466,s1_FPKM=188.557,s1_status=OK,s2_FPKM=80.7663,s1_status=OK	OTHER_PATTERN
isoform_id=TCONS_00013223,gene_id=XLOC_003194,tss_id=TSS6737,s1_FPKM=0.0,s1_status=OK,s2_FPKM=2.71223,s1_status=OK	ABSENT_PRESENT
isoform_id=TCONS_00013224,gene_id=XLOC_003194,tss_id=TSS6737,s1_FPKM=6.85332,s1_status=OK,s2_FPKM=0.596575,s1_status=OK	OTHER_PATTERN
isoform_id=TCONS_00013225,gene_id=XLOC_003194,tss_id=TSS6737,s1_FPKM=1.32216,s1_status=OK,s2_FPKM=5.24461,s1_status=OK	OTHER_PATTERN
isoform_id=TCONS_00061436,gene_id=XLOC_012940,tss_id=TSS26928,s1_FPKM=0.00825915,s1_status=OK,s2_FPKM=0.0,s1_status=OK	OTHER_PATTERN
isoform_id=TCONS_00061437,gene_id=XLOC_012940,tss_id=TSS26928,s1_FPKM=0.556383,s1_status=OK,s2_FPKM=0.337225,s1_status=OK	OTHER_PATTERN
isoform_id=TCONS_00061438,gene_id=XLOC_012940,tss_id=TSS26928,s1_FPKM=0.317414,s1_status=OK,s2_FPKM=0.0,s1_status=OK	OTHER_PATTERN
isoform_id=TCONS_00069838,gene_id=XLOC_015014,tss_id=TSS31323,s1_FPKM=3.68851,s1_status=OK,s2_FPKM=9.12411,s1_status=OK	OTHER_PATTERN
isoform_id=TCONS_00070236,gene_id=XLOC_015216,tss_id=TSS31713,s1_FPKM=5.8492,s1_status=OK,s2_FPKM=7.52375,s1_status=OK	OTHER_PATTERN
isoform_id=TCONS_00030041,gene_id=XLOC_007466,tss_id=TSS15655,s1_FPKM=0.695128,s1_status=OK,s2_FPKM=2.85081,s1_status=OK	OTHER_PATTERN
isoform_id=TCONS_00030040,gene_id=XLOC_007466,tss_id=TSS15655,s1_FPKM=0.614019,s1_status=OK,s2_FPKM=0.0,s1_status=OK	OTHER_PATTERN
isoform_id=TCONS_00032627,gene_id=XLOC_006801,tss_id=TSS14272,s1_FPKM=6.98716,s1_status=OK,s2_FPKM=0.320394,s1_status=OK	OTHER_PATTERN
isoform_id=TCONS_00032626,gene_id=XLOC_006801,tss_id=TSS14272,s1_FPKM=0.664461,s1_status=OK,s2_FPKM=0.076704,s1_status=OK	OTHER_PATTERN
isoform_id=TCONS_00005190,gene_id=XLOC_002218,tss_id=TSS4715,s1_FPKM=0.134371,s1_status=OK,s2_FPKM=9.28804,s1_status=OK	OTHER_PATTERN
isoform_id=TCONS_00056362,gene_id=XLOC_012053,tss_id=TSS25173,s1_FPKM=3.56311,s1_status=OK,s2_FPKM=0.365778,s1_status=OK	OTHER_PATTERN
isoform_id=TCONS_00056363,gene_id=XLOC_012053,tss_id=TSS25173,s1_FPKM=2.074,s1_status=OK,s2_FPKM=1.29021,s1_status=OK	OTHER_PATTERN
isoform_id=TCONS_00053270,gene_id=XLOC_012111,tss_id=TSS25296,s1_FPKM=38.5436,s1_status=OK,s2_FPKM=137.94,s1_status=OK	OTHER_PATTERN
isoform_id=TCONS_00073107,gene_id=XLOC_016460,tss_id=TSS34271,s1_FPKM=0.0276869,s1_status=OK,s2_FPKM=1.48683,s1_status=OK	OTHER_PATTERN
isoform_id=TCONS_00073106,gene_id=XLOC_016460,tss_id=TSS34271,s1_FPKM=0.170695,s1_status=OK,s2_FPKM=1.43133,s1_status=OK	OTHER_PATTERN
isoform_id=TCONS_00048759,gene_id=XLOC_010105,tss_id=TSS21094,s1_FPKM=0.950846,s1_status=OK,s2_FPKM=0.0147685,s1_status=OK	OTHER_PATTERN
isoform_id=TCONS_00076881,gene_id=XLOC_016809,tss_id=TSS35017,s1_FPKM=6.27266,s1_status=OK,s2_FPKM=0.863136,s1_status=OK	OTHER_PATTERN
isoform_id=TCONS_00000064,gene_id=XLOC_000024,tss_id=TSS43,s1_FPKM=13.4926,s1_status=OK,s2_FPKM=0.00931347,s1_status=OK	PRESENT_ABSENT
isoform_id=TCONS_00000065,gene_id=XLOC_000024,tss_id=TSS43,s1_FPKM=6.89427,s1_status=OK,s2_FPKM=28.7925,s1_status=OK	OTHER_PATTERN
isoform_id=TCONS_00076239,gene_id=XLOC_016521,tss_id=TSS34396,s1_FPKM=2.58854,s1_status=OK,s2_FPKM=0.240719,s1_status=OK	OTHER_PATTERN
isoform_id=TCONS_00062581,gene_id=XLOC_013433,tss_id=TSS28002,s1_FPKM=56.8138,s1_status=OK,s2_FPKM=77.5127,s1_status=OK	OTHER_PATTERN
isoform_id=TCONS_00062582,gene_id=XLOC_013433,tss_id=TSS28002,s1_FPKM=17.2308,s1_status=OK,s2_FPKM=0.000342142,s1_status=OK	PRESENT_ABSENT
isoform_id=TCONS_00011976,gene_id=XLOC_002624,tss_id=TSS5560,s1_FPKM=0.375655,s1_status=OK,s2_FPKM=0.0,s1_status=OK	OTHER_PATTERN
isoform_id=TCONS_00011977,gene_id=XLOC_002624,tss_id=TSS5560,s1_FPKM=5.19747,s1_status=OK,s2_FPKM=2.86137,s1_status=OK	OTHER_PATTERN
isoform_id=TCONS_00011975,gene_id=XLOC_002624,tss_id=TSS5560,s1_FPKM=37.6372,s1_status=OK,s2_FPKM=27.3819,s1_status=OK	OTHER_PATTERN
isoform_id=TCONS_00061053,gene_id=XLOC_012758,tss_id=TSS26583,s1_FPKM=21.604,s1_status=OK,s2_FPKM=10.9329,s1_status=OK	OTHER_PATTERN
isoform_id=TCONS_00037399,gene_id=XLOC_008937,tss_id=TSS18625,s1_FPKM=0.234928,s1_status=OK,s2_FPKM=19.4155,s1_status=OK	OTHER_PATTERN
isoform_id=TCONS_00056273,gene_id=XLOC_012005,tss_id=TSS25088,s1_FPKM=6.7153,s1_status=OK,s2_FPKM=0.0,s1_status=OK	PRESENT_ABSENT
isoform_id=TCONS_00024565,gene_id=XLOC_005069,tss_id=TSS10626,s1_FPKM=5.10355,s1_status=OK,s2_FPKM=0.103535,s1_status=OK	OTHER_PATTERN
isoform_id=TCONS_00024566,gene_id=XLOC_005069,tss_id=TSS10626,s1_FPKM=15.5851,s1_status=OK,s2_FPKM=17.7015,s1_status=OK	OTHER_PATTERN
isoform_id=TCONS_00056274,gene_id=XLOC_012005,tss_id=TSS25088,s1_FPKM=1.49616,s1_status=OK,s2_FPKM=0.178961,s1_status=OK	OTHER_PATTERN
isoform_id=TCONS_00020943,gene_id=XLOC_005411,tss_id=TSS11298,s1_FPKM=10.5223,s1_status=OK,s2_FPKM=0.0,s1_status=OK	PRESENT_ABSENT
isoform_id=TCONS_00020942,gene_id=XLOC_005411,tss_id=TSS11298,s1_FPKM=26.0632,s1_status=OK,s2_FPKM=0.0,s1_status=OK	PRESENT_ABSENT
isoform_id=TCONS_00066833,gene_id=XLOC_015285,tss_id=TSS31852,s1_FPKM=1.74316,s1_status=OK,s2_FPKM=11.2188,s1_status=OK	OTHER_PATTERN
isoform_id=TCONS_00000185,gene_id=XLOC_000072,tss_id=TSS159,s1_FPKM=0.603814,s1_status=OK,s2_FPKM=13.0842,s1_status=OK	OTHER_PATTERN
isoform_id=TCONS_00000187,gene_id=XLOC_000072,tss_id=TSS159,s1_FPKM=0.377915,s1_status=OK,s2_FPKM=0.223444,s1_status=OK	OTHER_PATTERN
isoform_id=TCONS_00000186,gene_id=XLOC_000072,tss_id=TSS159,s1_FPKM=13.712,s1_status=OK,s2_FPKM=6.86002,s1_status=OK	OTHER_PATTERN
isoform_id=TCONS_00056251,gene_id=XLOC_011992,tss_id=TSS25062,s1_FPKM=2.42632,s1_status=OK,s2_FPKM=5.74994,s1_status=OK	OTHER_PATTERN
isoform_id=TCONS_00005605,gene_id=XLOC_002407,tss_id=TSS5103,s1_FPKM=3.3724,s1_status=OK,s2_FPKM=19.9422,s1_status=OK	OTHER_PATTERN
isoform_id=TCONS_00005604,gene_id=XLOC_002404,tss_id=TSS5096,s1_FPKM=9.35892,s1_status=OK,s2_FPKM=6.59373,s1_status=OK	OTHER_PATTERN
isoform_id=TCONS_00005606,gene_id=XLOC_002407,tss_id=TSS5103,s1_FPKM=21.3201,s1_status=OK,s2_FPKM=20.35,s1_status=OK	OTHER_PATTERN
isoform_id=TCONS_00005602,gene_id=XLOC_002404,tss_id=TSS5096,s1_FPKM=0.339483,s1_status=OK,s2_FPKM=0.000209702,s1_status=OK	OTHER_PATTERN
isoform_id=TCONS_00076069,gene_id=XLOC_016460,tss_id=TSS34271,s1_FPKM=1.114,s1_status=OK,s2_FPKM=0.886419,s1_status=OK	OTHER_PATTERN
isoform_id=TCONS_00019421,gene_id=XLOC_004732,tss_id=TSS9925,s1_FPKM=1.02422,s1_status=OK,s2_FPKM=6.09112,s1_status=OK	OTHER_PATTERN
isoform_id=TCONS_00019422,gene_id=XLOC_004732,tss_id=TSS9925,s1_FPKM=14.6177,s1_status=OK,s2_FPKM=0.352716,s1_status=OK	OTHER_PATTERN
isoform_id=TCONS_00019423,gene_id=XLOC_004732,tss_id=TSS9925,s1_FPKM=1.73565,s1_status=OK,s2_FPKM=4.72489,s1_status=OK	OTHER_PATTERN
isoform_id=TCONS_00019424,gene_id=XLOC_004732,tss_id=TSS9925,s1_FPKM=3.55344,s1_status=OK,s2_FPKM=1.64388,s1_status=OK	OTHER_PATTERN
isoform_id=TCONS_00069467,gene_id=XLOC_014855,tss_id=TSS30997,s1_FPKM=4.85957,s1_status=OK,s2_FPKM=1.22118,s1_status=OK	OTHER_PATTERN
isoform_id=TCONS_00069466,gene_id=XLOC_014855,tss_id=TSS30997,s1_FPKM=0.724313,s1_status=OK,s2_FPKM=12.1571,s1_status=OK	OTHER_PATTERN
isoform_id=TCONS_00041368,gene_id=XLOC_008937,tss_id=TSS18625,s1_FPKM=0.144621,s1_status=OK,s2_FPKM=0.0,s1_status=OK	OTHER_PATTERN
isoform_id=TCONS_00041367,gene_id=XLOC_008937,tss_id=TSS18625,s1_FPKM=172.213,s1_status=OK,s2_FPKM=171.444,s1_status=OK	OTHER_PATTERN
isoform_id=TCONS_00045120,gene_id=XLOC_010483,tss_id=TSS21889,s1_FPKM=24.518,s1_status=OK,s2_FPKM=0.942078,s1_status=OK	OTHER_PATTERN
isoform_id=TCONS_00045121,gene_id=XLOC_010483,tss_id=TSS21889,s1_FPKM=1.89044,s1_status=OK,s2_FPKM=13.3285,s1_status=OK	OTHER_PATTERN
isoform_id=TCONS_00045122,gene_id=XLOC_010483,tss_id=TSS21889,s1_FPKM=4.59857,s1_status=OK,s2_FPKM=5.00417,s1_status=OK	OTHER_PATTERN
isoform_id=TCONS_00044981,gene_id=XLOC_010415,tss_id=TSS21751,s1_FPKM=49.5553,s1_status=OK,s2_FPKM=6.44619,s1_status=OK	OTHER_PATTERN
isoform_id=TCONS_00044982,gene_id=XLOC_010415,tss_id=TSS21751,s1_FPKM=10.0866,s1_status=OK,s2_FPKM=56.0751,s1_status=OK	OTHER_PATTERN
isoform_id=TCONS_00059249,gene_id=XLOC_013344,tss_id=TSS27796,s1_FPKM=7.3541,s1_status=OK,s2_FPKM=5.54041,s1_status=OK	OTHER_PATTERN
isoform_id=TCONS_00065890,gene_id=XLOC_014855,tss_id=TSS30997,s1_FPKM=9.72273,s1_status=OK,s2_FPKM=13.8066,s1_status=OK	OTHER_PATTERN
isoform_id=TCONS_00052230,gene_id=XLOC_011678,tss_id=TSS24390,s1_FPKM=4.41282,s1_status=OK,s2_FPKM=0.498502,s1_status=OK	OTHER_PATTERN
isoform_id=TCONS_00053139,gene_id=XLOC_012053,tss_id=TSS25173,s1_FPKM=0.574732,s1_status=OK,s2_FPKM=4.93892,s1_status=OK	OTHER_PATTERN
isoform_id=TCONS_00073843,gene_id=XLOC_016770,tss_id=TSS34929,s1_FPKM=22.6163,s1_status=OK,s2_FPKM=32.1119,s1_status=OK	OTHER_PATTERN
isoform_id=TCONS_00076117,gene_id=XLOC_016473,tss_id=TSS34302,s1_FPKM=2.77387,s1_status=OK,s2_FPKM=1.84893,s1_status=OK	OTHER_PATTERN
isoform_id=TCONS_00073845,gene_id=XLOC_016770,tss_id=TSS34929,s1_FPKM=22.2732,s1_status=OK,s2_FPKM=0.0814313,s1_status=OK	PRESENT_ABSENT
isoform_id=TCONS_00076118,gene_id=XLOC_016473,tss_id=TSS34302,s1_FPKM=2.65806,s1_status=OK,s2_FPKM=7.83012,s1_status=OK	OTHER_PATTERN
isoform_id=TCONS_00074983,gene_id=XLOC_015982,tss_id=TSS33226,s1_FPKM=55.1734,s1_status=OK,s2_FPKM=79.4195,s1_status=OK	OTHER_PATTERN
isoform_id=TCONS_00074984,gene_id=XLOC_015982,tss_id=TSS33226,s1_FPKM=29.3811,s1_status=OK,s2_FPKM=7.29114,s1_status=OK	OTHER_PATTERN
isoform_id=TCONS_00021054,gene_id=XLOC_005466,tss_id=TSS11403,s1_FPKM=0.312435,s1_status=OK,s2_FPKM=5.27165,s1_status=OK	OTHER_PATTERN
isoform_id=TCONS_00021052,gene_id=XLOC_005466,tss_id=TSS11403,s1_FPKM=0.0924888,s1_status=OK,s2_FPKM=18.7703,s1_status=OK	ABSENT_PRESENT
isoform_id=TCONS_00021053,gene_id=XLOC_005466,tss_id=TSS11403,s1_FPKM=95.8508,s1_status=OK,s2_FPKM=63.7316,s1_status=OK	OTHER_PATTERN
isoform_id=TCONS_00021050,gene_id=XLOC_005466,tss_id=TSS11403,s1_FPKM=0.142309,s1_status=OK,s2_FPKM=7.00896,s1_status=OK	OTHER_PATTERN
isoform_id=TCONS_00021051,gene_id=XLOC_005466,tss_id=TSS11403,s1_FPKM=0.361741,s1_status=OK,s2_FPKM=2.3926,s1_status=OK	OTHER_PATTERN
isoform_id=TCONS_00021863,gene_id=XLOC_003851,tss_id=TSS8096,s1_FPKM=1.15908,s1_status=OK,s2_FPKM=1.68134,s1_status=OK	OTHER_PATTERN
isoform_id=TCONS_00021862,gene_id=XLOC_003851,tss_id=TSS8096,s1_FPKM=0.213419,s1_status=OK,s2_FPKM=0.0,s1_status=OK	OTHER_PATTERN
isoform_id=TCONS_00005097,gene_id=XLOC_002178,tss_id=TSS4638,s1_FPKM=8.66138,s1_status=OK,s2_FPKM=0.0,s1_status=OK	PRESENT_ABSENT
isoform_id=TCONS_00005098,gene_id=XLOC_002178,tss_id=TSS4638,s1_FPKM=8.31397,s1_status=OK,s2_FPKM=3.60859,s1_status=OK	OTHER_PATTERN
isoform_id=TCONS_00005099,gene_id=XLOC_002178,tss_id=TSS4638,s1_FPKM=11.3125,s1_status=OK,s2_FPKM=0.0491387,s1_status=OK	PRESENT_ABSENT
isoform_id=TCONS_00047287,gene_id=XLOC_009421,tss_id=TSS19654,s1_FPKM=28.2283,s1_status=OK,s2_FPKM=50.9301,s1_status=OK	OTHER_PATTERN
isoform_id=TCONS_00002607,gene_id=XLOC_001092,tss_id=TSS2342,s1_FPKM=1.14217,s1_status=OK,s2_FPKM=8.29694,s1_status=OK	OTHER_PATTERN
isoform_id=TCONS_00002608,gene_id=XLOC_001092,tss_id=TSS2342,s1_FPKM=0.402529,s1_status=OK,s2_FPKM=0.481108,s1_status=OK	OTHER_PATTERN
isoform_id=TCONS_00002609,gene_id=XLOC_001092,tss_id=TSS2342,s1_FPKM=6.749,s1_status=OK,s2_FPKM=0.154204,s1_status=OK	OTHER_PATTERN
isoform_id=TCONS_00038551,gene_id=XLOC_007583,tss_id=TSS15921,s1_FPKM=12.7301,s1_status=OK,s2_FPKM=26.7125,s1_status=OK	OTHER_PATTERN
isoform_id=TCONS_00038552,gene_id=XLOC_007583,tss_id=TSS15921,s1_FPKM=10.3105,s1_status=OK,s2_FPKM=0.0344569,s1_status=OK	PRESENT_ABSENT
isoform_id=TCONS_00053040,gene_id=XLOC_012005,tss_id=TSS25088,s1_FPKM=0.113391,s1_status=OK,s2_FPKM=0.0338009,s1_status=OK	OTHER_PATTERN
isoform_id=TCONS_00005685,gene_id=XLOC_002447,tss_id=TSS5181,s1_FPKM=34.0844,s1_status=OK,s2_FPKM=2.70837,s1_status=OK	OTHER_PATTERN
isoform_id=TCONS_00005687,gene_id=XLOC_002447,tss_id=TSS5181,s1_FPKM=0.599372,s1_status=OK,s2_FPKM=15.1824,s1_status=OK	OTHER_PATTERN
isoform_id=TCONS_00005686,gene_id=XLOC_002447,tss_id=TSS5181,s1_FPKM=0.0886964,s1_status=OK,s2_FPKM=2.84544,s1_status=OK	ABSENT_PRESENT
isoform_id=TCONS_00023078,gene_id=XLOC_004402,tss_id=TSS9241,s1_FPKM=1.32934,s1_status=OK,s2_FPKM=0.00100871,s1_status=OK	OTHER_PATTERN
isoform_id=TCONS_00073838,gene_id=XLOC_016768,tss_id=TSS34926,s1_FPKM=6.66178,s1_status=OK,s2_FPKM=2.93504,s1_status=OK	OTHER_PATTERN
isoform_id=TCONS_00060448,gene_id=XLOC_013853,tss_id=TSS28838,s1_FPKM=4.30509,s1_status=OK,s2_FPKM=10.4286,s1_status=OK	OTHER_PATTERN
isoform_id=TCONS_00060444,gene_id=XLOC_013853,tss_id=TSS28838,s1_FPKM=14.3413,s1_status=OK,s2_FPKM=0.305256,s1_status=OK	OTHER_PATTERN
isoform_id=TCONS_00060445,gene_id=XLOC_013853,tss_id=TSS28838,s1_FPKM=0.0424888,s1_status=OK,s2_FPKM=1.40204,s1_status=OK	OTHER_PATTERN
isoform_id=TCONS_00006769,gene_id=XLOC_000330,tss_id=TSS745,s1_FPKM=4.04653,s1_status=OK,s2_FPKM=0.566734,s1_status=OK	OTHER_PATTERN
isoform_id=TCONS_00006768,gene_id=XLOC_000330,tss_id=TSS745,s1_FPKM=3.52303,s1_status=OK,s2_FPKM=9.93443,s1_status=OK	OTHER_PATTERN
isoform_id=TCONS_00026012,gene_id=XLOC_005717,tss_id=TSS11915,s1_FPKM=1.95594,s1_status=OK,s2_FPKM=1.11627,s1_status=OK	OTHER_PATTERN
isoform_id=TCONS_00026011,gene_id=XLOC_005717,tss_id=TSS11915,s1_FPKM=24.4897,s1_status=OK,s2_FPKM=2.06946,s1_status=OK	OTHER_PATTERN
isoform_id=TCONS_00026010,gene_id=XLOC_005717,tss_id=TSS11915,s1_FPKM=3.14817,s1_status=OK,s2_FPKM=2.73401,s1_status=OK	OTHER_PATTERN
isoform_id=TCONS_00064035,gene_id=XLOC_014062,tss_id=TSS29293,s1_FPKM=0.246188,s1_status=OK,s2_FPKM=36.6842,s1_status=OK	OTHER_PATTERN
isoform_id=TCONS_00005164,gene_id=XLOC_002210,tss_id=TSS4702,s1_FPKM=0.546877,s1_status=OK,s2_FPKM=3.99586,s1_status=OK	OTHER_PATTERN
isoform_id=TCONS_00005165,gene_id=XLOC_002210,tss_id=TSS4702,s1_FPKM=39.3981,s1_status=OK,s2_FPKM=26.2477,s1_status=OK	OTHER_PATTERN
isoform_id=TCONS_00041930,gene_id=XLOC_009197,tss_id=TSS19167,s1_FPKM=39.8832,s1_status=OK,s2_FPKM=271.887,s1_status=OK	OTHER_PATTERN
isoform_id=TCONS_00053717,gene_id=XLOC_012297,tss_id=TSS25675,s1_FPKM=5.2336,s1_status=OK,s2_FPKM=7.40412,s1_status=OK	OTHER_PATTERN
isoform_id=TCONS_00067046,gene_id=XLOC_015367,tss_id=TSS32015,s1_FPKM=0.0,s1_status=OK,s2_FPKM=2.38057,s1_status=OK	ABSENT_PRESENT
isoform_id=TCONS_00067043,gene_id=XLOC_015367,tss_id=TSS32015,s1_FPKM=2.49429,s1_status=OK,s2_FPKM=1.07179,s1_status=OK	OTHER_PATTERN
isoform_id=TCONS_00037447,gene_id=XLOC_008959,tss_id=TSS18671,s1_FPKM=6.22731,s1_status=OK,s2_FPKM=26.2246,s1_status=OK	OTHER_PATTERN
isoform_id=TCONS_00048758,gene_id=XLOC_010105,tss_id=TSS21094,s1_FPKM=3.53365,s1_status=OK,s2_FPKM=21.06,s1_status=OK	OTHER_PATTERN
isoform_id=TCONS_00070387,gene_id=XLOC_015292,tss_id=TSS31866,s1_FPKM=1.59437,s1_status=OK,s2_FPKM=1.13484,s1_status=OK	OTHER_PATTERN
isoform_id=TCONS_00070380,gene_id=XLOC_015290,tss_id=TSS31863,s1_FPKM=0.422939,s1_status=OK,s2_FPKM=1.94542,s1_status=OK	OTHER_PATTERN
isoform_id=TCONS_00070381,gene_id=XLOC_015290,tss_id=TSS31863,s1_FPKM=3.02053,s1_status=OK,s2_FPKM=6.3866,s1_status=OK	OTHER_PATTERN
isoform_id=TCONS_00075224,gene_id=XLOC_016079,tss_id=TSS33454,s1_FPKM=0.378472,s1_status=OK,s2_FPKM=0.751216,s1_status=OK	OTHER_PATTERN
isoform_id=TCONS_00075225,gene_id=XLOC_016079,tss_id=TSS33454,s1_FPKM=6.9297,s1_status=OK,s2_FPKM=16.301,s1_status=OK	OTHER_PATTERN
isoform_id=TCONS_00030191,gene_id=XLOC_007534,tss_id=TSS15807,s1_FPKM=0.333539,s1_status=OK,s2_FPKM=27.9121,s1_status=OK	OTHER_PATTERN
isoform_id=TCONS_00030193,gene_id=XLOC_007534,tss_id=TSS15807,s1_FPKM=68.946,s1_status=OK,s2_FPKM=22.421,s1_status=OK	OTHER_PATTERN
isoform_id=TCONS_00001925,gene_id=XLOC_000799,tss_id=TSS1735,s1_FPKM=22.937,s1_status=OK,s2_FPKM=0.0,s1_status=OK	PRESENT_ABSENT
isoform_id=TCONS_00030443,gene_id=XLOC_005825,tss_id=TSS12150,s1_FPKM=23.4471,s1_status=OK,s2_FPKM=0.108637,s1_status=OK	OTHER_PATTERN
isoform_id=TCONS_00030444,gene_id=XLOC_005825,tss_id=TSS12150,s1_FPKM=5.06205,s1_status=OK,s2_FPKM=0.115968,s1_status=OK	OTHER_PATTERN
isoform_id=TCONS_00037254,gene_id=XLOC_008871,tss_id=TSS18509,s1_FPKM=1.0762,s1_status=OK,s2_FPKM=1.43836,s1_status=OK	OTHER_PATTERN
isoform_id=TCONS_00037253,gene_id=XLOC_008871,tss_id=TSS18509,s1_FPKM=8.54785,s1_status=OK,s2_FPKM=0.164113,s1_status=OK	OTHER_PATTERN
isoform_id=TCONS_00037252,gene_id=XLOC_008871,tss_id=TSS18509,s1_FPKM=20.9358,s1_status=OK,s2_FPKM=25.5357,s1_status=OK	OTHER_PATTERN
isoform_id=TCONS_00037251,gene_id=XLOC_008871,tss_id=TSS18509,s1_FPKM=8.4609,s1_status=OK,s2_FPKM=15.7263,s1_status=OK	OTHER_PATTERN
isoform_id=TCONS_00000725,gene_id=XLOC_000303,tss_id=TSS681,s1_FPKM=19.1672,s1_status=OK,s2_FPKM=20.5827,s1_status=OK	OTHER_PATTERN
isoform_id=TCONS_00000727,gene_id=XLOC_000303,tss_id=TSS681,s1_FPKM=3.60198,s1_status=OK,s2_FPKM=0.017995,s1_status=OK	PRESENT_ABSENT
isoform_id=TCONS_00000726,gene_id=XLOC_000303,tss_id=TSS681,s1_FPKM=1.78189,s1_status=OK,s2_FPKM=0.0,s1_status=OK	OTHER_PATTERN
isoform_id=TCONS_00059518,gene_id=XLOC_013440,tss_id=TSS28021,s1_FPKM=9.91693,s1_status=OK,s2_FPKM=15.4655,s1_status=OK	OTHER_PATTERN
isoform_id=TCONS_00059519,gene_id=XLOC_013440,tss_id=TSS28021,s1_FPKM=11.4155,s1_status=OK,s2_FPKM=2.02204,s1_status=OK	OTHER_PATTERN
isoform_id=TCONS_00075472,gene_id=XLOC_016181,tss_id=TSS33682,s1_FPKM=0.0158564,s1_status=OK,s2_FPKM=0.0,s1_status=OK	OTHER_PATTERN
isoform_id=TCONS_00075475,gene_id=XLOC_016181,tss_id=TSS33682,s1_FPKM=15.2399,s1_status=OK,s2_FPKM=40.1864,s1_status=OK	OTHER_PATTERN
isoform_id=TCONS_00075474,gene_id=XLOC_016181,tss_id=TSS33682,s1_FPKM=159.169,s1_status=OK,s2_FPKM=64.3393,s1_status=OK	OTHER_PATTERN
isoform_id=TCONS_00063108,gene_id=XLOC_013651,tss_id=TSS28446,s1_FPKM=1.25611,s1_status=OK,s2_FPKM=7.12365,s1_status=OK	OTHER_PATTERN
isoform_id=TCONS_00063109,gene_id=XLOC_013651,tss_id=TSS28446,s1_FPKM=20.3163,s1_status=OK,s2_FPKM=10.8499,s1_status=OK	OTHER_PATTERN
isoform_id=TCONS_00019938,gene_id=XLOC_004973,tss_id=TSS10416,s1_FPKM=0.0360971,s1_status=OK,s2_FPKM=0.0,s1_status=OK	OTHER_PATTERN
isoform_id=TCONS_00019939,gene_id=XLOC_004973,tss_id=TSS10416,s1_FPKM=5.47659,s1_status=OK,s2_FPKM=1.59993,s1_status=OK	OTHER_PATTERN
isoform_id=TCONS_00019936,gene_id=XLOC_004973,tss_id=TSS10416,s1_FPKM=21.3108,s1_status=OK,s2_FPKM=14.5543,s1_status=OK	OTHER_PATTERN
isoform_id=TCONS_00019937,gene_id=XLOC_004973,tss_id=TSS10416,s1_FPKM=0.387445,s1_status=OK,s2_FPKM=0.0341162,s1_status=OK	OTHER_PATTERN
isoform_id=TCONS_00019114,gene_id=XLOC_004592,tss_id=TSS9656,s1_FPKM=22.916,s1_status=OK,s2_FPKM=4.85853,s1_status=OK	OTHER_PATTERN
isoform_id=TCONS_00019113,gene_id=XLOC_004592,tss_id=TSS9656,s1_FPKM=2.09599,s1_status=OK,s2_FPKM=27.1011,s1_status=OK	OTHER_PATTERN
isoform_id=TCONS_00066881,gene_id=XLOC_015305,tss_id=TSS31889,s1_FPKM=167.961,s1_status=OK,s2_FPKM=58.0532,s1_status=OK	OTHER_PATTERN
isoform_id=TCONS_00066573,gene_id=XLOC_015178,tss_id=TSS31638,s1_FPKM=6.12975,s1_status=OK,s2_FPKM=35.1828,s1_status=OK	OTHER_PATTERN
isoform_id=TCONS_00044314,gene_id=XLOC_010152,tss_id=TSS21200,s1_FPKM=21.015,s1_status=OK,s2_FPKM=26.4953,s1_status=OK	OTHER_PATTERN
isoform_id=TCONS_00044315,gene_id=XLOC_010152,tss_id=TSS21200,s1_FPKM=17.9603,s1_status=OK,s2_FPKM=4.81496,s1_status=OK	OTHER_PATTERN
isoform_id=TCONS_00036081,gene_id=XLOC_008319,tss_id=TSS17396,s1_FPKM=10.277,s1_status=OK,s2_FPKM=0.319649,s1_status=OK	OTHER_PATTERN
isoform_id=TCONS_00036080,gene_id=XLOC_008319,tss_id=TSS17396,s1_FPKM=3.67604,s1_status=OK,s2_FPKM=5.98756,s1_status=OK	OTHER_PATTERN
isoform_id=TCONS_00009768,gene_id=XLOC_001635,tss_id=TSS3547,s1_FPKM=4.10032,s1_status=OK,s2_FPKM=17.2347,s1_status=OK	OTHER_PATTERN
isoform_id=TCONS_00009769,gene_id=XLOC_001635,tss_id=TSS3547,s1_FPKM=4.25247,s1_status=OK,s2_FPKM=3.2326,s1_status=OK	OTHER_PATTERN
isoform_id=TCONS_00044972,gene_id=XLOC_010411,tss_id=TSS21744,s1_FPKM=1.90558,s1_status=OK,s2_FPKM=16.9376,s1_status=OK	OTHER_PATTERN
isoform_id=TCONS_00044974,gene_id=XLOC_010411,tss_id=TSS21744,s1_FPKM=15.9726,s1_status=OK,s2_FPKM=1.22455,s1_status=OK	OTHER_PATTERN
isoform_id=TCONS_00024038,gene_id=XLOC_004847,tss_id=TSS10157,s1_FPKM=10.0853,s1_status=OK,s2_FPKM=19.3883,s1_status=OK	OTHER_PATTERN
isoform_id=TCONS_00070407,gene_id=XLOC_015305,tss_id=TSS31889,s1_FPKM=0.818999,s1_status=OK,s2_FPKM=1.36204,s1_status=OK	OTHER_PATTERN
isoform_id=TCONS_00066832,gene_id=XLOC_015285,tss_id=TSS31852,s1_FPKM=64.1386,s1_status=OK,s2_FPKM=45.2139,s1_status=OK	OTHER_PATTERN
isoform_id=TCONS_00058272,gene_id=XLOC_012925,tss_id=TSS26896,s1_FPKM=1.64522,s1_status=OK,s2_FPKM=1.7203,s1_status=OK	OTHER_PATTERN
isoform_id=TCONS_00058270,gene_id=XLOC_012925,tss_id=TSS26896,s1_FPKM=42.5366,s1_status=OK,s2_FPKM=32.0727,s1_status=OK	OTHER_PATTERN
isoform_id=TCONS_00058271,gene_id=XLOC_012925,tss_id=TSS26896,s1_FPKM=1.66336,s1_status=OK,s2_FPKM=2.11991,s1_status=OK	OTHER_PATTERN
isoform_id=TCONS_00068826,gene_id=XLOC_014583,tss_id=TSS30381,s1_FPKM=0.0,s1_status=OK,s2_FPKM=0.0,s1_status=OK	OTHER_PATTERN
isoform_id=TCONS_00044356,gene_id=XLOC_010164,tss_id=TSS21226,s1_FPKM=0.889526,s1_status=OK,s2_FPKM=12.9698,s1_status=OK	OTHER_PATTERN
isoform_id=TCONS_00044357,gene_id=XLOC_010164,tss_id=TSS21226,s1_FPKM=26.7377,s1_status=OK,s2_FPKM=2.75267,s1_status=OK	OTHER_PATTERN
isoform_id=TCONS_00059463,gene_id=XLOC_013419,tss_id=TSS27970,s1_FPKM=26.4898,s1_status=OK,s2_FPKM=17.5683,s1_status=OK	OTHER_PATTERN
isoform_id=TCONS_00061993,gene_id=XLOC_013189,tss_id=TSS27449,s1_FPKM=4.44707,s1_status=OK,s2_FPKM=1.49859,s1_status=OK	OTHER_PATTERN
isoform_id=TCONS_00038344,gene_id=XLOC_009289,tss_id=TSS19366,s1_FPKM=0.235136,s1_status=OK,s2_FPKM=0.281589,s1_status=OK	OTHER_PATTERN
isoform_id=TCONS_00038343,gene_id=XLOC_009289,tss_id=TSS19366,s1_FPKM=0.249715,s1_status=OK,s2_FPKM=0.415825,s1_status=OK	OTHER_PATTERN
isoform_id=TCONS_00059056,gene_id=XLOC_013257,tss_id=TSS27612,s1_FPKM=3.25681,s1_status=OK,s2_FPKM=0.0608569,s1_status=OK	PRESENT_ABSENT
isoform_id=TCONS_00073693,gene_id=XLOC_016707,tss_id=TSS34788,s1_FPKM=28.834,s1_status=OK,s2_FPKM=33.0068,s1_status=OK	OTHER_PATTERN
isoform_id=TCONS_00073692,gene_id=XLOC_016707,tss_id=TSS34788,s1_FPKM=0.0136982,s1_status=OK,s2_FPKM=0.583973,s1_status=OK	OTHER_PATTERN
isoform_id=TCONS_00073691,gene_id=XLOC_016707,tss_id=TSS34788,s1_FPKM=0.126232,s1_status=OK,s2_FPKM=4.41888,s1_status=OK	OTHER_PATTERN
isoform_id=TCONS_00073690,gene_id=XLOC_016707,tss_id=TSS34788,s1_FPKM=1.3663,s1_status=OK,s2_FPKM=0.725941,s1_status=OK	OTHER_PATTERN
isoform_id=TCONS_00047471,gene_id=XLOC_009508,tss_id=TSS19824,s1_FPKM=12.5634,s1_status=OK,s2_FPKM=25.4154,s1_status=OK	OTHER_PATTERN
isoform_id=TCONS_00047472,gene_id=XLOC_009508,tss_id=TSS19824,s1_FPKM=9.11458,s1_status=OK,s2_FPKM=3.54806,s1_status=OK	OTHER_PATTERN
isoform_id=TCONS_00007973,gene_id=XLOC_000834,tss_id=TSS1797,s1_FPKM=22.7122,s1_status=OK,s2_FPKM=35.8404,s1_status=OK	OTHER_PATTERN
isoform_id=TCONS_00007974,gene_id=XLOC_000834,tss_id=TSS1797,s1_FPKM=6.61839,s1_status=OK,s2_FPKM=0.209816,s1_status=OK	OTHER_PATTERN
isoform_id=TCONS_00013273,gene_id=XLOC_003216,tss_id=TSS6783,s1_FPKM=1.54517e-05,s1_status=OK,s2_FPKM=0.585827,s1_status=OK	OTHER_PATTERN
isoform_id=TCONS_00013272,gene_id=XLOC_003216,tss_id=TSS6783,s1_FPKM=0.0948416,s1_status=OK,s2_FPKM=17.1458,s1_status=OK	ABSENT_PRESENT
isoform_id=TCONS_00013271,gene_id=XLOC_003216,tss_id=TSS6783,s1_FPKM=0.000343127,s1_status=OK,s2_FPKM=0.83249,s1_status=OK	OTHER_PATTERN
isoform_id=TCONS_00013270,gene_id=XLOC_003216,tss_id=TSS6783,s1_FPKM=1.56435,s1_status=OK,s2_FPKM=0.277475,s1_status=OK	OTHER_PATTERN
isoform_id=TCONS_00013274,gene_id=XLOC_003216,tss_id=TSS6783,s1_FPKM=0.782869,s1_status=OK,s2_FPKM=3.29759,s1_status=OK	OTHER_PATTERN
isoform_id=TCONS_00073944,gene_id=XLOC_016809,tss_id=TSS35017,s1_FPKM=0.545973,s1_status=OK,s2_FPKM=10.6456,s1_status=OK	OTHER_PATTERN
isoform_id=TCONS_00073958,gene_id=XLOC_016811,tss_id=TSS35024,s1_FPKM=17.2458,s1_status=OK,s2_FPKM=8.06307,s1_status=OK	OTHER_PATTERN
isoform_id=TCONS_00073959,gene_id=XLOC_016811,tss_id=TSS35024,s1_FPKM=27.9906,s1_status=OK,s2_FPKM=51.368,s1_status=OK	OTHER_PATTERN
isoform_id=TCONS_00073955,gene_id=XLOC_016811,tss_id=TSS35024,s1_FPKM=0.0221088,s1_status=OK,s2_FPKM=0.0,s1_status=OK	OTHER_PATTERN
isoform_id=TCONS_00073956,gene_id=XLOC_016811,tss_id=TSS35024,s1_FPKM=0.0,s1_status=OK,s2_FPKM=0.0,s1_status=OK	OTHER_PATTERN
isoform_id=TCONS_00073957,gene_id=XLOC_016811,tss_id=TSS35024,s1_FPKM=0.0214491,s1_status=OK,s2_FPKM=0.697323,s1_status=OK	OTHER_PATTERN
isoform_id=TCONS_00066520,gene_id=XLOC_015149,tss_id=TSS31583,s1_FPKM=0.00623575,s1_status=OK,s2_FPKM=7.77134,s1_status=OK	ABSENT_PRESENT
isoform_id=TCONS_00013332,gene_id=XLOC_003246,tss_id=TSS6842,s1_FPKM=2.15224,s1_status=OK,s2_FPKM=1.56538,s1_status=OK	OTHER_PATTERN
isoform_id=TCONS_00013333,gene_id=XLOC_003246,tss_id=TSS6842,s1_FPKM=0.00202887,s1_status=OK,s2_FPKM=0.0,s1_status=OK	OTHER_PATTERN
isoform_id=TCONS_00013331,gene_id=XLOC_003246,tss_id=TSS6842,s1_FPKM=21.4117,s1_status=OK,s2_FPKM=4.76748,s1_status=OK	OTHER_PATTERN
isoform_id=TCONS_00061690,gene_id=XLOC_013052,tss_id=TSS27152,s1_FPKM=1.38474,s1_status=OK,s2_FPKM=0.77267,s1_status=OK	OTHER_PATTERN
isoform_id=TCONS_00061692,gene_id=XLOC_013052,tss_id=TSS27152,s1_FPKM=7.50901,s1_status=OK,s2_FPKM=0.0417863,s1_status=OK	PRESENT_ABSENT
isoform_id=TCONS_00073129,gene_id=XLOC_016473,tss_id=TSS34302,s1_FPKM=0.812128,s1_status=OK,s2_FPKM=3.07038,s1_status=OK	OTHER_PATTERN
isoform_id=TCONS_00025423,gene_id=XLOC_005466,tss_id=TSS11403,s1_FPKM=2.15396,s1_status=OK,s2_FPKM=0.552726,s1_status=OK	OTHER_PATTERN
isoform_id=TCONS_00061691,gene_id=XLOC_013052,tss_id=TSS27152,s1_FPKM=5.80731,s1_status=OK,s2_FPKM=1.01485,s1_status=OK	OTHER_PATTERN
isoform_id=TCONS_00061693,gene_id=XLOC_013052,tss_id=TSS27152,s1_FPKM=2.76978,s1_status=OK,s2_FPKM=1.6194,s1_status=OK	OTHER_PATTERN
isoform_id=TCONS_00074674,gene_id=XLOC_015833,tss_id=TSS32929,s1_FPKM=6.00308,s1_status=OK,s2_FPKM=8.59369,s1_status=OK	OTHER_PATTERN
isoform_id=TCONS_00051274,gene_id=XLOC_011243,tss_id=TSS23457,s1_FPKM=1.42888,s1_status=OK,s2_FPKM=1.46152,s1_status=OK	OTHER_PATTERN
isoform_id=TCONS_00025621,gene_id=XLOC_005557,tss_id=TSS11607,s1_FPKM=0.351292,s1_status=OK,s2_FPKM=13.372,s1_status=OK	OTHER_PATTERN
isoform_id=TCONS_00025622,gene_id=XLOC_005557,tss_id=TSS11607,s1_FPKM=30.9004,s1_status=OK,s2_FPKM=30.8209,s1_status=OK	OTHER_PATTERN
isoform_id=TCONS_00061081,gene_id=XLOC_012770,tss_id=TSS26607,s1_FPKM=15.479,s1_status=OK,s2_FPKM=51.0593,s1_status=OK	OTHER_PATTERN
isoform_id=TCONS_00045404,gene_id=XLOC_010604,tss_id=TSS22141,s1_FPKM=27.9368,s1_status=OK,s2_FPKM=38.3226,s1_status=OK	OTHER_PATTERN
isoform_id=TCONS_00062176,gene_id=XLOC_013257,tss_id=TSS27612,s1_FPKM=2.38432,s1_status=OK,s2_FPKM=0.000344664,s1_status=OK	PRESENT_ABSENT
isoform_id=TCONS_00062177,gene_id=XLOC_013257,tss_id=TSS27612,s1_FPKM=0.0133251,s1_status=OK,s2_FPKM=0.0,s1_status=OK	OTHER_PATTERN
isoform_id=TCONS_00067564,gene_id=XLOC_015604,tss_id=TSS32475,s1_FPKM=0.376319,s1_status=OK,s2_FPKM=5.05642,s1_status=OK	OTHER_PATTERN
isoform_id=TCONS_00067565,gene_id=XLOC_015604,tss_id=TSS32475,s1_FPKM=2.82667,s1_status=OK,s2_FPKM=1.17856,s1_status=OK	OTHER_PATTERN
isoform_id=TCONS_00067566,gene_id=XLOC_015604,tss_id=TSS32475,s1_FPKM=0.018658,s1_status=OK,s2_FPKM=3.9252,s1_status=OK	ABSENT_PRESENT
isoform_id=TCONS_00067563,gene_id=XLOC_015604,tss_id=TSS32475,s1_FPKM=74.8348,s1_status=OK,s2_FPKM=0.742943,s1_status=OK	OTHER_PATTERN
isoform_id=TCONS_00070091,gene_id=XLOC_015130,tss_id=TSS31537,s1_FPKM=8.57546,s1_status=OK,s2_FPKM=0.000416903,s1_status=OK	PRESENT_ABSENT
isoform_id=TCONS_00064036,gene_id=XLOC_014062,tss_id=TSS29293,s1_FPKM=14.731,s1_status=OK,s2_FPKM=0.295485,s1_status=OK	OTHER_PATTERN
isoform_id=TCONS_00000288,gene_id=XLOC_000116,tss_id=TSS267,s1_FPKM=0.492541,s1_status=OK,s2_FPKM=5.4912,s1_status=OK	OTHER_PATTERN
isoform_id=TCONS_00012599,gene_id=XLOC_002919,tss_id=TSS6123,s1_FPKM=5.74044,s1_status=OK,s2_FPKM=21.0787,s1_status=OK	OTHER_PATTERN
isoform_id=TCONS_00012598,gene_id=XLOC_002919,tss_id=TSS6123,s1_FPKM=2.89336,s1_status=OK,s2_FPKM=27.6077,s1_status=OK	OTHER_PATTERN
isoform_id=TCONS_00012597,gene_id=XLOC_002919,tss_id=TSS6123,s1_FPKM=49.6411,s1_status=OK,s2_FPKM=6.39783,s1_status=OK	OTHER_PATTERN
isoform_id=TCONS_00010994,gene_id=XLOC_002165,tss_id=TSS4605,s1_FPKM=77.2064,s1_status=OK,s2_FPKM=64.3791,s1_status=OK	OTHER_PATTERN
isoform_id=TCONS_00010993,gene_id=XLOC_002165,tss_id=TSS4605,s1_FPKM=1.29515,s1_status=OK,s2_FPKM=25.6276,s1_status=OK	OTHER_PATTERN
isoform_id=TCONS_00007922,gene_id=XLOC_000799,tss_id=TSS1735,s1_FPKM=5.24288,s1_status=OK,s2_FPKM=5.55876,s1_status=OK	OTHER_PATTERN
isoform_id=TCONS_00005478,gene_id=XLOC_002352,tss_id=TSS4998,s1_FPKM=15.4865,s1_status=OK,s2_FPKM=3.03225,s1_status=OK	OTHER_PATTERN
isoform_id=TCONS_00005479,gene_id=XLOC_002352,tss_id=TSS4998,s1_FPKM=29.7979,s1_status=OK,s2_FPKM=33.7251,s1_status=OK	OTHER_PATTERN
isoform_id=TCONS_00034078,gene_id=XLOC_007466,tss_id=TSS15655,s1_FPKM=12.6053,s1_status=OK,s2_FPKM=3.10091,s1_status=OK	OTHER_PATTERN
isoform_id=TCONS_00034079,gene_id=XLOC_007466,tss_id=TSS15655,s1_FPKM=0.147015,s1_status=OK,s2_FPKM=0.0,s1_status=OK	OTHER_PATTERN
isoform_id=TCONS_00034073,gene_id=XLOC_007463,tss_id=TSS15648,s1_FPKM=0.474499,s1_status=OK,s2_FPKM=0.107761,s1_status=OK	OTHER_PATTERN
isoform_id=TCONS_00034077,gene_id=XLOC_007466,tss_id=TSS15655,s1_FPKM=1.30764,s1_status=OK,s2_FPKM=22.9353,s1_status=OK	OTHER_PATTERN
isoform_id=TCONS_00058885,gene_id=XLOC_013189,tss_id=TSS27449,s1_FPKM=3.93241,s1_status=OK,s2_FPKM=18.9305,s1_status=OK	OTHER_PATTERN
isoform_id=TCONS_00067377,gene_id=XLOC_015505,tss_id=TSS32286,s1_FPKM=72.6002,s1_status=OK,s2_FPKM=19.972,s1_status=OK	OTHER_PATTERN
isoform_id=TCONS_00067376,gene_id=XLOC_015505,tss_id=TSS32286,s1_FPKM=136.936,s1_status=OK,s2_FPKM=210.795,s1_status=OK	OTHER_PATTERN
isoform_id=TCONS_00061435,gene_id=XLOC_012940,tss_id=TSS26928,s1_FPKM=9.23551,s1_status=OK,s2_FPKM=0.648817,s1_status=OK	OTHER_PATTERN
isoform_id=TCONS_00074671,gene_id=XLOC_015833,tss_id=TSS32929,s1_FPKM=35.8669,s1_status=OK,s2_FPKM=2.61772,s1_status=OK	OTHER_PATTERN
isoform_id=TCONS_00074672,gene_id=XLOC_015833,tss_id=TSS32929,s1_FPKM=7.57182,s1_status=OK,s2_FPKM=61.466,s1_status=OK	OTHER_PATTERN
isoform_id=TCONS_00021588,gene_id=XLOC_005717,tss_id=TSS11915,s1_FPKM=0.165568,s1_status=OK,s2_FPKM=0.491525,s1_status=OK	OTHER_PATTERN
isoform_id=TCONS_00021589,gene_id=XLOC_005717,tss_id=TSS11915,s1_FPKM=1.70943,s1_status=OK,s2_FPKM=2.22968,s1_status=OK	OTHER_PATTERN
isoform_id=TCONS_00021586,gene_id=XLOC_005717,tss_id=TSS11915,s1_FPKM=0.671772,s1_status=OK,s2_FPKM=11.8234,s1_status=OK	OTHER_PATTERN
isoform_id=TCONS_00021587,gene_id=XLOC_005717,tss_id=TSS11915,s1_FPKM=1.03317,s1_status=OK,s2_FPKM=1.1418,s1_status=OK	OTHER_PATTERN
isoform_id=TCONS_00011029,gene_id=XLOC_002178,tss_id=TSS4638,s1_FPKM=1.64627,s1_status=OK,s2_FPKM=2.14325,s1_status=OK	OTHER_PATTERN
isoform_id=TCONS_00056643,gene_id=XLOC_012173,tss_id=TSS25409,s1_FPKM=4.80669,s1_status=OK,s2_FPKM=0.287263,s1_status=OK	OTHER_PATTERN
isoform_id=TCONS_00056177,gene_id=XLOC_011966,tss_id=TSS25000,s1_FPKM=0.094397,s1_status=OK,s2_FPKM=0.0,s1_status=OK	OTHER_PATTERN
isoform_id=TCONS_00062178,gene_id=XLOC_013257,tss_id=TSS27612,s1_FPKM=0.203196,s1_status=OK,s2_FPKM=0.0,s1_status=OK	OTHER_PATTERN
isoform_id=TCONS_00018830,gene_id=XLOC_004471,tss_id=TSS9391,s1_FPKM=0.691927,s1_status=OK,s2_FPKM=1.22873,s1_status=OK	OTHER_PATTERN
isoform_id=TCONS_00018831,gene_id=XLOC_004471,tss_id=TSS9391,s1_FPKM=0.000257843,s1_status=OK,s2_FPKM=8.21738,s1_status=OK	ABSENT_PRESENT
isoform_id=TCONS_00065161,gene_id=XLOC_014583,tss_id=TSS30381,s1_FPKM=63.9375,s1_status=OK,s2_FPKM=83.8974,s1_status=OK	OTHER_PATTERN
isoform_id=TCONS_00044313,gene_id=XLOC_010151,tss_id=TSS21198,s1_FPKM=0.0584612,s1_status=OK,s2_FPKM=1.26724,s1_status=OK	OTHER_PATTERN
isoform_id=TCONS_00014475,gene_id=XLOC_002597,tss_id=TSS5496,s1_FPKM=0.0855795,s1_status=OK,s2_FPKM=0.0,s1_status=OK	OTHER_PATTERN
isoform_id=TCONS_00054994,gene_id=XLOC_011459,tss_id=TSS23893,s1_FPKM=17.887,s1_status=OK,s2_FPKM=2.84421,s1_status=OK	OTHER_PATTERN
isoform_id=TCONS_00073812,gene_id=XLOC_016754,tss_id=TSS34899,s1_FPKM=5.19079,s1_status=OK,s2_FPKM=2.0953,s1_status=OK	OTHER_PATTERN
isoform_id=TCONS_00056648,gene_id=XLOC_012173,tss_id=TSS25409,s1_FPKM=1.51323,s1_status=OK,s2_FPKM=0.0,s1_status=OK	OTHER_PATTERN
isoform_id=TCONS_00070233,gene_id=XLOC_015216,tss_id=TSS31713,s1_FPKM=3.20028,s1_status=OK,s2_FPKM=6.96034e-05,s1_status=OK	PRESENT_ABSENT
isoform_id=TCONS_00043557,gene_id=XLOC_009820,tss_id=TSS20510,s1_FPKM=0.372187,s1_status=OK,s2_FPKM=0.551479,s1_status=OK	OTHER_PATTERN
isoform_id=TCONS_00043556,gene_id=XLOC_009820,tss_id=TSS20510,s1_FPKM=2.678,s1_status=OK,s2_FPKM=3.74215,s1_status=OK	OTHER_PATTERN
isoform_id=TCONS_00043555,gene_id=XLOC_009820,tss_id=TSS20510,s1_FPKM=12.514,s1_status=OK,s2_FPKM=33.4107,s1_status=OK	OTHER_PATTERN
isoform_id=TCONS_00043559,gene_id=XLOC_009820,tss_id=TSS20510,s1_FPKM=8.01131,s1_status=OK,s2_FPKM=2.24316,s1_status=OK	OTHER_PATTERN
isoform_id=TCONS_00016328,gene_id=XLOC_003437,tss_id=TSS7206,s1_FPKM=4.80774,s1_status=OK,s2_FPKM=21.3491,s1_status=OK	OTHER_PATTERN
isoform_id=TCONS_00016329,gene_id=XLOC_003437,tss_id=TSS7206,s1_FPKM=5.45961,s1_status=OK,s2_FPKM=0.565862,s1_status=OK	OTHER_PATTERN
isoform_id=TCONS_00066480,gene_id=XLOC_015130,tss_id=TSS31537,s1_FPKM=6.80071,s1_status=OK,s2_FPKM=16.3194,s1_status=OK	OTHER_PATTERN
isoform_id=TCONS_00024329,gene_id=XLOC_004973,tss_id=TSS10416,s1_FPKM=0.586853,s1_status=OK,s2_FPKM=0.0,s1_status=OK	OTHER_PATTERN
isoform_id=TCONS_00026804,gene_id=XLOC_006083,tss_id=TSS12688,s1_FPKM=13.5115,s1_status=OK,s2_FPKM=63.7286,s1_status=OK	OTHER_PATTERN
isoform_id=TCONS_00026805,gene_id=XLOC_006083,tss_id=TSS12688,s1_FPKM=23.0301,s1_status=OK,s2_FPKM=0.00813907,s1_status=OK	PRESENT_ABSENT
isoform_id=TCONS_00023807,gene_id=XLOC_004732,tss_id=TSS9925,s1_FPKM=1.38794,s1_status=OK,s2_FPKM=0.0,s1_status=OK	OTHER_PATTERN
isoform_id=TCONS_00023806,gene_id=XLOC_004732,tss_id=TSS9925,s1_FPKM=0.256247,s1_status=OK,s2_FPKM=0.00757492,s1_status=OK	OTHER_PATTERN
isoform_id=TCONS_00023805,gene_id=XLOC_004732,tss_id=TSS9925,s1_FPKM=1.02041,s1_status=OK,s2_FPKM=0.0,s1_status=OK	OTHER_PATTERN
isoform_id=TCONS_00023804,gene_id=XLOC_004732,tss_id=TSS9925,s1_FPKM=0.885139,s1_status=OK,s2_FPKM=0.673657,s1_status=OK	OTHER_PATTERN
isoform_id=TCONS_00038403,gene_id=XLOC_009311,tss_id=TSS19412,s1_FPKM=39.9072,s1_status=OK,s2_FPKM=2.24573,s1_status=OK	OTHER_PATTERN
isoform_id=TCONS_00038402,gene_id=XLOC_009311,tss_id=TSS19412,s1_FPKM=2.00158,s1_status=OK,s2_FPKM=1.03591,s1_status=OK	OTHER_PATTERN
isoform_id=TCONS_00038401,gene_id=XLOC_009311,tss_id=TSS19412,s1_FPKM=3.5589,s1_status=OK,s2_FPKM=36.821,s1_status=OK	OTHER_PATTERN
isoform_id=TCONS_00070166,gene_id=XLOC_015178,tss_id=TSS31638,s1_FPKM=2.37134,s1_status=OK,s2_FPKM=0.131731,s1_status=OK	OTHER_PATTERN
isoform_id=TCONS_00015932,gene_id=XLOC_003246,tss_id=TSS6842,s1_FPKM=2.23677,s1_status=OK,s2_FPKM=0.301389,s1_status=OK	OTHER_PATTERN
isoform_id=TCONS_00015930,gene_id=XLOC_003246,tss_id=TSS6842,s1_FPKM=0.00010032,s1_status=OK,s2_FPKM=0.000133286,s1_status=OK	OTHER_PATTERN
isoform_id=TCONS_00015931,gene_id=XLOC_003246,tss_id=TSS6842,s1_FPKM=10.1922,s1_status=OK,s2_FPKM=18.812,s1_status=OK	OTHER_PATTERN
isoform_id=TCONS_00066847,gene_id=XLOC_015292,tss_id=TSS31866,s1_FPKM=0.268269,s1_status=OK,s2_FPKM=8.98726,s1_status=OK	OTHER_PATTERN
isoform_id=TCONS_00063532,gene_id=XLOC_013853,tss_id=TSS28838,s1_FPKM=5.34152,s1_status=OK,s2_FPKM=3.97928,s1_status=OK	OTHER_PATTERN
isoform_id=TCONS_00076743,gene_id=XLOC_016754,tss_id=TSS34899,s1_FPKM=3.47432,s1_status=OK,s2_FPKM=0.199035,s1_status=OK	OTHER_PATTERN
isoform_id=TCONS_00009099,gene_id=XLOC_001335,tss_id=TSS2886,s1_FPKM=0.0252128,s1_status=OK,s2_FPKM=0.0,s1_status=OK	OTHER_PATTERN
isoform_id=TCONS_00020671,gene_id=XLOC_005293,tss_id=TSS11059,s1_FPKM=3.10526,s1_status=OK,s2_FPKM=60.5219,s1_status=OK	OTHER_PATTERN
isoform_id=TCONS_00020670,gene_id=XLOC_005293,tss_id=TSS11059,s1_FPKM=73.1502,s1_status=OK,s2_FPKM=16.6948,s1_status=OK	OTHER_PATTERN
isoform_id=TCONS_00059464,gene_id=XLOC_013419,tss_id=TSS27970,s1_FPKM=3.31218,s1_status=OK,s2_FPKM=16.1675,s1_status=OK	OTHER_PATTERN
isoform_id=TCONS_00036651,gene_id=XLOC_008586,tss_id=TSS17957,s1_FPKM=17.5702,s1_status=OK,s2_FPKM=81.5406,s1_status=OK	OTHER_PATTERN
isoform_id=TCONS_00035345,gene_id=XLOC_008016,tss_id=TSS16777,s1_FPKM=0.00121193,s1_status=OK,s2_FPKM=1.26949,s1_status=OK	OTHER_PATTERN
isoform_id=TCONS_00035344,gene_id=XLOC_008016,tss_id=TSS16777,s1_FPKM=57.0329,s1_status=OK,s2_FPKM=29.9263,s1_status=OK	OTHER_PATTERN
isoform_id=TCONS_00035343,gene_id=XLOC_008016,tss_id=TSS16777,s1_FPKM=0.000302866,s1_status=OK,s2_FPKM=15.4599,s1_status=OK	ABSENT_PRESENT
isoform_id=TCONS_00026285,gene_id=XLOC_005840,tss_id=TSS12195,s1_FPKM=1.73956,s1_status=OK,s2_FPKM=49.1943,s1_status=OK	OTHER_PATTERN
isoform_id=TCONS_00002861,gene_id=XLOC_001214,tss_id=TSS2598,s1_FPKM=5.96124,s1_status=OK,s2_FPKM=18.824,s1_status=OK	OTHER_PATTERN
isoform_id=TCONS_00002862,gene_id=XLOC_001214,tss_id=TSS2598,s1_FPKM=13.6956,s1_status=OK,s2_FPKM=3.08676,s1_status=OK	OTHER_PATTERN
isoform_id=TCONS_00055973,gene_id=XLOC_011869,tss_id=TSS24784,s1_FPKM=0.704576,s1_status=OK,s2_FPKM=1.04195,s1_status=OK	OTHER_PATTERN
isoform_id=TCONS_00009523,gene_id=XLOC_001526,tss_id=TSS3295,s1_FPKM=1.51329,s1_status=OK,s2_FPKM=1.12411,s1_status=OK	OTHER_PATTERN
isoform_id=TCONS_00056647,gene_id=XLOC_012173,tss_id=TSS25409,s1_FPKM=1.76432,s1_status=OK,s2_FPKM=0.794292,s1_status=OK	OTHER_PATTERN
isoform_id=TCONS_00076240,gene_id=XLOC_016521,tss_id=TSS34396,s1_FPKM=6.98697,s1_status=OK,s2_FPKM=0.0,s1_status=OK	PRESENT_ABSENT
isoform_id=TCONS_00061080,gene_id=XLOC_012770,tss_id=TSS26607,s1_FPKM=6.96167,s1_status=OK,s2_FPKM=8.81215,s1_status=OK	OTHER_PATTERN
isoform_id=TCONS_00073813,gene_id=XLOC_016754,tss_id=TSS34899,s1_FPKM=0.347415,s1_status=OK,s2_FPKM=12.7438,s1_status=OK	OTHER_PATTERN
isoform_id=TCONS_00012054,gene_id=XLOC_002667,tss_id=TSS5630,s1_FPKM=1.0081,s1_status=OK,s2_FPKM=24.973,s1_status=OK	OTHER_PATTERN
isoform_id=TCONS_00076084,gene_id=XLOC_016460,tss_id=TSS34271,s1_FPKM=10.0044,s1_status=OK,s2_FPKM=15.7223,s1_status=OK	OTHER_PATTERN
isoform_id=TCONS_00013249,gene_id=XLOC_003212,tss_id=TSS6771,s1_FPKM=0.0307264,s1_status=OK,s2_FPKM=0.309511,s1_status=OK	OTHER_PATTERN
isoform_id=TCONS_00055542,gene_id=XLOC_011678,tss_id=TSS24390,s1_FPKM=4.29654,s1_status=OK,s2_FPKM=5.01319,s1_status=OK	OTHER_PATTERN
isoform_id=TCONS_00052233,gene_id=XLOC_011678,tss_id=TSS24390,s1_FPKM=1.50553,s1_status=OK,s2_FPKM=4.77131,s1_status=OK	OTHER_PATTERN
isoform_id=TCONS_00067920,gene_id=XLOC_014174,tss_id=TSS29554,s1_FPKM=42.6494,s1_status=OK,s2_FPKM=98.7798,s1_status=OK	OTHER_PATTERN
isoform_id=TCONS_00076079,gene_id=XLOC_016460,tss_id=TSS34271,s1_FPKM=19.6228,s1_status=OK,s2_FPKM=0.280417,s1_status=OK	OTHER_PATTERN
isoform_id=TCONS_00076074,gene_id=XLOC_016460,tss_id=TSS34271,s1_FPKM=0.929066,s1_status=OK,s2_FPKM=0.0,s1_status=OK	OTHER_PATTERN
isoform_id=TCONS_00076075,gene_id=XLOC_016460,tss_id=TSS34271,s1_FPKM=2.11308,s1_status=OK,s2_FPKM=0.0158706,s1_status=OK	PRESENT_ABSENT
isoform_id=TCONS_00076076,gene_id=XLOC_016460,tss_id=TSS34271,s1_FPKM=1.3633,s1_status=OK,s2_FPKM=0.00642923,s1_status=OK	OTHER_PATTERN
isoform_id=TCONS_00040105,gene_id=XLOC_008319,tss_id=TSS17396,s1_FPKM=0.0639855,s1_status=OK,s2_FPKM=0.996287,s1_status=OK	OTHER_PATTERN
isoform_id=TCONS_00040104,gene_id=XLOC_008319,tss_id=TSS17396,s1_FPKM=0.0848648,s1_status=OK,s2_FPKM=0.000210724,s1_status=OK	OTHER_PATTERN
isoform_id=TCONS_00040103,gene_id=XLOC_008319,tss_id=TSS17396,s1_FPKM=5.87397,s1_status=OK,s2_FPKM=1.66148,s1_status=OK	OTHER_PATTERN
isoform_id=TCONS_00069839,gene_id=XLOC_015014,tss_id=TSS31323,s1_FPKM=3.29035,s1_status=OK,s2_FPKM=0.129487,s1_status=OK	OTHER_PATTERN
isoform_id=TCONS_00001838,gene_id=XLOC_000762,tss_id=TSS1660,s1_FPKM=15.971,s1_status=OK,s2_FPKM=58.6439,s1_status=OK	OTHER_PATTERN
isoform_id=TCONS_00001839,gene_id=XLOC_000762,tss_id=TSS1660,s1_FPKM=74.9946,s1_status=OK,s2_FPKM=51.6805,s1_status=OK	OTHER_PATTERN
isoform_id=TCONS_00037384,gene_id=XLOC_008931,tss_id=TSS18610,s1_FPKM=0.693815,s1_status=OK,s2_FPKM=0.0,s1_status=OK	OTHER_PATTERN
isoform_id=TCONS_00048822,gene_id=XLOC_010131,tss_id=TSS21154,s1_FPKM=6.31685,s1_status=OK,s2_FPKM=0.627326,s1_status=OK	OTHER_PATTERN
isoform_id=TCONS_00048823,gene_id=XLOC_010131,tss_id=TSS21154,s1_FPKM=5.65706,s1_status=OK,s2_FPKM=2.85389,s1_status=OK	OTHER_PATTERN
isoform_id=TCONS_00046403,gene_id=XLOC_011008,tss_id=TSS22970,s1_FPKM=24.2402,s1_status=OK,s2_FPKM=37.0784,s1_status=OK	OTHER_PATTERN
isoform_id=TCONS_00050744,gene_id=XLOC_011008,tss_id=TSS22970,s1_FPKM=2.2863,s1_status=OK,s2_FPKM=0.0,s1_status=OK	PRESENT_ABSENT
isoform_id=TCONS_00050745,gene_id=XLOC_011008,tss_id=TSS22970,s1_FPKM=5.46332,s1_status=OK,s2_FPKM=0.0491327,s1_status=OK	PRESENT_ABSENT
isoform_id=TCONS_00050743,gene_id=XLOC_011008,tss_id=TSS22970,s1_FPKM=0.640321,s1_status=OK,s2_FPKM=0.0,s1_status=OK	OTHER_PATTERN
isoform_id=TCONS_00021731,gene_id=XLOC_003790,tss_id=TSS7969,s1_FPKM=5.5555,s1_status=OK,s2_FPKM=0.667779,s1_status=OK	OTHER_PATTERN
isoform_id=TCONS_00021730,gene_id=XLOC_003790,tss_id=TSS7969,s1_FPKM=9.85938,s1_status=OK,s2_FPKM=0.0,s1_status=OK	PRESENT_ABSENT
isoform_id=TCONS_00028505,gene_id=XLOC_006801,tss_id=TSS14272,s1_FPKM=19.6206,s1_status=OK,s2_FPKM=20.3885,s1_status=OK	OTHER_PATTERN
isoform_id=TCONS_00028504,gene_id=XLOC_006801,tss_id=TSS14272,s1_FPKM=6.73493,s1_status=OK,s2_FPKM=5.32518,s1_status=OK	OTHER_PATTERN
isoform_id=TCONS_00027814,gene_id=XLOC_006512,tss_id=TSS13616,s1_FPKM=84.5217,s1_status=OK,s2_FPKM=91.465,s1_status=OK	OTHER_PATTERN
isoform_id=TCONS_00073834,gene_id=XLOC_016768,tss_id=TSS34926,s1_FPKM=0.0500633,s1_status=OK,s2_FPKM=1.15356,s1_status=OK	OTHER_PATTERN
isoform_id=TCONS_00073688,gene_id=XLOC_016707,tss_id=TSS34788,s1_FPKM=0.110485,s1_status=OK,s2_FPKM=2.45228,s1_status=OK	OTHER_PATTERN
isoform_id=TCONS_00073689,gene_id=XLOC_016707,tss_id=TSS34788,s1_FPKM=0.678803,s1_status=OK,s2_FPKM=0.83784,s1_status=OK	OTHER_PATTERN
isoform_id=TCONS_00001668,gene_id=XLOC_000699,tss_id=TSS1512,s1_FPKM=32.2057,s1_status=OK,s2_FPKM=19.2181,s1_status=OK	OTHER_PATTERN
isoform_id=TCONS_00073686,gene_id=XLOC_016707,tss_id=TSS34788,s1_FPKM=0.842741,s1_status=OK,s2_FPKM=0.0,s1_status=OK	OTHER_PATTERN
isoform_id=TCONS_00073687,gene_id=XLOC_016707,tss_id=TSS34788,s1_FPKM=0.597889,s1_status=OK,s2_FPKM=0.291706,s1_status=OK	OTHER_PATTERN
isoform_id=TCONS_00049762,gene_id=XLOC_010533,tss_id=TSS21998,s1_FPKM=9.88221,s1_status=OK,s2_FPKM=1.14829,s1_status=OK	OTHER_PATTERN
isoform_id=TCONS_00070819,gene_id=XLOC_015505,tss_id=TSS32286,s1_FPKM=12.9814,s1_status=OK,s2_FPKM=4.09611,s1_status=OK	OTHER_PATTERN
isoform_id=TCONS_00063749,gene_id=XLOC_013948,tss_id=TSS29046,s1_FPKM=4.6752,s1_status=OK,s2_FPKM=12.7769,s1_status=OK	OTHER_PATTERN
isoform_id=TCONS_00058016,gene_id=XLOC_012787,tss_id=TSS26637,s1_FPKM=0.0,s1_status=OK,s2_FPKM=29.8514,s1_status=OK	ABSENT_PRESENT
isoform_id=TCONS_00058017,gene_id=XLOC_012787,tss_id=TSS26637,s1_FPKM=43.9196,s1_status=OK,s2_FPKM=2.88808,s1_status=OK	OTHER_PATTERN
isoform_id=TCONS_00061336,gene_id=XLOC_012888,tss_id=TSS26819,s1_FPKM=6.64293,s1_status=OK,s2_FPKM=9.18802,s1_status=OK	OTHER_PATTERN
isoform_id=TCONS_00070368,gene_id=XLOC_015285,tss_id=TSS31852,s1_FPKM=53.2446,s1_status=OK,s2_FPKM=6.50286,s1_status=OK	OTHER_PATTERN
isoform_id=TCONS_00042138,gene_id=XLOC_009289,tss_id=TSS19366,s1_FPKM=6.46116,s1_status=OK,s2_FPKM=0.0,s1_status=OK	PRESENT_ABSENT
isoform_id=TCONS_00042139,gene_id=XLOC_009289,tss_id=TSS19366,s1_FPKM=2.09578,s1_status=OK,s2_FPKM=9.88423,s1_status=OK	OTHER_PATTERN
isoform_id=TCONS_00076073,gene_id=XLOC_016460,tss_id=TSS34271,s1_FPKM=3.0615,s1_status=OK,s2_FPKM=0.711077,s1_status=OK	OTHER_PATTERN
isoform_id=TCONS_00057895,gene_id=XLOC_012720,tss_id=TSS26514,s1_FPKM=1.70571,s1_status=OK,s2_FPKM=2.10433,s1_status=OK	OTHER_PATTERN
isoform_id=TCONS_00048983,gene_id=XLOC_010198,tss_id=TSS21304,s1_FPKM=4.52893,s1_status=OK,s2_FPKM=0.000720793,s1_status=OK	PRESENT_ABSENT
isoform_id=TCONS_00067567,gene_id=XLOC_015604,tss_id=TSS32475,s1_FPKM=2.00479,s1_status=OK,s2_FPKM=11.831,s1_status=OK	OTHER_PATTERN
isoform_id=TCONS_00057385,gene_id=XLOC_012514,tss_id=TSS26094,s1_FPKM=63.1345,s1_status=OK,s2_FPKM=46.7765,s1_status=OK	OTHER_PATTERN
isoform_id=TCONS_00076595,gene_id=XLOC_016696,tss_id=TSS34762,s1_FPKM=0.000107307,s1_status=OK,s2_FPKM=0.0,s1_status=OK	OTHER_PATTERN
isoform_id=TCONS_00039936,gene_id=XLOC_008243,tss_id=TSS17245,s1_FPKM=0.340202,s1_status=OK,s2_FPKM=28.4589,s1_status=OK	OTHER_PATTERN
isoform_id=TCONS_00047544,gene_id=XLOC_009535,tss_id=TSS19885,s1_FPKM=1.19406,s1_status=OK,s2_FPKM=11.8036,s1_status=OK	OTHER_PATTERN
isoform_id=TCONS_00047546,gene_id=XLOC_009535,tss_id=TSS19885,s1_FPKM=2.95139,s1_status=OK,s2_FPKM=0.0254222,s1_status=OK	PRESENT_ABSENT
isoform_id=TCONS_00047547,gene_id=XLOC_009535,tss_id=TSS19885,s1_FPKM=2.12999,s1_status=OK,s2_FPKM=0.0,s1_status=OK	PRESENT_ABSENT
isoform_id=TCONS_00076751,gene_id=XLOC_016757,tss_id=TSS34908,s1_FPKM=1.7338,s1_status=OK,s2_FPKM=1.20582,s1_status=OK	OTHER_PATTERN
isoform_id=TCONS_00076756,gene_id=XLOC_016757,tss_id=TSS34908,s1_FPKM=0.950427,s1_status=OK,s2_FPKM=0.850202,s1_status=OK	OTHER_PATTERN
isoform_id=TCONS_00006700,gene_id=XLOC_000303,tss_id=TSS681,s1_FPKM=3.15047,s1_status=OK,s2_FPKM=0.405499,s1_status=OK	OTHER_PATTERN
isoform_id=TCONS_00047548,gene_id=XLOC_009535,tss_id=TSS19885,s1_FPKM=0.0496284,s1_status=OK,s2_FPKM=0.0,s1_status=OK	OTHER_PATTERN
isoform_id=TCONS_00037305,gene_id=XLOC_008895,tss_id=TSS18544,s1_FPKM=20.9814,s1_status=OK,s2_FPKM=30.6562,s1_status=OK	OTHER_PATTERN
isoform_id=TCONS_00037304,gene_id=XLOC_008895,tss_id=TSS18544,s1_FPKM=5.60471,s1_status=OK,s2_FPKM=1.08981,s1_status=OK	OTHER_PATTERN
isoform_id=TCONS_00037303,gene_id=XLOC_008895,tss_id=TSS18544,s1_FPKM=4.42223,s1_status=OK,s2_FPKM=0.136326,s1_status=OK	OTHER_PATTERN
isoform_id=TCONS_00030672,gene_id=XLOC_005917,tss_id=TSS12361,s1_FPKM=25.431,s1_status=OK,s2_FPKM=0.379182,s1_status=OK	OTHER_PATTERN
isoform_id=TCONS_00030673,gene_id=XLOC_005917,tss_id=TSS12361,s1_FPKM=5.66969,s1_status=OK,s2_FPKM=29.4993,s1_status=OK	OTHER_PATTERN
isoform_id=TCONS_00044433,gene_id=XLOC_010198,tss_id=TSS21304,s1_FPKM=0.982461,s1_status=OK,s2_FPKM=3.34633,s1_status=OK	OTHER_PATTERN
isoform_id=TCONS_00044432,gene_id=XLOC_010198,tss_id=TSS21304,s1_FPKM=37.2043,s1_status=OK,s2_FPKM=23.158,s1_status=OK	OTHER_PATTERN
isoform_id=TCONS_00044435,gene_id=XLOC_010198,tss_id=TSS21304,s1_FPKM=1.23978,s1_status=OK,s2_FPKM=2.12051,s1_status=OK	OTHER_PATTERN
isoform_id=TCONS_00044434,gene_id=XLOC_010198,tss_id=TSS21304,s1_FPKM=1.14388,s1_status=OK,s2_FPKM=3.14977,s1_status=OK	OTHER_PATTERN
isoform_id=TCONS_00015205,gene_id=XLOC_002960,tss_id=TSS6198,s1_FPKM=2.76632,s1_status=OK,s2_FPKM=0.272723,s1_status=OK	OTHER_PATTERN
isoform_id=TCONS_00015206,gene_id=XLOC_002960,tss_id=TSS6198,s1_FPKM=2.11434,s1_status=OK,s2_FPKM=0.0,s1_status=OK	PRESENT_ABSENT
isoform_id=TCONS_00056207,gene_id=XLOC_011978,tss_id=TSS25036,s1_FPKM=12.2199,s1_status=OK,s2_FPKM=6.6536,s1_status=OK	OTHER_PATTERN
isoform_id=TCONS_00075677,gene_id=XLOC_016269,tss_id=TSS33870,s1_FPKM=0.0939585,s1_status=OK,s2_FPKM=0.000466597,s1_status=OK	OTHER_PATTERN
isoform_id=TCONS_00000286,gene_id=XLOC_000116,tss_id=TSS267,s1_FPKM=0.129603,s1_status=OK,s2_FPKM=36.4957,s1_status=OK	OTHER_PATTERN
isoform_id=TCONS_00000287,gene_id=XLOC_000116,tss_id=TSS267,s1_FPKM=1.10921,s1_status=OK,s2_FPKM=0.177835,s1_status=OK	OTHER_PATTERN
isoform_id=TCONS_00000285,gene_id=XLOC_000116,tss_id=TSS267,s1_FPKM=18.1932,s1_status=OK,s2_FPKM=3.36784,s1_status=OK	OTHER_PATTERN
isoform_id=TCONS_00075679,gene_id=XLOC_016269,tss_id=TSS33870,s1_FPKM=6.70414,s1_status=OK,s2_FPKM=5.14867,s1_status=OK	OTHER_PATTERN
isoform_id=TCONS_00075678,gene_id=XLOC_016269,tss_id=TSS33870,s1_FPKM=0.224423,s1_status=OK,s2_FPKM=0.393256,s1_status=OK	OTHER_PATTERN
isoform_id=TCONS_00056361,gene_id=XLOC_012053,tss_id=TSS25173,s1_FPKM=16.178,s1_status=OK,s2_FPKM=16.6694,s1_status=OK	OTHER_PATTERN
isoform_id=TCONS_00056364,gene_id=XLOC_012053,tss_id=TSS25173,s1_FPKM=2.1393,s1_status=OK,s2_FPKM=3.44004,s1_status=OK	OTHER_PATTERN
isoform_id=TCONS_00051058,gene_id=XLOC_011147,tss_id=TSS23254,s1_FPKM=65.4378,s1_status=OK,s2_FPKM=1.18456,s1_status=OK	OTHER_PATTERN
isoform_id=TCONS_00006576,gene_id=XLOC_000251,tss_id=TSS561,s1_FPKM=4.05424,s1_status=OK,s2_FPKM=31.0608,s1_status=OK	OTHER_PATTERN
isoform_id=TCONS_00006575,gene_id=XLOC_000251,tss_id=TSS561,s1_FPKM=32.3271,s1_status=OK,s2_FPKM=0.0,s1_status=OK	PRESENT_ABSENT
isoform_id=TCONS_00066880,gene_id=XLOC_015305,tss_id=TSS31889,s1_FPKM=1.74637,s1_status=OK,s2_FPKM=22.6065,s1_status=OK	OTHER_PATTERN
isoform_id=TCONS_00002088,gene_id=XLOC_000880,tss_id=TSS1875,s1_FPKM=35.6536,s1_status=OK,s2_FPKM=0.00694017,s1_status=OK	PRESENT_ABSENT
isoform_id=TCONS_00002089,gene_id=XLOC_000880,tss_id=TSS1875,s1_FPKM=0.115915,s1_status=OK,s2_FPKM=121.878,s1_status=OK	OTHER_PATTERN
isoform_id=TCONS_00015840,gene_id=XLOC_003212,tss_id=TSS6771,s1_FPKM=16.0349,s1_status=OK,s2_FPKM=2.8669,s1_status=OK	OTHER_PATTERN
isoform_id=TCONS_00015841,gene_id=XLOC_003212,tss_id=TSS6771,s1_FPKM=0.204413,s1_status=OK,s2_FPKM=0.685397,s1_status=OK	OTHER_PATTERN
isoform_id=TCONS_00045406,gene_id=XLOC_010604,tss_id=TSS22141,s1_FPKM=3.95569,s1_status=OK,s2_FPKM=0.183737,s1_status=OK	OTHER_PATTERN
isoform_id=TCONS_00045405,gene_id=XLOC_010604,tss_id=TSS22141,s1_FPKM=2.96529,s1_status=OK,s2_FPKM=0.259087,s1_status=OK	OTHER_PATTERN
isoform_id=TCONS_00073128,gene_id=XLOC_016473,tss_id=TSS34302,s1_FPKM=0.0277794,s1_status=OK,s2_FPKM=29.9364,s1_status=OK	ABSENT_PRESENT
isoform_id=TCONS_00052225,gene_id=XLOC_011678,tss_id=TSS24390,s1_FPKM=3.54386,s1_status=OK,s2_FPKM=0.198013,s1_status=OK	OTHER_PATTERN
isoform_id=TCONS_00030421,gene_id=XLOC_005816,tss_id=TSS12131,s1_FPKM=1.61216,s1_status=OK,s2_FPKM=9.53158,s1_status=OK	OTHER_PATTERN
isoform_id=TCONS_00044020,gene_id=XLOC_010041,tss_id=TSS20948,s1_FPKM=6.42538,s1_status=OK,s2_FPKM=38.9396,s1_status=OK	OTHER_PATTERN
isoform_id=TCONS_00002786,gene_id=XLOC_001180,tss_id=TSS2525,s1_FPKM=12.1755,s1_status=OK,s2_FPKM=2.33036,s1_status=OK	OTHER_PATTERN
isoform_id=TCONS_00002788,gene_id=XLOC_001180,tss_id=TSS2525,s1_FPKM=3.46834,s1_status=OK,s2_FPKM=13.308,s1_status=OK	OTHER_PATTERN
isoform_id=TCONS_00073708,gene_id=XLOC_016717,tss_id=TSS34810,s1_FPKM=46.5031,s1_status=OK,s2_FPKM=115.343,s1_status=OK	OTHER_PATTERN
isoform_id=TCONS_00067044,gene_id=XLOC_015367,tss_id=TSS32015,s1_FPKM=6.5745,s1_status=OK,s2_FPKM=1.90153,s1_status=OK	OTHER_PATTERN
isoform_id=TCONS_00067042,gene_id=XLOC_015367,tss_id=TSS32015,s1_FPKM=1.49268e-05,s1_status=OK,s2_FPKM=2.40406,s1_status=OK	ABSENT_PRESENT
isoform_id=TCONS_00067040,gene_id=XLOC_015367,tss_id=TSS32015,s1_FPKM=3.19526,s1_status=OK,s2_FPKM=0.636613,s1_status=OK	OTHER_PATTERN
isoform_id=TCONS_00030245,gene_id=XLOC_005748,tss_id=TSS11988,s1_FPKM=32.3063,s1_status=OK,s2_FPKM=102.753,s1_status=OK	OTHER_PATTERN
isoform_id=TCONS_00030244,gene_id=XLOC_005747,tss_id=TSS11987,s1_FPKM=2.69988,s1_status=OK,s2_FPKM=1.06899,s1_status=OK	OTHER_PATTERN
isoform_id=TCONS_00030246,gene_id=XLOC_005748,tss_id=TSS11988,s1_FPKM=6.70183,s1_status=OK,s2_FPKM=1.75094,s1_status=OK	OTHER_PATTERN
isoform_id=TCONS_00030243,gene_id=XLOC_005747,tss_id=TSS11987,s1_FPKM=15.8446,s1_status=OK,s2_FPKM=30.3296,s1_status=OK	OTHER_PATTERN
isoform_id=TCONS_00063500,gene_id=XLOC_013836,tss_id=TSS28806,s1_FPKM=5.2096,s1_status=OK,s2_FPKM=3.34421,s1_status=OK	OTHER_PATTERN
isoform_id=TCONS_00046921,gene_id=XLOC_011243,tss_id=TSS23457,s1_FPKM=5.59819,s1_status=OK,s2_FPKM=11.6812,s1_status=OK	OTHER_PATTERN
isoform_id=TCONS_00046920,gene_id=XLOC_011243,tss_id=TSS23457,s1_FPKM=11.1874,s1_status=OK,s2_FPKM=0.294164,s1_status=OK	OTHER_PATTERN
isoform_id=TCONS_00005102,gene_id=XLOC_002178,tss_id=TSS4638,s1_FPKM=0.0975906,s1_status=OK,s2_FPKM=2.08976,s1_status=OK	ABSENT_PRESENT
isoform_id=TCONS_00005103,gene_id=XLOC_002178,tss_id=TSS4638,s1_FPKM=3.37633,s1_status=OK,s2_FPKM=4.22717,s1_status=OK	OTHER_PATTERN
isoform_id=TCONS_00005100,gene_id=XLOC_002178,tss_id=TSS4638,s1_FPKM=0.473201,s1_status=OK,s2_FPKM=2.50433,s1_status=OK	OTHER_PATTERN
isoform_id=TCONS_00005101,gene_id=XLOC_002178,tss_id=TSS4638,s1_FPKM=2.7814,s1_status=OK,s2_FPKM=15.6982,s1_status=OK	OTHER_PATTERN
isoform_id=TCONS_00055808,gene_id=XLOC_011797,tss_id=TSS24631,s1_FPKM=9.63626e-06,s1_status=OK,s2_FPKM=0.0,s1_status=OK	OTHER_PATTERN
isoform_id=TCONS_00055809,gene_id=XLOC_011797,tss_id=TSS24631,s1_FPKM=10.9156,s1_status=OK,s2_FPKM=2.0198,s1_status=OK	OTHER_PATTERN
isoform_id=TCONS_00055807,gene_id=XLOC_011797,tss_id=TSS24631,s1_FPKM=7.01447,s1_status=OK,s2_FPKM=0.866277,s1_status=OK	OTHER_PATTERN
isoform_id=TCONS_00003621,gene_id=XLOC_001526,tss_id=TSS3295,s1_FPKM=15.9034,s1_status=OK,s2_FPKM=1.24178,s1_status=OK	OTHER_PATTERN
isoform_id=TCONS_00003622,gene_id=XLOC_001526,tss_id=TSS3295,s1_FPKM=20.4706,s1_status=OK,s2_FPKM=36.0937,s1_status=OK	OTHER_PATTERN
isoform_id=TCONS_00065162,gene_id=XLOC_014583,tss_id=TSS30381,s1_FPKM=0.913108,s1_status=OK,s2_FPKM=1.26829,s1_status=OK	OTHER_PATTERN
isoform_id=TCONS_00056645,gene_id=XLOC_012173,tss_id=TSS25409,s1_FPKM=0.000170833,s1_status=OK,s2_FPKM=0.000375839,s1_status=OK	OTHER_PATTERN
isoform_id=TCONS_00076753,gene_id=XLOC_016757,tss_id=TSS34908,s1_FPKM=20.3669,s1_status=OK,s2_FPKM=0.0,s1_status=OK	PRESENT_ABSENT
isoform_id=TCONS_00076754,gene_id=XLOC_016757,tss_id=TSS34908,s1_FPKM=0.142914,s1_status=OK,s2_FPKM=0.0274645,s1_status=OK	OTHER_PATTERN
isoform_id=TCONS_00030674,gene_id=XLOC_005917,tss_id=TSS12361,s1_FPKM=12.8417,s1_status=OK,s2_FPKM=19.7148,s1_status=OK	OTHER_PATTERN
isoform_id=TCONS_00042047,gene_id=XLOC_009254,tss_id=TSS19285,s1_FPKM=0.0406201,s1_status=OK,s2_FPKM=0.0,s1_status=OK	OTHER_PATTERN
isoform_id=TCONS_00042048,gene_id=XLOC_009254,tss_id=TSS19285,s1_FPKM=0.0560856,s1_status=OK,s2_FPKM=0.174935,s1_status=OK	OTHER_PATTERN
isoform_id=TCONS_00042049,gene_id=XLOC_009254,tss_id=TSS19285,s1_FPKM=1.76116,s1_status=OK,s2_FPKM=0.590481,s1_status=OK	OTHER_PATTERN
isoform_id=TCONS_00048764,gene_id=XLOC_010105,tss_id=TSS21094,s1_FPKM=2.7944,s1_status=OK,s2_FPKM=0.0189216,s1_status=OK	PRESENT_ABSENT
isoform_id=TCONS_00048761,gene_id=XLOC_010105,tss_id=TSS21094,s1_FPKM=1.06944,s1_status=OK,s2_FPKM=4.87183e-05,s1_status=OK	OTHER_PATTERN
isoform_id=TCONS_00048760,gene_id=XLOC_010105,tss_id=TSS21094,s1_FPKM=1.20351,s1_status=OK,s2_FPKM=1.25437,s1_status=OK	OTHER_PATTERN
isoform_id=TCONS_00048763,gene_id=XLOC_010105,tss_id=TSS21094,s1_FPKM=8.67514,s1_status=OK,s2_FPKM=1.85725,s1_status=OK	OTHER_PATTERN
isoform_id=TCONS_00048762,gene_id=XLOC_010105,tss_id=TSS21094,s1_FPKM=0.796541,s1_status=OK,s2_FPKM=0.00283309,s1_status=OK	OTHER_PATTERN
isoform_id=TCONS_00059708,gene_id=XLOC_013521,tss_id=TSS28200,s1_FPKM=0.849971,s1_status=OK,s2_FPKM=39.6051,s1_status=OK	OTHER_PATTERN
isoform_id=TCONS_00059707,gene_id=XLOC_013521,tss_id=TSS28200,s1_FPKM=124.353,s1_status=OK,s2_FPKM=55.7718,s1_status=OK	OTHER_PATTERN
isoform_id=TCONS_00061889,gene_id=XLOC_013140,tss_id=TSS27329,s1_FPKM=72.4142,s1_status=OK,s2_FPKM=60.1545,s1_status=OK	OTHER_PATTERN
isoform_id=TCONS_00069841,gene_id=XLOC_015014,tss_id=TSS31323,s1_FPKM=2.38983,s1_status=OK,s2_FPKM=1.92275,s1_status=OK	OTHER_PATTERN
isoform_id=TCONS_00027443,gene_id=XLOC_006351,tss_id=TSS13260,s1_FPKM=54.751,s1_status=OK,s2_FPKM=0.477786,s1_status=OK	OTHER_PATTERN
isoform_id=TCONS_00027442,gene_id=XLOC_006351,tss_id=TSS13260,s1_FPKM=2.00337,s1_status=OK,s2_FPKM=27.2526,s1_status=OK	OTHER_PATTERN
isoform_id=TCONS_00027441,gene_id=XLOC_006351,tss_id=TSS13260,s1_FPKM=1.19625,s1_status=OK,s2_FPKM=25.9989,s1_status=OK	OTHER_PATTERN
isoform_id=TCONS_00030039,gene_id=XLOC_007466,tss_id=TSS15655,s1_FPKM=1.19703,s1_status=OK,s2_FPKM=0.966881,s1_status=OK	OTHER_PATTERN
isoform_id=TCONS_00044725,gene_id=XLOC_010309,tss_id=TSS21539,s1_FPKM=12.0251,s1_status=OK,s2_FPKM=57.8476,s1_status=OK	OTHER_PATTERN
isoform_id=TCONS_00044724,gene_id=XLOC_010309,tss_id=TSS21539,s1_FPKM=21.5874,s1_status=OK,s2_FPKM=3.77438,s1_status=OK	OTHER_PATTERN
isoform_id=TCONS_00067368,gene_id=XLOC_015501,tss_id=TSS32272,s1_FPKM=2.04905,s1_status=OK,s2_FPKM=29.7427,s1_status=OK	OTHER_PATTERN
isoform_id=TCONS_00067369,gene_id=XLOC_015501,tss_id=TSS32272,s1_FPKM=48.6429,s1_status=OK,s2_FPKM=1.62576,s1_status=OK	OTHER_PATTERN
isoform_id=TCONS_00061407,gene_id=XLOC_012925,tss_id=TSS26896,s1_FPKM=0.575884,s1_status=OK,s2_FPKM=0.174905,s1_status=OK	OTHER_PATTERN
isoform_id=TCONS_00064478,gene_id=XLOC_014269,tss_id=TSS29746,s1_FPKM=1.24198,s1_status=OK,s2_FPKM=11.8082,s1_status=OK	OTHER_PATTERN
isoform_id=TCONS_00064471,gene_id=XLOC_014265,tss_id=TSS29740,s1_FPKM=4.65907,s1_status=OK,s2_FPKM=0.0,s1_status=OK	PRESENT_ABSENT
isoform_id=TCONS_00064470,gene_id=XLOC_014265,tss_id=TSS29740,s1_FPKM=0.663089,s1_status=OK,s2_FPKM=1.51482,s1_status=OK	OTHER_PATTERN
isoform_id=TCONS_00064477,gene_id=XLOC_014269,tss_id=TSS29746,s1_FPKM=30.0799,s1_status=OK,s2_FPKM=25.8335,s1_status=OK	OTHER_PATTERN
isoform_id=TCONS_00061054,gene_id=XLOC_012758,tss_id=TSS26583,s1_FPKM=0.430395,s1_status=OK,s2_FPKM=10.3542,s1_status=OK	OTHER_PATTERN
isoform_id=TCONS_00073655,gene_id=XLOC_016696,tss_id=TSS34762,s1_FPKM=55.5341,s1_status=OK,s2_FPKM=43.8336,s1_status=OK	OTHER_PATTERN
isoform_id=TCONS_00019919,gene_id=XLOC_004962,tss_id=TSS10397,s1_FPKM=0.597936,s1_status=OK,s2_FPKM=0.501009,s1_status=OK	OTHER_PATTERN
isoform_id=TCONS_00056644,gene_id=XLOC_012173,tss_id=TSS25409,s1_FPKM=0.192846,s1_status=OK,s2_FPKM=9.0277e-05,s1_status=OK	OTHER_PATTERN
isoform_id=TCONS_00052227,gene_id=XLOC_011678,tss_id=TSS24390,s1_FPKM=7.40084,s1_status=OK,s2_FPKM=0.219459,s1_status=OK	OTHER_PATTERN
isoform_id=TCONS_00041600,gene_id=XLOC_009030,tss_id=TSS18827,s1_FPKM=29.0768,s1_status=OK,s2_FPKM=7.2585,s1_status=OK	OTHER_PATTERN
isoform_id=TCONS_00048875,gene_id=XLOC_010151,tss_id=TSS21198,s1_FPKM=10.8167,s1_status=OK,s2_FPKM=6.38491,s1_status=OK	OTHER_PATTERN
isoform_id=TCONS_00048874,gene_id=XLOC_010151,tss_id=TSS21198,s1_FPKM=6.3177,s1_status=OK,s2_FPKM=0.870595,s1_status=OK	OTHER_PATTERN
isoform_id=TCONS_00048873,gene_id=XLOC_010151,tss_id=TSS21198,s1_FPKM=2.02618,s1_status=OK,s2_FPKM=14.9274,s1_status=OK	OTHER_PATTERN
isoform_id=TCONS_00037004,gene_id=XLOC_008752,tss_id=TSS18286,s1_FPKM=1.63243,s1_status=OK,s2_FPKM=16.3387,s1_status=OK	OTHER_PATTERN
isoform_id=TCONS_00037003,gene_id=XLOC_008752,tss_id=TSS18286,s1_FPKM=37.544,s1_status=OK,s2_FPKM=21.8564,s1_status=OK	OTHER_PATTERN
isoform_id=TCONS_00005188,gene_id=XLOC_002218,tss_id=TSS4715,s1_FPKM=2.13437,s1_status=OK,s2_FPKM=0.0026875,s1_status=OK	PRESENT_ABSENT
isoform_id=TCONS_00005189,gene_id=XLOC_002218,tss_id=TSS4715,s1_FPKM=5.26152,s1_status=OK,s2_FPKM=0.00760724,s1_status=OK	PRESENT_ABSENT
isoform_id=TCONS_00067919,gene_id=XLOC_014174,tss_id=TSS29554,s1_FPKM=52.5702,s1_status=OK,s2_FPKM=0.0539622,s1_status=OK	PRESENT_ABSENT
isoform_id=TCONS_00052229,gene_id=XLOC_011678,tss_id=TSS24390,s1_FPKM=0.236045,s1_status=OK,s2_FPKM=0.890813,s1_status=OK	OTHER_PATTERN
isoform_id=TCONS_00052228,gene_id=XLOC_011678,tss_id=TSS24390,s1_FPKM=0.645979,s1_status=OK,s2_FPKM=0.324164,s1_status=OK	OTHER_PATTERN
isoform_id=TCONS_00011491,gene_id=XLOC_002404,tss_id=TSS5096,s1_FPKM=0.148043,s1_status=OK,s2_FPKM=0.0,s1_status=OK	OTHER_PATTERN
isoform_id=TCONS_00011490,gene_id=XLOC_002404,tss_id=TSS5096,s1_FPKM=1.17188,s1_status=OK,s2_FPKM=1.04539,s1_status=OK	OTHER_PATTERN
isoform_id=TCONS_00011492,gene_id=XLOC_002404,tss_id=TSS5096,s1_FPKM=1.87775,s1_status=OK,s2_FPKM=0.0204105,s1_status=OK	OTHER_PATTERN
isoform_id=TCONS_00053268,gene_id=XLOC_012111,tss_id=TSS25296,s1_FPKM=69.4655,s1_status=OK,s2_FPKM=5.16706,s1_status=OK	OTHER_PATTERN
isoform_id=TCONS_00053269,gene_id=XLOC_012111,tss_id=TSS25296,s1_FPKM=23.0693,s1_status=OK,s2_FPKM=19.2728,s1_status=OK	OTHER_PATTERN
isoform_id=TCONS_00036650,gene_id=XLOC_008586,tss_id=TSS17957,s1_FPKM=69.3136,s1_status=OK,s2_FPKM=54.7511,s1_status=OK	OTHER_PATTERN
isoform_id=TCONS_00040218,gene_id=XLOC_008379,tss_id=TSS17523,s1_FPKM=2.22006,s1_status=OK,s2_FPKM=0.0,s1_status=OK	PRESENT_ABSENT
isoform_id=TCONS_00076892,gene_id=XLOC_016811,tss_id=TSS35024,s1_FPKM=0.0856106,s1_status=OK,s2_FPKM=0.0396218,s1_status=OK	OTHER_PATTERN
isoform_id=TCONS_00076893,gene_id=XLOC_016811,tss_id=TSS35024,s1_FPKM=0.744917,s1_status=OK,s2_FPKM=0.000667257,s1_status=OK	OTHER_PATTERN
isoform_id=TCONS_00076890,gene_id=XLOC_016811,tss_id=TSS35024,s1_FPKM=0.0213077,s1_status=OK,s2_FPKM=0.0878485,s1_status=OK	OTHER_PATTERN
isoform_id=TCONS_00076896,gene_id=XLOC_016811,tss_id=TSS35024,s1_FPKM=1.66686,s1_status=OK,s2_FPKM=0.933381,s1_status=OK	OTHER_PATTERN
isoform_id=TCONS_00076895,gene_id=XLOC_016811,tss_id=TSS35024,s1_FPKM=0.309581,s1_status=OK,s2_FPKM=0.0,s1_status=OK	OTHER_PATTERN
isoform_id=TCONS_00022938,gene_id=XLOC_004332,tss_id=TSS9092,s1_FPKM=50.7402,s1_status=OK,s2_FPKM=0.0,s1_status=OK	PRESENT_ABSENT
isoform_id=TCONS_00022939,gene_id=XLOC_004332,tss_id=TSS9092,s1_FPKM=51.7229,s1_status=OK,s2_FPKM=75.2456,s1_status=OK	OTHER_PATTERN
isoform_id=TCONS_00058886,gene_id=XLOC_013189,tss_id=TSS27449,s1_FPKM=23.4628,s1_status=OK,s2_FPKM=12.9296,s1_status=OK	OTHER_PATTERN
isoform_id=TCONS_00070386,gene_id=XLOC_015292,tss_id=TSS31866,s1_FPKM=0.193585,s1_status=OK,s2_FPKM=0.0611454,s1_status=OK	OTHER_PATTERN
isoform_id=TCONS_00054581,gene_id=XLOC_012716,tss_id=TSS26505,s1_FPKM=43.8875,s1_status=OK,s2_FPKM=51.7517,s1_status=OK	OTHER_PATTERN
isoform_id=TCONS_00049605,gene_id=XLOC_010479,tss_id=TSS21881,s1_FPKM=0.000283332,s1_status=OK,s2_FPKM=8.49777,s1_status=OK	ABSENT_PRESENT
isoform_id=TCONS_00049604,gene_id=XLOC_010479,tss_id=TSS21881,s1_FPKM=6.77911,s1_status=OK,s2_FPKM=0.495775,s1_status=OK	OTHER_PATTERN
isoform_id=TCONS_00049606,gene_id=XLOC_010479,tss_id=TSS21881,s1_FPKM=3.50677,s1_status=OK,s2_FPKM=5.75154,s1_status=OK	OTHER_PATTERN
isoform_id=TCONS_00005601,gene_id=XLOC_002404,tss_id=TSS5096,s1_FPKM=0.00185336,s1_status=OK,s2_FPKM=0.0,s1_status=OK	OTHER_PATTERN
isoform_id=TCONS_00017819,gene_id=XLOC_004052,tss_id=TSS8543,s1_FPKM=7.71612,s1_status=OK,s2_FPKM=33.9276,s1_status=OK	OTHER_PATTERN
isoform_id=TCONS_00053386,gene_id=XLOC_012173,tss_id=TSS25409,s1_FPKM=19.3002,s1_status=OK,s2_FPKM=41.8071,s1_status=OK	OTHER_PATTERN
isoform_id=TCONS_00073656,gene_id=XLOC_016696,tss_id=TSS34762,s1_FPKM=3.99804,s1_status=OK,s2_FPKM=33.1615,s1_status=OK	OTHER_PATTERN
isoform_id=TCONS_00047551,gene_id=XLOC_009535,tss_id=TSS19885,s1_FPKM=6.48316,s1_status=OK,s2_FPKM=1.06249,s1_status=OK	OTHER_PATTERN
isoform_id=TCONS_00047550,gene_id=XLOC_009535,tss_id=TSS19885,s1_FPKM=0.802361,s1_status=OK,s2_FPKM=0.0,s1_status=OK	OTHER_PATTERN
isoform_id=TCONS_00005600,gene_id=XLOC_002404,tss_id=TSS5096,s1_FPKM=0.0787319,s1_status=OK,s2_FPKM=2.2083,s1_status=OK	ABSENT_PRESENT
isoform_id=TCONS_00005603,gene_id=XLOC_002404,tss_id=TSS5096,s1_FPKM=0.272201,s1_status=OK,s2_FPKM=0.235168,s1_status=OK	OTHER_PATTERN
isoform_id=TCONS_00031202,gene_id=XLOC_006202,tss_id=TSS12927,s1_FPKM=38.2697,s1_status=OK,s2_FPKM=5.00664,s1_status=OK	OTHER_PATTERN
isoform_id=TCONS_00031203,gene_id=XLOC_006202,tss_id=TSS12927,s1_FPKM=7.11288,s1_status=OK,s2_FPKM=21.2918,s1_status=OK	OTHER_PATTERN
isoform_id=TCONS_00031201,gene_id=XLOC_006202,tss_id=TSS12927,s1_FPKM=0.964261,s1_status=OK,s2_FPKM=13.292,s1_status=OK	OTHER_PATTERN
isoform_id=TCONS_00023124,gene_id=XLOC_004424,tss_id=TSS9285,s1_FPKM=21.8841,s1_status=OK,s2_FPKM=0.000933976,s1_status=OK	PRESENT_ABSENT
isoform_id=TCONS_00023125,gene_id=XLOC_004424,tss_id=TSS9285,s1_FPKM=33.0051,s1_status=OK,s2_FPKM=72.9858,s1_status=OK	OTHER_PATTERN
isoform_id=TCONS_00023123,gene_id=XLOC_004424,tss_id=TSS9285,s1_FPKM=50.8071,s1_status=OK,s2_FPKM=23.3076,s1_status=OK	OTHER_PATTERN
isoform_id=TCONS_00011908,gene_id=XLOC_002597,tss_id=TSS5496,s1_FPKM=6.88859,s1_status=OK,s2_FPKM=7.91008,s1_status=OK	OTHER_PATTERN
isoform_id=TCONS_00005889,gene_id=XLOC_002535,tss_id=TSS5370,s1_FPKM=6.30392,s1_status=OK,s2_FPKM=0.0,s1_status=OK	PRESENT_ABSENT
isoform_id=TCONS_00059248,gene_id=XLOC_013344,tss_id=TSS27796,s1_FPKM=4.36478,s1_status=OK,s2_FPKM=2.30801,s1_status=OK	OTHER_PATTERN
isoform_id=TCONS_00050080,gene_id=XLOC_010679,tss_id=TSS22304,s1_FPKM=8.86029,s1_status=OK,s2_FPKM=9.56232,s1_status=OK	OTHER_PATTERN
isoform_id=TCONS_00012600,gene_id=XLOC_002919,tss_id=TSS6123,s1_FPKM=0.852298,s1_status=OK,s2_FPKM=0.531174,s1_status=OK	OTHER_PATTERN
isoform_id=TCONS_00027768,gene_id=XLOC_006490,tss_id=TSS13559,s1_FPKM=26.9551,s1_status=OK,s2_FPKM=1.28759,s1_status=OK	OTHER_PATTERN
isoform_id=TCONS_00027767,gene_id=XLOC_006490,tss_id=TSS13559,s1_FPKM=9.23399,s1_status=OK,s2_FPKM=37.185,s1_status=OK	OTHER_PATTERN
isoform_id=TCONS_00006770,gene_id=XLOC_000330,tss_id=TSS745,s1_FPKM=14.8397,s1_status=OK,s2_FPKM=0.000325941,s1_status=OK	PRESENT_ABSENT
isoform_id=TCONS_00076241,gene_id=XLOC_016521,tss_id=TSS34396,s1_FPKM=3.15275,s1_status=OK,s2_FPKM=9.44031,s1_status=OK	OTHER_PATTERN
isoform_id=TCONS_00042756,gene_id=XLOC_009521,tss_id=TSS19849,s1_FPKM=15.6034,s1_status=OK,s2_FPKM=13.163,s1_status=OK	OTHER_PATTERN
isoform_id=TCONS_00042757,gene_id=XLOC_009521,tss_id=TSS19849,s1_FPKM=84.6732,s1_status=OK,s2_FPKM=1.30847,s1_status=OK	OTHER_PATTERN
isoform_id=TCONS_00042755,gene_id=XLOC_009521,tss_id=TSS19849,s1_FPKM=7.87617,s1_status=OK,s2_FPKM=121.872,s1_status=OK	OTHER_PATTERN
isoform_id=TCONS_00026009,gene_id=XLOC_005717,tss_id=TSS11915,s1_FPKM=0.48409,s1_status=OK,s2_FPKM=0.0994259,s1_status=OK	OTHER_PATTERN
isoform_id=TCONS_00002240,gene_id=XLOC_000950,tss_id=TSS2036,s1_FPKM=3.58958,s1_status=OK,s2_FPKM=11.3445,s1_status=OK	OTHER_PATTERN
isoform_id=TCONS_00002241,gene_id=XLOC_000950,tss_id=TSS2036,s1_FPKM=137.482,s1_status=OK,s2_FPKM=9.47292,s1_status=OK	OTHER_PATTERN
isoform_id=TCONS_00002242,gene_id=XLOC_000950,tss_id=TSS2036,s1_FPKM=7.66636,s1_status=OK,s2_FPKM=24.9806,s1_status=OK	OTHER_PATTERN
isoform_id=TCONS_00002243,gene_id=XLOC_000950,tss_id=TSS2036,s1_FPKM=1.75053,s1_status=OK,s2_FPKM=109.068,s1_status=OK	OTHER_PATTERN
isoform_id=TCONS_00066519,gene_id=XLOC_015149,tss_id=TSS31583,s1_FPKM=44.2761,s1_status=OK,s2_FPKM=39.7071,s1_status=OK	OTHER_PATTERN
isoform_id=TCONS_00065139,gene_id=XLOC_014568,tss_id=TSS30356,s1_FPKM=60.5514,s1_status=OK,s2_FPKM=32.8666,s1_status=OK	OTHER_PATTERN
isoform_id=TCONS_00053724,gene_id=XLOC_012297,tss_id=TSS25675,s1_FPKM=0.46904,s1_status=OK,s2_FPKM=1.29488,s1_status=OK	OTHER_PATTERN
isoform_id=TCONS_00053721,gene_id=XLOC_012297,tss_id=TSS25675,s1_FPKM=10.5606,s1_status=OK,s2_FPKM=0.0,s1_status=OK	PRESENT_ABSENT
isoform_id=TCONS_00053720,gene_id=XLOC_012297,tss_id=TSS25675,s1_FPKM=0.0731829,s1_status=OK,s2_FPKM=0.456717,s1_status=OK	OTHER_PATTERN
isoform_id=TCONS_00053723,gene_id=XLOC_012297,tss_id=TSS25675,s1_FPKM=0.229878,s1_status=OK,s2_FPKM=0.789157,s1_status=OK	OTHER_PATTERN
isoform_id=TCONS_00053722,gene_id=XLOC_012297,tss_id=TSS25675,s1_FPKM=2.06034,s1_status=OK,s2_FPKM=4.44718,s1_status=OK	OTHER_PATTERN
isoform_id=TCONS_00067030,gene_id=XLOC_015363,tss_id=TSS32008,s1_FPKM=100.859,s1_status=OK,s2_FPKM=43.1859,s1_status=OK	OTHER_PATTERN
isoform_id=TCONS_00021029,gene_id=XLOC_005453,tss_id=TSS11379,s1_FPKM=7.25758,s1_status=OK,s2_FPKM=41.6345,s1_status=OK	OTHER_PATTERN
isoform_id=TCONS_00021028,gene_id=XLOC_005453,tss_id=TSS11379,s1_FPKM=38.2749,s1_status=OK,s2_FPKM=0.00172827,s1_status=OK	PRESENT_ABSENT
isoform_id=TCONS_00017912,gene_id=XLOC_004100,tss_id=TSS8640,s1_FPKM=1.60994,s1_status=OK,s2_FPKM=13.765,s1_status=OK	OTHER_PATTERN
isoform_id=TCONS_00017913,gene_id=XLOC_004100,tss_id=TSS8640,s1_FPKM=0.0277313,s1_status=OK,s2_FPKM=0.597735,s1_status=OK	OTHER_PATTERN
isoform_id=TCONS_00067038,gene_id=XLOC_015367,tss_id=TSS32015,s1_FPKM=0.0279339,s1_status=OK,s2_FPKM=1.12676,s1_status=OK	OTHER_PATTERN
isoform_id=TCONS_00026240,gene_id=XLOC_005825,tss_id=TSS12150,s1_FPKM=8.25608,s1_status=OK,s2_FPKM=13.1761,s1_status=OK	OTHER_PATTERN
isoform_id=TCONS_00026241,gene_id=XLOC_005825,tss_id=TSS12150,s1_FPKM=18.8948,s1_status=OK,s2_FPKM=20.3171,s1_status=OK	OTHER_PATTERN
isoform_id=TCONS_00067039,gene_id=XLOC_015367,tss_id=TSS32015,s1_FPKM=2.78159,s1_status=OK,s2_FPKM=4.51848,s1_status=OK	OTHER_PATTERN
isoform_id=TCONS_00073945,gene_id=XLOC_016809,tss_id=TSS35017,s1_FPKM=0.457682,s1_status=OK,s2_FPKM=0.0,s1_status=OK	OTHER_PATTERN
isoform_id=TCONS_00021564,gene_id=XLOC_005708,tss_id=TSS11898,s1_FPKM=9.5794,s1_status=OK,s2_FPKM=69.3936,s1_status=OK	OTHER_PATTERN
isoform_id=TCONS_00021565,gene_id=XLOC_005708,tss_id=TSS11898,s1_FPKM=37.9727,s1_status=OK,s2_FPKM=1.06233,s1_status=OK	OTHER_PATTERN
isoform_id=TCONS_00066846,gene_id=XLOC_015292,tss_id=TSS31866,s1_FPKM=3.36492,s1_status=OK,s2_FPKM=7.32726,s1_status=OK	OTHER_PATTERN
isoform_id=TCONS_00057649,gene_id=XLOC_012623,tss_id=TSS26309,s1_FPKM=9.07244,s1_status=OK,s2_FPKM=15.3765,s1_status=OK	OTHER_PATTERN
isoform_id=TCONS_00020945,gene_id=XLOC_005411,tss_id=TSS11298,s1_FPKM=1.8794,s1_status=OK,s2_FPKM=2.25016,s1_status=OK	OTHER_PATTERN
isoform_id=TCONS_00020944,gene_id=XLOC_005411,tss_id=TSS11298,s1_FPKM=0.0198837,s1_status=OK,s2_FPKM=1.03699,s1_status=OK	OTHER_PATTERN
isoform_id=TCONS_00020941,gene_id=XLOC_005411,tss_id=TSS11298,s1_FPKM=0.955997,s1_status=OK,s2_FPKM=0.449596,s1_status=OK	OTHER_PATTERN
isoform_id=TCONS_00020940,gene_id=XLOC_005411,tss_id=TSS11298,s1_FPKM=0.453913,s1_status=OK,s2_FPKM=9.70299,s1_status=OK	OTHER_PATTERN
isoform_id=TCONS_00039273,gene_id=XLOC_007934,tss_id=TSS16616,s1_FPKM=4.33592,s1_status=OK,s2_FPKM=0.179427,s1_status=OK	OTHER_PATTERN
isoform_id=TCONS_00039276,gene_id=XLOC_007934,tss_id=TSS16616,s1_FPKM=1.87623,s1_status=OK,s2_FPKM=0.263304,s1_status=OK	OTHER_PATTERN
isoform_id=TCONS_00039275,gene_id=XLOC_007934,tss_id=TSS16616,s1_FPKM=1.39252,s1_status=OK,s2_FPKM=0.0727729,s1_status=OK	OTHER_PATTERN
isoform_id=TCONS_00039274,gene_id=XLOC_007934,tss_id=TSS16616,s1_FPKM=6.2927,s1_status=OK,s2_FPKM=11.8149,s1_status=OK	OTHER_PATTERN
isoform_id=TCONS_00073842,gene_id=XLOC_016770,tss_id=TSS34929,s1_FPKM=0.795256,s1_status=OK,s2_FPKM=19.9966,s1_status=OK	OTHER_PATTERN
isoform_id=TCONS_00073846,gene_id=XLOC_016770,tss_id=TSS34929,s1_FPKM=0.0127144,s1_status=OK,s2_FPKM=3.04101,s1_status=OK	ABSENT_PRESENT
isoform_id=TCONS_00073844,gene_id=XLOC_016770,tss_id=TSS34929,s1_FPKM=0.0733838,s1_status=OK,s2_FPKM=17.146,s1_status=OK	ABSENT_PRESENT
isoform_id=TCONS_00057386,gene_id=XLOC_012514,tss_id=TSS26094,s1_FPKM=3.65598,s1_status=OK,s2_FPKM=26.0292,s1_status=OK	OTHER_PATTERN
isoform_id=TCONS_00048876,gene_id=XLOC_010151,tss_id=TSS21198,s1_FPKM=4.9439,s1_status=OK,s2_FPKM=0.000167906,s1_status=OK	PRESENT_ABSENT
isoform_id=TCONS_00051060,gene_id=XLOC_011147,tss_id=TSS23254,s1_FPKM=24.8596,s1_status=OK,s2_FPKM=70.2603,s1_status=OK	OTHER_PATTERN
isoform_id=TCONS_00019941,gene_id=XLOC_004973,tss_id=TSS10416,s1_FPKM=0.218445,s1_status=OK,s2_FPKM=3.08815,s1_status=OK	OTHER_PATTERN
isoform_id=TCONS_00019940,gene_id=XLOC_004973,tss_id=TSS10416,s1_FPKM=0.651118,s1_status=OK,s2_FPKM=4.32873,s1_status=OK	OTHER_PATTERN
isoform_id=TCONS_00053039,gene_id=XLOC_012005,tss_id=TSS25088,s1_FPKM=0.000337945,s1_status=OK,s2_FPKM=0.0,s1_status=OK	OTHER_PATTERN
isoform_id=TCONS_00053038,gene_id=XLOC_012005,tss_id=TSS25088,s1_FPKM=0.275417,s1_status=OK,s2_FPKM=8.11393,s1_status=OK	OTHER_PATTERN
isoform_id=TCONS_00040220,gene_id=XLOC_008379,tss_id=TSS17523,s1_FPKM=0.156301,s1_status=OK,s2_FPKM=3.16955,s1_status=OK	OTHER_PATTERN
isoform_id=TCONS_00040221,gene_id=XLOC_008379,tss_id=TSS17523,s1_FPKM=6.20446,s1_status=OK,s2_FPKM=0.988087,s1_status=OK	OTHER_PATTERN
isoform_id=TCONS_00040222,gene_id=XLOC_008379,tss_id=TSS17523,s1_FPKM=0.989554,s1_status=OK,s2_FPKM=0.150713,s1_status=OK	OTHER_PATTERN
isoform_id=TCONS_00040223,gene_id=XLOC_008379,tss_id=TSS17523,s1_FPKM=0.0692337,s1_status=OK,s2_FPKM=0.0,s1_status=OK	OTHER_PATTERN
isoform_id=TCONS_00030025,gene_id=XLOC_007463,tss_id=TSS15648,s1_FPKM=31.3447,s1_status=OK,s2_FPKM=19.0549,s1_status=OK	OTHER_PATTERN
isoform_id=TCONS_00030024,gene_id=XLOC_007463,tss_id=TSS15648,s1_FPKM=2.2587,s1_status=OK,s2_FPKM=23.3046,s1_status=OK	OTHER_PATTERN
isoform_id=TCONS_00007494,gene_id=XLOC_000631,tss_id=TSS1365,s1_FPKM=7.78026,s1_status=OK,s2_FPKM=0.00591325,s1_status=OK	PRESENT_ABSENT
isoform_id=TCONS_00007493,gene_id=XLOC_000631,tss_id=TSS1365,s1_FPKM=16.0286,s1_status=OK,s2_FPKM=22.3225,s1_status=OK	OTHER_PATTERN
isoform_id=TCONS_00059058,gene_id=XLOC_013257,tss_id=TSS27612,s1_FPKM=11.544,s1_status=OK,s2_FPKM=2.98293,s1_status=OK	OTHER_PATTERN
isoform_id=TCONS_00059053,gene_id=XLOC_013257,tss_id=TSS27612,s1_FPKM=4.54135,s1_status=OK,s2_FPKM=11.5949,s1_status=OK	OTHER_PATTERN
isoform_id=TCONS_00059052,gene_id=XLOC_013257,tss_id=TSS27612,s1_FPKM=0.213672,s1_status=OK,s2_FPKM=0.218181,s1_status=OK	OTHER_PATTERN
isoform_id=TCONS_00059055,gene_id=XLOC_013257,tss_id=TSS27612,s1_FPKM=1.77773,s1_status=OK,s2_FPKM=5.90455,s1_status=OK	OTHER_PATTERN
isoform_id=TCONS_00059054,gene_id=XLOC_013257,tss_id=TSS27612,s1_FPKM=1.30357,s1_status=OK,s2_FPKM=0.851311,s1_status=OK	OTHER_PATTERN
isoform_id=TCONS_00059057,gene_id=XLOC_013257,tss_id=TSS27612,s1_FPKM=2.14959,s1_status=OK,s2_FPKM=6.12831,s1_status=OK	OTHER_PATTERN
isoform_id=TCONS_00001766,gene_id=XLOC_000738,tss_id=TSS1602,s1_FPKM=6.1009,s1_status=OK,s2_FPKM=44.6651,s1_status=OK	OTHER_PATTERN
isoform_id=TCONS_00001765,gene_id=XLOC_000738,tss_id=TSS1602,s1_FPKM=49.8365,s1_status=OK,s2_FPKM=5.1914,s1_status=OK	OTHER_PATTERN
isoform_id=TCONS_00009710,gene_id=XLOC_001610,tss_id=TSS3485,s1_FPKM=48.7087,s1_status=OK,s2_FPKM=43.1571,s1_status=OK	OTHER_PATTERN
isoform_id=TCONS_00056533,gene_id=XLOC_012111,tss_id=TSS25296,s1_FPKM=47.088,s1_status=OK,s2_FPKM=24.2071,s1_status=OK	OTHER_PATTERN
isoform_id=TCONS_00056532,gene_id=XLOC_012111,tss_id=TSS25296,s1_FPKM=53.6829,s1_status=OK,s2_FPKM=23.5347,s1_status=OK	OTHER_PATTERN
isoform_id=TCONS_00013567,gene_id=XLOC_003361,tss_id=TSS7053,s1_FPKM=12.0869,s1_status=OK,s2_FPKM=17.2832,s1_status=OK	OTHER_PATTERN
isoform_id=TCONS_00013566,gene_id=XLOC_003361,tss_id=TSS7053,s1_FPKM=1.77524,s1_status=OK,s2_FPKM=3.17083,s1_status=OK	OTHER_PATTERN
isoform_id=TCONS_00052696,gene_id=XLOC_011869,tss_id=TSS24784,s1_FPKM=0.495938,s1_status=OK,s2_FPKM=5.4934,s1_status=OK	OTHER_PATTERN
isoform_id=TCONS_00052697,gene_id=XLOC_011869,tss_id=TSS24784,s1_FPKM=0.0623005,s1_status=OK,s2_FPKM=7.92652,s1_status=OK	ABSENT_PRESENT
isoform_id=TCONS_00052694,gene_id=XLOC_011869,tss_id=TSS24784,s1_FPKM=44.4953,s1_status=OK,s2_FPKM=22.0649,s1_status=OK	OTHER_PATTERN
isoform_id=TCONS_00052695,gene_id=XLOC_011869,tss_id=TSS24784,s1_FPKM=0.709545,s1_status=OK,s2_FPKM=1.53641,s1_status=OK	OTHER_PATTERN
isoform_id=TCONS_00054595,gene_id=XLOC_012720,tss_id=TSS26514,s1_FPKM=0.591688,s1_status=OK,s2_FPKM=1.45485,s1_status=OK	OTHER_PATTERN
isoform_id=TCONS_00054594,gene_id=XLOC_012720,tss_id=TSS26514,s1_FPKM=34.5245,s1_status=OK,s2_FPKM=11.1384,s1_status=OK	OTHER_PATTERN
isoform_id=TCONS_00044261,gene_id=XLOC_010131,tss_id=TSS21154,s1_FPKM=36.4153,s1_status=OK,s2_FPKM=11.2922,s1_status=OK	OTHER_PATTERN
isoform_id=TCONS_00033061,gene_id=XLOC_007008,tss_id=TSS14678,s1_FPKM=4.73813,s1_status=OK,s2_FPKM=0.000248027,s1_status=OK	PRESENT_ABSENT
isoform_id=TCONS_00033062,gene_id=XLOC_007008,tss_id=TSS14678,s1_FPKM=5.21585,s1_status=OK,s2_FPKM=4.94723,s1_status=OK	OTHER_PATTERN
isoform_id=TCONS_00033063,gene_id=XLOC_007008,tss_id=TSS14678,s1_FPKM=2.74325,s1_status=OK,s2_FPKM=8.64594,s1_status=OK	OTHER_PATTERN
isoform_id=TCONS_00019659,gene_id=XLOC_004841,tss_id=TSS10146,s1_FPKM=21.5458,s1_status=OK,s2_FPKM=30.9969,s1_status=OK	OTHER_PATTERN
isoform_id=TCONS_00056028,gene_id=XLOC_011897,tss_id=TSS24853,s1_FPKM=10.6126,s1_status=OK,s2_FPKM=0.667958,s1_status=OK	OTHER_PATTERN
isoform_id=TCONS_00003207,gene_id=XLOC_001351,tss_id=TSS2913,s1_FPKM=12.4085,s1_status=OK,s2_FPKM=62.9779,s1_status=OK	OTHER_PATTERN
isoform_id=TCONS_00003206,gene_id=XLOC_001351,tss_id=TSS2913,s1_FPKM=156.665,s1_status=OK,s2_FPKM=21.1079,s1_status=OK	OTHER_PATTERN
isoform_id=TCONS_00013265,gene_id=XLOC_003216,tss_id=TSS6783,s1_FPKM=0.000154075,s1_status=OK,s2_FPKM=18.6972,s1_status=OK	ABSENT_PRESENT
isoform_id=TCONS_00013266,gene_id=XLOC_003216,tss_id=TSS6783,s1_FPKM=0.0,s1_status=OK,s2_FPKM=7.88113,s1_status=OK	ABSENT_PRESENT
isoform_id=TCONS_00013267,gene_id=XLOC_003216,tss_id=TSS6783,s1_FPKM=0.130883,s1_status=OK,s2_FPKM=6.19049,s1_status=OK	OTHER_PATTERN
isoform_id=TCONS_00013268,gene_id=XLOC_003216,tss_id=TSS6783,s1_FPKM=0.964172,s1_status=OK,s2_FPKM=13.6919,s1_status=OK	OTHER_PATTERN
isoform_id=TCONS_00013269,gene_id=XLOC_003216,tss_id=TSS6783,s1_FPKM=4.703,s1_status=OK,s2_FPKM=16.9796,s1_status=OK	OTHER_PATTERN
isoform_id=TCONS_00014481,gene_id=XLOC_002599,tss_id=TSS5502,s1_FPKM=4.45042,s1_status=OK,s2_FPKM=1.30122,s1_status=OK	OTHER_PATTERN
isoform_id=TCONS_00014480,gene_id=XLOC_002599,tss_id=TSS5502,s1_FPKM=0.246408,s1_status=OK,s2_FPKM=0.000430616,s1_status=OK	OTHER_PATTERN
isoform_id=TCONS_00014482,gene_id=XLOC_002599,tss_id=TSS5502,s1_FPKM=6.58057,s1_status=OK,s2_FPKM=11.1915,s1_status=OK	OTHER_PATTERN
isoform_id=TCONS_00012678,gene_id=XLOC_002960,tss_id=TSS6198,s1_FPKM=71.7976,s1_status=OK,s2_FPKM=88.387,s1_status=OK	OTHER_PATTERN
isoform_id=TCONS_00017820,gene_id=XLOC_004052,tss_id=TSS8543,s1_FPKM=17.1485,s1_status=OK,s2_FPKM=8.53215,s1_status=OK	OTHER_PATTERN
isoform_id=TCONS_00076891,gene_id=XLOC_016811,tss_id=TSS35024,s1_FPKM=5.9224,s1_status=OK,s2_FPKM=2.093,s1_status=OK	OTHER_PATTERN
isoform_id=TCONS_00040929,gene_id=XLOC_008719,tss_id=TSS18214,s1_FPKM=26.8246,s1_status=OK,s2_FPKM=47.5449,s1_status=OK	OTHER_PATTERN
isoform_id=TCONS_00040928,gene_id=XLOC_008719,tss_id=TSS18214,s1_FPKM=24.6049,s1_status=OK,s2_FPKM=1.89338,s1_status=OK	OTHER_PATTERN
isoform_id=TCONS_00068827,gene_id=XLOC_014583,tss_id=TSS30381,s1_FPKM=17.6368,s1_status=OK,s2_FPKM=1.16799,s1_status=OK	OTHER_PATTERN
isoform_id=TCONS_00034083,gene_id=XLOC_007466,tss_id=TSS15655,s1_FPKM=1.17524,s1_status=OK,s2_FPKM=1.4524,s1_status=OK	OTHER_PATTERN
isoform_id=TCONS_00034081,gene_id=XLOC_007466,tss_id=TSS15655,s1_FPKM=3.10662,s1_status=OK,s2_FPKM=0.0,s1_status=OK	PRESENT_ABSENT
isoform_id=TCONS_00034080,gene_id=XLOC_007466,tss_id=TSS15655,s1_FPKM=0.238246,s1_status=OK,s2_FPKM=1.71904,s1_status=OK	OTHER_PATTERN
isoform_id=TCONS_00077006,gene_id=XLOC_016864,tss_id=TSS35126,s1_FPKM=0.225731,s1_status=OK,s2_FPKM=0.0,s1_status=OK	OTHER_PATTERN
isoform_id=TCONS_00077007,gene_id=XLOC_016864,tss_id=TSS35126,s1_FPKM=14.6618,s1_status=OK,s2_FPKM=16.9093,s1_status=OK	OTHER_PATTERN
isoform_id=TCONS_00074673,gene_id=XLOC_015833,tss_id=TSS32929,s1_FPKM=4.88547,s1_status=OK,s2_FPKM=7.84045,s1_status=OK	OTHER_PATTERN
isoform_id=TCONS_00010367,gene_id=XLOC_001934,tss_id=TSS4112,s1_FPKM=30.6414,s1_status=OK,s2_FPKM=0.211786,s1_status=OK	OTHER_PATTERN
isoform_id=TCONS_00010368,gene_id=XLOC_001934,tss_id=TSS4112,s1_FPKM=7.22717,s1_status=OK,s2_FPKM=7.4761,s1_status=OK	OTHER_PATTERN
isoform_id=TCONS_00011098,gene_id=XLOC_002210,tss_id=TSS4702,s1_FPKM=32.819,s1_status=OK,s2_FPKM=0.0464077,s1_status=OK	PRESENT_ABSENT
isoform_id=TCONS_00053376,gene_id=XLOC_012165,tss_id=TSS25396,s1_FPKM=20.6663,s1_status=OK,s2_FPKM=70.3607,s1_status=OK	OTHER_PATTERN
isoform_id=TCONS_00053375,gene_id=XLOC_012165,tss_id=TSS25396,s1_FPKM=50.8888,s1_status=OK,s2_FPKM=0.98177,s1_status=OK	OTHER_PATTERN
isoform_id=TCONS_00030420,gene_id=XLOC_005816,tss_id=TSS12131,s1_FPKM=16.0719,s1_status=OK,s2_FPKM=2.27165,s1_status=OK	OTHER_PATTERN
isoform_id=TCONS_00028666,gene_id=XLOC_006882,tss_id=TSS14436,s1_FPKM=0.192858,s1_status=OK,s2_FPKM=14.7442,s1_status=OK	OTHER_PATTERN
isoform_id=TCONS_00028667,gene_id=XLOC_006882,tss_id=TSS14436,s1_FPKM=52.3005,s1_status=OK,s2_FPKM=42.2197,s1_status=OK	OTHER_PATTERN
isoform_id=TCONS_00058181,gene_id=XLOC_012888,tss_id=TSS26819,s1_FPKM=7.83498,s1_status=OK,s2_FPKM=6.08647,s1_status=OK	OTHER_PATTERN
isoform_id=TCONS_00058183,gene_id=XLOC_012888,tss_id=TSS26819,s1_FPKM=11.859,s1_status=OK,s2_FPKM=0.0,s1_status=OK	PRESENT_ABSENT
isoform_id=TCONS_00065214,gene_id=XLOC_014608,tss_id=TSS30439,s1_FPKM=3.32503,s1_status=OK,s2_FPKM=3.56725,s1_status=OK	OTHER_PATTERN
isoform_id=TCONS_00047543,gene_id=XLOC_009535,tss_id=TSS19885,s1_FPKM=0.0457756,s1_status=OK,s2_FPKM=0.0,s1_status=OK	OTHER_PATTERN
isoform_id=TCONS_00065215,gene_id=XLOC_014608,tss_id=TSS30439,s1_FPKM=13.3307,s1_status=OK,s2_FPKM=10.1885,s1_status=OK	OTHER_PATTERN
isoform_id=TCONS_00065212,gene_id=XLOC_014608,tss_id=TSS30439,s1_FPKM=23.3462,s1_status=OK,s2_FPKM=0.726386,s1_status=OK	OTHER_PATTERN
isoform_id=TCONS_00065213,gene_id=XLOC_014608,tss_id=TSS30439,s1_FPKM=1.11775,s1_status=OK,s2_FPKM=24.9099,s1_status=OK	OTHER_PATTERN
isoform_id=TCONS_00067557,gene_id=XLOC_015600,tss_id=TSS32468,s1_FPKM=5.13886,s1_status=OK,s2_FPKM=17.5786,s1_status=OK	OTHER_PATTERN
isoform_id=TCONS_00067556,gene_id=XLOC_015600,tss_id=TSS32468,s1_FPKM=15.4861,s1_status=OK,s2_FPKM=0.85838,s1_status=OK	OTHER_PATTERN
isoform_id=TCONS_00076775,gene_id=XLOC_016768,tss_id=TSS34926,s1_FPKM=12.8116,s1_status=OK,s2_FPKM=5.09442,s1_status=OK	OTHER_PATTERN
isoform_id=TCONS_00034918,gene_id=XLOC_007830,tss_id=TSS16410,s1_FPKM=0.199724,s1_status=OK,s2_FPKM=10.6858,s1_status=OK	OTHER_PATTERN
isoform_id=TCONS_00034915,gene_id=XLOC_007830,tss_id=TSS16410,s1_FPKM=53.7637,s1_status=OK,s2_FPKM=8.87093,s1_status=OK	OTHER_PATTERN
isoform_id=TCONS_00034914,gene_id=XLOC_007830,tss_id=TSS16410,s1_FPKM=0.819039,s1_status=OK,s2_FPKM=8.22352,s1_status=OK	OTHER_PATTERN
isoform_id=TCONS_00034917,gene_id=XLOC_007830,tss_id=TSS16410,s1_FPKM=39.4669,s1_status=OK,s2_FPKM=4.21701,s1_status=OK	OTHER_PATTERN
isoform_id=TCONS_00034916,gene_id=XLOC_007830,tss_id=TSS16410,s1_FPKM=2.13033,s1_status=OK,s2_FPKM=25.2329,s1_status=OK	OTHER_PATTERN
isoform_id=TCONS_00076238,gene_id=XLOC_016521,tss_id=TSS34396,s1_FPKM=2.97321,s1_status=OK,s2_FPKM=0.140884,s1_status=OK	OTHER_PATTERN
isoform_id=TCONS_00057971,gene_id=XLOC_012770,tss_id=TSS26607,s1_FPKM=1.86397,s1_status=OK,s2_FPKM=10.5365,s1_status=OK	OTHER_PATTERN
isoform_id=TCONS_00057972,gene_id=XLOC_012770,tss_id=TSS26607,s1_FPKM=0.0344652,s1_status=OK,s2_FPKM=29.6189,s1_status=OK	ABSENT_PRESENT
isoform_id=TCONS_00057973,gene_id=XLOC_012770,tss_id=TSS26607,s1_FPKM=56.6605,s1_status=OK,s2_FPKM=0.113257,s1_status=OK	OTHER_PATTERN
isoform_id=TCONS_00008657,gene_id=XLOC_001144,tss_id=TSS2453,s1_FPKM=7.09438,s1_status=OK,s2_FPKM=0.0,s1_status=OK	PRESENT_ABSENT
isoform_id=TCONS_00008656,gene_id=XLOC_001144,tss_id=TSS2453,s1_FPKM=0.0,s1_status=OK,s2_FPKM=2.28273,s1_status=OK	ABSENT_PRESENT
isoform_id=TCONS_00026295,gene_id=XLOC_005844,tss_id=TSS12203,s1_FPKM=5.84954,s1_status=OK,s2_FPKM=0.392855,s1_status=OK	OTHER_PATTERN
isoform_id=TCONS_00026296,gene_id=XLOC_005844,tss_id=TSS12203,s1_FPKM=11.3244,s1_status=OK,s2_FPKM=14.9718,s1_status=OK	OTHER_PATTERN
isoform_id=TCONS_00076638,gene_id=XLOC_016717,tss_id=TSS34810,s1_FPKM=26.0896,s1_status=OK,s2_FPKM=0.165319,s1_status=OK	OTHER_PATTERN
isoform_id=TCONS_00074161,gene_id=XLOC_016884,tss_id=TSS35167,s1_FPKM=2.54749,s1_status=OK,s2_FPKM=13.0533,s1_status=OK	OTHER_PATTERN
isoform_id=TCONS_00074162,gene_id=XLOC_016884,tss_id=TSS35167,s1_FPKM=10.1059,s1_status=OK,s2_FPKM=1.75988,s1_status=OK	OTHER_PATTERN
isoform_id=TCONS_00051722,gene_id=XLOC_011459,tss_id=TSS23893,s1_FPKM=21.2781,s1_status=OK,s2_FPKM=53.3321,s1_status=OK	OTHER_PATTERN
isoform_id=TCONS_00057650,gene_id=XLOC_012623,tss_id=TSS26309,s1_FPKM=0.0149045,s1_status=OK,s2_FPKM=0.000130725,s1_status=OK	OTHER_PATTERN
isoform_id=TCONS_00067029,gene_id=XLOC_015363,tss_id=TSS32008,s1_FPKM=29.971,s1_status=OK,s2_FPKM=111.968,s1_status=OK	OTHER_PATTERN
isoform_id=TCONS_00058753,gene_id=XLOC_013140,tss_id=TSS27329,s1_FPKM=19.0042,s1_status=OK,s2_FPKM=0.154073,s1_status=OK	OTHER_PATTERN
isoform_id=TCONS_00074766,gene_id=XLOC_015873,tss_id=TSS33007,s1_FPKM=1.1849,s1_status=OK,s2_FPKM=15.5948,s1_status=OK	OTHER_PATTERN
isoform_id=TCONS_00074765,gene_id=XLOC_015873,tss_id=TSS33007,s1_FPKM=5.40452,s1_status=OK,s2_FPKM=1.09455,s1_status=OK	OTHER_PATTERN
isoform_id=TCONS_00039868,gene_id=XLOC_008208,tss_id=TSS17175,s1_FPKM=1.1305,s1_status=OK,s2_FPKM=14.8564,s1_status=OK	OTHER_PATTERN
isoform_id=TCONS_00039867,gene_id=XLOC_008208,tss_id=TSS17175,s1_FPKM=9.5472,s1_status=OK,s2_FPKM=2.06971,s1_status=OK	OTHER_PATTERN
isoform_id=TCONS_00018829,gene_id=XLOC_004471,tss_id=TSS9391,s1_FPKM=4.70994,s1_status=OK,s2_FPKM=4.81998,s1_status=OK	OTHER_PATTERN
isoform_id=TCONS_00073818,gene_id=XLOC_016757,tss_id=TSS34908,s1_FPKM=3.38151,s1_status=OK,s2_FPKM=9.23571e-05,s1_status=OK	PRESENT_ABSENT
isoform_id=TCONS_00066834,gene_id=XLOC_015285,tss_id=TSS31852,s1_FPKM=3.64565,s1_status=OK,s2_FPKM=0.0,s1_status=OK	PRESENT_ABSENT
isoform_id=TCONS_00076072,gene_id=XLOC_016460,tss_id=TSS34271,s1_FPKM=22.2357,s1_status=OK,s2_FPKM=0.0,s1_status=OK	PRESENT_ABSENT
isoform_id=TCONS_00056646,gene_id=XLOC_012173,tss_id=TSS25409,s1_FPKM=10.4017,s1_status=OK,s2_FPKM=0.0453602,s1_status=OK	PRESENT_ABSENT
isoform_id=TCONS_00060401,gene_id=XLOC_013836,tss_id=TSS28806,s1_FPKM=0.349412,s1_status=OK,s2_FPKM=5.524,s1_status=OK	OTHER_PATTERN
isoform_id=TCONS_00024330,gene_id=XLOC_004973,tss_id=TSS10416,s1_FPKM=0.626903,s1_status=OK,s2_FPKM=1.8261e-05,s1_status=OK	OTHER_PATTERN
isoform_id=TCONS_00023810,gene_id=XLOC_004734,tss_id=TSS9928,s1_FPKM=38.2585,s1_status=OK,s2_FPKM=45.9582,s1_status=OK	OTHER_PATTERN
isoform_id=TCONS_00023811,gene_id=XLOC_004734,tss_id=TSS9928,s1_FPKM=18.3419,s1_status=OK,s2_FPKM=0.522568,s1_status=OK	OTHER_PATTERN
isoform_id=TCONS_00045252,gene_id=XLOC_010533,tss_id=TSS21998,s1_FPKM=13.9029,s1_status=OK,s2_FPKM=25.0353,s1_status=OK	OTHER_PATTERN
isoform_id=TCONS_00045253,gene_id=XLOC_010533,tss_id=TSS21998,s1_FPKM=1.13762,s1_status=OK,s2_FPKM=3.60188,s1_status=OK	OTHER_PATTERN
isoform_id=TCONS_00045250,gene_id=XLOC_010533,tss_id=TSS21998,s1_FPKM=35.9293,s1_status=OK,s2_FPKM=19.509,s1_status=OK	OTHER_PATTERN
isoform_id=TCONS_00045251,gene_id=XLOC_010533,tss_id=TSS21998,s1_FPKM=2.78607,s1_status=OK,s2_FPKM=6.88579,s1_status=OK	OTHER_PATTERN
isoform_id=TCONS_00003990,gene_id=XLOC_001671,tss_id=TSS3622,s1_FPKM=1.56627,s1_status=OK,s2_FPKM=0.4521,s1_status=OK	OTHER_PATTERN
isoform_id=TCONS_00065140,gene_id=XLOC_014568,tss_id=TSS30356,s1_FPKM=10.1402,s1_status=OK,s2_FPKM=30.6392,s1_status=OK	OTHER_PATTERN
isoform_id=TCONS_00011789,gene_id=XLOC_002535,tss_id=TSS5370,s1_FPKM=0.157145,s1_status=OK,s2_FPKM=0.0573893,s1_status=OK	OTHER_PATTERN
isoform_id=TCONS_00050225,gene_id=XLOC_010749,tss_id=TSS22461,s1_FPKM=10.4399,s1_status=OK,s2_FPKM=8.02943,s1_status=OK	OTHER_PATTERN
isoform_id=TCONS_00050221,gene_id=XLOC_010749,tss_id=TSS22461,s1_FPKM=2.45252,s1_status=OK,s2_FPKM=1.21183,s1_status=OK	OTHER_PATTERN
isoform_id=TCONS_00050220,gene_id=XLOC_010749,tss_id=TSS22461,s1_FPKM=2.68474,s1_status=OK,s2_FPKM=5.07173,s1_status=OK	OTHER_PATTERN
isoform_id=TCONS_00050223,gene_id=XLOC_010749,tss_id=TSS22461,s1_FPKM=0.197804,s1_status=OK,s2_FPKM=0.044409,s1_status=OK	OTHER_PATTERN
isoform_id=TCONS_00050222,gene_id=XLOC_010749,tss_id=TSS22461,s1_FPKM=0.892896,s1_status=OK,s2_FPKM=6.86553,s1_status=OK	OTHER_PATTERN
isoform_id=TCONS_00037400,gene_id=XLOC_008937,tss_id=TSS18625,s1_FPKM=8.01507,s1_status=OK,s2_FPKM=0.13345,s1_status=OK	OTHER_PATTERN
isoform_id=TCONS_00060447,gene_id=XLOC_013853,tss_id=TSS28838,s1_FPKM=1.1238,s1_status=OK,s2_FPKM=9.79361,s1_status=OK	OTHER_PATTERN
isoform_id=TCONS_00047545,gene_id=XLOC_009535,tss_id=TSS19885,s1_FPKM=0.0559792,s1_status=OK,s2_FPKM=0.0,s1_status=OK	OTHER_PATTERN
isoform_id=TCONS_00056157,gene_id=XLOC_011955,tss_id=TSS24977,s1_FPKM=0.447918,s1_status=OK,s2_FPKM=5.29021,s1_status=OK	OTHER_PATTERN
isoform_id=TCONS_00007251,gene_id=XLOC_000512,tss_id=TSS1158,s1_FPKM=3.74152,s1_status=OK,s2_FPKM=12.2338,s1_status=OK	OTHER_PATTERN
isoform_id=TCONS_00007252,gene_id=XLOC_000512,tss_id=TSS1158,s1_FPKM=17.7666,s1_status=OK,s2_FPKM=8.4123,s1_status=OK	OTHER_PATTERN
isoform_id=TCONS_00059250,gene_id=XLOC_013344,tss_id=TSS27796,s1_FPKM=63.1836,s1_status=OK,s2_FPKM=9.22522,s1_status=OK	OTHER_PATTERN
isoform_id=TCONS_00019660,gene_id=XLOC_004841,tss_id=TSS10146,s1_FPKM=41.3206,s1_status=OK,s2_FPKM=12.0606,s1_status=OK	OTHER_PATTERN
isoform_id=TCONS_00050079,gene_id=XLOC_010679,tss_id=TSS22304,s1_FPKM=6.73171,s1_status=OK,s2_FPKM=0.000860557,s1_status=OK	PRESENT_ABSENT
isoform_id=TCONS_00075226,gene_id=XLOC_016079,tss_id=TSS33454,s1_FPKM=7.01664,s1_status=OK,s2_FPKM=0.0864487,s1_status=OK	PRESENT_ABSENT
isoform_id=TCONS_00053041,gene_id=XLOC_012005,tss_id=TSS25088,s1_FPKM=0.44565,s1_status=OK,s2_FPKM=12.5751,s1_status=OK	OTHER_PATTERN
isoform_id=TCONS_00053042,gene_id=XLOC_012005,tss_id=TSS25088,s1_FPKM=10.4436,s1_status=OK,s2_FPKM=0.0,s1_status=OK	PRESENT_ABSENT
isoform_id=TCONS_00053043,gene_id=XLOC_012005,tss_id=TSS25088,s1_FPKM=0.248199,s1_status=OK,s2_FPKM=0.0,s1_status=OK	OTHER_PATTERN
isoform_id=TCONS_00063750,gene_id=XLOC_013948,tss_id=TSS29046,s1_FPKM=11.7434,s1_status=OK,s2_FPKM=2.53305,s1_status=OK	OTHER_PATTERN
isoform_id=TCONS_00045119,gene_id=XLOC_010483,tss_id=TSS21889,s1_FPKM=0.530101,s1_status=OK,s2_FPKM=2.14613,s1_status=OK	OTHER_PATTERN
isoform_id=TCONS_00049515,gene_id=XLOC_010443,tss_id=TSS21810,s1_FPKM=3.67472,s1_status=OK,s2_FPKM=0.166209,s1_status=OK	OTHER_PATTERN
isoform_id=TCONS_00049516,gene_id=XLOC_010443,tss_id=TSS21810,s1_FPKM=6.9956,s1_status=OK,s2_FPKM=13.9546,s1_status=OK	OTHER_PATTERN
isoform_id=TCONS_00035884,gene_id=XLOC_008243,tss_id=TSS17245,s1_FPKM=10.3679,s1_status=OK,s2_FPKM=0.00613458,s1_status=OK	PRESENT_ABSENT
isoform_id=TCONS_00063751,gene_id=XLOC_013948,tss_id=TSS29046,s1_FPKM=7.70017,s1_status=OK,s2_FPKM=2.53993,s1_status=OK	OTHER_PATTERN
isoform_id=TCONS_00016164,gene_id=XLOC_003361,tss_id=TSS7053,s1_FPKM=3.70614,s1_status=OK,s2_FPKM=0.205519,s1_status=OK	OTHER_PATTERN
isoform_id=TCONS_00016165,gene_id=XLOC_003361,tss_id=TSS7053,s1_FPKM=7.98882,s1_status=OK,s2_FPKM=0.0,s1_status=OK	PRESENT_ABSENT
isoform_id=TCONS_00047289,gene_id=XLOC_009421,tss_id=TSS19654,s1_FPKM=12.1494,s1_status=OK,s2_FPKM=3.31568,s1_status=OK	OTHER_PATTERN
isoform_id=TCONS_00047288,gene_id=XLOC_009421,tss_id=TSS19654,s1_FPKM=4.94729,s1_status=OK,s2_FPKM=1.30569,s1_status=OK	OTHER_PATTERN
isoform_id=TCONS_00064467,gene_id=XLOC_014265,tss_id=TSS29740,s1_FPKM=0.131679,s1_status=OK,s2_FPKM=1.5988,s1_status=OK	OTHER_PATTERN
isoform_id=TCONS_00036230,gene_id=XLOC_008379,tss_id=TSS17523,s1_FPKM=0.116959,s1_status=OK,s2_FPKM=5.17453,s1_status=OK	OTHER_PATTERN
isoform_id=TCONS_00036231,gene_id=XLOC_008379,tss_id=TSS17523,s1_FPKM=4.32096,s1_status=OK,s2_FPKM=0.0,s1_status=OK	PRESENT_ABSENT
isoform_id=TCONS_00005002,gene_id=XLOC_002143,tss_id=TSS4562,s1_FPKM=1.26424,s1_status=OK,s2_FPKM=1.53382,s1_status=OK	OTHER_PATTERN
isoform_id=TCONS_00005001,gene_id=XLOC_002143,tss_id=TSS4562,s1_FPKM=0.383135,s1_status=OK,s2_FPKM=5.07086,s1_status=OK	OTHER_PATTERN
isoform_id=TCONS_00005000,gene_id=XLOC_002143,tss_id=TSS4562,s1_FPKM=19.2299,s1_status=OK,s2_FPKM=10.0843,s1_status=OK	OTHER_PATTERN
isoform_id=TCONS_00057415,gene_id=XLOC_012531,tss_id=TSS26126,s1_FPKM=9.15921,s1_status=OK,s2_FPKM=29.3909,s1_status=OK	OTHER_PATTERN
isoform_id=TCONS_00057414,gene_id=XLOC_012531,tss_id=TSS26126,s1_FPKM=21.5225,s1_status=OK,s2_FPKM=3.26428,s1_status=OK	OTHER_PATTERN
isoform_id=TCONS_00057413,gene_id=XLOC_012531,tss_id=TSS26126,s1_FPKM=4.90784,s1_status=OK,s2_FPKM=5.91796,s1_status=OK	OTHER_PATTERN
isoform_id=TCONS_00066831,gene_id=XLOC_015285,tss_id=TSS31852,s1_FPKM=0.514697,s1_status=OK,s2_FPKM=9.67067,s1_status=OK	OTHER_PATTERN
isoform_id=TCONS_00063110,gene_id=XLOC_013651,tss_id=TSS28446,s1_FPKM=1.10426,s1_status=OK,s2_FPKM=0.223047,s1_status=OK	OTHER_PATTERN
isoform_id=TCONS_00073132,gene_id=XLOC_016473,tss_id=TSS34302,s1_FPKM=10.4816,s1_status=OK,s2_FPKM=0.000594808,s1_status=OK	PRESENT_ABSENT
isoform_id=TCONS_00073130,gene_id=XLOC_016473,tss_id=TSS34302,s1_FPKM=2.12145,s1_status=OK,s2_FPKM=0.548041,s1_status=OK	OTHER_PATTERN
isoform_id=TCONS_00006699,gene_id=XLOC_000303,tss_id=TSS681,s1_FPKM=2.94023,s1_status=OK,s2_FPKM=2.18671,s1_status=OK	OTHER_PATTERN
isoform_id=TCONS_00006698,gene_id=XLOC_000303,tss_id=TSS681,s1_FPKM=2.54645,s1_status=OK,s2_FPKM=0.0,s1_status=OK	PRESENT_ABSENT
isoform_id=TCONS_00045496,gene_id=XLOC_010626,tss_id=TSS22193,s1_FPKM=9.63855,s1_status=OK,s2_FPKM=10.918,s1_status=OK	OTHER_PATTERN
isoform_id=TCONS_00045497,gene_id=XLOC_010626,tss_id=TSS22193,s1_FPKM=5.57535,s1_status=OK,s2_FPKM=0.0753223,s1_status=OK	PRESENT_ABSENT
isoform_id=TCONS_00048174,gene_id=XLOC_009820,tss_id=TSS20510,s1_FPKM=9.34289,s1_status=OK,s2_FPKM=0.784232,s1_status=OK	OTHER_PATTERN
isoform_id=TCONS_00048175,gene_id=XLOC_009820,tss_id=TSS20510,s1_FPKM=0.0,s1_status=OK,s2_FPKM=7.60346,s1_status=OK	ABSENT_PRESENT
isoform_id=TCONS_00030397,gene_id=XLOC_005807,tss_id=TSS12117,s1_FPKM=27.1278,s1_status=OK,s2_FPKM=0.0139425,s1_status=OK	PRESENT_ABSENT
isoform_id=TCONS_00030396,gene_id=XLOC_005807,tss_id=TSS12117,s1_FPKM=18.7183,s1_status=OK,s2_FPKM=53.9694,s1_status=OK	OTHER_PATTERN
isoform_id=TCONS_00070212,gene_id=XLOC_015205,tss_id=TSS31687,s1_FPKM=9.76853,s1_status=OK,s2_FPKM=0.331699,s1_status=OK	OTHER_PATTERN
isoform_id=TCONS_00070213,gene_id=XLOC_015205,tss_id=TSS31687,s1_FPKM=15.0763,s1_status=OK,s2_FPKM=34.9563,s1_status=OK	OTHER_PATTERN
isoform_id=TCONS_00066022,gene_id=XLOC_014922,tss_id=TSS31133,s1_FPKM=7.55416,s1_status=OK,s2_FPKM=4.48304,s1_status=OK	OTHER_PATTERN
isoform_id=TCONS_00066020,gene_id=XLOC_014922,tss_id=TSS31133,s1_FPKM=130.058,s1_status=OK,s2_FPKM=78.7106,s1_status=OK	OTHER_PATTERN
isoform_id=TCONS_00066021,gene_id=XLOC_014922,tss_id=TSS31133,s1_FPKM=1.36509,s1_status=OK,s2_FPKM=23.2915,s1_status=OK	OTHER_PATTERN
isoform_id=TCONS_00061439,gene_id=XLOC_012940,tss_id=TSS26928,s1_FPKM=2.17891,s1_status=OK,s2_FPKM=0.0,s1_status=OK	PRESENT_ABSENT
isoform_id=TCONS_00076077,gene_id=XLOC_016460,tss_id=TSS34271,s1_FPKM=0.39237,s1_status=OK,s2_FPKM=0.351848,s1_status=OK	OTHER_PATTERN
isoform_id=TCONS_00014473,gene_id=XLOC_002597,tss_id=TSS5496,s1_FPKM=3.61805,s1_status=OK,s2_FPKM=0.10771,s1_status=OK	OTHER_PATTERN
isoform_id=TCONS_00014474,gene_id=XLOC_002597,tss_id=TSS5496,s1_FPKM=1.87286,s1_status=OK,s2_FPKM=0.0797963,s1_status=OK	OTHER_PATTERN
isoform_id=TCONS_00006943,gene_id=XLOC_000395,tss_id=TSS894,s1_FPKM=0.597896,s1_status=OK,s2_FPKM=0.0393406,s1_status=OK	OTHER_PATTERN
isoform_id=TCONS_00072489,gene_id=XLOC_016181,tss_id=TSS33682,s1_FPKM=2.96533,s1_status=OK,s2_FPKM=0.0,s1_status=OK	PRESENT_ABSENT
isoform_id=TCONS_00001840,gene_id=XLOC_000762,tss_id=TSS1660,s1_FPKM=3.80459,s1_status=OK,s2_FPKM=6.73175,s1_status=OK	OTHER_PATTERN
isoform_id=TCONS_00031013,gene_id=XLOC_006092,tss_id=TSS12701,s1_FPKM=0.372824,s1_status=OK,s2_FPKM=0.00527831,s1_status=OK	OTHER_PATTERN
isoform_id=TCONS_00031012,gene_id=XLOC_006092,tss_id=TSS12701,s1_FPKM=2.1501,s1_status=OK,s2_FPKM=0.136837,s1_status=OK	OTHER_PATTERN
isoform_id=TCONS_00031011,gene_id=XLOC_006092,tss_id=TSS12701,s1_FPKM=4.17429,s1_status=OK,s2_FPKM=0.000527766,s1_status=OK	PRESENT_ABSENT
isoform_id=TCONS_00031010,gene_id=XLOC_006092,tss_id=TSS12701,s1_FPKM=2.63104,s1_status=OK,s2_FPKM=0.078358,s1_status=OK	PRESENT_ABSENT
isoform_id=TCONS_00004523,gene_id=XLOC_001934,tss_id=TSS4112,s1_FPKM=25.4041,s1_status=OK,s2_FPKM=39.9699,s1_status=OK	OTHER_PATTERN
isoform_id=TCONS_00028067,gene_id=XLOC_006618,tss_id=TSS13870,s1_FPKM=44.0369,s1_status=OK,s2_FPKM=6.05962,s1_status=OK	OTHER_PATTERN
isoform_id=TCONS_00028068,gene_id=XLOC_006618,tss_id=TSS13870,s1_FPKM=7.33524,s1_status=OK,s2_FPKM=40.2551,s1_status=OK	OTHER_PATTERN
isoform_id=TCONS_00052485,gene_id=XLOC_011797,tss_id=TSS24631,s1_FPKM=0.635164,s1_status=OK,s2_FPKM=8.70528,s1_status=OK	OTHER_PATTERN
isoform_id=TCONS_00052484,gene_id=XLOC_011797,tss_id=TSS24631,s1_FPKM=7.71975,s1_status=OK,s2_FPKM=11.2526,s1_status=OK	OTHER_PATTERN
isoform_id=TCONS_00052488,gene_id=XLOC_011797,tss_id=TSS24631,s1_FPKM=1.82839,s1_status=OK,s2_FPKM=18.4427,s1_status=OK	OTHER_PATTERN
isoform_id=TCONS_00066574,gene_id=XLOC_015178,tss_id=TSS31638,s1_FPKM=2.30815,s1_status=OK,s2_FPKM=2.69437,s1_status=OK	OTHER_PATTERN
isoform_id=TCONS_00066575,gene_id=XLOC_015178,tss_id=TSS31638,s1_FPKM=33.5338,s1_status=OK,s2_FPKM=4.39521,s1_status=OK	OTHER_PATTERN
isoform_id=TCONS_00065889,gene_id=XLOC_014855,tss_id=TSS30997,s1_FPKM=18.8796,s1_status=OK,s2_FPKM=0.00110798,s1_status=OK	PRESENT_ABSENT
isoform_id=TCONS_00065888,gene_id=XLOC_014855,tss_id=TSS30997,s1_FPKM=0.88653,s1_status=OK,s2_FPKM=8.70288,s1_status=OK	OTHER_PATTERN
isoform_id=TCONS_00041929,gene_id=XLOC_009197,tss_id=TSS19167,s1_FPKM=41.5513,s1_status=OK,s2_FPKM=0.168737,s1_status=OK	OTHER_PATTERN
isoform_id=TCONS_00061335,gene_id=XLOC_012888,tss_id=TSS26819,s1_FPKM=7.27069,s1_status=OK,s2_FPKM=3.92565,s1_status=OK	OTHER_PATTERN
isoform_id=TCONS_00061334,gene_id=XLOC_012888,tss_id=TSS26819,s1_FPKM=4.85983,s1_status=OK,s2_FPKM=41.679,s1_status=OK	OTHER_PATTERN
isoform_id=TCONS_00053384,gene_id=XLOC_012173,tss_id=TSS25409,s1_FPKM=8.22368,s1_status=OK,s2_FPKM=0.296952,s1_status=OK	OTHER_PATTERN
isoform_id=TCONS_00044019,gene_id=XLOC_010041,tss_id=TSS20948,s1_FPKM=48.1517,s1_status=OK,s2_FPKM=11.0789,s1_status=OK	OTHER_PATTERN
isoform_id=TCONS_00033688,gene_id=XLOC_007306,tss_id=TSS15306,s1_FPKM=7.62343,s1_status=OK,s2_FPKM=0.417781,s1_status=OK	OTHER_PATTERN
isoform_id=TCONS_00033689,gene_id=XLOC_007306,tss_id=TSS15306,s1_FPKM=0.935281,s1_status=OK,s2_FPKM=0.086781,s1_status=OK	OTHER_PATTERN
isoform_id=TCONS_00033687,gene_id=XLOC_007306,tss_id=TSS15306,s1_FPKM=2.74332,s1_status=OK,s2_FPKM=7.77212,s1_status=OK	OTHER_PATTERN
isoform_id=TCONS_00070388,gene_id=XLOC_015292,tss_id=TSS31866,s1_FPKM=0.430116,s1_status=OK,s2_FPKM=1.04121,s1_status=OK	OTHER_PATTERN
isoform_id=TCONS_00076983,gene_id=XLOC_016855,tss_id=TSS35106,s1_FPKM=1.84911,s1_status=OK,s2_FPKM=0.708653,s1_status=OK	OTHER_PATTERN
isoform_id=TCONS_00070319,gene_id=XLOC_015265,tss_id=TSS31812,s1_FPKM=0.500175,s1_status=OK,s2_FPKM=0.0,s1_status=OK	OTHER_PATTERN
isoform_id=TCONS_00070318,gene_id=XLOC_015265,tss_id=TSS31812,s1_FPKM=0.0378631,s1_status=OK,s2_FPKM=0.000352123,s1_status=OK	OTHER_PATTERN
isoform_id=TCONS_00070317,gene_id=XLOC_015265,tss_id=TSS31812,s1_FPKM=6.11697,s1_status=OK,s2_FPKM=0.0,s1_status=OK	PRESENT_ABSENT
isoform_id=TCONS_00070316,gene_id=XLOC_015265,tss_id=TSS31812,s1_FPKM=2.37682,s1_status=OK,s2_FPKM=13.2584,s1_status=OK	OTHER_PATTERN
isoform_id=TCONS_00073658,gene_id=XLOC_016696,tss_id=TSS34762,s1_FPKM=6.90646,s1_status=OK,s2_FPKM=5.38053,s1_status=OK	OTHER_PATTERN
isoform_id=TCONS_00014503,gene_id=XLOC_002608,tss_id=TSS5525,s1_FPKM=0.00505579,s1_status=OK,s2_FPKM=0.00520237,s1_status=OK	OTHER_PATTERN
isoform_id=TCONS_00014504,gene_id=XLOC_002608,tss_id=TSS5525,s1_FPKM=0.29,s1_status=OK,s2_FPKM=0.383148,s1_status=OK	OTHER_PATTERN
isoform_id=TCONS_00048624,gene_id=XLOC_010037,tss_id=TSS20942,s1_FPKM=11.1006,s1_status=OK,s2_FPKM=23.7598,s1_status=OK	OTHER_PATTERN
isoform_id=TCONS_00048625,gene_id=XLOC_010037,tss_id=TSS20942,s1_FPKM=7.01259,s1_status=OK,s2_FPKM=3.10612,s1_status=OK	OTHER_PATTERN
isoform_id=TCONS_00066848,gene_id=XLOC_015292,tss_id=TSS31866,s1_FPKM=12.7609,s1_status=OK,s2_FPKM=8.91803,s1_status=OK	OTHER_PATTERN
isoform_id=TCONS_00004143,gene_id=XLOC_001740,tss_id=TSS3770,s1_FPKM=8.57001,s1_status=OK,s2_FPKM=5.71759,s1_status=OK	OTHER_PATTERN
isoform_id=TCONS_00004145,gene_id=XLOC_001740,tss_id=TSS3770,s1_FPKM=1.67433,s1_status=OK,s2_FPKM=24.2261,s1_status=OK	OTHER_PATTERN
isoform_id=TCONS_00004144,gene_id=XLOC_001740,tss_id=TSS3770,s1_FPKM=3.17463,s1_status=OK,s2_FPKM=1.06968,s1_status=OK	OTHER_PATTERN
isoform_id=TCONS_00004146,gene_id=XLOC_001740,tss_id=TSS3770,s1_FPKM=22.1473,s1_status=OK,s2_FPKM=16.7434,s1_status=OK	OTHER_PATTERN
isoform_id=TCONS_00041357,gene_id=XLOC_008931,tss_id=TSS18610,s1_FPKM=1.82835,s1_status=OK,s2_FPKM=0.0,s1_status=OK	OTHER_PATTERN
isoform_id=TCONS_00056252,gene_id=XLOC_011992,tss_id=TSS25062,s1_FPKM=12.7505,s1_status=OK,s2_FPKM=28.1472,s1_status=OK	OTHER_PATTERN
isoform_id=TCONS_00073133,gene_id=XLOC_016473,tss_id=TSS34302,s1_FPKM=0.131959,s1_status=OK,s2_FPKM=1.54893,s1_status=OK	OTHER_PATTERN
isoform_id=TCONS_00002222,gene_id=XLOC_000938,tss_id=TSS2007,s1_FPKM=0.367613,s1_status=OK,s2_FPKM=0.190362,s1_status=OK	OTHER_PATTERN
isoform_id=TCONS_00002223,gene_id=XLOC_000938,tss_id=TSS2007,s1_FPKM=26.4928,s1_status=OK,s2_FPKM=0.0,s1_status=OK	PRESENT_ABSENT
isoform_id=TCONS_00002220,gene_id=XLOC_000938,tss_id=TSS2007,s1_FPKM=5.58416,s1_status=OK,s2_FPKM=6.18672,s1_status=OK	OTHER_PATTERN
isoform_id=TCONS_00002221,gene_id=XLOC_000938,tss_id=TSS2007,s1_FPKM=1.97731,s1_status=OK,s2_FPKM=1.75154,s1_status=OK	OTHER_PATTERN
isoform_id=TCONS_00073131,gene_id=XLOC_016473,tss_id=TSS34302,s1_FPKM=63.8082,s1_status=OK,s2_FPKM=14.4428,s1_status=OK	OTHER_PATTERN
isoform_id=TCONS_00009770,gene_id=XLOC_001635,tss_id=TSS3547,s1_FPKM=18.3756,s1_status=OK,s2_FPKM=0.00506939,s1_status=OK	PRESENT_ABSENT
isoform_id=TCONS_00046756,gene_id=XLOC_011153,tss_id=TSS23263,s1_FPKM=1.05669,s1_status=OK,s2_FPKM=6.70535,s1_status=OK	OTHER_PATTERN
isoform_id=TCONS_00046757,gene_id=XLOC_011153,tss_id=TSS23263,s1_FPKM=13.7823,s1_status=OK,s2_FPKM=2.6921,s1_status=OK	OTHER_PATTERN
isoform_id=TCONS_00044262,gene_id=XLOC_010131,tss_id=TSS21154,s1_FPKM=1.40704,s1_status=OK,s2_FPKM=9.82901,s1_status=OK	OTHER_PATTERN
isoform_id=TCONS_00003633,gene_id=XLOC_001535,tss_id=TSS3311,s1_FPKM=6.32434,s1_status=OK,s2_FPKM=2.18353,s1_status=OK	OTHER_PATTERN
isoform_id=TCONS_00003634,gene_id=XLOC_001535,tss_id=TSS3311,s1_FPKM=0.709334,s1_status=OK,s2_FPKM=22.1453,s1_status=OK	OTHER_PATTERN
isoform_id=TCONS_00003635,gene_id=XLOC_001535,tss_id=TSS3311,s1_FPKM=0.953112,s1_status=OK,s2_FPKM=2.22399,s1_status=OK	OTHER_PATTERN
isoform_id=TCONS_00032939,gene_id=XLOC_006941,tss_id=TSS14544,s1_FPKM=0.0960416,s1_status=OK,s2_FPKM=2.13191,s1_status=OK	ABSENT_PRESENT
isoform_id=TCONS_00032938,gene_id=XLOC_006941,tss_id=TSS14544,s1_FPKM=0.0799338,s1_status=OK,s2_FPKM=5.15116,s1_status=OK	ABSENT_PRESENT
isoform_id=TCONS_00032935,gene_id=XLOC_006941,tss_id=TSS14544,s1_FPKM=1.28884,s1_status=OK,s2_FPKM=0.0992541,s1_status=OK	OTHER_PATTERN
isoform_id=TCONS_00032937,gene_id=XLOC_006941,tss_id=TSS14544,s1_FPKM=0.000146546,s1_status=OK,s2_FPKM=0.0,s1_status=OK	OTHER_PATTERN
isoform_id=TCONS_00032936,gene_id=XLOC_006941,tss_id=TSS14544,s1_FPKM=3.03768,s1_status=OK,s2_FPKM=0.0,s1_status=OK	PRESENT_ABSENT
isoform_id=TCONS_00038933,gene_id=XLOC_007755,tss_id=TSS16266,s1_FPKM=2.3144,s1_status=OK,s2_FPKM=17.886,s1_status=OK	OTHER_PATTERN
isoform_id=TCONS_00038934,gene_id=XLOC_007755,tss_id=TSS16266,s1_FPKM=28.616,s1_status=OK,s2_FPKM=20.7968,s1_status=OK	OTHER_PATTERN
isoform_id=TCONS_00011409,gene_id=XLOC_002352,tss_id=TSS4998,s1_FPKM=0.800441,s1_status=OK,s2_FPKM=7.30388,s1_status=OK	OTHER_PATTERN
isoform_id=TCONS_00046758,gene_id=XLOC_011153,tss_id=TSS23263,s1_FPKM=0.335806,s1_status=OK,s2_FPKM=0.610116,s1_status=OK	OTHER_PATTERN
isoform_id=TCONS_00046759,gene_id=XLOC_011153,tss_id=TSS23263,s1_FPKM=42.2437,s1_status=OK,s2_FPKM=45.3325,s1_status=OK	OTHER_PATTERN
isoform_id=TCONS_00061992,gene_id=XLOC_013189,tss_id=TSS27449,s1_FPKM=15.9509,s1_status=OK,s2_FPKM=5.45972,s1_status=OK	OTHER_PATTERN
isoform_id=TCONS_00047549,gene_id=XLOC_009535,tss_id=TSS19885,s1_FPKM=3.2402,s1_status=OK,s2_FPKM=0.121946,s1_status=OK	OTHER_PATTERN
isoform_id=TCONS_00015325,gene_id=XLOC_003013,tss_id=TSS6316,s1_FPKM=8.07652,s1_status=OK,s2_FPKM=1.3147,s1_status=OK	OTHER_PATTERN
isoform_id=TCONS_00015324,gene_id=XLOC_003013,tss_id=TSS6316,s1_FPKM=22.0136,s1_status=OK,s2_FPKM=42.5073,s1_status=OK	OTHER_PATTERN
isoform_id=TCONS_00071592,gene_id=XLOC_015826,tss_id=TSS32920,s1_FPKM=6.46074,s1_status=OK,s2_FPKM=1.1675,s1_status=OK	OTHER_PATTERN
isoform_id=TCONS_00071591,gene_id=XLOC_015826,tss_id=TSS32920,s1_FPKM=1.34282,s1_status=OK,s2_FPKM=19.8704,s1_status=OK	OTHER_PATTERN
isoform_id=TCONS_00064468,gene_id=XLOC_014265,tss_id=TSS29740,s1_FPKM=1.57078,s1_status=OK,s2_FPKM=16.1589,s1_status=OK	OTHER_PATTERN
isoform_id=TCONS_00064469,gene_id=XLOC_014265,tss_id=TSS29740,s1_FPKM=1.16781,s1_status=OK,s2_FPKM=2.89912,s1_status=OK	OTHER_PATTERN
isoform_id=TCONS_00015125,gene_id=XLOC_002919,tss_id=TSS6123,s1_FPKM=3.59659,s1_status=OK,s2_FPKM=1.41287,s1_status=OK	OTHER_PATTERN
isoform_id=TCONS_00019921,gene_id=XLOC_004962,tss_id=TSS10397,s1_FPKM=0.249411,s1_status=OK,s2_FPKM=0.590953,s1_status=OK	OTHER_PATTERN
isoform_id=TCONS_00019920,gene_id=XLOC_004962,tss_id=TSS10397,s1_FPKM=1.22382,s1_status=OK,s2_FPKM=20.79,s1_status=OK	OTHER_PATTERN
isoform_id=TCONS_00019922,gene_id=XLOC_004962,tss_id=TSS10397,s1_FPKM=0.348903,s1_status=OK,s2_FPKM=0.0,s1_status=OK	OTHER_PATTERN
isoform_id=TCONS_00053017,gene_id=XLOC_011992,tss_id=TSS25062,s1_FPKM=1.26078,s1_status=OK,s2_FPKM=1.36211,s1_status=OK	OTHER_PATTERN
isoform_id=TCONS_00053016,gene_id=XLOC_011992,tss_id=TSS25062,s1_FPKM=0.0064784,s1_status=OK,s2_FPKM=0.000274619,s1_status=OK	OTHER_PATTERN
isoform_id=TCONS_00053015,gene_id=XLOC_011992,tss_id=TSS25062,s1_FPKM=0.431144,s1_status=OK,s2_FPKM=0.0,s1_status=OK	OTHER_PATTERN
isoform_id=TCONS_00053014,gene_id=XLOC_011992,tss_id=TSS25062,s1_FPKM=4.39524,s1_status=OK,s2_FPKM=6.4763,s1_status=OK	OTHER_PATTERN
isoform_id=TCONS_00053013,gene_id=XLOC_011992,tss_id=TSS25062,s1_FPKM=2.72697,s1_status=OK,s2_FPKM=0.845937,s1_status=OK	OTHER_PATTERN
isoform_id=TCONS_00053018,gene_id=XLOC_011992,tss_id=TSS25062,s1_FPKM=8.90223,s1_status=OK,s2_FPKM=0.000468336,s1_status=OK	PRESENT_ABSENT
isoform_id=TCONS_00031561,gene_id=XLOC_006351,tss_id=TSS13260,s1_FPKM=4.32654,s1_status=OK,s2_FPKM=4.42665,s1_status=OK	OTHER_PATTERN
isoform_id=TCONS_00031560,gene_id=XLOC_006351,tss_id=TSS13260,s1_FPKM=0.54326,s1_status=OK,s2_FPKM=0.000322506,s1_status=OK	OTHER_PATTERN
isoform_id=TCONS_00011489,gene_id=XLOC_002404,tss_id=TSS5096,s1_FPKM=1.57149,s1_status=OK,s2_FPKM=0.217439,s1_status=OK	OTHER_PATTERN
isoform_id=TCONS_00076712,gene_id=XLOC_016743,tss_id=TSS34872,s1_FPKM=8.59987,s1_status=OK,s2_FPKM=5.48666,s1_status=OK	OTHER_PATTERN
isoform_id=TCONS_00058269,gene_id=XLOC_012925,tss_id=TSS26896,s1_FPKM=4.80141,s1_status=OK,s2_FPKM=30.9953,s1_status=OK	OTHER_PATTERN
isoform_id=TCONS_00018928,gene_id=XLOC_004515,tss_id=TSS9492,s1_FPKM=36.7548,s1_status=OK,s2_FPKM=39.5359,s1_status=OK	OTHER_PATTERN
isoform_id=TCONS_00018926,gene_id=XLOC_004515,tss_id=TSS9492,s1_FPKM=52.4184,s1_status=OK,s2_FPKM=9.35136,s1_status=OK	OTHER_PATTERN
isoform_id=TCONS_00018927,gene_id=XLOC_004515,tss_id=TSS9492,s1_FPKM=6.00526,s1_status=OK,s2_FPKM=43.8959,s1_status=OK	OTHER_PATTERN
isoform_id=TCONS_00058754,gene_id=XLOC_013140,tss_id=TSS27329,s1_FPKM=1.9261,s1_status=OK,s2_FPKM=10.0305,s1_status=OK	OTHER_PATTERN
isoform_id=TCONS_00003841,gene_id=XLOC_001610,tss_id=TSS3485,s1_FPKM=0.198518,s1_status=OK,s2_FPKM=0.237438,s1_status=OK	OTHER_PATTERN
isoform_id=TCONS_00003840,gene_id=XLOC_001610,tss_id=TSS3485,s1_FPKM=0.35992,s1_status=OK,s2_FPKM=0.323396,s1_status=OK	OTHER_PATTERN
isoform_id=TCONS_00003842,gene_id=XLOC_001610,tss_id=TSS3485,s1_FPKM=0.0617012,s1_status=OK,s2_FPKM=12.1009,s1_status=OK	ABSENT_PRESENT
isoform_id=TCONS_00037448,gene_id=XLOC_008959,tss_id=TSS18671,s1_FPKM=57.5942,s1_status=OK,s2_FPKM=25.7043,s1_status=OK	OTHER_PATTERN
isoform_id=TCONS_00076081,gene_id=XLOC_016460,tss_id=TSS34271,s1_FPKM=0.306537,s1_status=OK,s2_FPKM=0.231242,s1_status=OK	OTHER_PATTERN
isoform_id=TCONS_00076080,gene_id=XLOC_016460,tss_id=TSS34271,s1_FPKM=0.00057807,s1_status=OK,s2_FPKM=0.0,s1_status=OK	OTHER_PATTERN
isoform_id=TCONS_00076083,gene_id=XLOC_016460,tss_id=TSS34271,s1_FPKM=0.418865,s1_status=OK,s2_FPKM=0.75358,s1_status=OK	OTHER_PATTERN
isoform_id=TCONS_00049881,gene_id=XLOC_010604,tss_id=TSS22141,s1_FPKM=4.66865,s1_status=OK,s2_FPKM=4.00347,s1_status=OK	OTHER_PATTERN
isoform_id=TCONS_00024259,gene_id=XLOC_004940,tss_id=TSS10352,s1_FPKM=3.4493,s1_status=OK,s2_FPKM=8.50469,s1_status=OK	OTHER_PATTERN
isoform_id=TCONS_00024258,gene_id=XLOC_004940,tss_id=TSS10352,s1_FPKM=7.41952,s1_status=OK,s2_FPKM=0.410767,s1_status=OK	OTHER_PATTERN
isoform_id=TCONS_00030120,gene_id=XLOC_007501,tss_id=TSS15735,s1_FPKM=17.2861,s1_status=OK,s2_FPKM=23.2184,s1_status=OK	OTHER_PATTERN
isoform_id=TCONS_00030122,gene_id=XLOC_007501,tss_id=TSS15735,s1_FPKM=31.2167,s1_status=OK,s2_FPKM=7.16663,s1_status=OK	OTHER_PATTERN
isoform_id=TCONS_00055541,gene_id=XLOC_011678,tss_id=TSS24390,s1_FPKM=5.04981,s1_status=OK,s2_FPKM=0.125201,s1_status=OK	OTHER_PATTERN
isoform_id=TCONS_00052944,gene_id=XLOC_011966,tss_id=TSS25000,s1_FPKM=26.842,s1_status=OK,s2_FPKM=0.0504583,s1_status=OK	PRESENT_ABSENT
isoform_id=TCONS_00038256,gene_id=XLOC_009254,tss_id=TSS19285,s1_FPKM=0.746724,s1_status=OK,s2_FPKM=2.01946,s1_status=OK	OTHER_PATTERN
isoform_id=TCONS_00038257,gene_id=XLOC_009254,tss_id=TSS19285,s1_FPKM=0.980723,s1_status=OK,s2_FPKM=2.49537,s1_status=OK	OTHER_PATTERN
isoform_id=TCONS_00038254,gene_id=XLOC_009254,tss_id=TSS19285,s1_FPKM=18.4737,s1_status=OK,s2_FPKM=2.17184,s1_status=OK	OTHER_PATTERN
isoform_id=TCONS_00038255,gene_id=XLOC_009254,tss_id=TSS19285,s1_FPKM=2.71335,s1_status=OK,s2_FPKM=17.1039,s1_status=OK	OTHER_PATTERN
isoform_id=TCONS_00073943,gene_id=XLOC_016809,tss_id=TSS35017,s1_FPKM=0.936118,s1_status=OK,s2_FPKM=0.136127,s1_status=OK	OTHER_PATTERN
isoform_id=TCONS_00073941,gene_id=XLOC_016809,tss_id=TSS35017,s1_FPKM=3.23896,s1_status=OK,s2_FPKM=0.727508,s1_status=OK	OTHER_PATTERN
isoform_id=TCONS_00073947,gene_id=XLOC_016809,tss_id=TSS35017,s1_FPKM=0.0872968,s1_status=OK,s2_FPKM=5.49868,s1_status=OK	ABSENT_PRESENT
isoform_id=TCONS_00073946,gene_id=XLOC_016809,tss_id=TSS35017,s1_FPKM=0.562657,s1_status=OK,s2_FPKM=0.0,s1_status=OK	OTHER_PATTERN
isoform_id=TCONS_00030038,gene_id=XLOC_007466,tss_id=TSS15655,s1_FPKM=0.00776391,s1_status=OK,s2_FPKM=2.60615,s1_status=OK	ABSENT_PRESENT
isoform_id=TCONS_00030036,gene_id=XLOC_007466,tss_id=TSS15655,s1_FPKM=0.00849164,s1_status=OK,s2_FPKM=0.0,s1_status=OK	OTHER_PATTERN
isoform_id=TCONS_00030037,gene_id=XLOC_007466,tss_id=TSS15655,s1_FPKM=1.12638,s1_status=OK,s2_FPKM=0.0,s1_status=OK	OTHER_PATTERN
isoform_id=TCONS_00003184,gene_id=XLOC_001335,tss_id=TSS2886,s1_FPKM=7.66099,s1_status=OK,s2_FPKM=1.14651,s1_status=OK	OTHER_PATTERN
isoform_id=TCONS_00003185,gene_id=XLOC_001335,tss_id=TSS2886,s1_FPKM=2.43099,s1_status=OK,s2_FPKM=11.242,s1_status=OK	OTHER_PATTERN
isoform_id=TCONS_00076068,gene_id=XLOC_016460,tss_id=TSS34271,s1_FPKM=2.55256,s1_status=OK,s2_FPKM=0.0,s1_status=OK	PRESENT_ABSENT
isoform_id=TCONS_00064095,gene_id=XLOC_014087,tss_id=TSS29358,s1_FPKM=9.15678,s1_status=OK,s2_FPKM=0.126758,s1_status=OK	OTHER_PATTERN
isoform_id=TCONS_00064096,gene_id=XLOC_014087,tss_id=TSS29358,s1_FPKM=38.2849,s1_status=OK,s2_FPKM=42.932,s1_status=OK	OTHER_PATTERN
isoform_id=TCONS_00061687,gene_id=XLOC_013052,tss_id=TSS27152,s1_FPKM=55.9318,s1_status=OK,s2_FPKM=71.352,s1_status=OK	OTHER_PATTERN
isoform_id=TCONS_00061689,gene_id=XLOC_013052,tss_id=TSS27152,s1_FPKM=0.827942,s1_status=OK,s2_FPKM=0.0,s1_status=OK	OTHER_PATTERN
isoform_id=TCONS_00061688,gene_id=XLOC_013052,tss_id=TSS27152,s1_FPKM=6.2276,s1_status=OK,s2_FPKM=0.158769,s1_status=OK	OTHER_PATTERN
isoform_id=TCONS_00028918,gene_id=XLOC_006995,tss_id=TSS14657,s1_FPKM=12.0195,s1_status=OK,s2_FPKM=30.491,s1_status=OK	OTHER_PATTERN
isoform_id=TCONS_00028917,gene_id=XLOC_006995,tss_id=TSS14657,s1_FPKM=24.9905,s1_status=OK,s2_FPKM=1.63731,s1_status=OK	OTHER_PATTERN
isoform_id=TCONS_00020072,gene_id=XLOC_005024,tss_id=TSS10530,s1_FPKM=22.224,s1_status=OK,s2_FPKM=26.0445,s1_status=OK	OTHER_PATTERN
isoform_id=TCONS_00020071,gene_id=XLOC_005024,tss_id=TSS10530,s1_FPKM=7.8765,s1_status=OK,s2_FPKM=0.0594817,s1_status=OK	PRESENT_ABSENT
isoform_id=TCONS_00020070,gene_id=XLOC_005024,tss_id=TSS10530,s1_FPKM=0.00826754,s1_status=OK,s2_FPKM=7.27148,s1_status=OK	ABSENT_PRESENT
isoform_id=TCONS_00007663,gene_id=XLOC_000699,tss_id=TSS1512,s1_FPKM=2.35865,s1_status=OK,s2_FPKM=15.9815,s1_status=OK	OTHER_PATTERN
isoform_id=TCONS_00041358,gene_id=XLOC_008931,tss_id=TSS18610,s1_FPKM=0.808323,s1_status=OK,s2_FPKM=0.753458,s1_status=OK	OTHER_PATTERN
isoform_id=TCONS_00008945,gene_id=XLOC_001270,tss_id=TSS2730,s1_FPKM=0.715884,s1_status=OK,s2_FPKM=11.5184,s1_status=OK	OTHER_PATTERN
isoform_id=TCONS_00008947,gene_id=XLOC_001270,tss_id=TSS2730,s1_FPKM=1.16758,s1_status=OK,s2_FPKM=0.0,s1_status=OK	OTHER_PATTERN
isoform_id=TCONS_00008946,gene_id=XLOC_001270,tss_id=TSS2730,s1_FPKM=5.33016,s1_status=OK,s2_FPKM=8.14167,s1_status=OK	OTHER_PATTERN
isoform_id=TCONS_00008949,gene_id=XLOC_001270,tss_id=TSS2730,s1_FPKM=8.59889,s1_status=OK,s2_FPKM=0.996057,s1_status=OK	OTHER_PATTERN
isoform_id=TCONS_00008948,gene_id=XLOC_001270,tss_id=TSS2730,s1_FPKM=22.4166,s1_status=OK,s2_FPKM=0.162876,s1_status=OK	OTHER_PATTERN
isoform_id=TCONS_00070389,gene_id=XLOC_015292,tss_id=TSS31866,s1_FPKM=0.036269,s1_status=OK,s2_FPKM=0.0,s1_status=OK	OTHER_PATTERN
isoform_id=TCONS_00061888,gene_id=XLOC_013140,tss_id=TSS27329,s1_FPKM=38.9675,s1_status=OK,s2_FPKM=15.2895,s1_status=OK	OTHER_PATTERN
isoform_id=TCONS_00068172,gene_id=XLOC_014265,tss_id=TSS29740,s1_FPKM=6.54589,s1_status=OK,s2_FPKM=1.49167,s1_status=OK	OTHER_PATTERN
isoform_id=TCONS_00068171,gene_id=XLOC_014265,tss_id=TSS29740,s1_FPKM=4.62618,s1_status=OK,s2_FPKM=0.591283,s1_status=OK	OTHER_PATTERN
isoform_id=TCONS_00070320,gene_id=XLOC_015265,tss_id=TSS31812,s1_FPKM=1.0966,s1_status=OK,s2_FPKM=0.000659281,s1_status=OK	OTHER_PATTERN
isoform_id=TCONS_00037386,gene_id=XLOC_008931,tss_id=TSS18610,s1_FPKM=20.8307,s1_status=OK,s2_FPKM=52.7546,s1_status=OK	OTHER_PATTERN
isoform_id=TCONS_00005894,gene_id=XLOC_002535,tss_id=TSS5370,s1_FPKM=0.41851,s1_status=OK,s2_FPKM=0.259502,s1_status=OK	OTHER_PATTERN
isoform_id=TCONS_00005895,gene_id=XLOC_002535,tss_id=TSS5370,s1_FPKM=0.335014,s1_status=OK,s2_FPKM=0.888382,s1_status=OK	OTHER_PATTERN
isoform_id=TCONS_00005896,gene_id=XLOC_002535,tss_id=TSS5370,s1_FPKM=0.279613,s1_status=OK,s2_FPKM=1.90399,s1_status=OK	OTHER_PATTERN
isoform_id=TCONS_00005890,gene_id=XLOC_002535,tss_id=TSS5370,s1_FPKM=0.633999,s1_status=OK,s2_FPKM=1.1574,s1_status=OK	OTHER_PATTERN
isoform_id=TCONS_00005891,gene_id=XLOC_002535,tss_id=TSS5370,s1_FPKM=0.328193,s1_status=OK,s2_FPKM=0.153901,s1_status=OK	OTHER_PATTERN
isoform_id=TCONS_00005892,gene_id=XLOC_002535,tss_id=TSS5370,s1_FPKM=0.152112,s1_status=OK,s2_FPKM=0.786643,s1_status=OK	OTHER_PATTERN
isoform_id=TCONS_00005893,gene_id=XLOC_002535,tss_id=TSS5370,s1_FPKM=0.101465,s1_status=OK,s2_FPKM=0.377996,s1_status=OK	OTHER_PATTERN
isoform_id=TCONS_00016917,gene_id=XLOC_003675,tss_id=TSS7709,s1_FPKM=9.94724,s1_status=OK,s2_FPKM=21.2849,s1_status=OK	OTHER_PATTERN
isoform_id=TCONS_00016916,gene_id=XLOC_003675,tss_id=TSS7709,s1_FPKM=18.8952,s1_status=OK,s2_FPKM=4.3402,s1_status=OK	OTHER_PATTERN
isoform_id=TCONS_00052226,gene_id=XLOC_011678,tss_id=TSS24390,s1_FPKM=2.92723,s1_status=OK,s2_FPKM=0.540688,s1_status=OK	OTHER_PATTERN
isoform_id=TCONS_00071046,gene_id=XLOC_015600,tss_id=TSS32468,s1_FPKM=3.73252,s1_status=OK,s2_FPKM=3.05108,s1_status=OK	OTHER_PATTERN
isoform_id=TCONS_00071047,gene_id=XLOC_015600,tss_id=TSS32468,s1_FPKM=4.38128,s1_status=OK,s2_FPKM=2.63592,s1_status=OK	OTHER_PATTERN
isoform_id=TCONS_00030121,gene_id=XLOC_007501,tss_id=TSS15735,s1_FPKM=10.6621,s1_status=OK,s2_FPKM=35.9402,s1_status=OK	OTHER_PATTERN
isoform_id=TCONS_00007828,gene_id=XLOC_000762,tss_id=TSS1660,s1_FPKM=2.1962,s1_status=OK,s2_FPKM=7.83144,s1_status=OK	OTHER_PATTERN
isoform_id=TCONS_00047508,gene_id=XLOC_009521,tss_id=TSS19849,s1_FPKM=2.50177,s1_status=OK,s2_FPKM=5.83281,s1_status=OK	OTHER_PATTERN
isoform_id=TCONS_00035080,gene_id=XLOC_007891,tss_id=TSS16529,s1_FPKM=35.6096,s1_status=OK,s2_FPKM=57.1886,s1_status=OK	OTHER_PATTERN
isoform_id=TCONS_00035081,gene_id=XLOC_007891,tss_id=TSS16529,s1_FPKM=36.7211,s1_status=OK,s2_FPKM=13.618,s1_status=OK	OTHER_PATTERN
isoform_id=TCONS_00018657,gene_id=XLOC_004402,tss_id=TSS9241,s1_FPKM=1.14463,s1_status=OK,s2_FPKM=12.7775,s1_status=OK	OTHER_PATTERN
isoform_id=TCONS_00018658,gene_id=XLOC_004402,tss_id=TSS9241,s1_FPKM=11.8241,s1_status=OK,s2_FPKM=5.18345,s1_status=OK	OTHER_PATTERN
isoform_id=TCONS_00076610,gene_id=XLOC_016707,tss_id=TSS34788,s1_FPKM=0.647592,s1_status=OK,s2_FPKM=0.000191792,s1_status=OK	OTHER_PATTERN
isoform_id=TCONS_00076611,gene_id=XLOC_016707,tss_id=TSS34788,s1_FPKM=3.2586e-05,s1_status=OK,s2_FPKM=0.0,s1_status=OK	OTHER_PATTERN
isoform_id=TCONS_00076612,gene_id=XLOC_016707,tss_id=TSS34788,s1_FPKM=1.2874,s1_status=OK,s2_FPKM=1.24245,s1_status=OK	OTHER_PATTERN
isoform_id=TCONS_00074102,gene_id=XLOC_016864,tss_id=TSS35126,s1_FPKM=34.2389,s1_status=OK,s2_FPKM=3.91527,s1_status=OK	OTHER_PATTERN
isoform_id=TCONS_00074103,gene_id=XLOC_016864,tss_id=TSS35126,s1_FPKM=23.8726,s1_status=OK,s2_FPKM=61.1248,s1_status=OK	OTHER_PATTERN
isoform_id=TCONS_00074101,gene_id=XLOC_016864,tss_id=TSS35126,s1_FPKM=8.92147,s1_status=OK,s2_FPKM=3.92796,s1_status=OK	OTHER_PATTERN
isoform_id=TCONS_00021591,gene_id=XLOC_005717,tss_id=TSS11915,s1_FPKM=0.169584,s1_status=OK,s2_FPKM=0.365249,s1_status=OK	OTHER_PATTERN
isoform_id=TCONS_00021590,gene_id=XLOC_005717,tss_id=TSS11915,s1_FPKM=3.46873e-05,s1_status=OK,s2_FPKM=0.0,s1_status=OK	OTHER_PATTERN
isoform_id=TCONS_00076078,gene_id=XLOC_016460,tss_id=TSS34271,s1_FPKM=2.95663,s1_status=OK,s2_FPKM=3.66578,s1_status=OK	OTHER_PATTERN
isoform_id=TCONS_00073817,gene_id=XLOC_016757,tss_id=TSS34908,s1_FPKM=0.637637,s1_status=OK,s2_FPKM=24.5208,s1_status=OK	OTHER_PATTERN
isoform_id=TCONS_00034380,gene_id=XLOC_007591,tss_id=TSS15937,s1_FPKM=0.0,s1_status=OK,s2_FPKM=12.1175,s1_status=OK	ABSENT_PRESENT
isoform_id=TCONS_00034381,gene_id=XLOC_007591,tss_id=TSS15937,s1_FPKM=0.000406751,s1_status=OK,s2_FPKM=22.6579,s1_status=OK	ABSENT_PRESENT
isoform_id=TCONS_00034382,gene_id=XLOC_007591,tss_id=TSS15937,s1_FPKM=44.3466,s1_status=OK,s2_FPKM=1.83941,s1_status=OK	OTHER_PATTERN
isoform_id=TCONS_00034383,gene_id=XLOC_007591,tss_id=TSS15937,s1_FPKM=9.96427,s1_status=OK,s2_FPKM=2.08263,s1_status=OK	OTHER_PATTERN
isoform_id=TCONS_00058298,gene_id=XLOC_012940,tss_id=TSS26928,s1_FPKM=4.5607,s1_status=OK,s2_FPKM=27.527,s1_status=OK	OTHER_PATTERN
isoform_id=TCONS_00058299,gene_id=XLOC_012940,tss_id=TSS26928,s1_FPKM=14.2586,s1_status=OK,s2_FPKM=4.49557,s1_status=OK	OTHER_PATTERN
isoform_id=TCONS_00050224,gene_id=XLOC_010749,tss_id=TSS22461,s1_FPKM=2.34456,s1_status=OK,s2_FPKM=0.00017124,s1_status=OK	PRESENT_ABSENT
isoform_id=TCONS_00012053,gene_id=XLOC_002667,tss_id=TSS5630,s1_FPKM=56.6946,s1_status=OK,s2_FPKM=8.91902,s1_status=OK	OTHER_PATTERN
isoform_id=TCONS_00014040,gene_id=XLOC_003564,tss_id=TSS7476,s1_FPKM=9.69536,s1_status=OK,s2_FPKM=9.03676,s1_status=OK	OTHER_PATTERN
isoform_id=TCONS_00073837,gene_id=XLOC_016768,tss_id=TSS34926,s1_FPKM=0.934388,s1_status=OK,s2_FPKM=9.1148,s1_status=OK	OTHER_PATTERN
isoform_id=TCONS_00073835,gene_id=XLOC_016768,tss_id=TSS34926,s1_FPKM=0.00926649,s1_status=OK,s2_FPKM=0.523571,s1_status=OK	OTHER_PATTERN
isoform_id=TCONS_00073833,gene_id=XLOC_016768,tss_id=TSS34926,s1_FPKM=0.0706001,s1_status=OK,s2_FPKM=0.292815,s1_status=OK	OTHER_PATTERN
isoform_id=TCONS_00059247,gene_id=XLOC_013344,tss_id=TSS27796,s1_FPKM=2.30091,s1_status=OK,s2_FPKM=55.4936,s1_status=OK	OTHER_PATTERN
isoform_id=TCONS_00057897,gene_id=XLOC_012720,tss_id=TSS26514,s1_FPKM=1.39783,s1_status=OK,s2_FPKM=31.2716,s1_status=OK	OTHER_PATTERN
isoform_id=TCONS_00057896,gene_id=XLOC_012720,tss_id=TSS26514,s1_FPKM=1.64188,s1_status=OK,s2_FPKM=0.968374,s1_status=OK	OTHER_PATTERN
isoform_id=TCONS_00005599,gene_id=XLOC_002404,tss_id=TSS5096,s1_FPKM=0.00900599,s1_status=OK,s2_FPKM=0.147831,s1_status=OK	OTHER_PATTERN
isoform_id=TCONS_00016330,gene_id=XLOC_003437,tss_id=TSS7206,s1_FPKM=20.7298,s1_status=OK,s2_FPKM=0.000645309,s1_status=OK	PRESENT_ABSENT
isoform_id=TCONS_00056205,gene_id=XLOC_011978,tss_id=TSS25036,s1_FPKM=29.9325,s1_status=OK,s2_FPKM=76.7967,s1_status=OK	OTHER_PATTERN
isoform_id=TCONS_00061441,gene_id=XLOC_012940,tss_id=TSS26928,s1_FPKM=0.0369815,s1_status=OK,s2_FPKM=0.0802503,s1_status=OK	OTHER_PATTERN
isoform_id=TCONS_00061440,gene_id=XLOC_012940,tss_id=TSS26928,s1_FPKM=0.0465552,s1_status=OK,s2_FPKM=0.000369671,s1_status=OK	OTHER_PATTERN
isoform_id=TCONS_00058180,gene_id=XLOC_012888,tss_id=TSS26819,s1_FPKM=5.57515e-05,s1_status=OK,s2_FPKM=0.0,s1_status=OK	OTHER_PATTERN
isoform_id=TCONS_00056178,gene_id=XLOC_011966,tss_id=TSS25000,s1_FPKM=0.477901,s1_status=OK,s2_FPKM=0.510298,s1_status=OK	OTHER_PATTERN
isoform_id=TCONS_00058182,gene_id=XLOC_012888,tss_id=TSS26819,s1_FPKM=0.803586,s1_status=OK,s2_FPKM=0.00108744,s1_status=OK	OTHER_PATTERN
isoform_id=TCONS_00056206,gene_id=XLOC_011978,tss_id=TSS25036,s1_FPKM=3.44477,s1_status=OK,s2_FPKM=0.0,s1_status=OK	PRESENT_ABSENT
isoform_id=TCONS_00073707,gene_id=XLOC_016717,tss_id=TSS34810,s1_FPKM=0.657449,s1_status=OK,s2_FPKM=0.000329027,s1_status=OK	OTHER_PATTERN
isoform_id=TCONS_00073706,gene_id=XLOC_016717,tss_id=TSS34810,s1_FPKM=0.583607,s1_status=OK,s2_FPKM=10.4508,s1_status=OK	OTHER_PATTERN
isoform_id=TCONS_00027078,gene_id=XLOC_006202,tss_id=TSS12927,s1_FPKM=8.66433,s1_status=OK,s2_FPKM=7.23669,s1_status=OK	OTHER_PATTERN
isoform_id=TCONS_00027076,gene_id=XLOC_006202,tss_id=TSS12927,s1_FPKM=1.3421,s1_status=OK,s2_FPKM=1.36102,s1_status=OK	OTHER_PATTERN
isoform_id=TCONS_00027077,gene_id=XLOC_006202,tss_id=TSS12927,s1_FPKM=0.0,s1_status=OK,s2_FPKM=0.0,s1_status=OK	OTHER_PATTERN
isoform_id=TCONS_00056208,gene_id=XLOC_011978,tss_id=TSS25036,s1_FPKM=7.57848,s1_status=OK,s2_FPKM=0.0393399,s1_status=OK	PRESENT_ABSENT
isoform_id=TCONS_00015929,gene_id=XLOC_003246,tss_id=TSS6842,s1_FPKM=0.0219008,s1_status=OK,s2_FPKM=2.00761,s1_status=OK	ABSENT_PRESENT
isoform_id=TCONS_00040219,gene_id=XLOC_008379,tss_id=TSS17523,s1_FPKM=0.645516,s1_status=OK,s2_FPKM=0.327004,s1_status=OK	OTHER_PATTERN
isoform_id=TCONS_00017345,gene_id=XLOC_003851,tss_id=TSS8096,s1_FPKM=9.89034,s1_status=OK,s2_FPKM=0.000167656,s1_status=OK	PRESENT_ABSENT
isoform_id=TCONS_00017344,gene_id=XLOC_003851,tss_id=TSS8096,s1_FPKM=22.1122,s1_status=OK,s2_FPKM=18.7049,s1_status=OK	OTHER_PATTERN
isoform_id=TCONS_00017343,gene_id=XLOC_003851,tss_id=TSS8096,s1_FPKM=0.0,s1_status=OK,s2_FPKM=15.1856,s1_status=OK	ABSENT_PRESENT
isoform_id=TCONS_00016818,gene_id=XLOC_003636,tss_id=TSS7627,s1_FPKM=7.44482,s1_status=OK,s2_FPKM=0.0572432,s1_status=OK	PRESENT_ABSENT
isoform_id=TCONS_00016819,gene_id=XLOC_003636,tss_id=TSS7627,s1_FPKM=18.4229,s1_status=OK,s2_FPKM=36.5115,s1_status=OK	OTHER_PATTERN
isoform_id=TCONS_00041601,gene_id=XLOC_009030,tss_id=TSS18827,s1_FPKM=5.27285,s1_status=OK,s2_FPKM=3.60977,s1_status=OK	OTHER_PATTERN
isoform_id=TCONS_00032940,gene_id=XLOC_006941,tss_id=TSS14544,s1_FPKM=0.00108604,s1_status=OK,s2_FPKM=0.0154555,s1_status=OK	OTHER_PATTERN
isoform_id=TCONS_00032941,gene_id=XLOC_006941,tss_id=TSS14544,s1_FPKM=4.63732,s1_status=OK,s2_FPKM=10.2896,s1_status=OK	OTHER_PATTERN
isoform_id=TCONS_00032942,gene_id=XLOC_006941,tss_id=TSS14544,s1_FPKM=4.20909,s1_status=OK,s2_FPKM=0.000881177,s1_status=OK	PRESENT_ABSENT
isoform_id=TCONS_00032943,gene_id=XLOC_006941,tss_id=TSS14544,s1_FPKM=1.52597,s1_status=OK,s2_FPKM=0.395535,s1_status=OK	OTHER_PATTERN
isoform_id=TCONS_00000978,gene_id=XLOC_000395,tss_id=TSS894,s1_FPKM=0.206278,s1_status=OK,s2_FPKM=4.49371,s1_status=OK	OTHER_PATTERN
isoform_id=TCONS_00000979,gene_id=XLOC_000395,tss_id=TSS894,s1_FPKM=0.487535,s1_status=OK,s2_FPKM=4.81077,s1_status=OK	OTHER_PATTERN
isoform_id=TCONS_00000977,gene_id=XLOC_000395,tss_id=TSS894,s1_FPKM=15.7527,s1_status=OK,s2_FPKM=8.3596,s1_status=OK	OTHER_PATTERN
isoform_id=TCONS_00009705,gene_id=XLOC_001610,tss_id=TSS3485,s1_FPKM=1.71443,s1_status=OK,s2_FPKM=5.81828,s1_status=OK	OTHER_PATTERN
isoform_id=TCONS_00013686,gene_id=XLOC_003403,tss_id=TSS7141,s1_FPKM=0.490554,s1_status=OK,s2_FPKM=1.89633,s1_status=OK	OTHER_PATTERN
isoform_id=TCONS_00013687,gene_id=XLOC_003403,tss_id=TSS7141,s1_FPKM=8.72542,s1_status=OK,s2_FPKM=37.8221,s1_status=OK	OTHER_PATTERN
isoform_id=TCONS_00013685,gene_id=XLOC_003403,tss_id=TSS7141,s1_FPKM=70.2577,s1_status=OK,s2_FPKM=12.9645,s1_status=OK	OTHER_PATTERN
isoform_id=TCONS_00076981,gene_id=XLOC_016855,tss_id=TSS35106,s1_FPKM=13.1378,s1_status=OK,s2_FPKM=1.69861,s1_status=OK	OTHER_PATTERN
isoform_id=TCONS_00076982,gene_id=XLOC_016855,tss_id=TSS35106,s1_FPKM=1.15234,s1_status=OK,s2_FPKM=0.000216954,s1_status=OK	OTHER_PATTERN
isoform_id=TCONS_00054582,gene_id=XLOC_012716,tss_id=TSS26505,s1_FPKM=8.26221,s1_status=OK,s2_FPKM=0.418347,s1_status=OK	OTHER_PATTERN
isoform_id=TCONS_00054583,gene_id=XLOC_012716,tss_id=TSS26505,s1_FPKM=16.6341,s1_status=OK,s2_FPKM=1.42091,s1_status=OK	OTHER_PATTERN
isoform_id=TCONS_00076984,gene_id=XLOC_016855,tss_id=TSS35106,s1_FPKM=11.452,s1_status=OK,s2_FPKM=17.2711,s1_status=OK	OTHER_PATTERN
isoform_id=TCONS_00005959,gene_id=XLOC_002565,tss_id=TSS5434,s1_FPKM=0.475086,s1_status=OK,s2_FPKM=0.00191347,s1_status=OK	OTHER_PATTERN
isoform_id=TCONS_00057651,gene_id=XLOC_012623,tss_id=TSS26309,s1_FPKM=9.47086,s1_status=OK,s2_FPKM=2.69927,s1_status=OK	OTHER_PATTERN
isoform_id=TCONS_00076755,gene_id=XLOC_016757,tss_id=TSS34908,s1_FPKM=0.530149,s1_status=OK,s2_FPKM=0.17975,s1_status=OK	OTHER_PATTERN
isoform_id=TCONS_00052943,gene_id=XLOC_011966,tss_id=TSS25000,s1_FPKM=1.30687,s1_status=OK,s2_FPKM=28.2242,s1_status=OK	OTHER_PATTERN
isoform_id=TCONS_00022445,gene_id=XLOC_004100,tss_id=TSS8640,s1_FPKM=15.1975,s1_status=OK,s2_FPKM=2.11278,s1_status=OK	OTHER_PATTERN
isoform_id=TCONS_00076070,gene_id=XLOC_016460,tss_id=TSS34271,s1_FPKM=15.4395,s1_status=OK,s2_FPKM=0.0,s1_status=OK	PRESENT_ABSENT
isoform_id=TCONS_00074020,gene_id=XLOC_016829,tss_id=TSS35060,s1_FPKM=6.39997,s1_status=OK,s2_FPKM=5.46199,s1_status=OK	OTHER_PATTERN
isoform_id=TCONS_00021729,gene_id=XLOC_003790,tss_id=TSS7969,s1_FPKM=25.3943,s1_status=OK,s2_FPKM=41.4661,s1_status=OK	OTHER_PATTERN
isoform_id=TCONS_00076071,gene_id=XLOC_016460,tss_id=TSS34271,s1_FPKM=30.9833,s1_status=OK,s2_FPKM=1.92438,s1_status=OK	OTHER_PATTERN
isoform_id=TCONS_00056027,gene_id=XLOC_011897,tss_id=TSS24853,s1_FPKM=10.9032,s1_status=OK,s2_FPKM=22.35,s1_status=OK	OTHER_PATTERN
isoform_id=TCONS_00013251,gene_id=XLOC_003212,tss_id=TSS6771,s1_FPKM=0.0,s1_status=OK,s2_FPKM=0.731262,s1_status=OK	OTHER_PATTERN
isoform_id=TCONS_00013250,gene_id=XLOC_003212,tss_id=TSS6771,s1_FPKM=0.210828,s1_status=OK,s2_FPKM=0.377389,s1_status=OK	OTHER_PATTERN
isoform_id=TCONS_00013254,gene_id=XLOC_003212,tss_id=TSS6771,s1_FPKM=3.08495,s1_status=OK,s2_FPKM=28.547,s1_status=OK	OTHER_PATTERN
isoform_id=TCONS_00068828,gene_id=XLOC_014583,tss_id=TSS30381,s1_FPKM=21.7809,s1_status=OK,s2_FPKM=12.9922,s1_status=OK	OTHER_PATTERN
isoform_id=TCONS_00056156,gene_id=XLOC_011955,tss_id=TSS24977,s1_FPKM=8.11557,s1_status=OK,s2_FPKM=0.280982,s1_status=OK	OTHER_PATTERN
isoform_id=TCONS_00076894,gene_id=XLOC_016811,tss_id=TSS35024,s1_FPKM=0.281265,s1_status=OK,s2_FPKM=0.0,s1_status=OK	OTHER_PATTERN
isoform_id=TCONS_00010805,gene_id=XLOC_002092,tss_id=TSS4463,s1_FPKM=43.1169,s1_status=OK,s2_FPKM=73.8722,s1_status=OK	OTHER_PATTERN
isoform_id=TCONS_00010804,gene_id=XLOC_002092,tss_id=TSS4463,s1_FPKM=27.275,s1_status=OK,s2_FPKM=12.2188,s1_status=OK	OTHER_PATTERN
isoform_id=TCONS_00015299,gene_id=XLOC_003004,tss_id=TSS6292,s1_FPKM=11.5899,s1_status=OK,s2_FPKM=21.2341,s1_status=OK	OTHER_PATTERN
isoform_id=TCONS_00015298,gene_id=XLOC_003004,tss_id=TSS6292,s1_FPKM=3.82287,s1_status=OK,s2_FPKM=0.00202849,s1_status=OK	PRESENT_ABSENT
isoform_id=TCONS_00015297,gene_id=XLOC_003004,tss_id=TSS6292,s1_FPKM=4.14425,s1_status=OK,s2_FPKM=0.212589,s1_status=OK	OTHER_PATTERN
isoform_id=TCONS_00073942,gene_id=XLOC_016809,tss_id=TSS35017,s1_FPKM=0.294575,s1_status=OK,s2_FPKM=1.42863,s1_status=OK	OTHER_PATTERN
isoform_id=TCONS_00076711,gene_id=XLOC_016743,tss_id=TSS34872,s1_FPKM=49.1277,s1_status=OK,s2_FPKM=0.0677542,s1_status=OK	PRESENT_ABSENT
isoform_id=TCONS_00076710,gene_id=XLOC_016743,tss_id=TSS34872,s1_FPKM=14.5009,s1_status=OK,s2_FPKM=59.317,s1_status=OK	OTHER_PATTERN
isoform_id=TCONS_00053140,gene_id=XLOC_012053,tss_id=TSS25173,s1_FPKM=7.60137,s1_status=OK,s2_FPKM=0.000242718,s1_status=OK	PRESENT_ABSENT
isoform_id=TCONS_00005960,gene_id=XLOC_002565,tss_id=TSS5434,s1_FPKM=10.7814,s1_status=OK,s2_FPKM=20.4143,s1_status=OK	OTHER_PATTERN
isoform_id=TCONS_00005961,gene_id=XLOC_002565,tss_id=TSS5434,s1_FPKM=0.563216,s1_status=OK,s2_FPKM=0.280247,s1_status=OK	OTHER_PATTERN
isoform_id=TCONS_00005963,gene_id=XLOC_002565,tss_id=TSS5434,s1_FPKM=7.81751,s1_status=OK,s2_FPKM=0.758501,s1_status=OK	OTHER_PATTERN
isoform_id=TCONS_00025400,gene_id=XLOC_005453,tss_id=TSS11379,s1_FPKM=1.88589,s1_status=OK,s2_FPKM=1.65494,s1_status=OK	OTHER_PATTERN
isoform_id=TCONS_00036928,gene_id=XLOC_008719,tss_id=TSS18214,s1_FPKM=3.4627,s1_status=OK,s2_FPKM=5.61282,s1_status=OK	OTHER_PATTERN
isoform_id=TCONS_00036929,gene_id=XLOC_008719,tss_id=TSS18214,s1_FPKM=5.82523,s1_status=OK,s2_FPKM=6.12852,s1_status=OK	OTHER_PATTERN
isoform_id=TCONS_00069840,gene_id=XLOC_015014,tss_id=TSS31323,s1_FPKM=8.3855,s1_status=OK,s2_FPKM=0.399346,s1_status=OK	OTHER_PATTERN
isoform_id=TCONS_00053387,gene_id=XLOC_012173,tss_id=TSS25409,s1_FPKM=13.7468,s1_status=OK,s2_FPKM=10.422,s1_status=OK	OTHER_PATTERN
isoform_id=TCONS_00053385,gene_id=XLOC_012173,tss_id=TSS25409,s1_FPKM=0.716804,s1_status=OK,s2_FPKM=10.5496,s1_status=OK	OTHER_PATTERN
isoform_id=TCONS_00067045,gene_id=XLOC_015367,tss_id=TSS32015,s1_FPKM=0.0,s1_status=OK,s2_FPKM=8.3175,s1_status=OK	ABSENT_PRESENT
isoform_id=TCONS_00067041,gene_id=XLOC_015367,tss_id=TSS32015,s1_FPKM=12.9378,s1_status=OK,s2_FPKM=7.77956,s1_status=OK	OTHER_PATTERN
isoform_id=TCONS_00069837,gene_id=XLOC_015014,tss_id=TSS31323,s1_FPKM=11.4219,s1_status=OK,s2_FPKM=23.7479,s1_status=OK	OTHER_PATTERN
isoform_id=TCONS_00011944,gene_id=XLOC_002608,tss_id=TSS5525,s1_FPKM=0.728126,s1_status=OK,s2_FPKM=8.99003,s1_status=OK	OTHER_PATTERN
isoform_id=TCONS_00011943,gene_id=XLOC_002608,tss_id=TSS5525,s1_FPKM=3.85132,s1_status=OK,s2_FPKM=3.31171,s1_status=OK	OTHER_PATTERN
isoform_id=TCONS_00011942,gene_id=XLOC_002608,tss_id=TSS5525,s1_FPKM=0.415704,s1_status=OK,s2_FPKM=1.78308,s1_status=OK	OTHER_PATTERN
isoform_id=TCONS_00011941,gene_id=XLOC_002608,tss_id=TSS5525,s1_FPKM=0.152207,s1_status=OK,s2_FPKM=10.1713,s1_status=OK	OTHER_PATTERN
isoform_id=TCONS_00011940,gene_id=XLOC_002608,tss_id=TSS5525,s1_FPKM=6.56201,s1_status=OK,s2_FPKM=2.47337,s1_status=OK	OTHER_PATTERN
isoform_id=TCONS_00070379,gene_id=XLOC_015290,tss_id=TSS31863,s1_FPKM=2.00165,s1_status=OK,s2_FPKM=0.174224,s1_status=OK	OTHER_PATTERN
isoform_id=TCONS_00070378,gene_id=XLOC_015290,tss_id=TSS31863,s1_FPKM=5.4715,s1_status=OK,s2_FPKM=3.21643,s1_status=OK	OTHER_PATTERN
isoform_id=TCONS_00070375,gene_id=XLOC_015290,tss_id=TSS31863,s1_FPKM=2.66858,s1_status=OK,s2_FPKM=0.0,s1_status=OK	PRESENT_ABSENT
isoform_id=TCONS_00070377,gene_id=XLOC_015290,tss_id=TSS31863,s1_FPKM=2.31484,s1_status=OK,s2_FPKM=0.558662,s1_status=OK	OTHER_PATTERN
isoform_id=TCONS_00070376,gene_id=XLOC_015290,tss_id=TSS31863,s1_FPKM=5.4935,s1_status=OK,s2_FPKM=0.0,s1_status=OK	PRESENT_ABSENT
isoform_id=TCONS_00030997,gene_id=XLOC_006083,tss_id=TSS12688,s1_FPKM=16.4774,s1_status=OK,s2_FPKM=1.0169,s1_status=OK	OTHER_PATTERN
isoform_id=TCONS_00076709,gene_id=XLOC_016743,tss_id=TSS34872,s1_FPKM=8.86968,s1_status=OK,s2_FPKM=22.1895,s1_status=OK	OTHER_PATTERN
isoform_id=TCONS_00014533,gene_id=XLOC_002624,tss_id=TSS5560,s1_FPKM=7.33723,s1_status=OK,s2_FPKM=3.34194,s1_status=OK	OTHER_PATTERN
isoform_id=TCONS_00014532,gene_id=XLOC_002624,tss_id=TSS5560,s1_FPKM=11.9603,s1_status=OK,s2_FPKM=41.8051,s1_status=OK	OTHER_PATTERN
isoform_id=TCONS_00026094,gene_id=XLOC_005747,tss_id=TSS11987,s1_FPKM=10.9782,s1_status=OK,s2_FPKM=0.238129,s1_status=OK	OTHER_PATTERN
isoform_id=TCONS_00026093,gene_id=XLOC_005747,tss_id=TSS11987,s1_FPKM=10.6135,s1_status=OK,s2_FPKM=7.80698,s1_status=OK	OTHER_PATTERN
isoform_id=TCONS_00026092,gene_id=XLOC_005747,tss_id=TSS11987,s1_FPKM=10.8744,s1_status=OK,s2_FPKM=5.75463,s1_status=OK	OTHER_PATTERN
isoform_id=TCONS_00015853,gene_id=XLOC_003216,tss_id=TSS6783,s1_FPKM=3.0292,s1_status=OK,s2_FPKM=0.0,s1_status=OK	PRESENT_ABSENT
isoform_id=TCONS_00015859,gene_id=XLOC_003216,tss_id=TSS6783,s1_FPKM=0.160283,s1_status=OK,s2_FPKM=0.22316,s1_status=OK	OTHER_PATTERN
isoform_id=TCONS_00015858,gene_id=XLOC_003216,tss_id=TSS6783,s1_FPKM=1.66302,s1_status=OK,s2_FPKM=0.771372,s1_status=OK	OTHER_PATTERN
isoform_id=TCONS_00024037,gene_id=XLOC_004847,tss_id=TSS10157,s1_FPKM=2.26605,s1_status=OK,s2_FPKM=0.468101,s1_status=OK	OTHER_PATTERN
isoform_id=TCONS_00062179,gene_id=XLOC_013257,tss_id=TSS27612,s1_FPKM=0.683207,s1_status=OK,s2_FPKM=8.8112e-05,s1_status=OK	OTHER_PATTERN
isoform_id=TCONS_00041359,gene_id=XLOC_008931,tss_id=TSS18610,s1_FPKM=1.64907,s1_status=OK,s2_FPKM=0.0105295,s1_status=OK	OTHER_PATTERN
isoform_id=TCONS_00026286,gene_id=XLOC_005840,tss_id=TSS12195,s1_FPKM=55.1951,s1_status=OK,s2_FPKM=0.737096,s1_status=OK	OTHER_PATTERN
isoform_id=TCONS_00072656,gene_id=XLOC_016269,tss_id=TSS33870,s1_FPKM=1.10707,s1_status=OK,s2_FPKM=0.975401,s1_status=OK	OTHER_PATTERN
isoform_id=TCONS_00072657,gene_id=XLOC_016269,tss_id=TSS33870,s1_FPKM=0.554142,s1_status=OK,s2_FPKM=6.73217,s1_status=OK	OTHER_PATTERN
isoform_id=TCONS_00041257,gene_id=XLOC_008871,tss_id=TSS18509,s1_FPKM=1.59945,s1_status=OK,s2_FPKM=0.838517,s1_status=OK	OTHER_PATTERN
isoform_id=TCONS_00018834,gene_id=XLOC_004471,tss_id=TSS9391,s1_FPKM=13.0377,s1_status=OK,s2_FPKM=6.78176,s1_status=OK	OTHER_PATTERN
isoform_id=TCONS_00018832,gene_id=XLOC_004471,tss_id=TSS9391,s1_FPKM=3.12029,s1_status=OK,s2_FPKM=0.0436105,s1_status=OK	PRESENT_ABSENT
isoform_id=TCONS_00018833,gene_id=XLOC_004471,tss_id=TSS9391,s1_FPKM=0.000119504,s1_status=OK,s2_FPKM=0.000120208,s1_status=OK	OTHER_PATTERN
isoform_id=TCONS_00056158,gene_id=XLOC_011955,tss_id=TSS24977,s1_FPKM=3.75122,s1_status=OK,s2_FPKM=3.92375,s1_status=OK	OTHER_PATTERN
isoform_id=TCONS_00002090,gene_id=XLOC_000880,tss_id=TSS1875,s1_FPKM=82.1332,s1_status=OK,s2_FPKM=3.87754,s1_status=OK	OTHER_PATTERN
isoform_id=TCONS_00074019,gene_id=XLOC_016829,tss_id=TSS35060,s1_FPKM=0.000292767,s1_status=OK,s2_FPKM=3.64893,s1_status=OK	ABSENT_PRESENT
isoform_id=TCONS_00023982,gene_id=XLOC_004821,tss_id=TSS10108,s1_FPKM=19.5448,s1_status=OK,s2_FPKM=49.4563,s1_status=OK	OTHER_PATTERN
isoform_id=TCONS_00023983,gene_id=XLOC_004821,tss_id=TSS10108,s1_FPKM=27.3016,s1_status=OK,s2_FPKM=1.57698,s1_status=OK	OTHER_PATTERN
isoform_id=TCONS_00023984,gene_id=XLOC_004821,tss_id=TSS10108,s1_FPKM=18.9128,s1_status=OK,s2_FPKM=4.96693,s1_status=OK	OTHER_PATTERN
isoform_id=TCONS_00015855,gene_id=XLOC_003216,tss_id=TSS6783,s1_FPKM=4.93591,s1_status=OK,s2_FPKM=0.000237888,s1_status=OK	PRESENT_ABSENT
isoform_id=TCONS_00015854,gene_id=XLOC_003216,tss_id=TSS6783,s1_FPKM=1.79241,s1_status=OK,s2_FPKM=0.0,s1_status=OK	OTHER_PATTERN
isoform_id=TCONS_00015857,gene_id=XLOC_003216,tss_id=TSS6783,s1_FPKM=3.33226,s1_status=OK,s2_FPKM=6.86973,s1_status=OK	OTHER_PATTERN
isoform_id=TCONS_00015856,gene_id=XLOC_003216,tss_id=TSS6783,s1_FPKM=5.25092,s1_status=OK,s2_FPKM=0.0,s1_status=OK	PRESENT_ABSENT
isoform_id=TCONS_00075473,gene_id=XLOC_016181,tss_id=TSS33682,s1_FPKM=0.0,s1_status=OK,s2_FPKM=0.0,s1_status=OK	OTHER_PATTERN
isoform_id=TCONS_00014039,gene_id=XLOC_003564,tss_id=TSS7476,s1_FPKM=1.90976,s1_status=OK,s2_FPKM=10.6617,s1_status=OK	OTHER_PATTERN
isoform_id=TCONS_00030411,gene_id=XLOC_005813,tss_id=TSS12126,s1_FPKM=1.08658,s1_status=OK,s2_FPKM=20.3427,s1_status=OK	OTHER_PATTERN
isoform_id=TCONS_00030412,gene_id=XLOC_005813,tss_id=TSS12126,s1_FPKM=31.107,s1_status=OK,s2_FPKM=3.64774,s1_status=OK	OTHER_PATTERN
isoform_id=TCONS_00076752,gene_id=XLOC_016757,tss_id=TSS34908,s1_FPKM=18.1738,s1_status=OK,s2_FPKM=4.98284,s1_status=OK	OTHER_PATTERN
Total TSS Differentially Spliced=261
Total Genes w.r.t to above TSS=261
Total Isoforms w.r.t to above TSS=1052

## Sheet: PAV_BvsM_sam
isoform_id=TCONS_00049548,gene_id=XLOC_010458,tss_id=TSS21836,s1_FPKM=14.1234,s1_status=OK,s2_FPKM=0.0,s1_status=OK	PRESENT_ABSENT
isoform_id=TCONS_00049549,gene_id=XLOC_010458,tss_id=TSS21836,s1_FPKM=20.5058,s1_status=OK,s2_FPKM=39.81,s1_status=OK	OTHER_PATTERN
isoform_id=TCONS_00044863,gene_id=XLOC_010362,tss_id=TSS21650,s1_FPKM=13.7701,s1_status=OK,s2_FPKM=0.297256,s1_status=OK	OTHER_PATTERN
isoform_id=TCONS_00044867,gene_id=XLOC_010362,tss_id=TSS21650,s1_FPKM=6.78431,s1_status=OK,s2_FPKM=18.1462,s1_status=OK	OTHER_PATTERN
isoform_id=TCONS_00044864,gene_id=XLOC_010362,tss_id=TSS21650,s1_FPKM=0.408179,s1_status=OK,s2_FPKM=1.28807,s1_status=OK	OTHER_PATTERN
isoform_id=TCONS_00044865,gene_id=XLOC_010362,tss_id=TSS21650,s1_FPKM=1.12836,s1_status=OK,s2_FPKM=2.617,s1_status=OK	OTHER_PATTERN
isoform_id=TCONS_00044868,gene_id=XLOC_010362,tss_id=TSS21650,s1_FPKM=0.431994,s1_status=OK,s2_FPKM=3.0475,s1_status=OK	OTHER_PATTERN
isoform_id=TCONS_00024305,gene_id=XLOC_004962,tss_id=TSS10397,s1_FPKM=6.45372,s1_status=OK,s2_FPKM=0.216154,s1_status=OK	OTHER_PATTERN
isoform_id=TCONS_00024304,gene_id=XLOC_004962,tss_id=TSS10397,s1_FPKM=7.89517,s1_status=OK,s2_FPKM=0.373032,s1_status=OK	OTHER_PATTERN
isoform_id=TCONS_00024307,gene_id=XLOC_004962,tss_id=TSS10397,s1_FPKM=2.5216,s1_status=OK,s2_FPKM=1.66909,s1_status=OK	OTHER_PATTERN
isoform_id=TCONS_00054841,gene_id=XLOC_011382,tss_id=TSS23746,s1_FPKM=2.95621,s1_status=OK,s2_FPKM=0.0,s1_status=OK	PRESENT_ABSENT
isoform_id=TCONS_00039935,gene_id=XLOC_008243,tss_id=TSS17245,s1_FPKM=6.46875,s1_status=OK,s2_FPKM=1.23495,s1_status=OK	OTHER_PATTERN
isoform_id=TCONS_00011123,gene_id=XLOC_002218,tss_id=TSS4715,s1_FPKM=0.0,s1_status=OK,s2_FPKM=0.0,s1_status=OK	OTHER_PATTERN
isoform_id=TCONS_00011124,gene_id=XLOC_002218,tss_id=TSS4715,s1_FPKM=0.0,s1_status=OK,s2_FPKM=0.0,s1_status=OK	OTHER_PATTERN
isoform_id=TCONS_00005190,gene_id=XLOC_002218,tss_id=TSS4715,s1_FPKM=1.04165,s1_status=OK,s2_FPKM=36.2404,s1_status=OK	OTHER_PATTERN
isoform_id=TCONS_00024565,gene_id=XLOC_005069,tss_id=TSS10626,s1_FPKM=5.26315,s1_status=OK,s2_FPKM=0.0161233,s1_status=OK	PRESENT_ABSENT
isoform_id=TCONS_00024566,gene_id=XLOC_005069,tss_id=TSS10626,s1_FPKM=18.0242,s1_status=OK,s2_FPKM=21.1095,s1_status=OK	OTHER_PATTERN
isoform_id=TCONS_00060346,gene_id=XLOC_013804,tss_id=TSS28753,s1_FPKM=239.933,s1_status=OK,s2_FPKM=114.247,s1_status=OK	OTHER_PATTERN
isoform_id=TCONS_00019421,gene_id=XLOC_004732,tss_id=TSS9925,s1_FPKM=0.136055,s1_status=OK,s2_FPKM=8.87733,s1_status=OK	OTHER_PATTERN
isoform_id=TCONS_00019422,gene_id=XLOC_004732,tss_id=TSS9925,s1_FPKM=18.3599,s1_status=OK,s2_FPKM=0.0771746,s1_status=OK	PRESENT_ABSENT
isoform_id=TCONS_00019423,gene_id=XLOC_004732,tss_id=TSS9925,s1_FPKM=0.138044,s1_status=OK,s2_FPKM=1.22084,s1_status=OK	OTHER_PATTERN
isoform_id=TCONS_00019424,gene_id=XLOC_004732,tss_id=TSS9925,s1_FPKM=6.2564,s1_status=OK,s2_FPKM=0.499499,s1_status=OK	OTHER_PATTERN
isoform_id=TCONS_00069467,gene_id=XLOC_014855,tss_id=TSS30997,s1_FPKM=2.24399,s1_status=OK,s2_FPKM=1.20366,s1_status=OK	OTHER_PATTERN
isoform_id=TCONS_00069466,gene_id=XLOC_014855,tss_id=TSS30997,s1_FPKM=0.15215,s1_status=OK,s2_FPKM=0.0,s1_status=OK	OTHER_PATTERN
isoform_id=TCONS_00045120,gene_id=XLOC_010483,tss_id=TSS21889,s1_FPKM=16.8701,s1_status=OK,s2_FPKM=1.53021,s1_status=OK	OTHER_PATTERN
isoform_id=TCONS_00045121,gene_id=XLOC_010483,tss_id=TSS21889,s1_FPKM=2.33317,s1_status=OK,s2_FPKM=14.1407,s1_status=OK	OTHER_PATTERN
isoform_id=TCONS_00045122,gene_id=XLOC_010483,tss_id=TSS21889,s1_FPKM=2.86938,s1_status=OK,s2_FPKM=2.98273,s1_status=OK	OTHER_PATTERN
isoform_id=TCONS_00059249,gene_id=XLOC_013344,tss_id=TSS27796,s1_FPKM=4.92654,s1_status=OK,s2_FPKM=6.21525,s1_status=OK	OTHER_PATTERN
isoform_id=TCONS_00065890,gene_id=XLOC_014855,tss_id=TSS30997,s1_FPKM=6.49268,s1_status=OK,s2_FPKM=19.8253,s1_status=OK	OTHER_PATTERN
isoform_id=TCONS_00065396,gene_id=XLOC_014668,tss_id=TSS30582,s1_FPKM=0.331235,s1_status=OK,s2_FPKM=2.33089,s1_status=OK	OTHER_PATTERN
isoform_id=TCONS_00065399,gene_id=XLOC_014668,tss_id=TSS30582,s1_FPKM=1.7892,s1_status=OK,s2_FPKM=3.60058,s1_status=OK	OTHER_PATTERN
isoform_id=TCONS_00065398,gene_id=XLOC_014668,tss_id=TSS30582,s1_FPKM=0.380981,s1_status=OK,s2_FPKM=7.25211,s1_status=OK	OTHER_PATTERN
isoform_id=TCONS_00073843,gene_id=XLOC_016770,tss_id=TSS34929,s1_FPKM=18.1203,s1_status=OK,s2_FPKM=18.7032,s1_status=OK	OTHER_PATTERN
isoform_id=TCONS_00073845,gene_id=XLOC_016770,tss_id=TSS34929,s1_FPKM=15.8578,s1_status=OK,s2_FPKM=0.0366338,s1_status=OK	PRESENT_ABSENT
isoform_id=TCONS_00041286,gene_id=XLOC_008891,tss_id=TSS18536,s1_FPKM=1.27388,s1_status=OK,s2_FPKM=2.10072,s1_status=OK	OTHER_PATTERN
isoform_id=TCONS_00021266,gene_id=XLOC_005562,tss_id=TSS11614,s1_FPKM=2.61178,s1_status=OK,s2_FPKM=6.58284,s1_status=OK	OTHER_PATTERN
isoform_id=TCONS_00069004,gene_id=XLOC_014668,tss_id=TSS30582,s1_FPKM=0.856611,s1_status=OK,s2_FPKM=0.497202,s1_status=OK	OTHER_PATTERN
isoform_id=TCONS_00047391,gene_id=XLOC_009468,tss_id=TSS19743,s1_FPKM=7.0976,s1_status=OK,s2_FPKM=0.00689258,s1_status=OK	PRESENT_ABSENT
isoform_id=TCONS_00047390,gene_id=XLOC_009468,tss_id=TSS19743,s1_FPKM=4.89417,s1_status=OK,s2_FPKM=0.360547,s1_status=OK	OTHER_PATTERN
isoform_id=TCONS_00047392,gene_id=XLOC_009468,tss_id=TSS19743,s1_FPKM=9.62043,s1_status=OK,s2_FPKM=10.9932,s1_status=OK	OTHER_PATTERN
isoform_id=TCONS_00005164,gene_id=XLOC_002210,tss_id=TSS4702,s1_FPKM=0.0114855,s1_status=OK,s2_FPKM=1.00612,s1_status=OK	OTHER_PATTERN
isoform_id=TCONS_00005165,gene_id=XLOC_002210,tss_id=TSS4702,s1_FPKM=23.3202,s1_status=OK,s2_FPKM=5.56147,s1_status=OK	OTHER_PATTERN
isoform_id=TCONS_00002470,gene_id=XLOC_001048,tss_id=TSS2245,s1_FPKM=0.803125,s1_status=OK,s2_FPKM=0.00299037,s1_status=OK	OTHER_PATTERN
isoform_id=TCONS_00031907,gene_id=XLOC_006490,tss_id=TSS13558,s1_FPKM=11.0928,s1_status=OK,s2_FPKM=1.1732,s1_status=OK	OTHER_PATTERN
isoform_id=TCONS_00047311,gene_id=XLOC_009434,tss_id=TSS19681,s1_FPKM=0.212448,s1_status=OK,s2_FPKM=0.0,s1_status=OK	OTHER_PATTERN
isoform_id=TCONS_00047310,gene_id=XLOC_009434,tss_id=TSS19681,s1_FPKM=0.544499,s1_status=OK,s2_FPKM=14.4929,s1_status=OK	OTHER_PATTERN
isoform_id=TCONS_00047312,gene_id=XLOC_009434,tss_id=TSS19681,s1_FPKM=7.5804,s1_status=OK,s2_FPKM=0.837286,s1_status=OK	OTHER_PATTERN
isoform_id=TCONS_00038887,gene_id=XLOC_007730,tss_id=TSS16209,s1_FPKM=53.5959,s1_status=OK,s2_FPKM=74.3216,s1_status=OK	OTHER_PATTERN
isoform_id=TCONS_00039321,gene_id=XLOC_007947,tss_id=TSS16645,s1_FPKM=4.02611,s1_status=OK,s2_FPKM=0.0,s1_status=OK	PRESENT_ABSENT
isoform_id=TCONS_00039320,gene_id=XLOC_007947,tss_id=TSS16645,s1_FPKM=2.19093,s1_status=OK,s2_FPKM=0.0,s1_status=OK	PRESENT_ABSENT
isoform_id=TCONS_00039323,gene_id=XLOC_007947,tss_id=TSS16645,s1_FPKM=3.31096,s1_status=OK,s2_FPKM=0.0,s1_status=OK	PRESENT_ABSENT
isoform_id=TCONS_00039322,gene_id=XLOC_007947,tss_id=TSS16645,s1_FPKM=1.32333,s1_status=OK,s2_FPKM=0.0190119,s1_status=OK	OTHER_PATTERN
isoform_id=TCONS_00042867,gene_id=XLOC_009571,tss_id=TSS19969,s1_FPKM=17.2262,s1_status=OK,s2_FPKM=1.08475,s1_status=OK	OTHER_PATTERN
isoform_id=TCONS_00038344,gene_id=XLOC_009289,tss_id=TSS19366,s1_FPKM=1.01559,s1_status=OK,s2_FPKM=0.375302,s1_status=OK	OTHER_PATTERN
isoform_id=TCONS_00038343,gene_id=XLOC_009289,tss_id=TSS19366,s1_FPKM=0.0842973,s1_status=OK,s2_FPKM=0.0,s1_status=OK	OTHER_PATTERN
isoform_id=TCONS_00016212,gene_id=XLOC_003378,tss_id=TSS7084,s1_FPKM=25.199,s1_status=OK,s2_FPKM=1.24399,s1_status=OK	OTHER_PATTERN
isoform_id=TCONS_00030147,gene_id=XLOC_007512,tss_id=TSS15754,s1_FPKM=18.5474,s1_status=OK,s2_FPKM=0.539666,s1_status=OK	OTHER_PATTERN
isoform_id=TCONS_00011921,gene_id=XLOC_002601,tss_id=TSS5505,s1_FPKM=0.000931804,s1_status=OK,s2_FPKM=16.3078,s1_status=OK	ABSENT_PRESENT
isoform_id=TCONS_00011920,gene_id=XLOC_002601,tss_id=TSS5505,s1_FPKM=5.70386,s1_status=OK,s2_FPKM=7.99673,s1_status=OK	OTHER_PATTERN
isoform_id=TCONS_00011923,gene_id=XLOC_002601,tss_id=TSS5505,s1_FPKM=0.0,s1_status=OK,s2_FPKM=0.0,s1_status=OK	OTHER_PATTERN
isoform_id=TCONS_00011922,gene_id=XLOC_002601,tss_id=TSS5505,s1_FPKM=5.9151,s1_status=OK,s2_FPKM=0.0334834,s1_status=OK	PRESENT_ABSENT
isoform_id=TCONS_00011925,gene_id=XLOC_002601,tss_id=TSS5505,s1_FPKM=1.07517,s1_status=OK,s2_FPKM=1.93172,s1_status=OK	OTHER_PATTERN
isoform_id=TCONS_00011924,gene_id=XLOC_002601,tss_id=TSS5505,s1_FPKM=4.72897,s1_status=OK,s2_FPKM=0.921288,s1_status=OK	OTHER_PATTERN
isoform_id=TCONS_00061081,gene_id=XLOC_012770,tss_id=TSS26607,s1_FPKM=20.312,s1_status=OK,s2_FPKM=15.3807,s1_status=OK	OTHER_PATTERN
isoform_id=TCONS_00054838,gene_id=XLOC_011382,tss_id=TSS23746,s1_FPKM=5.99869,s1_status=OK,s2_FPKM=0.0,s1_status=OK	PRESENT_ABSENT
isoform_id=TCONS_00054839,gene_id=XLOC_011382,tss_id=TSS23746,s1_FPKM=2.22436,s1_status=OK,s2_FPKM=0.0,s1_status=OK	PRESENT_ABSENT
isoform_id=TCONS_00070091,gene_id=XLOC_015130,tss_id=TSS31537,s1_FPKM=9.09419,s1_status=OK,s2_FPKM=0.000120853,s1_status=OK	PRESENT_ABSENT
isoform_id=TCONS_00000288,gene_id=XLOC_000116,tss_id=TSS267,s1_FPKM=0.467382,s1_status=OK,s2_FPKM=9.41211,s1_status=OK	OTHER_PATTERN
isoform_id=TCONS_00011024,gene_id=XLOC_002174,tss_id=TSS4629,s1_FPKM=7.75431,s1_status=OK,s2_FPKM=0.0140902,s1_status=OK	PRESENT_ABSENT
isoform_id=TCONS_00011025,gene_id=XLOC_002174,tss_id=TSS4629,s1_FPKM=1.03078,s1_status=OK,s2_FPKM=0.501745,s1_status=OK	OTHER_PATTERN
isoform_id=TCONS_00011026,gene_id=XLOC_002174,tss_id=TSS4629,s1_FPKM=0.8886,s1_status=OK,s2_FPKM=1.33826,s1_status=OK	OTHER_PATTERN
isoform_id=TCONS_00011023,gene_id=XLOC_002174,tss_id=TSS4629,s1_FPKM=16.3255,s1_status=OK,s2_FPKM=9.56201,s1_status=OK	OTHER_PATTERN
isoform_id=TCONS_00012700,gene_id=XLOC_002972,tss_id=TSS6225,s1_FPKM=0.00339171,s1_status=OK,s2_FPKM=4.73865,s1_status=OK	ABSENT_PRESENT
isoform_id=TCONS_00012701,gene_id=XLOC_002972,tss_id=TSS6225,s1_FPKM=0.0,s1_status=OK,s2_FPKM=1.4437,s1_status=OK	OTHER_PATTERN
isoform_id=TCONS_00012702,gene_id=XLOC_002972,tss_id=TSS6225,s1_FPKM=1.80629,s1_status=OK,s2_FPKM=0.0283779,s1_status=OK	OTHER_PATTERN
isoform_id=TCONS_00034184,gene_id=XLOC_007512,tss_id=TSS15754,s1_FPKM=20.8106,s1_status=OK,s2_FPKM=34.3833,s1_status=OK	OTHER_PATTERN
isoform_id=TCONS_00034183,gene_id=XLOC_007512,tss_id=TSS15754,s1_FPKM=2.64969,s1_status=OK,s2_FPKM=3.33621,s1_status=OK	OTHER_PATTERN
isoform_id=TCONS_00066480,gene_id=XLOC_015130,tss_id=TSS31537,s1_FPKM=6.71512,s1_status=OK,s2_FPKM=20.564,s1_status=OK	OTHER_PATTERN
isoform_id=TCONS_00026804,gene_id=XLOC_006083,tss_id=TSS12688,s1_FPKM=9.05298,s1_status=OK,s2_FPKM=45.5418,s1_status=OK	OTHER_PATTERN
isoform_id=TCONS_00026805,gene_id=XLOC_006083,tss_id=TSS12688,s1_FPKM=16.0897,s1_status=OK,s2_FPKM=0.00756068,s1_status=OK	PRESENT_ABSENT
isoform_id=TCONS_00023807,gene_id=XLOC_004732,tss_id=TSS9925,s1_FPKM=0.549873,s1_status=OK,s2_FPKM=0.0,s1_status=OK	OTHER_PATTERN
isoform_id=TCONS_00023806,gene_id=XLOC_004732,tss_id=TSS9925,s1_FPKM=0.295905,s1_status=OK,s2_FPKM=0.0,s1_status=OK	OTHER_PATTERN
isoform_id=TCONS_00023805,gene_id=XLOC_004732,tss_id=TSS9925,s1_FPKM=1.00609,s1_status=OK,s2_FPKM=0.0,s1_status=OK	OTHER_PATTERN
isoform_id=TCONS_00023804,gene_id=XLOC_004732,tss_id=TSS9925,s1_FPKM=0.466579,s1_status=OK,s2_FPKM=1.85695,s1_status=OK	OTHER_PATTERN
isoform_id=TCONS_00038403,gene_id=XLOC_009311,tss_id=TSS19412,s1_FPKM=65.8099,s1_status=OK,s2_FPKM=0.00217273,s1_status=OK	PRESENT_ABSENT
isoform_id=TCONS_00038402,gene_id=XLOC_009311,tss_id=TSS19412,s1_FPKM=2.66658,s1_status=OK,s2_FPKM=1.7888,s1_status=OK	OTHER_PATTERN
isoform_id=TCONS_00038401,gene_id=XLOC_009311,tss_id=TSS19412,s1_FPKM=2.01757,s1_status=OK,s2_FPKM=49.8693,s1_status=OK	OTHER_PATTERN
isoform_id=TCONS_00051546,gene_id=XLOC_011382,tss_id=TSS23746,s1_FPKM=0.00143036,s1_status=OK,s2_FPKM=5.46099,s1_status=OK	ABSENT_PRESENT
isoform_id=TCONS_00051545,gene_id=XLOC_011382,tss_id=TSS23746,s1_FPKM=0.553444,s1_status=OK,s2_FPKM=5.68002,s1_status=OK	OTHER_PATTERN
isoform_id=TCONS_00026285,gene_id=XLOC_005840,tss_id=TSS12195,s1_FPKM=10.9091,s1_status=OK,s2_FPKM=94.1049,s1_status=OK	OTHER_PATTERN
isoform_id=TCONS_00061080,gene_id=XLOC_012770,tss_id=TSS26607,s1_FPKM=2.52726,s1_status=OK,s2_FPKM=18.7504,s1_status=OK	OTHER_PATTERN
isoform_id=TCONS_00005507,gene_id=XLOC_002365,tss_id=TSS5019,s1_FPKM=1.27242,s1_status=OK,s2_FPKM=11.2873,s1_status=OK	OTHER_PATTERN
isoform_id=TCONS_00005508,gene_id=XLOC_002365,tss_id=TSS5019,s1_FPKM=16.6295,s1_status=OK,s2_FPKM=0.615327,s1_status=OK	OTHER_PATTERN
isoform_id=TCONS_00012054,gene_id=XLOC_002667,tss_id=TSS5630,s1_FPKM=8.45868,s1_status=OK,s2_FPKM=55.0524,s1_status=OK	OTHER_PATTERN
isoform_id=TCONS_00035218,gene_id=XLOC_007947,tss_id=TSS16645,s1_FPKM=3.48261,s1_status=OK,s2_FPKM=13.1147,s1_status=OK	OTHER_PATTERN
isoform_id=TCONS_00060515,gene_id=XLOC_013880,tss_id=TSS28900,s1_FPKM=3.04981,s1_status=OK,s2_FPKM=3.48574,s1_status=OK	OTHER_PATTERN
isoform_id=TCONS_00060516,gene_id=XLOC_013880,tss_id=TSS28900,s1_FPKM=0.33282,s1_status=OK,s2_FPKM=1.69911,s1_status=OK	OTHER_PATTERN
isoform_id=TCONS_00060511,gene_id=XLOC_013880,tss_id=TSS28900,s1_FPKM=32.4441,s1_status=OK,s2_FPKM=1.69514,s1_status=OK	OTHER_PATTERN
isoform_id=TCONS_00060513,gene_id=XLOC_013880,tss_id=TSS28900,s1_FPKM=35.2363,s1_status=OK,s2_FPKM=28.8242,s1_status=OK	OTHER_PATTERN
isoform_id=TCONS_00042138,gene_id=XLOC_009289,tss_id=TSS19366,s1_FPKM=7.23202,s1_status=OK,s2_FPKM=0.0,s1_status=OK	PRESENT_ABSENT
isoform_id=TCONS_00042139,gene_id=XLOC_009289,tss_id=TSS19366,s1_FPKM=4.49936,s1_status=OK,s2_FPKM=11.0781,s1_status=OK	OTHER_PATTERN
isoform_id=TCONS_00049224,gene_id=XLOC_010306,tss_id=TSS21531,s1_FPKM=0.996014,s1_status=OK,s2_FPKM=1.42801,s1_status=OK	OTHER_PATTERN
isoform_id=TCONS_00039936,gene_id=XLOC_008243,tss_id=TSS17245,s1_FPKM=1.49266,s1_status=OK,s2_FPKM=18.0317,s1_status=OK	OTHER_PATTERN
isoform_id=TCONS_00000286,gene_id=XLOC_000116,tss_id=TSS267,s1_FPKM=0.0196369,s1_status=OK,s2_FPKM=27.6344,s1_status=OK	ABSENT_PRESENT
isoform_id=TCONS_00000287,gene_id=XLOC_000116,tss_id=TSS267,s1_FPKM=1.54956,s1_status=OK,s2_FPKM=1.5082,s1_status=OK	OTHER_PATTERN
isoform_id=TCONS_00000285,gene_id=XLOC_000116,tss_id=TSS267,s1_FPKM=23.636,s1_status=OK,s2_FPKM=5.42807,s1_status=OK	OTHER_PATTERN
isoform_id=TCONS_00006576,gene_id=XLOC_000251,tss_id=TSS561,s1_FPKM=2.33402,s1_status=OK,s2_FPKM=9.07175,s1_status=OK	OTHER_PATTERN
isoform_id=TCONS_00006575,gene_id=XLOC_000251,tss_id=TSS561,s1_FPKM=28.0656,s1_status=OK,s2_FPKM=0.0,s1_status=OK	PRESENT_ABSENT
isoform_id=TCONS_00002088,gene_id=XLOC_000880,tss_id=TSS1875,s1_FPKM=46.9828,s1_status=OK,s2_FPKM=0.00193182,s1_status=OK	PRESENT_ABSENT
isoform_id=TCONS_00002089,gene_id=XLOC_000880,tss_id=TSS1875,s1_FPKM=0.987539,s1_status=OK,s2_FPKM=164.517,s1_status=OK	OTHER_PATTERN
isoform_id=TCONS_00073708,gene_id=XLOC_016717,tss_id=TSS34810,s1_FPKM=28.7842,s1_status=OK,s2_FPKM=35.3796,s1_status=OK	OTHER_PATTERN
isoform_id=TCONS_00055808,gene_id=XLOC_011797,tss_id=TSS24631,s1_FPKM=4.12883,s1_status=OK,s2_FPKM=0.000242711,s1_status=OK	PRESENT_ABSENT
isoform_id=TCONS_00055809,gene_id=XLOC_011797,tss_id=TSS24631,s1_FPKM=16.498,s1_status=OK,s2_FPKM=2.79985,s1_status=OK	OTHER_PATTERN
isoform_id=TCONS_00055807,gene_id=XLOC_011797,tss_id=TSS24631,s1_FPKM=7.24378,s1_status=OK,s2_FPKM=1.69433,s1_status=OK	OTHER_PATTERN
isoform_id=TCONS_00013763,gene_id=XLOC_003438,tss_id=TSS7207,s1_FPKM=22.057,s1_status=OK,s2_FPKM=15.8878,s1_status=OK	OTHER_PATTERN
isoform_id=TCONS_00013762,gene_id=XLOC_003438,tss_id=TSS7207,s1_FPKM=1.16842,s1_status=OK,s2_FPKM=10.819,s1_status=OK	OTHER_PATTERN
isoform_id=TCONS_00067368,gene_id=XLOC_015501,tss_id=TSS32272,s1_FPKM=0.862057,s1_status=OK,s2_FPKM=20.1211,s1_status=OK	OTHER_PATTERN
isoform_id=TCONS_00067369,gene_id=XLOC_015501,tss_id=TSS32272,s1_FPKM=20.9767,s1_status=OK,s2_FPKM=2.75686,s1_status=OK	OTHER_PATTERN
isoform_id=TCONS_00019919,gene_id=XLOC_004962,tss_id=TSS10397,s1_FPKM=0.672834,s1_status=OK,s2_FPKM=0.233369,s1_status=OK	OTHER_PATTERN
isoform_id=TCONS_00005188,gene_id=XLOC_002218,tss_id=TSS4715,s1_FPKM=7.14065,s1_status=OK,s2_FPKM=0.0,s1_status=OK	PRESENT_ABSENT
isoform_id=TCONS_00005189,gene_id=XLOC_002218,tss_id=TSS4715,s1_FPKM=21.3247,s1_status=OK,s2_FPKM=0.000698472,s1_status=OK	PRESENT_ABSENT
isoform_id=TCONS_00022938,gene_id=XLOC_004332,tss_id=TSS9092,s1_FPKM=42.5663,s1_status=OK,s2_FPKM=0.00016986,s1_status=OK	PRESENT_ABSENT
isoform_id=TCONS_00022939,gene_id=XLOC_004332,tss_id=TSS9092,s1_FPKM=26.3392,s1_status=OK,s2_FPKM=30.2343,s1_status=OK	OTHER_PATTERN
isoform_id=TCONS_00008431,gene_id=XLOC_001048,tss_id=TSS2245,s1_FPKM=0.253729,s1_status=OK,s2_FPKM=0.0,s1_status=OK	OTHER_PATTERN
isoform_id=TCONS_00008430,gene_id=XLOC_001048,tss_id=TSS2245,s1_FPKM=0.697972,s1_status=OK,s2_FPKM=0.332434,s1_status=OK	OTHER_PATTERN
isoform_id=TCONS_00008432,gene_id=XLOC_001048,tss_id=TSS2245,s1_FPKM=1.04736,s1_status=OK,s2_FPKM=1.57322,s1_status=OK	OTHER_PATTERN
isoform_id=TCONS_00071345,gene_id=XLOC_015723,tss_id=TSS32713,s1_FPKM=3.53339,s1_status=OK,s2_FPKM=1.91438,s1_status=OK	OTHER_PATTERN
isoform_id=TCONS_00071344,gene_id=XLOC_015723,tss_id=TSS32713,s1_FPKM=1.24284,s1_status=OK,s2_FPKM=0.00219234,s1_status=OK	OTHER_PATTERN
isoform_id=TCONS_00071343,gene_id=XLOC_015723,tss_id=TSS32713,s1_FPKM=9.91914,s1_status=OK,s2_FPKM=0.597967,s1_status=OK	OTHER_PATTERN
isoform_id=TCONS_00071342,gene_id=XLOC_015723,tss_id=TSS32713,s1_FPKM=1.96505,s1_status=OK,s2_FPKM=6.41362,s1_status=OK	OTHER_PATTERN
isoform_id=TCONS_00071341,gene_id=XLOC_015723,tss_id=TSS32713,s1_FPKM=9.80852,s1_status=OK,s2_FPKM=10.2323,s1_status=OK	OTHER_PATTERN
isoform_id=TCONS_00041291,gene_id=XLOC_008891,tss_id=TSS18536,s1_FPKM=0.993248,s1_status=OK,s2_FPKM=1.30412,s1_status=OK	OTHER_PATTERN
isoform_id=TCONS_00059248,gene_id=XLOC_013344,tss_id=TSS27796,s1_FPKM=7.7626,s1_status=OK,s2_FPKM=6.64265,s1_status=OK	OTHER_PATTERN
isoform_id=TCONS_00027769,gene_id=XLOC_006490,tss_id=TSS13558,s1_FPKM=10.4968,s1_status=OK,s2_FPKM=0.0,s1_status=OK	PRESENT_ABSENT
isoform_id=TCONS_00027766,gene_id=XLOC_006490,tss_id=TSS13558,s1_FPKM=0.118881,s1_status=OK,s2_FPKM=9.08687,s1_status=OK	OTHER_PATTERN
isoform_id=TCONS_00054840,gene_id=XLOC_011382,tss_id=TSS23746,s1_FPKM=2.16386,s1_status=OK,s2_FPKM=0.0,s1_status=OK	PRESENT_ABSENT
isoform_id=TCONS_00054843,gene_id=XLOC_011382,tss_id=TSS23746,s1_FPKM=0.0952689,s1_status=OK,s2_FPKM=0.0,s1_status=OK	OTHER_PATTERN
isoform_id=TCONS_00054842,gene_id=XLOC_011382,tss_id=TSS23746,s1_FPKM=3.10618,s1_status=OK,s2_FPKM=1.63282,s1_status=OK	OTHER_PATTERN
isoform_id=TCONS_00047309,gene_id=XLOC_009434,tss_id=TSS19681,s1_FPKM=0.269814,s1_status=OK,s2_FPKM=0.0,s1_status=OK	OTHER_PATTERN
isoform_id=TCONS_00073842,gene_id=XLOC_016770,tss_id=TSS34929,s1_FPKM=0.532439,s1_status=OK,s2_FPKM=16.4439,s1_status=OK	OTHER_PATTERN
isoform_id=TCONS_00073846,gene_id=XLOC_016770,tss_id=TSS34929,s1_FPKM=0.000463178,s1_status=OK,s2_FPKM=1.58631,s1_status=OK	OTHER_PATTERN
isoform_id=TCONS_00073844,gene_id=XLOC_016770,tss_id=TSS34929,s1_FPKM=0.0822975,s1_status=OK,s2_FPKM=4.64014,s1_status=OK	ABSENT_PRESENT
isoform_id=TCONS_00002482,gene_id=XLOC_001048,tss_id=TSS2245,s1_FPKM=0.868862,s1_status=OK,s2_FPKM=1.29191,s1_status=OK	OTHER_PATTERN
isoform_id=TCONS_00002483,gene_id=XLOC_001048,tss_id=TSS2245,s1_FPKM=7.66189,s1_status=OK,s2_FPKM=0.0141733,s1_status=OK	PRESENT_ABSENT
isoform_id=TCONS_00002480,gene_id=XLOC_001048,tss_id=TSS2245,s1_FPKM=1.67879,s1_status=OK,s2_FPKM=0.454363,s1_status=OK	OTHER_PATTERN
isoform_id=TCONS_00002481,gene_id=XLOC_001048,tss_id=TSS2245,s1_FPKM=0.384841,s1_status=OK,s2_FPKM=3.89318,s1_status=OK	OTHER_PATTERN
isoform_id=TCONS_00071492,gene_id=XLOC_015777,tss_id=TSS32838,s1_FPKM=0.0,s1_status=OK,s2_FPKM=9.41547,s1_status=OK	ABSENT_PRESENT
isoform_id=TCONS_00056028,gene_id=XLOC_011897,tss_id=TSS24853,s1_FPKM=12.6953,s1_status=OK,s2_FPKM=1.05302,s1_status=OK	OTHER_PATTERN
isoform_id=TCONS_00003207,gene_id=XLOC_001351,tss_id=TSS2913,s1_FPKM=40.7121,s1_status=OK,s2_FPKM=108.417,s1_status=OK	OTHER_PATTERN
isoform_id=TCONS_00003206,gene_id=XLOC_001351,tss_id=TSS2913,s1_FPKM=166.286,s1_status=OK,s2_FPKM=2.51578,s1_status=OK	OTHER_PATTERN
isoform_id=TCONS_00014487,gene_id=XLOC_002601,tss_id=TSS5505,s1_FPKM=3.48949,s1_status=OK,s2_FPKM=0.0585837,s1_status=OK	PRESENT_ABSENT
isoform_id=TCONS_00014486,gene_id=XLOC_002601,tss_id=TSS5505,s1_FPKM=36.2443,s1_status=OK,s2_FPKM=0.245039,s1_status=OK	OTHER_PATTERN
isoform_id=TCONS_00040929,gene_id=XLOC_008719,tss_id=TSS18214,s1_FPKM=25.7815,s1_status=OK,s2_FPKM=43.6233,s1_status=OK	OTHER_PATTERN
isoform_id=TCONS_00040928,gene_id=XLOC_008719,tss_id=TSS18214,s1_FPKM=50.4377,s1_status=OK,s2_FPKM=0.0824651,s1_status=OK	PRESENT_ABSENT
isoform_id=TCONS_00011098,gene_id=XLOC_002210,tss_id=TSS4702,s1_FPKM=18.0024,s1_status=OK,s2_FPKM=7.73445e-05,s1_status=OK	PRESENT_ABSENT
isoform_id=TCONS_00025630,gene_id=XLOC_005562,tss_id=TSS11614,s1_FPKM=52.2857,s1_status=OK,s2_FPKM=66.3432,s1_status=OK	OTHER_PATTERN
isoform_id=TCONS_00025631,gene_id=XLOC_005562,tss_id=TSS11614,s1_FPKM=6.5323,s1_status=OK,s2_FPKM=2.6612,s1_status=OK	OTHER_PATTERN
isoform_id=TCONS_00051544,gene_id=XLOC_011382,tss_id=TSS23746,s1_FPKM=1.95556,s1_status=OK,s2_FPKM=8.3334,s1_status=OK	OTHER_PATTERN
isoform_id=TCONS_00051543,gene_id=XLOC_011382,tss_id=TSS23746,s1_FPKM=0.726032,s1_status=OK,s2_FPKM=5.49669,s1_status=OK	OTHER_PATTERN
isoform_id=TCONS_00057971,gene_id=XLOC_012770,tss_id=TSS26607,s1_FPKM=1.58484,s1_status=OK,s2_FPKM=3.68837,s1_status=OK	OTHER_PATTERN
isoform_id=TCONS_00057972,gene_id=XLOC_012770,tss_id=TSS26607,s1_FPKM=0.227294,s1_status=OK,s2_FPKM=26.3102,s1_status=OK	OTHER_PATTERN
isoform_id=TCONS_00057973,gene_id=XLOC_012770,tss_id=TSS26607,s1_FPKM=25.0856,s1_status=OK,s2_FPKM=0.0,s1_status=OK	PRESENT_ABSENT
isoform_id=TCONS_00076638,gene_id=XLOC_016717,tss_id=TSS34810,s1_FPKM=18.6598,s1_status=OK,s2_FPKM=0.0,s1_status=OK	PRESENT_ABSENT
isoform_id=TCONS_00054844,gene_id=XLOC_011382,tss_id=TSS23746,s1_FPKM=2.12804,s1_status=OK,s2_FPKM=2.24642,s1_status=OK	OTHER_PATTERN
isoform_id=TCONS_00066838,gene_id=XLOC_015287,tss_id=TSS31855,s1_FPKM=59.3026,s1_status=OK,s2_FPKM=55.9647,s1_status=OK	OTHER_PATTERN
isoform_id=TCONS_00028781,gene_id=XLOC_006935,tss_id=TSS14534,s1_FPKM=0.0927531,s1_status=OK,s2_FPKM=8.7297,s1_status=OK	ABSENT_PRESENT
isoform_id=TCONS_00028780,gene_id=XLOC_006935,tss_id=TSS14534,s1_FPKM=2.37107,s1_status=OK,s2_FPKM=0.106056,s1_status=OK	OTHER_PATTERN
isoform_id=TCONS_00028783,gene_id=XLOC_006935,tss_id=TSS14534,s1_FPKM=7.25933,s1_status=OK,s2_FPKM=1.45517,s1_status=OK	OTHER_PATTERN
isoform_id=TCONS_00028782,gene_id=XLOC_006935,tss_id=TSS14534,s1_FPKM=1.08439,s1_status=OK,s2_FPKM=0.876361,s1_status=OK	OTHER_PATTERN
isoform_id=TCONS_00036412,gene_id=XLOC_008465,tss_id=TSS17709,s1_FPKM=18.5012,s1_status=OK,s2_FPKM=7.43446,s1_status=OK	OTHER_PATTERN
isoform_id=TCONS_00036413,gene_id=XLOC_008465,tss_id=TSS17709,s1_FPKM=3.54613,s1_status=OK,s2_FPKM=12.2139,s1_status=OK	OTHER_PATTERN
isoform_id=TCONS_00059250,gene_id=XLOC_013344,tss_id=TSS27796,s1_FPKM=65.8315,s1_status=OK,s2_FPKM=4.45646,s1_status=OK	OTHER_PATTERN
isoform_id=TCONS_00042866,gene_id=XLOC_009571,tss_id=TSS19969,s1_FPKM=5.28101,s1_status=OK,s2_FPKM=15.8367,s1_status=OK	OTHER_PATTERN
isoform_id=TCONS_00050535,gene_id=XLOC_010913,tss_id=TSS22775,s1_FPKM=206.433,s1_status=OK,s2_FPKM=14.0184,s1_status=OK	OTHER_PATTERN
isoform_id=TCONS_00050534,gene_id=XLOC_010913,tss_id=TSS22775,s1_FPKM=50.8616,s1_status=OK,s2_FPKM=123.811,s1_status=OK	OTHER_PATTERN
isoform_id=TCONS_00045119,gene_id=XLOC_010483,tss_id=TSS21889,s1_FPKM=0.0217209,s1_status=OK,s2_FPKM=1.95587,s1_status=OK	OTHER_PATTERN
isoform_id=TCONS_00035884,gene_id=XLOC_008243,tss_id=TSS17245,s1_FPKM=8.81265,s1_status=OK,s2_FPKM=0.00224431,s1_status=OK	PRESENT_ABSENT
isoform_id=TCONS_00065397,gene_id=XLOC_014668,tss_id=TSS30582,s1_FPKM=0.59196,s1_status=OK,s2_FPKM=0.31233,s1_status=OK	OTHER_PATTERN
isoform_id=TCONS_00069005,gene_id=XLOC_014668,tss_id=TSS30582,s1_FPKM=1.24166,s1_status=OK,s2_FPKM=0.339931,s1_status=OK	OTHER_PATTERN
isoform_id=TCONS_00069003,gene_id=XLOC_014668,tss_id=TSS30582,s1_FPKM=3.45486,s1_status=OK,s2_FPKM=0.0,s1_status=OK	PRESENT_ABSENT
isoform_id=TCONS_00069002,gene_id=XLOC_014668,tss_id=TSS30582,s1_FPKM=6.68439,s1_status=OK,s2_FPKM=0.0,s1_status=OK	PRESENT_ABSENT
isoform_id=TCONS_00066837,gene_id=XLOC_015287,tss_id=TSS31855,s1_FPKM=1.73066,s1_status=OK,s2_FPKM=17.9041,s1_status=OK	OTHER_PATTERN
isoform_id=TCONS_00038075,gene_id=XLOC_009188,tss_id=TSS19155,s1_FPKM=0.000191249,s1_status=OK,s2_FPKM=9.96355,s1_status=OK	ABSENT_PRESENT
isoform_id=TCONS_00037293,gene_id=XLOC_008891,tss_id=TSS18536,s1_FPKM=0.10344,s1_status=OK,s2_FPKM=2.73751,s1_status=OK	OTHER_PATTERN
isoform_id=TCONS_00037291,gene_id=XLOC_008891,tss_id=TSS18536,s1_FPKM=5.40267,s1_status=OK,s2_FPKM=0.000938815,s1_status=OK	PRESENT_ABSENT
isoform_id=TCONS_00037290,gene_id=XLOC_008891,tss_id=TSS18536,s1_FPKM=1.50549,s1_status=OK,s2_FPKM=4.05147,s1_status=OK	OTHER_PATTERN
isoform_id=TCONS_00037296,gene_id=XLOC_008891,tss_id=TSS18536,s1_FPKM=1.17331,s1_status=OK,s2_FPKM=17.4378,s1_status=OK	OTHER_PATTERN
isoform_id=TCONS_00037295,gene_id=XLOC_008891,tss_id=TSS18536,s1_FPKM=0.647823,s1_status=OK,s2_FPKM=1.07362,s1_status=OK	OTHER_PATTERN
isoform_id=TCONS_00037294,gene_id=XLOC_008891,tss_id=TSS18536,s1_FPKM=0.392173,s1_status=OK,s2_FPKM=1.68942,s1_status=OK	OTHER_PATTERN
isoform_id=TCONS_00066022,gene_id=XLOC_014922,tss_id=TSS31133,s1_FPKM=4.51402,s1_status=OK,s2_FPKM=4.39645,s1_status=OK	OTHER_PATTERN
isoform_id=TCONS_00066020,gene_id=XLOC_014922,tss_id=TSS31133,s1_FPKM=154.087,s1_status=OK,s2_FPKM=112.605,s1_status=OK	OTHER_PATTERN
isoform_id=TCONS_00066021,gene_id=XLOC_014922,tss_id=TSS31133,s1_FPKM=1.17147,s1_status=OK,s2_FPKM=20.0685,s1_status=OK	OTHER_PATTERN
isoform_id=TCONS_00052485,gene_id=XLOC_011797,tss_id=TSS24631,s1_FPKM=0.462658,s1_status=OK,s2_FPKM=12.5599,s1_status=OK	OTHER_PATTERN
isoform_id=TCONS_00052484,gene_id=XLOC_011797,tss_id=TSS24631,s1_FPKM=8.97337,s1_status=OK,s2_FPKM=12.0276,s1_status=OK	OTHER_PATTERN
isoform_id=TCONS_00052488,gene_id=XLOC_011797,tss_id=TSS24631,s1_FPKM=1.2857,s1_status=OK,s2_FPKM=12.0351,s1_status=OK	OTHER_PATTERN
isoform_id=TCONS_00015231,gene_id=XLOC_002972,tss_id=TSS6225,s1_FPKM=5.72216,s1_status=OK,s2_FPKM=0.000381858,s1_status=OK	PRESENT_ABSENT
isoform_id=TCONS_00015233,gene_id=XLOC_002972,tss_id=TSS6225,s1_FPKM=0.265801,s1_status=OK,s2_FPKM=0.0190101,s1_status=OK	OTHER_PATTERN
isoform_id=TCONS_00015232,gene_id=XLOC_002972,tss_id=TSS6225,s1_FPKM=3.95633,s1_status=OK,s2_FPKM=5.79056e-05,s1_status=OK	PRESENT_ABSENT
isoform_id=TCONS_00065889,gene_id=XLOC_014855,tss_id=TSS30997,s1_FPKM=12.629,s1_status=OK,s2_FPKM=0.000805404,s1_status=OK	PRESENT_ABSENT
isoform_id=TCONS_00065888,gene_id=XLOC_014855,tss_id=TSS30997,s1_FPKM=0.299008,s1_status=OK,s2_FPKM=0.895679,s1_status=OK	OTHER_PATTERN
isoform_id=TCONS_00070319,gene_id=XLOC_015265,tss_id=TSS31812,s1_FPKM=0.0373514,s1_status=OK,s2_FPKM=0.0,s1_status=OK	OTHER_PATTERN
isoform_id=TCONS_00070318,gene_id=XLOC_015265,tss_id=TSS31812,s1_FPKM=0.00548804,s1_status=OK,s2_FPKM=0.000426401,s1_status=OK	OTHER_PATTERN
isoform_id=TCONS_00070317,gene_id=XLOC_015265,tss_id=TSS31812,s1_FPKM=7.51889,s1_status=OK,s2_FPKM=0.0,s1_status=OK	PRESENT_ABSENT
isoform_id=TCONS_00070316,gene_id=XLOC_015265,tss_id=TSS31812,s1_FPKM=3.52536,s1_status=OK,s2_FPKM=10.3961,s1_status=OK	OTHER_PATTERN
isoform_id=TCONS_00049223,gene_id=XLOC_010306,tss_id=TSS21531,s1_FPKM=9.62373,s1_status=OK,s2_FPKM=25.1995,s1_status=OK	OTHER_PATTERN
isoform_id=TCONS_00049222,gene_id=XLOC_010306,tss_id=TSS21531,s1_FPKM=31.7319,s1_status=OK,s2_FPKM=17.6055,s1_status=OK	OTHER_PATTERN
isoform_id=TCONS_00046756,gene_id=XLOC_011153,tss_id=TSS23263,s1_FPKM=1.25237,s1_status=OK,s2_FPKM=9.512,s1_status=OK	OTHER_PATTERN
isoform_id=TCONS_00046757,gene_id=XLOC_011153,tss_id=TSS23263,s1_FPKM=13.6483,s1_status=OK,s2_FPKM=2.65908,s1_status=OK	OTHER_PATTERN
isoform_id=TCONS_00046758,gene_id=XLOC_011153,tss_id=TSS23263,s1_FPKM=0.779417,s1_status=OK,s2_FPKM=0.000306909,s1_status=OK	OTHER_PATTERN
isoform_id=TCONS_00046759,gene_id=XLOC_011153,tss_id=TSS23263,s1_FPKM=43.311,s1_status=OK,s2_FPKM=32.663,s1_status=OK	OTHER_PATTERN
isoform_id=TCONS_00028484,gene_id=XLOC_006793,tss_id=TSS14254,s1_FPKM=18.6535,s1_status=OK,s2_FPKM=0.00448263,s1_status=OK	PRESENT_ABSENT
isoform_id=TCONS_00028485,gene_id=XLOC_006793,tss_id=TSS14254,s1_FPKM=42.3429,s1_status=OK,s2_FPKM=48.2671,s1_status=OK	OTHER_PATTERN
isoform_id=TCONS_00019921,gene_id=XLOC_004962,tss_id=TSS10397,s1_FPKM=0.0876192,s1_status=OK,s2_FPKM=0.968514,s1_status=OK	OTHER_PATTERN
isoform_id=TCONS_00019920,gene_id=XLOC_004962,tss_id=TSS10397,s1_FPKM=0.767893,s1_status=OK,s2_FPKM=23.9547,s1_status=OK	OTHER_PATTERN
isoform_id=TCONS_00019922,gene_id=XLOC_004962,tss_id=TSS10397,s1_FPKM=0.803232,s1_status=OK,s2_FPKM=1.55007,s1_status=OK	OTHER_PATTERN
isoform_id=TCONS_00039314,gene_id=XLOC_007947,tss_id=TSS16645,s1_FPKM=2.51898,s1_status=OK,s2_FPKM=0.000423627,s1_status=OK	PRESENT_ABSENT
isoform_id=TCONS_00039315,gene_id=XLOC_007947,tss_id=TSS16645,s1_FPKM=3.74252,s1_status=OK,s2_FPKM=0.737441,s1_status=OK	OTHER_PATTERN
isoform_id=TCONS_00039316,gene_id=XLOC_007947,tss_id=TSS16645,s1_FPKM=4.67129,s1_status=OK,s2_FPKM=0.0,s1_status=OK	PRESENT_ABSENT
isoform_id=TCONS_00039317,gene_id=XLOC_007947,tss_id=TSS16645,s1_FPKM=5.0036,s1_status=OK,s2_FPKM=0.0148895,s1_status=OK	PRESENT_ABSENT
isoform_id=TCONS_00039318,gene_id=XLOC_007947,tss_id=TSS16645,s1_FPKM=7.62554,s1_status=OK,s2_FPKM=0.0,s1_status=OK	PRESENT_ABSENT
isoform_id=TCONS_00039319,gene_id=XLOC_007947,tss_id=TSS16645,s1_FPKM=11.0355,s1_status=OK,s2_FPKM=0.0,s1_status=OK	PRESENT_ABSENT
isoform_id=TCONS_00018928,gene_id=XLOC_004515,tss_id=TSS9492,s1_FPKM=35.4721,s1_status=OK,s2_FPKM=19.9869,s1_status=OK	OTHER_PATTERN
isoform_id=TCONS_00018926,gene_id=XLOC_004515,tss_id=TSS9492,s1_FPKM=50.7111,s1_status=OK,s2_FPKM=15.1305,s1_status=OK	OTHER_PATTERN
isoform_id=TCONS_00018927,gene_id=XLOC_004515,tss_id=TSS9492,s1_FPKM=4.99969,s1_status=OK,s2_FPKM=51.078,s1_status=OK	OTHER_PATTERN
isoform_id=TCONS_00028778,gene_id=XLOC_006935,tss_id=TSS14534,s1_FPKM=0.0499147,s1_status=OK,s2_FPKM=0.480844,s1_status=OK	OTHER_PATTERN
isoform_id=TCONS_00031908,gene_id=XLOC_006490,tss_id=TSS13558,s1_FPKM=1.98555,s1_status=OK,s2_FPKM=0.345947,s1_status=OK	OTHER_PATTERN
isoform_id=TCONS_00008426,gene_id=XLOC_001048,tss_id=TSS2245,s1_FPKM=0.0,s1_status=OK,s2_FPKM=0.0,s1_status=OK	OTHER_PATTERN
isoform_id=TCONS_00008427,gene_id=XLOC_001048,tss_id=TSS2245,s1_FPKM=0.0,s1_status=OK,s2_FPKM=0.0,s1_status=OK	OTHER_PATTERN
isoform_id=TCONS_00008424,gene_id=XLOC_001048,tss_id=TSS2245,s1_FPKM=0.0,s1_status=OK,s2_FPKM=0.0,s1_status=OK	OTHER_PATTERN
isoform_id=TCONS_00008425,gene_id=XLOC_001048,tss_id=TSS2245,s1_FPKM=0.0,s1_status=OK,s2_FPKM=0.0,s1_status=OK	OTHER_PATTERN
isoform_id=TCONS_00008428,gene_id=XLOC_001048,tss_id=TSS2245,s1_FPKM=0.00121855,s1_status=OK,s2_FPKM=0.0,s1_status=OK	OTHER_PATTERN
isoform_id=TCONS_00008429,gene_id=XLOC_001048,tss_id=TSS2245,s1_FPKM=0.0,s1_status=OK,s2_FPKM=0.205835,s1_status=OK	OTHER_PATTERN
isoform_id=TCONS_00038076,gene_id=XLOC_009188,tss_id=TSS19155,s1_FPKM=10.7115,s1_status=OK,s2_FPKM=1.55222,s1_status=OK	OTHER_PATTERN
isoform_id=TCONS_00012699,gene_id=XLOC_002972,tss_id=TSS6225,s1_FPKM=0.189929,s1_status=OK,s2_FPKM=8.89435,s1_status=OK	OTHER_PATTERN
isoform_id=TCONS_00011893,gene_id=XLOC_002591,tss_id=TSS5484,s1_FPKM=6.21885,s1_status=OK,s2_FPKM=0.204523,s1_status=OK	OTHER_PATTERN
isoform_id=TCONS_00011895,gene_id=XLOC_002591,tss_id=TSS5484,s1_FPKM=1.77277,s1_status=OK,s2_FPKM=0.813542,s1_status=OK	OTHER_PATTERN
isoform_id=TCONS_00011894,gene_id=XLOC_002591,tss_id=TSS5484,s1_FPKM=0.0626796,s1_status=OK,s2_FPKM=0.744007,s1_status=OK	OTHER_PATTERN
isoform_id=TCONS_00011896,gene_id=XLOC_002591,tss_id=TSS5484,s1_FPKM=0.083829,s1_status=OK,s2_FPKM=5.49288,s1_status=OK	ABSENT_PRESENT
isoform_id=TCONS_00074422,gene_id=XLOC_015723,tss_id=TSS32713,s1_FPKM=0.34655,s1_status=OK,s2_FPKM=0.433093,s1_status=OK	OTHER_PATTERN
isoform_id=TCONS_00011918,gene_id=XLOC_002601,tss_id=TSS5505,s1_FPKM=0.00106277,s1_status=OK,s2_FPKM=0.122507,s1_status=OK	OTHER_PATTERN
isoform_id=TCONS_00011919,gene_id=XLOC_002601,tss_id=TSS5505,s1_FPKM=0.0,s1_status=OK,s2_FPKM=0.0,s1_status=OK	OTHER_PATTERN
isoform_id=TCONS_00011914,gene_id=XLOC_002601,tss_id=TSS5505,s1_FPKM=0.554983,s1_status=OK,s2_FPKM=0.216707,s1_status=OK	OTHER_PATTERN
isoform_id=TCONS_00011915,gene_id=XLOC_002601,tss_id=TSS5505,s1_FPKM=0.0,s1_status=OK,s2_FPKM=0.0,s1_status=OK	OTHER_PATTERN
isoform_id=TCONS_00011916,gene_id=XLOC_002601,tss_id=TSS5505,s1_FPKM=7.95956,s1_status=OK,s2_FPKM=0.000201562,s1_status=OK	PRESENT_ABSENT
isoform_id=TCONS_00011917,gene_id=XLOC_002601,tss_id=TSS5505,s1_FPKM=2.45017e-05,s1_status=OK,s2_FPKM=0.0,s1_status=OK	OTHER_PATTERN
isoform_id=TCONS_00011913,gene_id=XLOC_002601,tss_id=TSS5505,s1_FPKM=0.429427,s1_status=OK,s2_FPKM=0.0,s1_status=OK	OTHER_PATTERN
isoform_id=TCONS_00060345,gene_id=XLOC_013804,tss_id=TSS28753,s1_FPKM=12.0177,s1_status=OK,s2_FPKM=80.7173,s1_status=OK	OTHER_PATTERN
isoform_id=TCONS_00070320,gene_id=XLOC_015265,tss_id=TSS31812,s1_FPKM=2.12116,s1_status=OK,s2_FPKM=0.000783669,s1_status=OK	PRESENT_ABSENT
isoform_id=TCONS_00038886,gene_id=XLOC_007730,tss_id=TSS16209,s1_FPKM=17.1116,s1_status=OK,s2_FPKM=0.000242999,s1_status=OK	PRESENT_ABSENT
isoform_id=TCONS_00021265,gene_id=XLOC_005562,tss_id=TSS11614,s1_FPKM=0.228966,s1_status=OK,s2_FPKM=27.0208,s1_status=OK	OTHER_PATTERN
isoform_id=TCONS_00021264,gene_id=XLOC_005562,tss_id=TSS11614,s1_FPKM=2.50399,s1_status=OK,s2_FPKM=0.0,s1_status=OK	PRESENT_ABSENT
isoform_id=TCONS_00021263,gene_id=XLOC_005562,tss_id=TSS11614,s1_FPKM=9.34198,s1_status=OK,s2_FPKM=0.00726802,s1_status=OK	PRESENT_ABSENT
isoform_id=TCONS_00002477,gene_id=XLOC_001048,tss_id=TSS2245,s1_FPKM=0.570232,s1_status=OK,s2_FPKM=2.08987,s1_status=OK	OTHER_PATTERN
isoform_id=TCONS_00002476,gene_id=XLOC_001048,tss_id=TSS2245,s1_FPKM=0.0698172,s1_status=OK,s2_FPKM=0.0,s1_status=OK	OTHER_PATTERN
isoform_id=TCONS_00002475,gene_id=XLOC_001048,tss_id=TSS2245,s1_FPKM=0.354764,s1_status=OK,s2_FPKM=0.0,s1_status=OK	OTHER_PATTERN
isoform_id=TCONS_00002474,gene_id=XLOC_001048,tss_id=TSS2245,s1_FPKM=1.17057,s1_status=OK,s2_FPKM=2.5049,s1_status=OK	OTHER_PATTERN
isoform_id=TCONS_00002473,gene_id=XLOC_001048,tss_id=TSS2245,s1_FPKM=4.04093,s1_status=OK,s2_FPKM=0.959259,s1_status=OK	OTHER_PATTERN
isoform_id=TCONS_00002472,gene_id=XLOC_001048,tss_id=TSS2245,s1_FPKM=1.78371,s1_status=OK,s2_FPKM=0.786349,s1_status=OK	OTHER_PATTERN
isoform_id=TCONS_00002471,gene_id=XLOC_001048,tss_id=TSS2245,s1_FPKM=1.14372,s1_status=OK,s2_FPKM=8.79013,s1_status=OK	OTHER_PATTERN
isoform_id=TCONS_00002479,gene_id=XLOC_001048,tss_id=TSS2245,s1_FPKM=0.090494,s1_status=OK,s2_FPKM=1.58873,s1_status=OK	OTHER_PATTERN
isoform_id=TCONS_00002478,gene_id=XLOC_001048,tss_id=TSS2245,s1_FPKM=1.42738,s1_status=OK,s2_FPKM=1.60058,s1_status=OK	OTHER_PATTERN
isoform_id=TCONS_00015488,gene_id=XLOC_003089,tss_id=TSS6494,s1_FPKM=10.8856,s1_status=OK,s2_FPKM=21.2884,s1_status=OK	OTHER_PATTERN
isoform_id=TCONS_00015489,gene_id=XLOC_003089,tss_id=TSS6494,s1_FPKM=12.205,s1_status=OK,s2_FPKM=0.493709,s1_status=OK	OTHER_PATTERN
isoform_id=TCONS_00013606,gene_id=XLOC_003378,tss_id=TSS7084,s1_FPKM=0.0,s1_status=OK,s2_FPKM=2.55996,s1_status=OK	ABSENT_PRESENT
isoform_id=TCONS_00013607,gene_id=XLOC_003378,tss_id=TSS7084,s1_FPKM=21.9193,s1_status=OK,s2_FPKM=46.1847,s1_status=OK	OTHER_PATTERN
isoform_id=TCONS_00049245,gene_id=XLOC_010321,tss_id=TSS21557,s1_FPKM=0.815939,s1_status=OK,s2_FPKM=4.66395,s1_status=OK	OTHER_PATTERN
isoform_id=TCONS_00049244,gene_id=XLOC_010321,tss_id=TSS21557,s1_FPKM=4.35726,s1_status=OK,s2_FPKM=0.0155194,s1_status=OK	PRESENT_ABSENT
isoform_id=TCONS_00049243,gene_id=XLOC_010321,tss_id=TSS21557,s1_FPKM=11.4155,s1_status=OK,s2_FPKM=1.31618,s1_status=OK	OTHER_PATTERN
isoform_id=TCONS_00049242,gene_id=XLOC_010321,tss_id=TSS21557,s1_FPKM=65.1821,s1_status=OK,s2_FPKM=64.7802,s1_status=OK	OTHER_PATTERN
isoform_id=TCONS_00012053,gene_id=XLOC_002667,tss_id=TSS5630,s1_FPKM=76.1581,s1_status=OK,s2_FPKM=0.0,s1_status=OK	PRESENT_ABSENT
isoform_id=TCONS_00059247,gene_id=XLOC_013344,tss_id=TSS27796,s1_FPKM=4.13812,s1_status=OK,s2_FPKM=61.6507,s1_status=OK	OTHER_PATTERN
isoform_id=TCONS_00003435,gene_id=XLOC_001446,tss_id=TSS3117,s1_FPKM=6.16328,s1_status=OK,s2_FPKM=6.15212,s1_status=OK	OTHER_PATTERN
isoform_id=TCONS_00016331,gene_id=XLOC_003438,tss_id=TSS7207,s1_FPKM=2.07844,s1_status=OK,s2_FPKM=0.10524,s1_status=OK	OTHER_PATTERN
isoform_id=TCONS_00009125,gene_id=XLOC_001346,tss_id=TSS2907,s1_FPKM=6.47499,s1_status=OK,s2_FPKM=17.1186,s1_status=OK	OTHER_PATTERN
isoform_id=TCONS_00009126,gene_id=XLOC_001346,tss_id=TSS2907,s1_FPKM=3.70487,s1_status=OK,s2_FPKM=0.00440903,s1_status=OK	PRESENT_ABSENT
isoform_id=TCONS_00073707,gene_id=XLOC_016717,tss_id=TSS34810,s1_FPKM=3.42255e-05,s1_status=OK,s2_FPKM=0.000399697,s1_status=OK	OTHER_PATTERN
isoform_id=TCONS_00073706,gene_id=XLOC_016717,tss_id=TSS34810,s1_FPKM=0.000947551,s1_status=OK,s2_FPKM=6.95091,s1_status=OK	ABSENT_PRESENT
isoform_id=TCONS_00016818,gene_id=XLOC_003636,tss_id=TSS7627,s1_FPKM=6.47552,s1_status=OK,s2_FPKM=0.0542295,s1_status=OK	PRESENT_ABSENT
isoform_id=TCONS_00016819,gene_id=XLOC_003636,tss_id=TSS7627,s1_FPKM=20.1015,s1_status=OK,s2_FPKM=28.7503,s1_status=OK	OTHER_PATTERN
isoform_id=TCONS_00035217,gene_id=XLOC_007947,tss_id=TSS16645,s1_FPKM=1.34397,s1_status=OK,s2_FPKM=0.279359,s1_status=OK	OTHER_PATTERN
isoform_id=TCONS_00056027,gene_id=XLOC_011897,tss_id=TSS24853,s1_FPKM=7.42914,s1_status=OK,s2_FPKM=23.6716,s1_status=OK	OTHER_PATTERN
isoform_id=TCONS_00074553,gene_id=XLOC_015777,tss_id=TSS32838,s1_FPKM=5.95337,s1_status=OK,s2_FPKM=0.114871,s1_status=OK	OTHER_PATTERN
isoform_id=TCONS_00015299,gene_id=XLOC_003004,tss_id=TSS6292,s1_FPKM=6.7328,s1_status=OK,s2_FPKM=50.7605,s1_status=OK	OTHER_PATTERN
isoform_id=TCONS_00015298,gene_id=XLOC_003004,tss_id=TSS6292,s1_FPKM=7.92683,s1_status=OK,s2_FPKM=0.00102642,s1_status=OK	PRESENT_ABSENT
isoform_id=TCONS_00015297,gene_id=XLOC_003004,tss_id=TSS6292,s1_FPKM=12.6695,s1_status=OK,s2_FPKM=0.108024,s1_status=OK	OTHER_PATTERN
isoform_id=TCONS_00071493,gene_id=XLOC_015777,tss_id=TSS32838,s1_FPKM=0.0,s1_status=OK,s2_FPKM=4.31455,s1_status=OK	ABSENT_PRESENT
isoform_id=TCONS_00036928,gene_id=XLOC_008719,tss_id=TSS18214,s1_FPKM=3.52042,s1_status=OK,s2_FPKM=1.66017,s1_status=OK	OTHER_PATTERN
isoform_id=TCONS_00036929,gene_id=XLOC_008719,tss_id=TSS18214,s1_FPKM=7.32001,s1_status=OK,s2_FPKM=7.91776,s1_status=OK	OTHER_PATTERN
isoform_id=TCONS_00039451,gene_id=XLOC_008018,tss_id=TSS16783,s1_FPKM=25.0779,s1_status=OK,s2_FPKM=0.0,s1_status=OK	PRESENT_ABSENT
isoform_id=TCONS_00039450,gene_id=XLOC_008018,tss_id=TSS16783,s1_FPKM=14.3991,s1_status=OK,s2_FPKM=17.8323,s1_status=OK	OTHER_PATTERN
isoform_id=TCONS_00030997,gene_id=XLOC_006083,tss_id=TSS12688,s1_FPKM=22.3565,s1_status=OK,s2_FPKM=0.0,s1_status=OK	PRESENT_ABSENT
isoform_id=TCONS_00026286,gene_id=XLOC_005840,tss_id=TSS12195,s1_FPKM=106.951,s1_status=OK,s2_FPKM=6.75068,s1_status=OK	OTHER_PATTERN
isoform_id=TCONS_00002090,gene_id=XLOC_000880,tss_id=TSS1875,s1_FPKM=139.75,s1_status=OK,s2_FPKM=0.523355,s1_status=OK	OTHER_PATTERN
isoform_id=TCONS_00009322,gene_id=XLOC_001446,tss_id=TSS3117,s1_FPKM=0.113732,s1_status=OK,s2_FPKM=5.96746,s1_status=OK	OTHER_PATTERN
isoform_id=TCONS_00009320,gene_id=XLOC_001446,tss_id=TSS3117,s1_FPKM=0.072485,s1_status=OK,s2_FPKM=0.338037,s1_status=OK	OTHER_PATTERN
isoform_id=TCONS_00009321,gene_id=XLOC_001446,tss_id=TSS3117,s1_FPKM=0.103664,s1_status=OK,s2_FPKM=0.239255,s1_status=OK	OTHER_PATTERN
Total TSS Differentially Spliced=70
Total Genes w.r.t to above TSS=70
Total Isoforms w.r.t to above TSS=296

## Sheet: PAV_BvsM_seed
isoform_id=TCONS_00056049,gene_id=XLOC_011901,tss_id=TSS24863,s1_FPKM=0.194585,s1_status=OK,s2_FPKM=0.0505437,s1_status=OK	OTHER_PATTERN
isoform_id=TCONS_00046898,gene_id=XLOC_011236,tss_id=TSS23443,s1_FPKM=0.49129,s1_status=OK,s2_FPKM=0.0,s1_status=OK	OTHER_PATTERN
isoform_id=TCONS_00049548,gene_id=XLOC_010458,tss_id=TSS21836,s1_FPKM=14.6118,s1_status=OK,s2_FPKM=0.245416,s1_status=OK	OTHER_PATTERN
isoform_id=TCONS_00049549,gene_id=XLOC_010458,tss_id=TSS21836,s1_FPKM=14.8107,s1_status=OK,s2_FPKM=30.2651,s1_status=OK	OTHER_PATTERN
isoform_id=TCONS_00057539,gene_id=XLOC_012583,tss_id=TSS26229,s1_FPKM=5.48363,s1_status=OK,s2_FPKM=39.4746,s1_status=OK	OTHER_PATTERN
isoform_id=TCONS_00048499,gene_id=XLOC_009975,tss_id=TSS20817,s1_FPKM=3.13662,s1_status=OK,s2_FPKM=0.185775,s1_status=OK	OTHER_PATTERN
isoform_id=TCONS_00048498,gene_id=XLOC_009975,tss_id=TSS20817,s1_FPKM=8.70498,s1_status=OK,s2_FPKM=6.2866,s1_status=OK	OTHER_PATTERN
isoform_id=TCONS_00045368,gene_id=XLOC_010585,tss_id=TSS22107,s1_FPKM=52.3145,s1_status=OK,s2_FPKM=28.6855,s1_status=OK	OTHER_PATTERN
isoform_id=TCONS_00043782,gene_id=XLOC_009928,tss_id=TSS20727,s1_FPKM=0.0519526,s1_status=OK,s2_FPKM=5.39087,s1_status=OK	ABSENT_PRESENT
isoform_id=TCONS_00045367,gene_id=XLOC_010585,tss_id=TSS22107,s1_FPKM=12.8608,s1_status=OK,s2_FPKM=23.3825,s1_status=OK	OTHER_PATTERN
isoform_id=TCONS_00066159,gene_id=XLOC_014987,tss_id=TSS31272,s1_FPKM=1.83891,s1_status=OK,s2_FPKM=1.42336,s1_status=OK	OTHER_PATTERN
isoform_id=TCONS_00043783,gene_id=XLOC_009928,tss_id=TSS20727,s1_FPKM=10.3888,s1_status=OK,s2_FPKM=26.7166,s1_status=OK	OTHER_PATTERN
isoform_id=TCONS_00029773,gene_id=XLOC_007361,tss_id=TSS15433,s1_FPKM=0.317656,s1_status=OK,s2_FPKM=0.490702,s1_status=OK	OTHER_PATTERN
isoform_id=TCONS_00029772,gene_id=XLOC_007361,tss_id=TSS15433,s1_FPKM=11.3944,s1_status=OK,s2_FPKM=10.0492,s1_status=OK	OTHER_PATTERN
isoform_id=TCONS_00029771,gene_id=XLOC_007361,tss_id=TSS15433,s1_FPKM=0.0131268,s1_status=OK,s2_FPKM=0.000429188,s1_status=OK	OTHER_PATTERN
isoform_id=TCONS_00029770,gene_id=XLOC_007361,tss_id=TSS15433,s1_FPKM=2.15027,s1_status=OK,s2_FPKM=0.900664,s1_status=OK	OTHER_PATTERN
isoform_id=TCONS_00059568,gene_id=XLOC_013457,tss_id=TSS28055,s1_FPKM=3.59349,s1_status=OK,s2_FPKM=13.8432,s1_status=OK	OTHER_PATTERN
isoform_id=TCONS_00002723,gene_id=XLOC_001144,tss_id=TSS2453,s1_FPKM=0.315968,s1_status=OK,s2_FPKM=0.0,s1_status=OK	OTHER_PATTERN
isoform_id=TCONS_00060989,gene_id=XLOC_014086,tss_id=TSS29354,s1_FPKM=3.63282,s1_status=OK,s2_FPKM=14.2127,s1_status=OK	OTHER_PATTERN
isoform_id=TCONS_00002722,gene_id=XLOC_001144,tss_id=TSS2453,s1_FPKM=2.18296,s1_status=OK,s2_FPKM=14.4739,s1_status=OK	OTHER_PATTERN
isoform_id=TCONS_00054616,gene_id=XLOC_012733,tss_id=TSS26539,s1_FPKM=1.26186,s1_status=OK,s2_FPKM=18.6672,s1_status=OK	OTHER_PATTERN
isoform_id=TCONS_00054617,gene_id=XLOC_012733,tss_id=TSS26539,s1_FPKM=10.3055,s1_status=OK,s2_FPKM=0.102234,s1_status=OK	OTHER_PATTERN
isoform_id=TCONS_00015729,gene_id=XLOC_003169,tss_id=TSS6682,s1_FPKM=1.91799,s1_status=OK,s2_FPKM=9.94906e-05,s1_status=OK	OTHER_PATTERN
isoform_id=TCONS_00015728,gene_id=XLOC_003169,tss_id=TSS6682,s1_FPKM=5.13532,s1_status=OK,s2_FPKM=0.219534,s1_status=OK	OTHER_PATTERN
isoform_id=TCONS_00062353,gene_id=XLOC_013328,tss_id=TSS27760,s1_FPKM=42.7623,s1_status=OK,s2_FPKM=38.7358,s1_status=OK	OTHER_PATTERN
isoform_id=TCONS_00046895,gene_id=XLOC_011236,tss_id=TSS23443,s1_FPKM=0.107156,s1_status=OK,s2_FPKM=0.378744,s1_status=OK	OTHER_PATTERN
isoform_id=TCONS_00046894,gene_id=XLOC_011236,tss_id=TSS23443,s1_FPKM=0.420111,s1_status=OK,s2_FPKM=0.470518,s1_status=OK	OTHER_PATTERN
isoform_id=TCONS_00046896,gene_id=XLOC_011236,tss_id=TSS23443,s1_FPKM=0.00694377,s1_status=OK,s2_FPKM=0.0,s1_status=OK	OTHER_PATTERN
isoform_id=TCONS_00046899,gene_id=XLOC_011236,tss_id=TSS23443,s1_FPKM=5.05413,s1_status=OK,s2_FPKM=8.60511,s1_status=OK	OTHER_PATTERN
isoform_id=TCONS_00052300,gene_id=XLOC_011705,tss_id=TSS24437,s1_FPKM=1.12726,s1_status=OK,s2_FPKM=7.63288,s1_status=OK	OTHER_PATTERN
isoform_id=TCONS_00052883,gene_id=XLOC_011943,tss_id=TSS24951,s1_FPKM=1.5092,s1_status=OK,s2_FPKM=6.30835,s1_status=OK	OTHER_PATTERN
isoform_id=TCONS_00042992,gene_id=XLOC_009614,tss_id=TSS20068,s1_FPKM=2.67568,s1_status=OK,s2_FPKM=5.09782,s1_status=OK	OTHER_PATTERN
isoform_id=TCONS_00065662,gene_id=XLOC_014756,tss_id=TSS30785,s1_FPKM=3.77385,s1_status=OK,s2_FPKM=0.882474,s1_status=OK	OTHER_PATTERN
isoform_id=TCONS_00042993,gene_id=XLOC_009614,tss_id=TSS20068,s1_FPKM=3.06104,s1_status=OK,s2_FPKM=0.74777,s1_status=OK	OTHER_PATTERN
isoform_id=TCONS_00024305,gene_id=XLOC_004962,tss_id=TSS10397,s1_FPKM=2.45648,s1_status=OK,s2_FPKM=0.0,s1_status=OK	PRESENT_ABSENT
isoform_id=TCONS_00024304,gene_id=XLOC_004962,tss_id=TSS10397,s1_FPKM=5.46712,s1_status=OK,s2_FPKM=0.371266,s1_status=OK	OTHER_PATTERN
isoform_id=TCONS_00024307,gene_id=XLOC_004962,tss_id=TSS10397,s1_FPKM=1.29576,s1_status=OK,s2_FPKM=0.932531,s1_status=OK	OTHER_PATTERN
isoform_id=TCONS_00024300,gene_id=XLOC_004961,tss_id=TSS10396,s1_FPKM=2.08477,s1_status=OK,s2_FPKM=16.4211,s1_status=OK	OTHER_PATTERN
isoform_id=TCONS_00026818,gene_id=XLOC_006092,tss_id=TSS12701,s1_FPKM=21.3031,s1_status=OK,s2_FPKM=6.79029,s1_status=OK	OTHER_PATTERN
isoform_id=TCONS_00026817,gene_id=XLOC_006092,tss_id=TSS12701,s1_FPKM=6.35202,s1_status=OK,s2_FPKM=6.15713,s1_status=OK	OTHER_PATTERN
isoform_id=TCONS_00026816,gene_id=XLOC_006092,tss_id=TSS12701,s1_FPKM=0.0102957,s1_status=OK,s2_FPKM=4.57812,s1_status=OK	ABSENT_PRESENT
isoform_id=TCONS_00026815,gene_id=XLOC_006092,tss_id=TSS12701,s1_FPKM=1.93374,s1_status=OK,s2_FPKM=2.4653,s1_status=OK	OTHER_PATTERN
isoform_id=TCONS_00069222,gene_id=XLOC_014756,tss_id=TSS30785,s1_FPKM=1.89663,s1_status=OK,s2_FPKM=1.0085,s1_status=OK	OTHER_PATTERN
isoform_id=TCONS_00057537,gene_id=XLOC_012583,tss_id=TSS26229,s1_FPKM=19.4306,s1_status=OK,s2_FPKM=10.7273,s1_status=OK	OTHER_PATTERN
isoform_id=TCONS_00020554,gene_id=XLOC_005247,tss_id=TSS10963,s1_FPKM=5.75844,s1_status=OK,s2_FPKM=5.05484,s1_status=OK	OTHER_PATTERN
isoform_id=TCONS_00020555,gene_id=XLOC_005248,tss_id=TSS10964,s1_FPKM=0.0103415,s1_status=OK,s2_FPKM=0.453828,s1_status=OK	OTHER_PATTERN
isoform_id=TCONS_00020550,gene_id=XLOC_005247,tss_id=TSS10963,s1_FPKM=0.130025,s1_status=OK,s2_FPKM=4.07909,s1_status=OK	OTHER_PATTERN
isoform_id=TCONS_00020551,gene_id=XLOC_005247,tss_id=TSS10963,s1_FPKM=1.49709,s1_status=OK,s2_FPKM=1.64702,s1_status=OK	OTHER_PATTERN
isoform_id=TCONS_00020552,gene_id=XLOC_005247,tss_id=TSS10963,s1_FPKM=0.169271,s1_status=OK,s2_FPKM=1.01816,s1_status=OK	OTHER_PATTERN
isoform_id=TCONS_00020553,gene_id=XLOC_005247,tss_id=TSS10963,s1_FPKM=8.44925,s1_status=OK,s2_FPKM=12.1766,s1_status=OK	OTHER_PATTERN
isoform_id=TCONS_00049607,gene_id=XLOC_010479,tss_id=TSS21881,s1_FPKM=0.487417,s1_status=OK,s2_FPKM=12.3634,s1_status=OK	OTHER_PATTERN
isoform_id=TCONS_00073486,gene_id=XLOC_016627,tss_id=TSS34609,s1_FPKM=23.1538,s1_status=OK,s2_FPKM=42.1209,s1_status=OK	OTHER_PATTERN
isoform_id=TCONS_00073485,gene_id=XLOC_016627,tss_id=TSS34609,s1_FPKM=46.3359,s1_status=OK,s2_FPKM=20.084,s1_status=OK	OTHER_PATTERN
isoform_id=TCONS_00018214,gene_id=XLOC_004226,tss_id=TSS8881,s1_FPKM=11.7745,s1_status=OK,s2_FPKM=1.61843,s1_status=OK	OTHER_PATTERN
isoform_id=TCONS_00018212,gene_id=XLOC_004226,tss_id=TSS8881,s1_FPKM=0.769076,s1_status=OK,s2_FPKM=8.10718,s1_status=OK	OTHER_PATTERN
isoform_id=TCONS_00067464,gene_id=XLOC_015551,tss_id=TSS32371,s1_FPKM=1.23605,s1_status=OK,s2_FPKM=1.03913,s1_status=OK	OTHER_PATTERN
isoform_id=TCONS_00026183,gene_id=XLOC_005795,tss_id=TSS12090,s1_FPKM=96.0813,s1_status=OK,s2_FPKM=70.6961,s1_status=OK	OTHER_PATTERN
isoform_id=TCONS_00041119,gene_id=XLOC_008800,tss_id=TSS18376,s1_FPKM=0.00631962,s1_status=OK,s2_FPKM=0.0,s1_status=OK	OTHER_PATTERN
isoform_id=TCONS_00073453,gene_id=XLOC_016614,tss_id=TSS34586,s1_FPKM=63.1822,s1_status=OK,s2_FPKM=24.644,s1_status=OK	OTHER_PATTERN
isoform_id=TCONS_00067465,gene_id=XLOC_015551,tss_id=TSS32371,s1_FPKM=0.497857,s1_status=OK,s2_FPKM=0.570705,s1_status=OK	OTHER_PATTERN
isoform_id=TCONS_00003987,gene_id=XLOC_001671,tss_id=TSS3622,s1_FPKM=0.444882,s1_status=OK,s2_FPKM=8.17177,s1_status=OK	OTHER_PATTERN
isoform_id=TCONS_00003988,gene_id=XLOC_001671,tss_id=TSS3622,s1_FPKM=2.17406,s1_status=OK,s2_FPKM=0.729243,s1_status=OK	OTHER_PATTERN
isoform_id=TCONS_00003989,gene_id=XLOC_001671,tss_id=TSS3622,s1_FPKM=8.79438,s1_status=OK,s2_FPKM=3.51833,s1_status=OK	OTHER_PATTERN
isoform_id=TCONS_00063517,gene_id=XLOC_013846,tss_id=TSS28823,s1_FPKM=0.0620086,s1_status=OK,s2_FPKM=0.174859,s1_status=OK	OTHER_PATTERN
isoform_id=TCONS_00013931,gene_id=XLOC_003507,tss_id=TSS7355,s1_FPKM=47.7701,s1_status=OK,s2_FPKM=24.405,s1_status=OK	OTHER_PATTERN
isoform_id=TCONS_00013932,gene_id=XLOC_003507,tss_id=TSS7355,s1_FPKM=7.29198,s1_status=OK,s2_FPKM=24.5348,s1_status=OK	OTHER_PATTERN
isoform_id=TCONS_00001726,gene_id=XLOC_000721,tss_id=TSS1570,s1_FPKM=16.4767,s1_status=OK,s2_FPKM=22.7753,s1_status=OK	OTHER_PATTERN
isoform_id=TCONS_00001724,gene_id=XLOC_000721,tss_id=TSS1570,s1_FPKM=59.0233,s1_status=OK,s2_FPKM=10.2519,s1_status=OK	OTHER_PATTERN
isoform_id=TCONS_00001725,gene_id=XLOC_000721,tss_id=TSS1570,s1_FPKM=6.15819,s1_status=OK,s2_FPKM=0.458046,s1_status=OK	OTHER_PATTERN
isoform_id=TCONS_00033743,gene_id=XLOC_007324,tss_id=TSS15354,s1_FPKM=2.8475,s1_status=OK,s2_FPKM=12.9615,s1_status=OK	OTHER_PATTERN
isoform_id=TCONS_00033745,gene_id=XLOC_007324,tss_id=TSS15354,s1_FPKM=0.501526,s1_status=OK,s2_FPKM=0.414869,s1_status=OK	OTHER_PATTERN
isoform_id=TCONS_00033744,gene_id=XLOC_007324,tss_id=TSS15354,s1_FPKM=0.393634,s1_status=OK,s2_FPKM=0.443379,s1_status=OK	OTHER_PATTERN
isoform_id=TCONS_00033747,gene_id=XLOC_007324,tss_id=TSS15354,s1_FPKM=0.000247641,s1_status=OK,s2_FPKM=0.00029138,s1_status=OK	OTHER_PATTERN
isoform_id=TCONS_00033746,gene_id=XLOC_007324,tss_id=TSS15354,s1_FPKM=0.0117875,s1_status=OK,s2_FPKM=9.10414e-05,s1_status=OK	OTHER_PATTERN
isoform_id=TCONS_00004161,gene_id=XLOC_001750,tss_id=TSS3787,s1_FPKM=4.29372,s1_status=OK,s2_FPKM=5.38368,s1_status=OK	OTHER_PATTERN
isoform_id=TCONS_00049352,gene_id=XLOC_010362,tss_id=TSS21652,s1_FPKM=1.51805,s1_status=OK,s2_FPKM=9.57323,s1_status=OK	OTHER_PATTERN
isoform_id=TCONS_00008530,gene_id=XLOC_001098,tss_id=TSS2355,s1_FPKM=8.30613,s1_status=OK,s2_FPKM=12.6394,s1_status=OK	OTHER_PATTERN
isoform_id=TCONS_00008538,gene_id=XLOC_001102,tss_id=TSS2360,s1_FPKM=5.21311,s1_status=OK,s2_FPKM=8.23411,s1_status=OK	OTHER_PATTERN
isoform_id=TCONS_00008539,gene_id=XLOC_001102,tss_id=TSS2360,s1_FPKM=0.189229,s1_status=OK,s2_FPKM=0.0,s1_status=OK	OTHER_PATTERN
isoform_id=TCONS_00054070,gene_id=XLOC_012450,tss_id=TSS25980,s1_FPKM=51.2514,s1_status=OK,s2_FPKM=63.3609,s1_status=OK	OTHER_PATTERN
isoform_id=TCONS_00054072,gene_id=XLOC_012450,tss_id=TSS25980,s1_FPKM=1.58875,s1_status=OK,s2_FPKM=14.193,s1_status=OK	OTHER_PATTERN
isoform_id=TCONS_00053761,gene_id=XLOC_012315,tss_id=TSS25713,s1_FPKM=3.93333,s1_status=OK,s2_FPKM=1.19529,s1_status=OK	OTHER_PATTERN
isoform_id=TCONS_00053760,gene_id=XLOC_012315,tss_id=TSS25713,s1_FPKM=5.89044,s1_status=OK,s2_FPKM=7.99977,s1_status=OK	OTHER_PATTERN
isoform_id=TCONS_00053765,gene_id=XLOC_012315,tss_id=TSS25713,s1_FPKM=0.147007,s1_status=OK,s2_FPKM=0.000111603,s1_status=OK	OTHER_PATTERN
isoform_id=TCONS_00053766,gene_id=XLOC_012315,tss_id=TSS25713,s1_FPKM=0.941376,s1_status=OK,s2_FPKM=6.68196,s1_status=OK	OTHER_PATTERN
isoform_id=TCONS_00054269,gene_id=XLOC_012551,tss_id=TSS26166,s1_FPKM=25.7898,s1_status=OK,s2_FPKM=2.43181,s1_status=OK	OTHER_PATTERN
isoform_id=TCONS_00009289,gene_id=XLOC_001428,tss_id=TSS3081,s1_FPKM=11.4303,s1_status=OK,s2_FPKM=2.00252,s1_status=OK	OTHER_PATTERN
isoform_id=TCONS_00008888,gene_id=XLOC_001240,tss_id=TSS2655,s1_FPKM=0.509806,s1_status=OK,s2_FPKM=4.88265,s1_status=OK	OTHER_PATTERN
isoform_id=TCONS_00008889,gene_id=XLOC_001240,tss_id=TSS2655,s1_FPKM=4.44163,s1_status=OK,s2_FPKM=2.46189,s1_status=OK	OTHER_PATTERN
isoform_id=TCONS_00008880,gene_id=XLOC_001237,tss_id=TSS2650,s1_FPKM=0.0259499,s1_status=OK,s2_FPKM=0.0,s1_status=OK	OTHER_PATTERN
isoform_id=TCONS_00008887,gene_id=XLOC_001240,tss_id=TSS2655,s1_FPKM=6.53575,s1_status=OK,s2_FPKM=6.48659,s1_status=OK	OTHER_PATTERN
isoform_id=TCONS_00052885,gene_id=XLOC_011943,tss_id=TSS24951,s1_FPKM=5.02396,s1_status=OK,s2_FPKM=0.182128,s1_status=OK	OTHER_PATTERN
isoform_id=TCONS_00070272,gene_id=XLOC_015239,tss_id=TSS31765,s1_FPKM=5.57881,s1_status=OK,s2_FPKM=20.6892,s1_status=OK	OTHER_PATTERN
isoform_id=TCONS_00075640,gene_id=XLOC_016250,tss_id=TSS33831,s1_FPKM=65.8292,s1_status=OK,s2_FPKM=55.7262,s1_status=OK	OTHER_PATTERN
isoform_id=TCONS_00075641,gene_id=XLOC_016250,tss_id=TSS33831,s1_FPKM=4.00959,s1_status=OK,s2_FPKM=30.841,s1_status=OK	OTHER_PATTERN
isoform_id=TCONS_00043363,gene_id=XLOC_009748,tss_id=TSS20352,s1_FPKM=3.64566,s1_status=OK,s2_FPKM=0.986603,s1_status=OK	OTHER_PATTERN
isoform_id=TCONS_00042055,gene_id=XLOC_009256,tss_id=TSS19290,s1_FPKM=1.0401,s1_status=OK,s2_FPKM=0.529614,s1_status=OK	OTHER_PATTERN
isoform_id=TCONS_00042057,gene_id=XLOC_009256,tss_id=TSS19290,s1_FPKM=1.2421,s1_status=OK,s2_FPKM=0.89822,s1_status=OK	OTHER_PATTERN
isoform_id=TCONS_00042056,gene_id=XLOC_009256,tss_id=TSS19290,s1_FPKM=37.6932,s1_status=OK,s2_FPKM=63.9102,s1_status=OK	OTHER_PATTERN
isoform_id=TCONS_00042050,gene_id=XLOC_009254,tss_id=TSS19285,s1_FPKM=1.69929,s1_status=OK,s2_FPKM=0.296497,s1_status=OK	OTHER_PATTERN
isoform_id=TCONS_00045543,gene_id=XLOC_010638,tss_id=TSS22218,s1_FPKM=6.05034,s1_status=OK,s2_FPKM=26.8487,s1_status=OK	OTHER_PATTERN
isoform_id=TCONS_00042584,gene_id=XLOC_009462,tss_id=TSS19725,s1_FPKM=1.15068,s1_status=OK,s2_FPKM=1.67665,s1_status=OK	OTHER_PATTERN
isoform_id=TCONS_00042583,gene_id=XLOC_009462,tss_id=TSS19725,s1_FPKM=1.17213,s1_status=OK,s2_FPKM=1.6187,s1_status=OK	OTHER_PATTERN
isoform_id=TCONS_00042582,gene_id=XLOC_009462,tss_id=TSS19725,s1_FPKM=12.6043,s1_status=OK,s2_FPKM=6.67438,s1_status=OK	OTHER_PATTERN
isoform_id=TCONS_00045540,gene_id=XLOC_010638,tss_id=TSS22218,s1_FPKM=1.85615,s1_status=OK,s2_FPKM=5.17787,s1_status=OK	OTHER_PATTERN
isoform_id=TCONS_00076082,gene_id=XLOC_016460,tss_id=TSS34271,s1_FPKM=2.7185,s1_status=OK,s2_FPKM=9.03095,s1_status=OK	OTHER_PATTERN
isoform_id=TCONS_00047491,gene_id=XLOC_009512,tss_id=TSS19830,s1_FPKM=89.5259,s1_status=OK,s2_FPKM=52.6278,s1_status=OK	OTHER_PATTERN
isoform_id=TCONS_00060778,gene_id=XLOC_013993,tss_id=TSS29136,s1_FPKM=13.4822,s1_status=OK,s2_FPKM=9.39108,s1_status=OK	OTHER_PATTERN
isoform_id=TCONS_00076087,gene_id=XLOC_016462,tss_id=TSS34278,s1_FPKM=1.72828,s1_status=OK,s2_FPKM=2.43234,s1_status=OK	OTHER_PATTERN
isoform_id=TCONS_00076086,gene_id=XLOC_016462,tss_id=TSS34278,s1_FPKM=2.77361,s1_status=OK,s2_FPKM=9.05612,s1_status=OK	OTHER_PATTERN
isoform_id=TCONS_00040695,gene_id=XLOC_008603,tss_id=TSS17980,s1_FPKM=55.758,s1_status=OK,s2_FPKM=6.56471,s1_status=OK	OTHER_PATTERN
isoform_id=TCONS_00040697,gene_id=XLOC_008603,tss_id=TSS17980,s1_FPKM=2.82023,s1_status=OK,s2_FPKM=47.2633,s1_status=OK	OTHER_PATTERN
isoform_id=TCONS_00040696,gene_id=XLOC_008603,tss_id=TSS17980,s1_FPKM=15.1364,s1_status=OK,s2_FPKM=18.5258,s1_status=OK	OTHER_PATTERN
isoform_id=TCONS_00028123,gene_id=XLOC_006649,tss_id=TSS13928,s1_FPKM=0.863405,s1_status=OK,s2_FPKM=8.77061,s1_status=OK	OTHER_PATTERN
isoform_id=TCONS_00028122,gene_id=XLOC_006649,tss_id=TSS13928,s1_FPKM=5.57802,s1_status=OK,s2_FPKM=0.222709,s1_status=OK	OTHER_PATTERN
isoform_id=TCONS_00031951,gene_id=XLOC_006512,tss_id=TSS13616,s1_FPKM=27.8733,s1_status=OK,s2_FPKM=1.08621,s1_status=OK	OTHER_PATTERN
isoform_id=TCONS_00059565,gene_id=XLOC_013457,tss_id=TSS28055,s1_FPKM=15.4257,s1_status=OK,s2_FPKM=8.34885,s1_status=OK	OTHER_PATTERN
isoform_id=TCONS_00056629,gene_id=XLOC_012167,tss_id=TSS25398,s1_FPKM=2.10836,s1_status=OK,s2_FPKM=3.05347,s1_status=OK	OTHER_PATTERN
isoform_id=TCONS_00059566,gene_id=XLOC_013457,tss_id=TSS28055,s1_FPKM=2.58796,s1_status=OK,s2_FPKM=0.00145217,s1_status=OK	PRESENT_ABSENT
isoform_id=TCONS_00075279,gene_id=XLOC_016103,tss_id=TSS33503,s1_FPKM=3.73527,s1_status=OK,s2_FPKM=0.0513892,s1_status=OK	PRESENT_ABSENT
isoform_id=TCONS_00075278,gene_id=XLOC_016103,tss_id=TSS33503,s1_FPKM=23.9628,s1_status=OK,s2_FPKM=26.1193,s1_status=OK	OTHER_PATTERN
isoform_id=TCONS_00002015,gene_id=XLOC_000846,tss_id=TSS1818,s1_FPKM=71.3013,s1_status=OK,s2_FPKM=46.6098,s1_status=OK	OTHER_PATTERN
isoform_id=TCONS_00002014,gene_id=XLOC_000845,tss_id=TSS1817,s1_FPKM=26.7557,s1_status=OK,s2_FPKM=33.8744,s1_status=OK	OTHER_PATTERN
isoform_id=TCONS_00002016,gene_id=XLOC_000846,tss_id=TSS1818,s1_FPKM=4.16685,s1_status=OK,s2_FPKM=10.9968,s1_status=OK	OTHER_PATTERN
isoform_id=TCONS_00002012,gene_id=XLOC_000845,tss_id=TSS1817,s1_FPKM=8.61092,s1_status=OK,s2_FPKM=1.36402,s1_status=OK	OTHER_PATTERN
isoform_id=TCONS_00059734,gene_id=XLOC_013530,tss_id=TSS28217,s1_FPKM=32.8481,s1_status=OK,s2_FPKM=20.2012,s1_status=OK	OTHER_PATTERN
isoform_id=TCONS_00059735,gene_id=XLOC_013530,tss_id=TSS28217,s1_FPKM=0.0550056,s1_status=OK,s2_FPKM=2.17932,s1_status=OK	ABSENT_PRESENT
isoform_id=TCONS_00059731,gene_id=XLOC_013529,tss_id=TSS28216,s1_FPKM=15.9112,s1_status=OK,s2_FPKM=12.8639,s1_status=OK	OTHER_PATTERN
isoform_id=TCONS_00059732,gene_id=XLOC_013529,tss_id=TSS28216,s1_FPKM=9.41488,s1_status=OK,s2_FPKM=46.3601,s1_status=OK	OTHER_PATTERN
isoform_id=TCONS_00059733,gene_id=XLOC_013530,tss_id=TSS28217,s1_FPKM=0.0771851,s1_status=OK,s2_FPKM=1.22744,s1_status=OK	OTHER_PATTERN
isoform_id=TCONS_00031741,gene_id=XLOC_006418,tss_id=TSS13407,s1_FPKM=6.4921,s1_status=OK,s2_FPKM=30.3714,s1_status=OK	OTHER_PATTERN
isoform_id=TCONS_00032373,gene_id=XLOC_006687,tss_id=TSS14036,s1_FPKM=23.3163,s1_status=OK,s2_FPKM=3.24984,s1_status=OK	OTHER_PATTERN
isoform_id=TCONS_00032372,gene_id=XLOC_006687,tss_id=TSS14036,s1_FPKM=0.633301,s1_status=OK,s2_FPKM=0.237124,s1_status=OK	OTHER_PATTERN
isoform_id=TCONS_00032371,gene_id=XLOC_006687,tss_id=TSS14036,s1_FPKM=1.25956,s1_status=OK,s2_FPKM=1.80466,s1_status=OK	OTHER_PATTERN
isoform_id=TCONS_00052179,gene_id=XLOC_011653,tss_id=TSS24333,s1_FPKM=1.69337,s1_status=OK,s2_FPKM=1.06356,s1_status=OK	OTHER_PATTERN
isoform_id=TCONS_00043862,gene_id=XLOC_009967,tss_id=TSS20805,s1_FPKM=18.3889,s1_status=OK,s2_FPKM=10.385,s1_status=OK	OTHER_PATTERN
isoform_id=TCONS_00000575,gene_id=XLOC_000231,tss_id=TSS515,s1_FPKM=7.24479,s1_status=OK,s2_FPKM=28.9121,s1_status=OK	OTHER_PATTERN
isoform_id=TCONS_00000576,gene_id=XLOC_000231,tss_id=TSS515,s1_FPKM=0.876939,s1_status=OK,s2_FPKM=0.159079,s1_status=OK	OTHER_PATTERN
isoform_id=TCONS_00064921,gene_id=XLOC_014478,tss_id=TSS30160,s1_FPKM=9.31789,s1_status=OK,s2_FPKM=25.9656,s1_status=OK	OTHER_PATTERN
isoform_id=TCONS_00064922,gene_id=XLOC_014478,tss_id=TSS30160,s1_FPKM=21.9536,s1_status=OK,s2_FPKM=12.7325,s1_status=OK	OTHER_PATTERN
isoform_id=TCONS_00052162,gene_id=XLOC_011647,tss_id=TSS24321,s1_FPKM=6.72816,s1_status=OK,s2_FPKM=11.5372,s1_status=OK	OTHER_PATTERN
isoform_id=TCONS_00070409,gene_id=XLOC_015305,tss_id=TSS31889,s1_FPKM=12.0416,s1_status=OK,s2_FPKM=7.55733,s1_status=OK	OTHER_PATTERN
isoform_id=TCONS_00070408,gene_id=XLOC_015305,tss_id=TSS31889,s1_FPKM=7.99954,s1_status=OK,s2_FPKM=0.321626,s1_status=OK	OTHER_PATTERN
isoform_id=TCONS_00015723,gene_id=XLOC_003169,tss_id=TSS6682,s1_FPKM=0.0732471,s1_status=OK,s2_FPKM=0.137614,s1_status=OK	OTHER_PATTERN
isoform_id=TCONS_00015727,gene_id=XLOC_003169,tss_id=TSS6682,s1_FPKM=7.1892,s1_status=OK,s2_FPKM=0.950335,s1_status=OK	OTHER_PATTERN
isoform_id=TCONS_00015726,gene_id=XLOC_003169,tss_id=TSS6682,s1_FPKM=3.06161,s1_status=OK,s2_FPKM=0.206263,s1_status=OK	OTHER_PATTERN
isoform_id=TCONS_00015725,gene_id=XLOC_003169,tss_id=TSS6682,s1_FPKM=7.44323,s1_status=OK,s2_FPKM=0.0522613,s1_status=OK	PRESENT_ABSENT
isoform_id=TCONS_00015724,gene_id=XLOC_003169,tss_id=TSS6682,s1_FPKM=2.58894,s1_status=OK,s2_FPKM=0.0719677,s1_status=OK	PRESENT_ABSENT
isoform_id=TCONS_00038852,gene_id=XLOC_007711,tss_id=TSS16173,s1_FPKM=8.25165,s1_status=OK,s2_FPKM=10.6618,s1_status=OK	OTHER_PATTERN
isoform_id=TCONS_00038853,gene_id=XLOC_007711,tss_id=TSS16173,s1_FPKM=3.63422,s1_status=OK,s2_FPKM=0.000558503,s1_status=OK	PRESENT_ABSENT
isoform_id=TCONS_00061717,gene_id=XLOC_013061,tss_id=TSS27172,s1_FPKM=1.86722,s1_status=OK,s2_FPKM=1.90497,s1_status=OK	OTHER_PATTERN
isoform_id=TCONS_00054228,gene_id=XLOC_012523,tss_id=TSS26113,s1_FPKM=15.071,s1_status=OK,s2_FPKM=17.1024,s1_status=OK	OTHER_PATTERN
isoform_id=TCONS_00017078,gene_id=XLOC_003739,tss_id=TSS7857,s1_FPKM=2.8013,s1_status=OK,s2_FPKM=2.16193,s1_status=OK	OTHER_PATTERN
isoform_id=TCONS_00019337,gene_id=XLOC_004695,tss_id=TSS9848,s1_FPKM=7.59447,s1_status=OK,s2_FPKM=2.69025,s1_status=OK	OTHER_PATTERN
isoform_id=TCONS_00019338,gene_id=XLOC_004695,tss_id=TSS9848,s1_FPKM=0.74975,s1_status=OK,s2_FPKM=3.07164,s1_status=OK	OTHER_PATTERN
isoform_id=TCONS_00055177,gene_id=XLOC_011541,tss_id=TSS24073,s1_FPKM=3.70597,s1_status=OK,s2_FPKM=0.107361,s1_status=OK	OTHER_PATTERN
isoform_id=TCONS_00055175,gene_id=XLOC_011541,tss_id=TSS24073,s1_FPKM=45.6159,s1_status=OK,s2_FPKM=138.553,s1_status=OK	OTHER_PATTERN
isoform_id=TCONS_00030089,gene_id=XLOC_007487,tss_id=TSS15700,s1_FPKM=0.788941,s1_status=OK,s2_FPKM=1.38823,s1_status=OK	OTHER_PATTERN
isoform_id=TCONS_00049894,gene_id=XLOC_010607,tss_id=TSS22148,s1_FPKM=0.0,s1_status=OK,s2_FPKM=0.0,s1_status=OK	OTHER_PATTERN
isoform_id=TCONS_00049890,gene_id=XLOC_010607,tss_id=TSS22148,s1_FPKM=3.05516,s1_status=OK,s2_FPKM=0.121361,s1_status=OK	OTHER_PATTERN
isoform_id=TCONS_00049891,gene_id=XLOC_010607,tss_id=TSS22148,s1_FPKM=0.592901,s1_status=OK,s2_FPKM=4.86914,s1_status=OK	OTHER_PATTERN
isoform_id=TCONS_00021295,gene_id=XLOC_005574,tss_id=TSS11642,s1_FPKM=0.450046,s1_status=OK,s2_FPKM=0.626242,s1_status=OK	OTHER_PATTERN
isoform_id=TCONS_00021296,gene_id=XLOC_005574,tss_id=TSS11642,s1_FPKM=48.712,s1_status=OK,s2_FPKM=115.055,s1_status=OK	OTHER_PATTERN
isoform_id=TCONS_00047756,gene_id=XLOC_009624,tss_id=TSS20087,s1_FPKM=8.09529,s1_status=OK,s2_FPKM=7.65119,s1_status=OK	OTHER_PATTERN
isoform_id=TCONS_00024818,gene_id=XLOC_005184,tss_id=TSS10857,s1_FPKM=1.08047,s1_status=OK,s2_FPKM=0.861138,s1_status=OK	OTHER_PATTERN
isoform_id=TCONS_00019691,gene_id=XLOC_004851,tss_id=TSS10169,s1_FPKM=3.80367,s1_status=OK,s2_FPKM=0.988617,s1_status=OK	OTHER_PATTERN
isoform_id=TCONS_00019690,gene_id=XLOC_004851,tss_id=TSS10169,s1_FPKM=0.515777,s1_status=OK,s2_FPKM=0.327173,s1_status=OK	OTHER_PATTERN
isoform_id=TCONS_00038337,gene_id=XLOC_009288,tss_id=TSS19362,s1_FPKM=4.29031,s1_status=OK,s2_FPKM=3.06027,s1_status=OK	OTHER_PATTERN
isoform_id=TCONS_00038339,gene_id=XLOC_009288,tss_id=TSS19362,s1_FPKM=2.9216,s1_status=OK,s2_FPKM=5.61118,s1_status=OK	OTHER_PATTERN
isoform_id=TCONS_00038338,gene_id=XLOC_009288,tss_id=TSS19362,s1_FPKM=8.83402,s1_status=OK,s2_FPKM=0.293546,s1_status=OK	OTHER_PATTERN
isoform_id=TCONS_00072593,gene_id=XLOC_016232,tss_id=TSS33790,s1_FPKM=1.30223,s1_status=OK,s2_FPKM=3.05599,s1_status=OK	OTHER_PATTERN
isoform_id=TCONS_00031363,gene_id=XLOC_006267,tss_id=TSS13081,s1_FPKM=8.78533,s1_status=OK,s2_FPKM=22.0682,s1_status=OK	OTHER_PATTERN
isoform_id=TCONS_00024756,gene_id=XLOC_005153,tss_id=TSS10802,s1_FPKM=2.11893,s1_status=OK,s2_FPKM=1.92563,s1_status=OK	OTHER_PATTERN
isoform_id=TCONS_00024757,gene_id=XLOC_005153,tss_id=TSS10802,s1_FPKM=1.29407,s1_status=OK,s2_FPKM=0.470919,s1_status=OK	OTHER_PATTERN
isoform_id=TCONS_00056050,gene_id=XLOC_011901,tss_id=TSS24863,s1_FPKM=0.546206,s1_status=OK,s2_FPKM=0.941116,s1_status=OK	OTHER_PATTERN
isoform_id=TCONS_00056051,gene_id=XLOC_011901,tss_id=TSS24863,s1_FPKM=2.01511e-06,s1_status=OK,s2_FPKM=0.0,s1_status=OK	OTHER_PATTERN
isoform_id=TCONS_00056052,gene_id=XLOC_011901,tss_id=TSS24863,s1_FPKM=0.859192,s1_status=OK,s2_FPKM=13.9911,s1_status=OK	OTHER_PATTERN
isoform_id=TCONS_00002735,gene_id=XLOC_001150,tss_id=TSS2466,s1_FPKM=5.74424,s1_status=OK,s2_FPKM=157.202,s1_status=OK	OTHER_PATTERN
isoform_id=TCONS_00002736,gene_id=XLOC_001150,tss_id=TSS2466,s1_FPKM=187.262,s1_status=OK,s2_FPKM=48.7354,s1_status=OK	OTHER_PATTERN
isoform_id=TCONS_00002737,gene_id=XLOC_001152,tss_id=TSS2469,s1_FPKM=3.59596,s1_status=OK,s2_FPKM=0.43557,s1_status=OK	OTHER_PATTERN
isoform_id=TCONS_00002738,gene_id=XLOC_001152,tss_id=TSS2469,s1_FPKM=14.9901,s1_status=OK,s2_FPKM=34.9906,s1_status=OK	OTHER_PATTERN
isoform_id=TCONS_00002739,gene_id=XLOC_001152,tss_id=TSS2469,s1_FPKM=0.947904,s1_status=OK,s2_FPKM=0.193991,s1_status=OK	OTHER_PATTERN
isoform_id=TCONS_00044716,gene_id=XLOC_010307,tss_id=TSS21533,s1_FPKM=8.93869,s1_status=OK,s2_FPKM=1.88782,s1_status=OK	OTHER_PATTERN
isoform_id=TCONS_00044717,gene_id=XLOC_010307,tss_id=TSS21533,s1_FPKM=4.75542,s1_status=OK,s2_FPKM=9.2482,s1_status=OK	OTHER_PATTERN
isoform_id=TCONS_00044718,gene_id=XLOC_010307,tss_id=TSS21533,s1_FPKM=2.44029,s1_status=OK,s2_FPKM=7.91738,s1_status=OK	OTHER_PATTERN
isoform_id=TCONS_00028161,gene_id=XLOC_006658,tss_id=TSS13956,s1_FPKM=15.7349,s1_status=OK,s2_FPKM=0.738517,s1_status=OK	OTHER_PATTERN
isoform_id=TCONS_00013223,gene_id=XLOC_003194,tss_id=TSS6737,s1_FPKM=0.00607525,s1_status=OK,s2_FPKM=0.7851,s1_status=OK	OTHER_PATTERN
isoform_id=TCONS_00013224,gene_id=XLOC_003194,tss_id=TSS6737,s1_FPKM=6.10539,s1_status=OK,s2_FPKM=1.97685,s1_status=OK	OTHER_PATTERN
isoform_id=TCONS_00013225,gene_id=XLOC_003194,tss_id=TSS6737,s1_FPKM=1.16257,s1_status=OK,s2_FPKM=7.7782,s1_status=OK	OTHER_PATTERN
isoform_id=TCONS_00041113,gene_id=XLOC_008800,tss_id=TSS18376,s1_FPKM=0.281173,s1_status=OK,s2_FPKM=0.0312977,s1_status=OK	OTHER_PATTERN
isoform_id=TCONS_00012625,gene_id=XLOC_002932,tss_id=TSS6149,s1_FPKM=8.60547,s1_status=OK,s2_FPKM=15.9015,s1_status=OK	OTHER_PATTERN
isoform_id=TCONS_00015108,gene_id=XLOC_002914,tss_id=TSS6113,s1_FPKM=1.27267,s1_status=OK,s2_FPKM=1.40303,s1_status=OK	OTHER_PATTERN
isoform_id=TCONS_00015107,gene_id=XLOC_002914,tss_id=TSS6113,s1_FPKM=1.99006,s1_status=OK,s2_FPKM=8.12014,s1_status=OK	OTHER_PATTERN
isoform_id=TCONS_00015106,gene_id=XLOC_002914,tss_id=TSS6113,s1_FPKM=5.90013,s1_status=OK,s2_FPKM=5.76947,s1_status=OK	OTHER_PATTERN
isoform_id=TCONS_00015105,gene_id=XLOC_002914,tss_id=TSS6113,s1_FPKM=3.27696,s1_status=OK,s2_FPKM=1.42356,s1_status=OK	OTHER_PATTERN
isoform_id=TCONS_00015104,gene_id=XLOC_002914,tss_id=TSS6113,s1_FPKM=3.40279,s1_status=OK,s2_FPKM=0.819903,s1_status=OK	OTHER_PATTERN
isoform_id=TCONS_00015103,gene_id=XLOC_002914,tss_id=TSS6113,s1_FPKM=0.818383,s1_status=OK,s2_FPKM=0.0082784,s1_status=OK	OTHER_PATTERN
isoform_id=TCONS_00015102,gene_id=XLOC_002913,tss_id=TSS6112,s1_FPKM=2.06696,s1_status=OK,s2_FPKM=1.52482,s1_status=OK	OTHER_PATTERN
isoform_id=TCONS_00015101,gene_id=XLOC_002913,tss_id=TSS6112,s1_FPKM=7.58346,s1_status=OK,s2_FPKM=21.7598,s1_status=OK	OTHER_PATTERN
isoform_id=TCONS_00015100,gene_id=XLOC_002913,tss_id=TSS6112,s1_FPKM=5.47599,s1_status=OK,s2_FPKM=0.299281,s1_status=OK	OTHER_PATTERN
isoform_id=TCONS_00026743,gene_id=XLOC_006052,tss_id=TSS12632,s1_FPKM=0.150059,s1_status=OK,s2_FPKM=2.87604,s1_status=OK	OTHER_PATTERN
isoform_id=TCONS_00072427,gene_id=XLOC_016156,tss_id=TSS33619,s1_FPKM=0.276753,s1_status=OK,s2_FPKM=0.507002,s1_status=OK	OTHER_PATTERN
isoform_id=TCONS_00026531,gene_id=XLOC_005956,tss_id=TSS12452,s1_FPKM=3.00099,s1_status=OK,s2_FPKM=5.72854,s1_status=OK	OTHER_PATTERN
isoform_id=TCONS_00026532,gene_id=XLOC_005956,tss_id=TSS12452,s1_FPKM=9.79226,s1_status=OK,s2_FPKM=2.54533,s1_status=OK	OTHER_PATTERN
isoform_id=TCONS_00072429,gene_id=XLOC_016156,tss_id=TSS33619,s1_FPKM=3.79044,s1_status=OK,s2_FPKM=7.19988,s1_status=OK	OTHER_PATTERN
isoform_id=TCONS_00052036,gene_id=XLOC_011589,tss_id=TSS24194,s1_FPKM=25.7725,s1_status=OK,s2_FPKM=8.51146,s1_status=OK	OTHER_PATTERN
isoform_id=TCONS_00052034,gene_id=XLOC_011589,tss_id=TSS24194,s1_FPKM=0.756714,s1_status=OK,s2_FPKM=0.575721,s1_status=OK	OTHER_PATTERN
isoform_id=TCONS_00052035,gene_id=XLOC_011589,tss_id=TSS24194,s1_FPKM=24.2911,s1_status=OK,s2_FPKM=28.7241,s1_status=OK	OTHER_PATTERN
isoform_id=TCONS_00069838,gene_id=XLOC_015014,tss_id=TSS31323,s1_FPKM=0.76755,s1_status=OK,s2_FPKM=3.46946,s1_status=OK	OTHER_PATTERN
isoform_id=TCONS_00044848,gene_id=XLOC_010352,tss_id=TSS21634,s1_FPKM=20.4374,s1_status=OK,s2_FPKM=37.293,s1_status=OK	OTHER_PATTERN
isoform_id=TCONS_00044656,gene_id=XLOC_010277,tss_id=TSS21468,s1_FPKM=44.9347,s1_status=OK,s2_FPKM=26.0472,s1_status=OK	OTHER_PATTERN
isoform_id=TCONS_00057646,gene_id=XLOC_012622,tss_id=TSS26306,s1_FPKM=0.0951445,s1_status=OK,s2_FPKM=0.0,s1_status=OK	OTHER_PATTERN
isoform_id=TCONS_00057647,gene_id=XLOC_012622,tss_id=TSS26306,s1_FPKM=8.27979,s1_status=OK,s2_FPKM=1.27017,s1_status=OK	OTHER_PATTERN
isoform_id=TCONS_00057644,gene_id=XLOC_012622,tss_id=TSS26306,s1_FPKM=1.87687,s1_status=OK,s2_FPKM=1.43301,s1_status=OK	OTHER_PATTERN
isoform_id=TCONS_00057640,gene_id=XLOC_012622,tss_id=TSS26306,s1_FPKM=0.875707,s1_status=OK,s2_FPKM=4.2809,s1_status=OK	OTHER_PATTERN
isoform_id=TCONS_00057641,gene_id=XLOC_012622,tss_id=TSS26306,s1_FPKM=4.18225,s1_status=OK,s2_FPKM=11.1847,s1_status=OK	OTHER_PATTERN
isoform_id=TCONS_00015954,gene_id=XLOC_003255,tss_id=TSS6857,s1_FPKM=2.90692,s1_status=OK,s2_FPKM=0.449731,s1_status=OK	OTHER_PATTERN
isoform_id=TCONS_00015955,gene_id=XLOC_003255,tss_id=TSS6857,s1_FPKM=12.9018,s1_status=OK,s2_FPKM=28.8639,s1_status=OK	OTHER_PATTERN
isoform_id=TCONS_00046576,gene_id=XLOC_011071,tss_id=TSS23094,s1_FPKM=0.138765,s1_status=OK,s2_FPKM=0.0,s1_status=OK	OTHER_PATTERN
isoform_id=TCONS_00046575,gene_id=XLOC_011071,tss_id=TSS23094,s1_FPKM=0.969285,s1_status=OK,s2_FPKM=0.85584,s1_status=OK	OTHER_PATTERN
isoform_id=TCONS_00046573,gene_id=XLOC_011071,tss_id=TSS23094,s1_FPKM=1.04155,s1_status=OK,s2_FPKM=0.131038,s1_status=OK	OTHER_PATTERN
isoform_id=TCONS_00040265,gene_id=XLOC_008407,tss_id=TSS17578,s1_FPKM=6.74616,s1_status=OK,s2_FPKM=5.30012,s1_status=OK	OTHER_PATTERN
isoform_id=TCONS_00046570,gene_id=XLOC_011071,tss_id=TSS23094,s1_FPKM=1.54239,s1_status=OK,s2_FPKM=0.75761,s1_status=OK	OTHER_PATTERN
isoform_id=TCONS_00026629,gene_id=XLOC_005991,tss_id=TSS12524,s1_FPKM=7.00857,s1_status=OK,s2_FPKM=4.83443,s1_status=OK	OTHER_PATTERN
isoform_id=TCONS_00073923,gene_id=XLOC_016800,tss_id=TSS34994,s1_FPKM=16.0759,s1_status=OK,s2_FPKM=32.7647,s1_status=OK	OTHER_PATTERN
isoform_id=TCONS_00038102,gene_id=XLOC_009201,tss_id=TSS19173,s1_FPKM=0.109972,s1_status=OK,s2_FPKM=0.3752,s1_status=OK	OTHER_PATTERN
isoform_id=TCONS_00038103,gene_id=XLOC_009201,tss_id=TSS19173,s1_FPKM=2.73756,s1_status=OK,s2_FPKM=6.04728,s1_status=OK	OTHER_PATTERN
isoform_id=TCONS_00038100,gene_id=XLOC_009201,tss_id=TSS19173,s1_FPKM=0.0459388,s1_status=OK,s2_FPKM=0.0281067,s1_status=OK	OTHER_PATTERN
isoform_id=TCONS_00038101,gene_id=XLOC_009201,tss_id=TSS19173,s1_FPKM=0.396328,s1_status=OK,s2_FPKM=0.470906,s1_status=OK	OTHER_PATTERN
isoform_id=TCONS_00038104,gene_id=XLOC_009201,tss_id=TSS19173,s1_FPKM=0.625368,s1_status=OK,s2_FPKM=3.32192,s1_status=OK	OTHER_PATTERN
isoform_id=TCONS_00004701,gene_id=XLOC_002012,tss_id=TSS4285,s1_FPKM=25.4614,s1_status=OK,s2_FPKM=23.8496,s1_status=OK	OTHER_PATTERN
isoform_id=TCONS_00004700,gene_id=XLOC_002012,tss_id=TSS4285,s1_FPKM=1.46712,s1_status=OK,s2_FPKM=8.23594,s1_status=OK	OTHER_PATTERN
isoform_id=TCONS_00002621,gene_id=XLOC_001102,tss_id=TSS2360,s1_FPKM=1.44192,s1_status=OK,s2_FPKM=0.111473,s1_status=OK	OTHER_PATTERN
isoform_id=TCONS_00030758,gene_id=XLOC_005956,tss_id=TSS12452,s1_FPKM=0.690308,s1_status=OK,s2_FPKM=0.373613,s1_status=OK	OTHER_PATTERN
isoform_id=TCONS_00037902,gene_id=XLOC_009119,tss_id=TSS19019,s1_FPKM=0.95454,s1_status=OK,s2_FPKM=16.2146,s1_status=OK	OTHER_PATTERN
isoform_id=TCONS_00044173,gene_id=XLOC_010094,tss_id=TSS21072,s1_FPKM=2.79097,s1_status=OK,s2_FPKM=4.4784,s1_status=OK	OTHER_PATTERN
isoform_id=TCONS_00044174,gene_id=XLOC_010094,tss_id=TSS21072,s1_FPKM=72.1993,s1_status=OK,s2_FPKM=33.8431,s1_status=OK	OTHER_PATTERN
isoform_id=TCONS_00044175,gene_id=XLOC_010095,tss_id=TSS21073,s1_FPKM=0.495194,s1_status=OK,s2_FPKM=4.44142,s1_status=OK	OTHER_PATTERN
isoform_id=TCONS_00044176,gene_id=XLOC_010095,tss_id=TSS21073,s1_FPKM=0.840044,s1_status=OK,s2_FPKM=0.108909,s1_status=OK	OTHER_PATTERN
isoform_id=TCONS_00044177,gene_id=XLOC_010095,tss_id=TSS21073,s1_FPKM=0.817454,s1_status=OK,s2_FPKM=0.332749,s1_status=OK	OTHER_PATTERN
isoform_id=TCONS_00044178,gene_id=XLOC_010095,tss_id=TSS21073,s1_FPKM=17.1014,s1_status=OK,s2_FPKM=10.628,s1_status=OK	OTHER_PATTERN
isoform_id=TCONS_00032627,gene_id=XLOC_006801,tss_id=TSS14272,s1_FPKM=7.64645,s1_status=OK,s2_FPKM=0.367927,s1_status=OK	OTHER_PATTERN
isoform_id=TCONS_00032626,gene_id=XLOC_006801,tss_id=TSS14272,s1_FPKM=1.07459,s1_status=OK,s2_FPKM=0.56902,s1_status=OK	OTHER_PATTERN
isoform_id=TCONS_00075161,gene_id=XLOC_016047,tss_id=TSS33386,s1_FPKM=11.6555,s1_status=OK,s2_FPKM=0.500098,s1_status=OK	OTHER_PATTERN
isoform_id=TCONS_00056187,gene_id=XLOC_011970,tss_id=TSS25007,s1_FPKM=44.1809,s1_status=OK,s2_FPKM=39.6704,s1_status=OK	OTHER_PATTERN
isoform_id=TCONS_00056362,gene_id=XLOC_012053,tss_id=TSS25173,s1_FPKM=6.55111,s1_status=OK,s2_FPKM=1.84489,s1_status=OK	OTHER_PATTERN
isoform_id=TCONS_00056363,gene_id=XLOC_012053,tss_id=TSS25173,s1_FPKM=1.88309,s1_status=OK,s2_FPKM=0.682508,s1_status=OK	OTHER_PATTERN
isoform_id=TCONS_00047481,gene_id=XLOC_009511,tss_id=TSS19828,s1_FPKM=2.28313,s1_status=OK,s2_FPKM=2.55542,s1_status=OK	OTHER_PATTERN
isoform_id=TCONS_00047480,gene_id=XLOC_009511,tss_id=TSS19828,s1_FPKM=0.534525,s1_status=OK,s2_FPKM=2.02309,s1_status=OK	OTHER_PATTERN
isoform_id=TCONS_00047483,gene_id=XLOC_009511,tss_id=TSS19828,s1_FPKM=9.90526,s1_status=OK,s2_FPKM=0.717258,s1_status=OK	OTHER_PATTERN
isoform_id=TCONS_00047482,gene_id=XLOC_009511,tss_id=TSS19828,s1_FPKM=4.03865,s1_status=OK,s2_FPKM=5.30985,s1_status=OK	OTHER_PATTERN
isoform_id=TCONS_00047485,gene_id=XLOC_009511,tss_id=TSS19828,s1_FPKM=1.57505,s1_status=OK,s2_FPKM=2.70028,s1_status=OK	OTHER_PATTERN
isoform_id=TCONS_00047484,gene_id=XLOC_009511,tss_id=TSS19828,s1_FPKM=1.33618,s1_status=OK,s2_FPKM=1.70445,s1_status=OK	OTHER_PATTERN
isoform_id=TCONS_00047486,gene_id=XLOC_009511,tss_id=TSS19828,s1_FPKM=2.22151,s1_status=OK,s2_FPKM=0.00069169,s1_status=OK	PRESENT_ABSENT
isoform_id=TCONS_00047489,gene_id=XLOC_009511,tss_id=TSS19828,s1_FPKM=0.000284256,s1_status=OK,s2_FPKM=0.0,s1_status=OK	OTHER_PATTERN
isoform_id=TCONS_00047488,gene_id=XLOC_009511,tss_id=TSS19828,s1_FPKM=6.71217e-05,s1_status=OK,s2_FPKM=0.0,s1_status=OK	OTHER_PATTERN
isoform_id=TCONS_00056368,gene_id=XLOC_012055,tss_id=TSS25178,s1_FPKM=1.9942,s1_status=OK,s2_FPKM=0.0,s1_status=OK	OTHER_PATTERN
isoform_id=TCONS_00000929,gene_id=XLOC_000376,tss_id=TSS853,s1_FPKM=1.20973,s1_status=OK,s2_FPKM=1.47041,s1_status=OK	OTHER_PATTERN
isoform_id=TCONS_00000928,gene_id=XLOC_000376,tss_id=TSS853,s1_FPKM=0.295981,s1_status=OK,s2_FPKM=0.43441,s1_status=OK	OTHER_PATTERN
isoform_id=TCONS_00040109,gene_id=XLOC_008327,tss_id=TSS17415,s1_FPKM=1.14728,s1_status=OK,s2_FPKM=7.36034,s1_status=OK	OTHER_PATTERN
isoform_id=TCONS_00049288,gene_id=XLOC_010339,tss_id=TSS21601,s1_FPKM=0.466962,s1_status=OK,s2_FPKM=0.25527,s1_status=OK	OTHER_PATTERN
isoform_id=TCONS_00055303,gene_id=XLOC_011579,tss_id=TSS24171,s1_FPKM=5.98262,s1_status=OK,s2_FPKM=0.0401526,s1_status=OK	PRESENT_ABSENT
isoform_id=TCONS_00055304,gene_id=XLOC_011579,tss_id=TSS24171,s1_FPKM=0.000156567,s1_status=OK,s2_FPKM=1.11608,s1_status=OK	OTHER_PATTERN
isoform_id=TCONS_00061375,gene_id=XLOC_012902,tss_id=TSS26848,s1_FPKM=3.09585,s1_status=OK,s2_FPKM=9.27011,s1_status=OK	OTHER_PATTERN
isoform_id=TCONS_00046464,gene_id=XLOC_011037,tss_id=TSS23027,s1_FPKM=1.95529,s1_status=OK,s2_FPKM=19.1914,s1_status=OK	OTHER_PATTERN
isoform_id=TCONS_00046465,gene_id=XLOC_011037,tss_id=TSS23027,s1_FPKM=0.104823,s1_status=OK,s2_FPKM=1.12322,s1_status=OK	OTHER_PATTERN
isoform_id=TCONS_00046466,gene_id=XLOC_011037,tss_id=TSS23027,s1_FPKM=50.4019,s1_status=OK,s2_FPKM=15.0324,s1_status=OK	OTHER_PATTERN
isoform_id=TCONS_00017408,gene_id=XLOC_003879,tss_id=TSS8158,s1_FPKM=19.3213,s1_status=OK,s2_FPKM=29.978,s1_status=OK	OTHER_PATTERN
isoform_id=TCONS_00017409,gene_id=XLOC_003879,tss_id=TSS8158,s1_FPKM=1.70247,s1_status=OK,s2_FPKM=1.85439,s1_status=OK	OTHER_PATTERN
isoform_id=TCONS_00003398,gene_id=XLOC_001430,tss_id=TSS3083,s1_FPKM=2.69267,s1_status=OK,s2_FPKM=3.54494,s1_status=OK	OTHER_PATTERN
isoform_id=TCONS_00052654,gene_id=XLOC_011851,tss_id=TSS24743,s1_FPKM=254.469,s1_status=OK,s2_FPKM=90.2143,s1_status=OK	OTHER_PATTERN
isoform_id=TCONS_00052655,gene_id=XLOC_011851,tss_id=TSS24743,s1_FPKM=6.89995,s1_status=OK,s2_FPKM=9.60992,s1_status=OK	OTHER_PATTERN
isoform_id=TCONS_00059892,gene_id=XLOC_013597,tss_id=TSS28342,s1_FPKM=1.00594,s1_status=OK,s2_FPKM=1.0063,s1_status=OK	OTHER_PATTERN
isoform_id=TCONS_00018215,gene_id=XLOC_004226,tss_id=TSS8881,s1_FPKM=3.85057,s1_status=OK,s2_FPKM=0.717675,s1_status=OK	OTHER_PATTERN
isoform_id=TCONS_00018216,gene_id=XLOC_004226,tss_id=TSS8881,s1_FPKM=0.0303632,s1_status=OK,s2_FPKM=0.629812,s1_status=OK	OTHER_PATTERN
isoform_id=TCONS_00018213,gene_id=XLOC_004226,tss_id=TSS8881,s1_FPKM=0.0995867,s1_status=OK,s2_FPKM=9.10825,s1_status=OK	ABSENT_PRESENT
isoform_id=TCONS_00053377,gene_id=XLOC_012165,tss_id=TSS25395,s1_FPKM=2.69012,s1_status=OK,s2_FPKM=21.7266,s1_status=OK	OTHER_PATTERN
isoform_id=TCONS_00073107,gene_id=XLOC_016460,tss_id=TSS34271,s1_FPKM=0.369695,s1_status=OK,s2_FPKM=3.25371,s1_status=OK	OTHER_PATTERN
isoform_id=TCONS_00022104,gene_id=XLOC_003955,tss_id=TSS8329,s1_FPKM=0.732005,s1_status=OK,s2_FPKM=0.647338,s1_status=OK	OTHER_PATTERN
isoform_id=TCONS_00022101,gene_id=XLOC_003955,tss_id=TSS8329,s1_FPKM=0.576089,s1_status=OK,s2_FPKM=0.282159,s1_status=OK	OTHER_PATTERN
isoform_id=TCONS_00022100,gene_id=XLOC_003955,tss_id=TSS8329,s1_FPKM=4.70584,s1_status=OK,s2_FPKM=0.0,s1_status=OK	PRESENT_ABSENT
isoform_id=TCONS_00022103,gene_id=XLOC_003955,tss_id=TSS8329,s1_FPKM=0.636219,s1_status=OK,s2_FPKM=3.19315,s1_status=OK	OTHER_PATTERN
isoform_id=TCONS_00022102,gene_id=XLOC_003955,tss_id=TSS8329,s1_FPKM=0.00390202,s1_status=OK,s2_FPKM=0.00110445,s1_status=OK	OTHER_PATTERN
isoform_id=TCONS_00073106,gene_id=XLOC_016460,tss_id=TSS34271,s1_FPKM=0.358433,s1_status=OK,s2_FPKM=2.15215,s1_status=OK	OTHER_PATTERN
isoform_id=TCONS_00060537,gene_id=XLOC_013887,tss_id=TSS28911,s1_FPKM=0.792083,s1_status=OK,s2_FPKM=0.0765577,s1_status=OK	OTHER_PATTERN
isoform_id=TCONS_00060538,gene_id=XLOC_013887,tss_id=TSS28911,s1_FPKM=0.365211,s1_status=OK,s2_FPKM=0.000155881,s1_status=OK	OTHER_PATTERN
isoform_id=TCONS_00060539,gene_id=XLOC_013887,tss_id=TSS28911,s1_FPKM=2.35666,s1_status=OK,s2_FPKM=0.84367,s1_status=OK	OTHER_PATTERN
isoform_id=TCONS_00008070,gene_id=XLOC_000872,tss_id=TSS1861,s1_FPKM=0.116492,s1_status=OK,s2_FPKM=0.00106858,s1_status=OK	OTHER_PATTERN
isoform_id=TCONS_00038744,gene_id=XLOC_007677,tss_id=TSS16105,s1_FPKM=9.80579,s1_status=OK,s2_FPKM=3.72778,s1_status=OK	OTHER_PATTERN
isoform_id=TCONS_00038745,gene_id=XLOC_007677,tss_id=TSS16105,s1_FPKM=35.0431,s1_status=OK,s2_FPKM=46.8754,s1_status=OK	OTHER_PATTERN
isoform_id=TCONS_00014922,gene_id=XLOC_002825,tss_id=TSS5951,s1_FPKM=7.28244,s1_status=OK,s2_FPKM=39.707,s1_status=OK	OTHER_PATTERN
isoform_id=TCONS_00014923,gene_id=XLOC_002825,tss_id=TSS5951,s1_FPKM=52.9724,s1_status=OK,s2_FPKM=24.9729,s1_status=OK	OTHER_PATTERN
isoform_id=TCONS_00014920,gene_id=XLOC_002825,tss_id=TSS5951,s1_FPKM=0.904411,s1_status=OK,s2_FPKM=1.01966,s1_status=OK	OTHER_PATTERN
isoform_id=TCONS_00014921,gene_id=XLOC_002825,tss_id=TSS5951,s1_FPKM=6.51585,s1_status=OK,s2_FPKM=5.38312,s1_status=OK	OTHER_PATTERN
isoform_id=TCONS_00076881,gene_id=XLOC_016809,tss_id=TSS35017,s1_FPKM=6.53855,s1_status=OK,s2_FPKM=1.25298,s1_status=OK	OTHER_PATTERN
isoform_id=TCONS_00017365,gene_id=XLOC_003860,tss_id=TSS8117,s1_FPKM=1.84355,s1_status=OK,s2_FPKM=1.70667,s1_status=OK	OTHER_PATTERN
isoform_id=TCONS_00017364,gene_id=XLOC_003860,tss_id=TSS8117,s1_FPKM=18.7952,s1_status=OK,s2_FPKM=46.3304,s1_status=OK	OTHER_PATTERN
isoform_id=TCONS_00017366,gene_id=XLOC_003860,tss_id=TSS8117,s1_FPKM=7.15535,s1_status=OK,s2_FPKM=7.64949,s1_status=OK	OTHER_PATTERN
isoform_id=TCONS_00017363,gene_id=XLOC_003860,tss_id=TSS8117,s1_FPKM=23.1078,s1_status=OK,s2_FPKM=10.5739,s1_status=OK	OTHER_PATTERN
isoform_id=TCONS_00064265,gene_id=XLOC_014161,tss_id=TSS29525,s1_FPKM=10.4751,s1_status=OK,s2_FPKM=13.8122,s1_status=OK	OTHER_PATTERN
isoform_id=TCONS_00072332,gene_id=XLOC_016116,tss_id=TSS33530,s1_FPKM=11.8012,s1_status=OK,s2_FPKM=12.284,s1_status=OK	OTHER_PATTERN
isoform_id=TCONS_00065530,gene_id=XLOC_014704,tss_id=TSS30664,s1_FPKM=1.1494,s1_status=OK,s2_FPKM=1.51622,s1_status=OK	OTHER_PATTERN
isoform_id=TCONS_00019750,gene_id=XLOC_004887,tss_id=TSS10241,s1_FPKM=8.42611,s1_status=OK,s2_FPKM=12.4368,s1_status=OK	OTHER_PATTERN
isoform_id=TCONS_00019751,gene_id=XLOC_004887,tss_id=TSS10241,s1_FPKM=27.6146,s1_status=OK,s2_FPKM=19.0607,s1_status=OK	OTHER_PATTERN
isoform_id=TCONS_00004006,gene_id=XLOC_001677,tss_id=TSS3638,s1_FPKM=45.3267,s1_status=OK,s2_FPKM=20.359,s1_status=OK	OTHER_PATTERN
isoform_id=TCONS_00004007,gene_id=XLOC_001677,tss_id=TSS3638,s1_FPKM=0.863231,s1_status=OK,s2_FPKM=8.43214,s1_status=OK	OTHER_PATTERN
isoform_id=TCONS_00063804,gene_id=XLOC_013971,tss_id=TSS29090,s1_FPKM=1.37248,s1_status=OK,s2_FPKM=0.247376,s1_status=OK	OTHER_PATTERN
isoform_id=TCONS_00038110,gene_id=XLOC_009204,tss_id=TSS19178,s1_FPKM=1.06345,s1_status=OK,s2_FPKM=4.46869,s1_status=OK	OTHER_PATTERN
isoform_id=TCONS_00018908,gene_id=XLOC_004509,tss_id=TSS9478,s1_FPKM=11.176,s1_status=OK,s2_FPKM=13.0575,s1_status=OK	OTHER_PATTERN
isoform_id=TCONS_00018909,gene_id=XLOC_004509,tss_id=TSS9478,s1_FPKM=17.0772,s1_status=OK,s2_FPKM=1.82979,s1_status=OK	OTHER_PATTERN
isoform_id=TCONS_00018906,gene_id=XLOC_004509,tss_id=TSS9478,s1_FPKM=15.5578,s1_status=OK,s2_FPKM=11.3357,s1_status=OK	OTHER_PATTERN
isoform_id=TCONS_00018907,gene_id=XLOC_004509,tss_id=TSS9478,s1_FPKM=0.424293,s1_status=OK,s2_FPKM=2.78721e-05,s1_status=OK	OTHER_PATTERN
isoform_id=TCONS_00063803,gene_id=XLOC_013971,tss_id=TSS29090,s1_FPKM=0.654051,s1_status=OK,s2_FPKM=1.25975,s1_status=OK	OTHER_PATTERN
isoform_id=TCONS_00035773,gene_id=XLOC_008200,tss_id=TSS17154,s1_FPKM=0.901463,s1_status=OK,s2_FPKM=11.1263,s1_status=OK	OTHER_PATTERN
isoform_id=TCONS_00035775,gene_id=XLOC_008200,tss_id=TSS17154,s1_FPKM=0.745856,s1_status=OK,s2_FPKM=0.580054,s1_status=OK	OTHER_PATTERN
isoform_id=TCONS_00073274,gene_id=XLOC_016539,tss_id=TSS34435,s1_FPKM=33.3847,s1_status=OK,s2_FPKM=15.0779,s1_status=OK	OTHER_PATTERN
isoform_id=TCONS_00069497,gene_id=XLOC_014869,tss_id=TSS31028,s1_FPKM=1.93912,s1_status=OK,s2_FPKM=6.00413,s1_status=OK	OTHER_PATTERN
isoform_id=TCONS_00071462,gene_id=XLOC_015763,tss_id=TSS32805,s1_FPKM=0.000309759,s1_status=OK,s2_FPKM=0.087048,s1_status=OK	OTHER_PATTERN
isoform_id=TCONS_00063802,gene_id=XLOC_013971,tss_id=TSS29090,s1_FPKM=0.24285,s1_status=OK,s2_FPKM=0.000294018,s1_status=OK	OTHER_PATTERN
isoform_id=TCONS_00033026,gene_id=XLOC_006990,tss_id=TSS14644,s1_FPKM=32.5013,s1_status=OK,s2_FPKM=16.5645,s1_status=OK	OTHER_PATTERN
isoform_id=TCONS_00033027,gene_id=XLOC_006990,tss_id=TSS14644,s1_FPKM=13.707,s1_status=OK,s2_FPKM=17.6075,s1_status=OK	OTHER_PATTERN
isoform_id=TCONS_00034559,gene_id=XLOC_007658,tss_id=TSS16074,s1_FPKM=3.49568,s1_status=OK,s2_FPKM=2.25314,s1_status=OK	OTHER_PATTERN
isoform_id=TCONS_00034558,gene_id=XLOC_007658,tss_id=TSS16074,s1_FPKM=13.4056,s1_status=OK,s2_FPKM=22.9155,s1_status=OK	OTHER_PATTERN
isoform_id=TCONS_00000068,gene_id=XLOC_000024,tss_id=TSS44,s1_FPKM=17.3685,s1_status=OK,s2_FPKM=28.3044,s1_status=OK	OTHER_PATTERN
isoform_id=TCONS_00005018,gene_id=XLOC_002151,tss_id=TSS4576,s1_FPKM=9.11956,s1_status=OK,s2_FPKM=28.3471,s1_status=OK	OTHER_PATTERN
isoform_id=TCONS_00005019,gene_id=XLOC_002151,tss_id=TSS4576,s1_FPKM=8.00425,s1_status=OK,s2_FPKM=3.04694,s1_status=OK	OTHER_PATTERN
isoform_id=TCONS_00000066,gene_id=XLOC_000024,tss_id=TSS44,s1_FPKM=3.41825,s1_status=OK,s2_FPKM=1.90841,s1_status=OK	OTHER_PATTERN
isoform_id=TCONS_00000067,gene_id=XLOC_000024,tss_id=TSS44,s1_FPKM=0.47755,s1_status=OK,s2_FPKM=19.6446,s1_status=OK	OTHER_PATTERN
isoform_id=TCONS_00000064,gene_id=XLOC_000024,tss_id=TSS43,s1_FPKM=18.7782,s1_status=OK,s2_FPKM=0.00247306,s1_status=OK	PRESENT_ABSENT
isoform_id=TCONS_00000065,gene_id=XLOC_000024,tss_id=TSS43,s1_FPKM=13.416,s1_status=OK,s2_FPKM=21.8361,s1_status=OK	OTHER_PATTERN
isoform_id=TCONS_00057400,gene_id=XLOC_012523,tss_id=TSS26113,s1_FPKM=7.48087,s1_status=OK,s2_FPKM=0.337988,s1_status=OK	OTHER_PATTERN
isoform_id=TCONS_00011503,gene_id=XLOC_002410,tss_id=TSS5107,s1_FPKM=2.65746,s1_status=OK,s2_FPKM=0.290031,s1_status=OK	OTHER_PATTERN
isoform_id=TCONS_00000688,gene_id=XLOC_000279,tss_id=TSS632,s1_FPKM=3.93908,s1_status=OK,s2_FPKM=43.3355,s1_status=OK	OTHER_PATTERN
isoform_id=TCONS_00000689,gene_id=XLOC_000280,tss_id=TSS633,s1_FPKM=43.3761,s1_status=OK,s2_FPKM=26.7214,s1_status=OK	OTHER_PATTERN
isoform_id=TCONS_00000687,gene_id=XLOC_000279,tss_id=TSS632,s1_FPKM=113.98,s1_status=OK,s2_FPKM=69.6619,s1_status=OK	OTHER_PATTERN
isoform_id=TCONS_00076665,gene_id=XLOC_016725,tss_id=TSS34834,s1_FPKM=1.2406,s1_status=OK,s2_FPKM=4.37711,s1_status=OK	OTHER_PATTERN
isoform_id=TCONS_00039891,gene_id=XLOC_008220,tss_id=TSS17200,s1_FPKM=42.8365,s1_status=OK,s2_FPKM=32.3935,s1_status=OK	OTHER_PATTERN
isoform_id=TCONS_00058762,gene_id=XLOC_013143,tss_id=TSS27334,s1_FPKM=32.001,s1_status=OK,s2_FPKM=59.4048,s1_status=OK	OTHER_PATTERN
isoform_id=TCONS_00058764,gene_id=XLOC_013143,tss_id=TSS27334,s1_FPKM=5.22504,s1_status=OK,s2_FPKM=0.478708,s1_status=OK	OTHER_PATTERN
isoform_id=TCONS_00017611,gene_id=XLOC_003964,tss_id=TSS8350,s1_FPKM=33.0337,s1_status=OK,s2_FPKM=3.62046,s1_status=OK	OTHER_PATTERN
isoform_id=TCONS_00017613,gene_id=XLOC_003964,tss_id=TSS8350,s1_FPKM=26.2828,s1_status=OK,s2_FPKM=33.4108,s1_status=OK	OTHER_PATTERN
isoform_id=TCONS_00017612,gene_id=XLOC_003964,tss_id=TSS8350,s1_FPKM=8.76938,s1_status=OK,s2_FPKM=16.3011,s1_status=OK	OTHER_PATTERN
isoform_id=TCONS_00052443,gene_id=XLOC_011770,tss_id=TSS24570,s1_FPKM=2.63392,s1_status=OK,s2_FPKM=0.98376,s1_status=OK	OTHER_PATTERN
isoform_id=TCONS_00011976,gene_id=XLOC_002624,tss_id=TSS5560,s1_FPKM=0.933011,s1_status=OK,s2_FPKM=4.34773e-05,s1_status=OK	OTHER_PATTERN
isoform_id=TCONS_00011977,gene_id=XLOC_002624,tss_id=TSS5560,s1_FPKM=3.76971,s1_status=OK,s2_FPKM=1.7901,s1_status=OK	OTHER_PATTERN
isoform_id=TCONS_00011975,gene_id=XLOC_002624,tss_id=TSS5560,s1_FPKM=33.403,s1_status=OK,s2_FPKM=15.8071,s1_status=OK	OTHER_PATTERN
isoform_id=TCONS_00061058,gene_id=XLOC_012762,tss_id=TSS26589,s1_FPKM=2.56953,s1_status=OK,s2_FPKM=6.56172,s1_status=OK	OTHER_PATTERN
isoform_id=TCONS_00006137,gene_id=XLOC_000064,tss_id=TSS142,s1_FPKM=5.14576,s1_status=OK,s2_FPKM=3.4326,s1_status=OK	OTHER_PATTERN
isoform_id=TCONS_00072511,gene_id=XLOC_016193,tss_id=TSS33703,s1_FPKM=5.31396,s1_status=OK,s2_FPKM=31.0319,s1_status=OK	OTHER_PATTERN
isoform_id=TCONS_00072510,gene_id=XLOC_016193,tss_id=TSS33703,s1_FPKM=163.566,s1_status=OK,s2_FPKM=72.5636,s1_status=OK	OTHER_PATTERN
isoform_id=TCONS_00056387,gene_id=XLOC_012059,tss_id=TSS25182,s1_FPKM=33.3221,s1_status=OK,s2_FPKM=17.9709,s1_status=OK	OTHER_PATTERN
isoform_id=TCONS_00001483,gene_id=XLOC_000622,tss_id=TSS1344,s1_FPKM=21.304,s1_status=OK,s2_FPKM=14.1727,s1_status=OK	OTHER_PATTERN
isoform_id=TCONS_00001482,gene_id=XLOC_000622,tss_id=TSS1344,s1_FPKM=0.233749,s1_status=OK,s2_FPKM=0.307733,s1_status=OK	OTHER_PATTERN
isoform_id=TCONS_00001481,gene_id=XLOC_000622,tss_id=TSS1344,s1_FPKM=2.13994,s1_status=OK,s2_FPKM=0.390906,s1_status=OK	OTHER_PATTERN
isoform_id=TCONS_00001480,gene_id=XLOC_000622,tss_id=TSS1344,s1_FPKM=2.25904,s1_status=OK,s2_FPKM=7.04422,s1_status=OK	OTHER_PATTERN
isoform_id=TCONS_00001486,gene_id=XLOC_000622,tss_id=TSS1344,s1_FPKM=2.58982,s1_status=OK,s2_FPKM=5.62963,s1_status=OK	OTHER_PATTERN
isoform_id=TCONS_00001485,gene_id=XLOC_000622,tss_id=TSS1344,s1_FPKM=2.68004,s1_status=OK,s2_FPKM=4.96506,s1_status=OK	OTHER_PATTERN
isoform_id=TCONS_00001484,gene_id=XLOC_000622,tss_id=TSS1344,s1_FPKM=1.74614,s1_status=OK,s2_FPKM=8.51296,s1_status=OK	OTHER_PATTERN
isoform_id=TCONS_00073396,gene_id=XLOC_016591,tss_id=TSS34543,s1_FPKM=48.23,s1_status=OK,s2_FPKM=19.7734,s1_status=OK	OTHER_PATTERN
isoform_id=TCONS_00073397,gene_id=XLOC_016591,tss_id=TSS34543,s1_FPKM=2.65603,s1_status=OK,s2_FPKM=2.45807,s1_status=OK	OTHER_PATTERN
isoform_id=TCONS_00073394,gene_id=XLOC_016591,tss_id=TSS34543,s1_FPKM=4.63979,s1_status=OK,s2_FPKM=22.6803,s1_status=OK	OTHER_PATTERN
isoform_id=TCONS_00073398,gene_id=XLOC_016591,tss_id=TSS34543,s1_FPKM=2.01119,s1_status=OK,s2_FPKM=6.13546,s1_status=OK	OTHER_PATTERN
isoform_id=TCONS_00073399,gene_id=XLOC_016593,tss_id=TSS34545,s1_FPKM=1.53537,s1_status=OK,s2_FPKM=24.8886,s1_status=OK	OTHER_PATTERN
isoform_id=TCONS_00071894,gene_id=XLOC_015972,tss_id=TSS33203,s1_FPKM=1.00938,s1_status=OK,s2_FPKM=5.78887,s1_status=OK	OTHER_PATTERN
isoform_id=TCONS_00037399,gene_id=XLOC_008937,tss_id=TSS18625,s1_FPKM=0.240928,s1_status=OK,s2_FPKM=17.973,s1_status=OK	OTHER_PATTERN
isoform_id=TCONS_00003247,gene_id=XLOC_001366,tss_id=TSS2947,s1_FPKM=10.4781,s1_status=OK,s2_FPKM=22.3275,s1_status=OK	OTHER_PATTERN
isoform_id=TCONS_00003246,gene_id=XLOC_001366,tss_id=TSS2947,s1_FPKM=26.3651,s1_status=OK,s2_FPKM=17.6803,s1_status=OK	OTHER_PATTERN
isoform_id=TCONS_00056273,gene_id=XLOC_012005,tss_id=TSS25088,s1_FPKM=22.1109,s1_status=OK,s2_FPKM=0.0727585,s1_status=OK	PRESENT_ABSENT
isoform_id=TCONS_00056274,gene_id=XLOC_012005,tss_id=TSS25088,s1_FPKM=0.90119,s1_status=OK,s2_FPKM=0.179695,s1_status=OK	OTHER_PATTERN
isoform_id=TCONS_00046222,gene_id=XLOC_010935,tss_id=TSS22817,s1_FPKM=7.81737,s1_status=OK,s2_FPKM=3.76077,s1_status=OK	OTHER_PATTERN
isoform_id=TCONS_00046223,gene_id=XLOC_010935,tss_id=TSS22817,s1_FPKM=1.07237,s1_status=OK,s2_FPKM=0.504477,s1_status=OK	OTHER_PATTERN
isoform_id=TCONS_00046980,gene_id=XLOC_011268,tss_id=TSS23514,s1_FPKM=1.49375,s1_status=OK,s2_FPKM=9.17676,s1_status=OK	OTHER_PATTERN
isoform_id=TCONS_00046224,gene_id=XLOC_010935,tss_id=TSS22817,s1_FPKM=1.31067,s1_status=OK,s2_FPKM=8.56977,s1_status=OK	OTHER_PATTERN
isoform_id=TCONS_00046225,gene_id=XLOC_010935,tss_id=TSS22817,s1_FPKM=7.77079,s1_status=OK,s2_FPKM=12.3422,s1_status=OK	OTHER_PATTERN
isoform_id=TCONS_00012865,gene_id=XLOC_003035,tss_id=TSS6358,s1_FPKM=6.3421,s1_status=OK,s2_FPKM=2.27823e-05,s1_status=OK	PRESENT_ABSENT
isoform_id=TCONS_00012864,gene_id=XLOC_003035,tss_id=TSS6358,s1_FPKM=6.21427,s1_status=OK,s2_FPKM=11.6363,s1_status=OK	OTHER_PATTERN
isoform_id=TCONS_00012863,gene_id=XLOC_003035,tss_id=TSS6358,s1_FPKM=6.08705,s1_status=OK,s2_FPKM=10.4026,s1_status=OK	OTHER_PATTERN
isoform_id=TCONS_00054265,gene_id=XLOC_012551,tss_id=TSS26166,s1_FPKM=1.13453,s1_status=OK,s2_FPKM=0.685526,s1_status=OK	OTHER_PATTERN
isoform_id=TCONS_00054264,gene_id=XLOC_012551,tss_id=TSS26166,s1_FPKM=3.6272,s1_status=OK,s2_FPKM=0.759842,s1_status=OK	OTHER_PATTERN
isoform_id=TCONS_00044298,gene_id=XLOC_010143,tss_id=TSS21185,s1_FPKM=2.19513,s1_status=OK,s2_FPKM=2.04053,s1_status=OK	OTHER_PATTERN
isoform_id=TCONS_00020943,gene_id=XLOC_005411,tss_id=TSS11298,s1_FPKM=14.8334,s1_status=OK,s2_FPKM=0.110257,s1_status=OK	OTHER_PATTERN
isoform_id=TCONS_00020942,gene_id=XLOC_005411,tss_id=TSS11298,s1_FPKM=30.7305,s1_status=OK,s2_FPKM=0.0,s1_status=OK	PRESENT_ABSENT
isoform_id=TCONS_00054263,gene_id=XLOC_012551,tss_id=TSS26166,s1_FPKM=9.41828,s1_status=OK,s2_FPKM=21.6191,s1_status=OK	OTHER_PATTERN
isoform_id=TCONS_00032236,gene_id=XLOC_006633,tss_id=TSS13897,s1_FPKM=4.11015,s1_status=OK,s2_FPKM=10.9791,s1_status=OK	OTHER_PATTERN
isoform_id=TCONS_00032237,gene_id=XLOC_006634,tss_id=TSS13898,s1_FPKM=7.0704,s1_status=OK,s2_FPKM=2.85318,s1_status=OK	OTHER_PATTERN
isoform_id=TCONS_00032234,gene_id=XLOC_006633,tss_id=TSS13897,s1_FPKM=34.6914,s1_status=OK,s2_FPKM=18.493,s1_status=OK	OTHER_PATTERN
isoform_id=TCONS_00032235,gene_id=XLOC_006633,tss_id=TSS13897,s1_FPKM=5.82929,s1_status=OK,s2_FPKM=1.43579,s1_status=OK	OTHER_PATTERN
isoform_id=TCONS_00032238,gene_id=XLOC_006634,tss_id=TSS13898,s1_FPKM=1.61435,s1_status=OK,s2_FPKM=16.638,s1_status=OK	OTHER_PATTERN
isoform_id=TCONS_00066833,gene_id=XLOC_015285,tss_id=TSS31852,s1_FPKM=0.894447,s1_status=OK,s2_FPKM=8.44734,s1_status=OK	OTHER_PATTERN
isoform_id=TCONS_00067517,gene_id=XLOC_015578,tss_id=TSS32419,s1_FPKM=6.94869,s1_status=OK,s2_FPKM=19.5868,s1_status=OK	OTHER_PATTERN
isoform_id=TCONS_00063205,gene_id=XLOC_013690,tss_id=TSS28517,s1_FPKM=1.31871,s1_status=OK,s2_FPKM=1.05555,s1_status=OK	OTHER_PATTERN
isoform_id=TCONS_00060346,gene_id=XLOC_013804,tss_id=TSS28753,s1_FPKM=257.963,s1_status=OK,s2_FPKM=106.377,s1_status=OK	OTHER_PATTERN
isoform_id=TCONS_00000185,gene_id=XLOC_000072,tss_id=TSS159,s1_FPKM=0.342801,s1_status=OK,s2_FPKM=14.7869,s1_status=OK	OTHER_PATTERN
isoform_id=TCONS_00000187,gene_id=XLOC_000072,tss_id=TSS159,s1_FPKM=0.20039,s1_status=OK,s2_FPKM=1.80034,s1_status=OK	OTHER_PATTERN
isoform_id=TCONS_00000186,gene_id=XLOC_000072,tss_id=TSS159,s1_FPKM=12.7799,s1_status=OK,s2_FPKM=5.8225,s1_status=OK	OTHER_PATTERN
isoform_id=TCONS_00056251,gene_id=XLOC_011992,tss_id=TSS25062,s1_FPKM=1.20587,s1_status=OK,s2_FPKM=11.6516,s1_status=OK	OTHER_PATTERN
isoform_id=TCONS_00005609,gene_id=XLOC_002410,tss_id=TSS5107,s1_FPKM=3.06132,s1_status=OK,s2_FPKM=18.9921,s1_status=OK	OTHER_PATTERN
isoform_id=TCONS_00058957,gene_id=XLOC_013212,tss_id=TSS27519,s1_FPKM=9.67555,s1_status=OK,s2_FPKM=2.15717,s1_status=OK	OTHER_PATTERN
isoform_id=TCONS_00058956,gene_id=XLOC_013212,tss_id=TSS27519,s1_FPKM=4.41388,s1_status=OK,s2_FPKM=9.6022,s1_status=OK	OTHER_PATTERN
isoform_id=TCONS_00058952,gene_id=XLOC_013210,tss_id=TSS27514,s1_FPKM=4.38897,s1_status=OK,s2_FPKM=12.4878,s1_status=OK	OTHER_PATTERN
isoform_id=TCONS_00058951,gene_id=XLOC_013210,tss_id=TSS27514,s1_FPKM=2.04735,s1_status=OK,s2_FPKM=13.3482,s1_status=OK	OTHER_PATTERN
isoform_id=TCONS_00058959,gene_id=XLOC_013212,tss_id=TSS27519,s1_FPKM=2.60726,s1_status=OK,s2_FPKM=0.00059044,s1_status=OK	PRESENT_ABSENT
isoform_id=TCONS_00058958,gene_id=XLOC_013212,tss_id=TSS27519,s1_FPKM=5.29981,s1_status=OK,s2_FPKM=7.05608,s1_status=OK	OTHER_PATTERN
isoform_id=TCONS_00028219,gene_id=XLOC_006679,tss_id=TSS14015,s1_FPKM=0.0411925,s1_status=OK,s2_FPKM=8.36918,s1_status=OK	ABSENT_PRESENT
isoform_id=TCONS_00060247,gene_id=XLOC_013765,tss_id=TSS28670,s1_FPKM=5.76406,s1_status=OK,s2_FPKM=0.0595807,s1_status=OK	PRESENT_ABSENT
isoform_id=TCONS_00063666,gene_id=XLOC_013916,tss_id=TSS28973,s1_FPKM=0.74372,s1_status=OK,s2_FPKM=5.23636,s1_status=OK	OTHER_PATTERN
isoform_id=TCONS_00053613,gene_id=XLOC_012261,tss_id=TSS25603,s1_FPKM=20.2877,s1_status=OK,s2_FPKM=27.1856,s1_status=OK	OTHER_PATTERN
isoform_id=TCONS_00053612,gene_id=XLOC_012261,tss_id=TSS25603,s1_FPKM=23.2411,s1_status=OK,s2_FPKM=5.7545,s1_status=OK	OTHER_PATTERN
isoform_id=TCONS_00009443,gene_id=XLOC_001496,tss_id=TSS3219,s1_FPKM=0.135343,s1_status=OK,s2_FPKM=0.0483191,s1_status=OK	OTHER_PATTERN
isoform_id=TCONS_00063664,gene_id=XLOC_013916,tss_id=TSS28973,s1_FPKM=3.52185,s1_status=OK,s2_FPKM=3.52524,s1_status=OK	OTHER_PATTERN
isoform_id=TCONS_00012328,gene_id=XLOC_002785,tss_id=TSS5856,s1_FPKM=2.04815,s1_status=OK,s2_FPKM=2.77706,s1_status=OK	OTHER_PATTERN
isoform_id=TCONS_00012329,gene_id=XLOC_002785,tss_id=TSS5856,s1_FPKM=0.00020987,s1_status=OK,s2_FPKM=2.07338,s1_status=OK	ABSENT_PRESENT
isoform_id=TCONS_00014447,gene_id=XLOC_003736,tss_id=TSS7853,s1_FPKM=3.92068,s1_status=OK,s2_FPKM=4.65763,s1_status=OK	OTHER_PATTERN
isoform_id=TCONS_00014446,gene_id=XLOC_003736,tss_id=TSS7853,s1_FPKM=1.12636,s1_status=OK,s2_FPKM=0.00601439,s1_status=OK	OTHER_PATTERN
isoform_id=TCONS_00063663,gene_id=XLOC_013916,tss_id=TSS28973,s1_FPKM=5.76933,s1_status=OK,s2_FPKM=3.00613,s1_status=OK	OTHER_PATTERN
isoform_id=TCONS_00014449,gene_id=XLOC_003736,tss_id=TSS7853,s1_FPKM=13.2171,s1_status=OK,s2_FPKM=5.52321,s1_status=OK	OTHER_PATTERN
isoform_id=TCONS_00014448,gene_id=XLOC_003736,tss_id=TSS7853,s1_FPKM=1.52908,s1_status=OK,s2_FPKM=1.67125,s1_status=OK	OTHER_PATTERN
isoform_id=TCONS_00063662,gene_id=XLOC_013915,tss_id=TSS28972,s1_FPKM=5.2382,s1_status=OK,s2_FPKM=21.6717,s1_status=OK	OTHER_PATTERN
isoform_id=TCONS_00055725,gene_id=XLOC_011755,tss_id=TSS24539,s1_FPKM=3.31502,s1_status=OK,s2_FPKM=0.662362,s1_status=OK	OTHER_PATTERN
isoform_id=TCONS_00055724,gene_id=XLOC_011755,tss_id=TSS24539,s1_FPKM=22.8161,s1_status=OK,s2_FPKM=72.462,s1_status=OK	OTHER_PATTERN
isoform_id=TCONS_00075445,gene_id=XLOC_016172,tss_id=TSS33655,s1_FPKM=1.2498,s1_status=OK,s2_FPKM=0.622934,s1_status=OK	OTHER_PATTERN
isoform_id=TCONS_00017862,gene_id=XLOC_004073,tss_id=TSS8582,s1_FPKM=13.3295,s1_status=OK,s2_FPKM=2.20541,s1_status=OK	OTHER_PATTERN
isoform_id=TCONS_00017863,gene_id=XLOC_004073,tss_id=TSS8582,s1_FPKM=1.60487,s1_status=OK,s2_FPKM=0.937325,s1_status=OK	OTHER_PATTERN
isoform_id=TCONS_00017866,gene_id=XLOC_004073,tss_id=TSS8582,s1_FPKM=10.7445,s1_status=OK,s2_FPKM=25.6009,s1_status=OK	OTHER_PATTERN
isoform_id=TCONS_00017867,gene_id=XLOC_004073,tss_id=TSS8582,s1_FPKM=0.858816,s1_status=OK,s2_FPKM=0.36869,s1_status=OK	OTHER_PATTERN
isoform_id=TCONS_00017864,gene_id=XLOC_004073,tss_id=TSS8582,s1_FPKM=5.71782,s1_status=OK,s2_FPKM=4.2125,s1_status=OK	OTHER_PATTERN
isoform_id=TCONS_00017865,gene_id=XLOC_004073,tss_id=TSS8582,s1_FPKM=9.07424,s1_status=OK,s2_FPKM=13.0943,s1_status=OK	OTHER_PATTERN
isoform_id=TCONS_00076069,gene_id=XLOC_016460,tss_id=TSS34271,s1_FPKM=0.707781,s1_status=OK,s2_FPKM=4.10556,s1_status=OK	OTHER_PATTERN
isoform_id=TCONS_00026184,gene_id=XLOC_005795,tss_id=TSS12090,s1_FPKM=4.20668,s1_status=OK,s2_FPKM=19.529,s1_status=OK	OTHER_PATTERN
isoform_id=TCONS_00019421,gene_id=XLOC_004732,tss_id=TSS9925,s1_FPKM=1.50612,s1_status=OK,s2_FPKM=15.3884,s1_status=OK	OTHER_PATTERN
isoform_id=TCONS_00019422,gene_id=XLOC_004732,tss_id=TSS9925,s1_FPKM=23.4148,s1_status=OK,s2_FPKM=0.755251,s1_status=OK	OTHER_PATTERN
isoform_id=TCONS_00019423,gene_id=XLOC_004732,tss_id=TSS9925,s1_FPKM=2.26534,s1_status=OK,s2_FPKM=6.84065,s1_status=OK	OTHER_PATTERN
isoform_id=TCONS_00019424,gene_id=XLOC_004732,tss_id=TSS9925,s1_FPKM=6.50533,s1_status=OK,s2_FPKM=1.15938,s1_status=OK	OTHER_PATTERN
isoform_id=TCONS_00021639,gene_id=XLOC_003753,tss_id=TSS7886,s1_FPKM=0.46784,s1_status=OK,s2_FPKM=7.86619,s1_status=OK	OTHER_PATTERN
isoform_id=TCONS_00044125,gene_id=XLOC_010076,tss_id=TSS21030,s1_FPKM=20.5317,s1_status=OK,s2_FPKM=0.347798,s1_status=OK	OTHER_PATTERN
isoform_id=TCONS_00025116,gene_id=XLOC_005336,tss_id=TSS11148,s1_FPKM=17.3364,s1_status=OK,s2_FPKM=26.6041,s1_status=OK	OTHER_PATTERN
isoform_id=TCONS_00071079,gene_id=XLOC_015613,tss_id=TSS32499,s1_FPKM=4.13295,s1_status=OK,s2_FPKM=0.273846,s1_status=OK	OTHER_PATTERN
isoform_id=TCONS_00043430,gene_id=XLOC_009765,tss_id=TSS20402,s1_FPKM=0.37936,s1_status=OK,s2_FPKM=0.0,s1_status=OK	OTHER_PATTERN
isoform_id=TCONS_00069467,gene_id=XLOC_014855,tss_id=TSS30997,s1_FPKM=3.397,s1_status=OK,s2_FPKM=1.35872,s1_status=OK	OTHER_PATTERN
isoform_id=TCONS_00069466,gene_id=XLOC_014855,tss_id=TSS30997,s1_FPKM=0.53915,s1_status=OK,s2_FPKM=3.14841,s1_status=OK	OTHER_PATTERN
isoform_id=TCONS_00041368,gene_id=XLOC_008937,tss_id=TSS18625,s1_FPKM=0.386157,s1_status=OK,s2_FPKM=0.709486,s1_status=OK	OTHER_PATTERN
isoform_id=TCONS_00041367,gene_id=XLOC_008937,tss_id=TSS18625,s1_FPKM=193.477,s1_status=OK,s2_FPKM=111.681,s1_status=OK	OTHER_PATTERN
isoform_id=TCONS_00004534,gene_id=XLOC_001941,tss_id=TSS4130,s1_FPKM=2.68749,s1_status=OK,s2_FPKM=0.0,s1_status=OK	PRESENT_ABSENT
isoform_id=TCONS_00004535,gene_id=XLOC_001941,tss_id=TSS4130,s1_FPKM=1.21816,s1_status=OK,s2_FPKM=0.625451,s1_status=OK	OTHER_PATTERN
isoform_id=TCONS_00004536,gene_id=XLOC_001941,tss_id=TSS4130,s1_FPKM=5.14386,s1_status=OK,s2_FPKM=7.69047,s1_status=OK	OTHER_PATTERN
isoform_id=TCONS_00004537,gene_id=XLOC_001941,tss_id=TSS4130,s1_FPKM=2.34679,s1_status=OK,s2_FPKM=0.0206043,s1_status=OK	PRESENT_ABSENT
isoform_id=TCONS_00004530,gene_id=XLOC_001941,tss_id=TSS4130,s1_FPKM=4.2735,s1_status=OK,s2_FPKM=0.209383,s1_status=OK	OTHER_PATTERN
isoform_id=TCONS_00004531,gene_id=XLOC_001941,tss_id=TSS4130,s1_FPKM=0.358666,s1_status=OK,s2_FPKM=0.00131312,s1_status=OK	OTHER_PATTERN
isoform_id=TCONS_00004532,gene_id=XLOC_001941,tss_id=TSS4130,s1_FPKM=0.156326,s1_status=OK,s2_FPKM=0.0,s1_status=OK	OTHER_PATTERN
isoform_id=TCONS_00004533,gene_id=XLOC_001941,tss_id=TSS4130,s1_FPKM=2.19298,s1_status=OK,s2_FPKM=0.0,s1_status=OK	PRESENT_ABSENT
isoform_id=TCONS_00042472,gene_id=XLOC_009409,tss_id=TSS19630,s1_FPKM=3.35364,s1_status=OK,s2_FPKM=0.123987,s1_status=OK	OTHER_PATTERN
isoform_id=TCONS_00042471,gene_id=XLOC_009409,tss_id=TSS19630,s1_FPKM=5.65346,s1_status=OK,s2_FPKM=9.73034,s1_status=OK	OTHER_PATTERN
isoform_id=TCONS_00042470,gene_id=XLOC_009409,tss_id=TSS19630,s1_FPKM=6.77024,s1_status=OK,s2_FPKM=4.70569,s1_status=OK	OTHER_PATTERN
isoform_id=TCONS_00004538,gene_id=XLOC_001941,tss_id=TSS4130,s1_FPKM=1.49695,s1_status=OK,s2_FPKM=0.532139,s1_status=OK	OTHER_PATTERN
isoform_id=TCONS_00004539,gene_id=XLOC_001941,tss_id=TSS4130,s1_FPKM=4.96823,s1_status=OK,s2_FPKM=3.66552,s1_status=OK	OTHER_PATTERN
isoform_id=TCONS_00037097,gene_id=XLOC_008800,tss_id=TSS18376,s1_FPKM=2.03425,s1_status=OK,s2_FPKM=1.37904,s1_status=OK	OTHER_PATTERN
isoform_id=TCONS_00037096,gene_id=XLOC_008800,tss_id=TSS18376,s1_FPKM=5.87481,s1_status=OK,s2_FPKM=0.991277,s1_status=OK	OTHER_PATTERN
isoform_id=TCONS_00033579,gene_id=XLOC_007250,tss_id=TSS15195,s1_FPKM=123.84,s1_status=OK,s2_FPKM=226.655,s1_status=OK	OTHER_PATTERN
isoform_id=TCONS_00041581,gene_id=XLOC_009023,tss_id=TSS18816,s1_FPKM=13.1948,s1_status=OK,s2_FPKM=10.4142,s1_status=OK	OTHER_PATTERN
isoform_id=TCONS_00003164,gene_id=XLOC_001321,tss_id=TSS2863,s1_FPKM=43.2851,s1_status=OK,s2_FPKM=15.682,s1_status=OK	OTHER_PATTERN
isoform_id=TCONS_00003165,gene_id=XLOC_001321,tss_id=TSS2863,s1_FPKM=3.41744,s1_status=OK,s2_FPKM=2.70995,s1_status=OK	OTHER_PATTERN
isoform_id=TCONS_00003162,gene_id=XLOC_001321,tss_id=TSS2863,s1_FPKM=0.226699,s1_status=OK,s2_FPKM=1.00381,s1_status=OK	OTHER_PATTERN
isoform_id=TCONS_00003163,gene_id=XLOC_001321,tss_id=TSS2863,s1_FPKM=0.463452,s1_status=OK,s2_FPKM=0.25024,s1_status=OK	OTHER_PATTERN
isoform_id=TCONS_00003160,gene_id=XLOC_001321,tss_id=TSS2863,s1_FPKM=0.905069,s1_status=OK,s2_FPKM=0.549122,s1_status=OK	OTHER_PATTERN
isoform_id=TCONS_00003161,gene_id=XLOC_001321,tss_id=TSS2863,s1_FPKM=8.171,s1_status=OK,s2_FPKM=26.5771,s1_status=OK	OTHER_PATTERN
isoform_id=TCONS_00045120,gene_id=XLOC_010483,tss_id=TSS21889,s1_FPKM=6.43253,s1_status=OK,s2_FPKM=0.0985345,s1_status=OK	PRESENT_ABSENT
isoform_id=TCONS_00045121,gene_id=XLOC_010483,tss_id=TSS21889,s1_FPKM=1.04577,s1_status=OK,s2_FPKM=9.92752,s1_status=OK	OTHER_PATTERN
isoform_id=TCONS_00045122,gene_id=XLOC_010483,tss_id=TSS21889,s1_FPKM=1.75655,s1_status=OK,s2_FPKM=6.21718,s1_status=OK	OTHER_PATTERN
isoform_id=TCONS_00045123,gene_id=XLOC_010484,tss_id=TSS21890,s1_FPKM=81.5655,s1_status=OK,s2_FPKM=79.9958,s1_status=OK	OTHER_PATTERN
isoform_id=TCONS_00058526,gene_id=XLOC_013039,tss_id=TSS27127,s1_FPKM=4.24691,s1_status=OK,s2_FPKM=0.0482069,s1_status=OK	PRESENT_ABSENT
isoform_id=TCONS_00044981,gene_id=XLOC_010415,tss_id=TSS21751,s1_FPKM=30.7961,s1_status=OK,s2_FPKM=4.06174,s1_status=OK	OTHER_PATTERN
isoform_id=TCONS_00044982,gene_id=XLOC_010415,tss_id=TSS21751,s1_FPKM=4.14153,s1_status=OK,s2_FPKM=11.793,s1_status=OK	OTHER_PATTERN
isoform_id=TCONS_00050724,gene_id=XLOC_010999,tss_id=TSS22948,s1_FPKM=4.35078,s1_status=OK,s2_FPKM=1.47266,s1_status=OK	OTHER_PATTERN
isoform_id=TCONS_00050725,gene_id=XLOC_010999,tss_id=TSS22948,s1_FPKM=14.9882,s1_status=OK,s2_FPKM=10.177,s1_status=OK	OTHER_PATTERN
isoform_id=TCONS_00050726,gene_id=XLOC_010999,tss_id=TSS22948,s1_FPKM=2.21275,s1_status=OK,s2_FPKM=14.946,s1_status=OK	OTHER_PATTERN
isoform_id=TCONS_00050720,gene_id=XLOC_010999,tss_id=TSS22947,s1_FPKM=0.273283,s1_status=OK,s2_FPKM=0.249796,s1_status=OK	OTHER_PATTERN
isoform_id=TCONS_00050721,gene_id=XLOC_010999,tss_id=TSS22947,s1_FPKM=0.177176,s1_status=OK,s2_FPKM=0.0648476,s1_status=OK	OTHER_PATTERN
isoform_id=TCONS_00050722,gene_id=XLOC_010999,tss_id=TSS22948,s1_FPKM=0.641577,s1_status=OK,s2_FPKM=0.010768,s1_status=OK	OTHER_PATTERN
isoform_id=TCONS_00050723,gene_id=XLOC_010999,tss_id=TSS22947,s1_FPKM=0.110028,s1_status=OK,s2_FPKM=0.0,s1_status=OK	OTHER_PATTERN
isoform_id=TCONS_00050728,gene_id=XLOC_011000,tss_id=TSS22950,s1_FPKM=0.074719,s1_status=OK,s2_FPKM=0.0773347,s1_status=OK	OTHER_PATTERN
isoform_id=TCONS_00059249,gene_id=XLOC_013344,tss_id=TSS27796,s1_FPKM=9.86024,s1_status=OK,s2_FPKM=8.88618,s1_status=OK	OTHER_PATTERN
isoform_id=TCONS_00035060,gene_id=XLOC_007883,tss_id=TSS16515,s1_FPKM=0.357697,s1_status=OK,s2_FPKM=4.21699,s1_status=OK	OTHER_PATTERN
isoform_id=TCONS_00067499,gene_id=XLOC_015571,tss_id=TSS32404,s1_FPKM=48.719,s1_status=OK,s2_FPKM=5.67467,s1_status=OK	OTHER_PATTERN
isoform_id=TCONS_00003951,gene_id=XLOC_001655,tss_id=TSS3583,s1_FPKM=3.33271,s1_status=OK,s2_FPKM=11.1271,s1_status=OK	OTHER_PATTERN
isoform_id=TCONS_00003950,gene_id=XLOC_001655,tss_id=TSS3583,s1_FPKM=17.3531,s1_status=OK,s2_FPKM=7.9262,s1_status=OK	OTHER_PATTERN
isoform_id=TCONS_00065890,gene_id=XLOC_014855,tss_id=TSS30997,s1_FPKM=4.41401,s1_status=OK,s2_FPKM=22.603,s1_status=OK	OTHER_PATTERN
isoform_id=TCONS_00065897,gene_id=XLOC_014859,tss_id=TSS31005,s1_FPKM=12.9795,s1_status=OK,s2_FPKM=40.6326,s1_status=OK	OTHER_PATTERN
isoform_id=TCONS_00065898,gene_id=XLOC_014859,tss_id=TSS31005,s1_FPKM=35.2374,s1_status=OK,s2_FPKM=34.7793,s1_status=OK	OTHER_PATTERN
isoform_id=TCONS_00049199,gene_id=XLOC_010294,tss_id=TSS21502,s1_FPKM=3.53185,s1_status=OK,s2_FPKM=0.191397,s1_status=OK	OTHER_PATTERN
isoform_id=TCONS_00012420,gene_id=XLOC_002822,tss_id=TSS5943,s1_FPKM=0.0925615,s1_status=OK,s2_FPKM=6.27626,s1_status=OK	ABSENT_PRESENT
isoform_id=TCONS_00029041,gene_id=XLOC_007043,tss_id=TSS14756,s1_FPKM=2.22265,s1_status=OK,s2_FPKM=1.55812,s1_status=OK	OTHER_PATTERN
isoform_id=TCONS_00067466,gene_id=XLOC_015551,tss_id=TSS32371,s1_FPKM=6.69606,s1_status=OK,s2_FPKM=0.225374,s1_status=OK	OTHER_PATTERN
isoform_id=TCONS_00053139,gene_id=XLOC_012053,tss_id=TSS25173,s1_FPKM=0.741905,s1_status=OK,s2_FPKM=5.88608,s1_status=OK	OTHER_PATTERN
isoform_id=TCONS_00073843,gene_id=XLOC_016770,tss_id=TSS34929,s1_FPKM=10.7316,s1_status=OK,s2_FPKM=9.66057,s1_status=OK	OTHER_PATTERN
isoform_id=TCONS_00076117,gene_id=XLOC_016473,tss_id=TSS34302,s1_FPKM=1.54007,s1_status=OK,s2_FPKM=0.185195,s1_status=OK	OTHER_PATTERN
isoform_id=TCONS_00075305,gene_id=XLOC_016116,tss_id=TSS33530,s1_FPKM=0.560139,s1_status=OK,s2_FPKM=0.109751,s1_status=OK	OTHER_PATTERN
isoform_id=TCONS_00073845,gene_id=XLOC_016770,tss_id=TSS34929,s1_FPKM=9.20291,s1_status=OK,s2_FPKM=0.156757,s1_status=OK	OTHER_PATTERN
isoform_id=TCONS_00053867,gene_id=XLOC_012353,tss_id=TSS25795,s1_FPKM=79.2816,s1_status=OK,s2_FPKM=54.2029,s1_status=OK	OTHER_PATTERN
isoform_id=TCONS_00076118,gene_id=XLOC_016473,tss_id=TSS34302,s1_FPKM=0.412849,s1_status=OK,s2_FPKM=0.148577,s1_status=OK	OTHER_PATTERN
isoform_id=TCONS_00021054,gene_id=XLOC_005466,tss_id=TSS11403,s1_FPKM=0.0311878,s1_status=OK,s2_FPKM=2.58476,s1_status=OK	ABSENT_PRESENT
isoform_id=TCONS_00021052,gene_id=XLOC_005466,tss_id=TSS11403,s1_FPKM=0.011906,s1_status=OK,s2_FPKM=8.67899,s1_status=OK	ABSENT_PRESENT
isoform_id=TCONS_00021053,gene_id=XLOC_005466,tss_id=TSS11403,s1_FPKM=74.3835,s1_status=OK,s2_FPKM=31.728,s1_status=OK	OTHER_PATTERN
isoform_id=TCONS_00021050,gene_id=XLOC_005466,tss_id=TSS11403,s1_FPKM=0.162318,s1_status=OK,s2_FPKM=3.14805,s1_status=OK	OTHER_PATTERN
isoform_id=TCONS_00021051,gene_id=XLOC_005466,tss_id=TSS11403,s1_FPKM=0.395253,s1_status=OK,s2_FPKM=0.379783,s1_status=OK	OTHER_PATTERN
isoform_id=TCONS_00067309,gene_id=XLOC_015476,tss_id=TSS32220,s1_FPKM=2.56334,s1_status=OK,s2_FPKM=1.66078,s1_status=OK	OTHER_PATTERN
isoform_id=TCONS_00057955,gene_id=XLOC_012762,tss_id=TSS26589,s1_FPKM=11.6046,s1_status=OK,s2_FPKM=6.80098,s1_status=OK	OTHER_PATTERN
isoform_id=TCONS_00038021,gene_id=XLOC_009170,tss_id=TSS19115,s1_FPKM=3.24606,s1_status=OK,s2_FPKM=7.29824,s1_status=OK	OTHER_PATTERN
isoform_id=TCONS_00038020,gene_id=XLOC_009170,tss_id=TSS19115,s1_FPKM=1.84881,s1_status=OK,s2_FPKM=2.31137,s1_status=OK	OTHER_PATTERN
isoform_id=TCONS_00049889,gene_id=XLOC_010607,tss_id=TSS22148,s1_FPKM=0.429681,s1_status=OK,s2_FPKM=0.258073,s1_status=OK	OTHER_PATTERN
isoform_id=TCONS_00049888,gene_id=XLOC_010607,tss_id=TSS22148,s1_FPKM=0.0631812,s1_status=OK,s2_FPKM=0.0,s1_status=OK	OTHER_PATTERN
isoform_id=TCONS_00027547,gene_id=XLOC_006388,tss_id=TSS13337,s1_FPKM=0.0608467,s1_status=OK,s2_FPKM=0.176882,s1_status=OK	OTHER_PATTERN
isoform_id=TCONS_00027544,gene_id=XLOC_006388,tss_id=TSS13337,s1_FPKM=3.63782,s1_status=OK,s2_FPKM=1.50645,s1_status=OK	OTHER_PATTERN
isoform_id=TCONS_00027545,gene_id=XLOC_006388,tss_id=TSS13337,s1_FPKM=8.33986,s1_status=OK,s2_FPKM=6.49315,s1_status=OK	OTHER_PATTERN
isoform_id=TCONS_00027542,gene_id=XLOC_006388,tss_id=TSS13337,s1_FPKM=11.8332,s1_status=OK,s2_FPKM=0.0208296,s1_status=OK	PRESENT_ABSENT
isoform_id=TCONS_00027543,gene_id=XLOC_006388,tss_id=TSS13337,s1_FPKM=4.93253,s1_status=OK,s2_FPKM=2.76662,s1_status=OK	OTHER_PATTERN
isoform_id=TCONS_00033319,gene_id=XLOC_007124,tss_id=TSS14940,s1_FPKM=85.4513,s1_status=OK,s2_FPKM=98.3193,s1_status=OK	OTHER_PATTERN
isoform_id=TCONS_00036795,gene_id=XLOC_008660,tss_id=TSS18091,s1_FPKM=121.043,s1_status=OK,s2_FPKM=57.0413,s1_status=OK	OTHER_PATTERN
isoform_id=TCONS_00036794,gene_id=XLOC_008660,tss_id=TSS18091,s1_FPKM=13.6566,s1_status=OK,s2_FPKM=42.3656,s1_status=OK	OTHER_PATTERN
isoform_id=TCONS_00036796,gene_id=XLOC_008660,tss_id=TSS18091,s1_FPKM=2.58512,s1_status=OK,s2_FPKM=3.51259,s1_status=OK	OTHER_PATTERN
isoform_id=TCONS_00033315,gene_id=XLOC_007124,tss_id=TSS14940,s1_FPKM=10.5082,s1_status=OK,s2_FPKM=5.87873,s1_status=OK	OTHER_PATTERN
isoform_id=TCONS_00021863,gene_id=XLOC_003851,tss_id=TSS8096,s1_FPKM=1.18677,s1_status=OK,s2_FPKM=0.881754,s1_status=OK	OTHER_PATTERN
isoform_id=TCONS_00021862,gene_id=XLOC_003851,tss_id=TSS8096,s1_FPKM=1.74986,s1_status=OK,s2_FPKM=0.0,s1_status=OK	OTHER_PATTERN
isoform_id=TCONS_00010320,gene_id=XLOC_001917,tss_id=TSS4078,s1_FPKM=36.8176,s1_status=OK,s2_FPKM=21.6149,s1_status=OK	OTHER_PATTERN
isoform_id=TCONS_00010321,gene_id=XLOC_001917,tss_id=TSS4078,s1_FPKM=24.7289,s1_status=OK,s2_FPKM=53.9009,s1_status=OK	OTHER_PATTERN
isoform_id=TCONS_00041286,gene_id=XLOC_008891,tss_id=TSS18536,s1_FPKM=1.72948,s1_status=OK,s2_FPKM=2.30262,s1_status=OK	OTHER_PATTERN
isoform_id=TCONS_00021266,gene_id=XLOC_005562,tss_id=TSS11614,s1_FPKM=0.799146,s1_status=OK,s2_FPKM=3.96003,s1_status=OK	OTHER_PATTERN
isoform_id=TCONS_00011583,gene_id=XLOC_002443,tss_id=TSS5172,s1_FPKM=0.621874,s1_status=OK,s2_FPKM=0.508947,s1_status=OK	OTHER_PATTERN
isoform_id=TCONS_00011582,gene_id=XLOC_002443,tss_id=TSS5172,s1_FPKM=0.967024,s1_status=OK,s2_FPKM=0.526701,s1_status=OK	OTHER_PATTERN
isoform_id=TCONS_00011581,gene_id=XLOC_002443,tss_id=TSS5172,s1_FPKM=0.358121,s1_status=OK,s2_FPKM=1.35765,s1_status=OK	OTHER_PATTERN
isoform_id=TCONS_00047287,gene_id=XLOC_009421,tss_id=TSS19654,s1_FPKM=24.4718,s1_status=OK,s2_FPKM=32.2088,s1_status=OK	OTHER_PATTERN
isoform_id=TCONS_00002600,gene_id=XLOC_001090,tss_id=TSS2337,s1_FPKM=0.125147,s1_status=OK,s2_FPKM=0.378592,s1_status=OK	OTHER_PATTERN
isoform_id=TCONS_00002601,gene_id=XLOC_001090,tss_id=TSS2337,s1_FPKM=2.44752,s1_status=OK,s2_FPKM=11.4075,s1_status=OK	OTHER_PATTERN
isoform_id=TCONS_00002602,gene_id=XLOC_001090,tss_id=TSS2337,s1_FPKM=0.15134,s1_status=OK,s2_FPKM=0.46887,s1_status=OK	OTHER_PATTERN
isoform_id=TCONS_00002603,gene_id=XLOC_001090,tss_id=TSS2337,s1_FPKM=6.03332,s1_status=OK,s2_FPKM=2.10398,s1_status=OK	OTHER_PATTERN
isoform_id=TCONS_00002604,gene_id=XLOC_001090,tss_id=TSS2337,s1_FPKM=1.10634,s1_status=OK,s2_FPKM=3.64764,s1_status=OK	OTHER_PATTERN
isoform_id=TCONS_00065763,gene_id=XLOC_014795,tss_id=TSS30866,s1_FPKM=3.56887,s1_status=OK,s2_FPKM=0.0,s1_status=OK	PRESENT_ABSENT
isoform_id=TCONS_00008968,gene_id=XLOC_001272,tss_id=TSS2738,s1_FPKM=0.535808,s1_status=OK,s2_FPKM=0.0852552,s1_status=OK	OTHER_PATTERN
isoform_id=TCONS_00047399,gene_id=XLOC_009473,tss_id=TSS19752,s1_FPKM=0.458673,s1_status=OK,s2_FPKM=13.6237,s1_status=OK	OTHER_PATTERN
isoform_id=TCONS_00047398,gene_id=XLOC_009473,tss_id=TSS19752,s1_FPKM=0.091819,s1_status=OK,s2_FPKM=0.0,s1_status=OK	OTHER_PATTERN
isoform_id=TCONS_00009370,gene_id=XLOC_001463,tss_id=TSS3156,s1_FPKM=4.30849,s1_status=OK,s2_FPKM=0.684873,s1_status=OK	OTHER_PATTERN
isoform_id=TCONS_00010049,gene_id=XLOC_001768,tss_id=TSS3823,s1_FPKM=4.51129,s1_status=OK,s2_FPKM=4.65349,s1_status=OK	OTHER_PATTERN
isoform_id=TCONS_00055030,gene_id=XLOC_011483,tss_id=TSS23935,s1_FPKM=31.2153,s1_status=OK,s2_FPKM=21.3639,s1_status=OK	OTHER_PATTERN
isoform_id=TCONS_00043857,gene_id=XLOC_009964,tss_id=TSS20800,s1_FPKM=35.3809,s1_status=OK,s2_FPKM=15.4365,s1_status=OK	OTHER_PATTERN
isoform_id=TCONS_00069287,gene_id=XLOC_014780,tss_id=TSS30834,s1_FPKM=1.83984,s1_status=OK,s2_FPKM=11.0903,s1_status=OK	OTHER_PATTERN
isoform_id=TCONS_00069286,gene_id=XLOC_014780,tss_id=TSS30834,s1_FPKM=41.9226,s1_status=OK,s2_FPKM=33.7929,s1_status=OK	OTHER_PATTERN
isoform_id=TCONS_00069281,gene_id=XLOC_014778,tss_id=TSS30832,s1_FPKM=2.40965,s1_status=OK,s2_FPKM=0.0382805,s1_status=OK	PRESENT_ABSENT
isoform_id=TCONS_00069280,gene_id=XLOC_014778,tss_id=TSS30832,s1_FPKM=11.3207,s1_status=OK,s2_FPKM=1.75129,s1_status=OK	OTHER_PATTERN
isoform_id=TCONS_00045675,gene_id=XLOC_010692,tss_id=TSS22335,s1_FPKM=0.00517444,s1_status=OK,s2_FPKM=0.0168146,s1_status=OK	OTHER_PATTERN
isoform_id=TCONS_00062731,gene_id=XLOC_013490,tss_id=TSS28133,s1_FPKM=0.0198089,s1_status=OK,s2_FPKM=0.00787675,s1_status=OK	OTHER_PATTERN
isoform_id=TCONS_00062882,gene_id=XLOC_013548,tss_id=TSS28250,s1_FPKM=37.5204,s1_status=OK,s2_FPKM=61.2731,s1_status=OK	OTHER_PATTERN
isoform_id=TCONS_00062884,gene_id=XLOC_013548,tss_id=TSS28250,s1_FPKM=24.3783,s1_status=OK,s2_FPKM=18.6205,s1_status=OK	OTHER_PATTERN
isoform_id=TCONS_00001403,gene_id=XLOC_000599,tss_id=TSS1300,s1_FPKM=11.6152,s1_status=OK,s2_FPKM=13.8523,s1_status=OK	OTHER_PATTERN
isoform_id=TCONS_00001402,gene_id=XLOC_000599,tss_id=TSS1300,s1_FPKM=0.0,s1_status=OK,s2_FPKM=0.00612251,s1_status=OK	OTHER_PATTERN
isoform_id=TCONS_00001406,gene_id=XLOC_000599,tss_id=TSS1300,s1_FPKM=1.69861,s1_status=OK,s2_FPKM=2.48786,s1_status=OK	OTHER_PATTERN
isoform_id=TCONS_00001405,gene_id=XLOC_000599,tss_id=TSS1300,s1_FPKM=1.26813,s1_status=OK,s2_FPKM=0.48492,s1_status=OK	OTHER_PATTERN
isoform_id=TCONS_00001404,gene_id=XLOC_000599,tss_id=TSS1300,s1_FPKM=2.42073,s1_status=OK,s2_FPKM=0.538369,s1_status=OK	OTHER_PATTERN
isoform_id=TCONS_00038551,gene_id=XLOC_007583,tss_id=TSS15921,s1_FPKM=12.5218,s1_status=OK,s2_FPKM=57.0772,s1_status=OK	OTHER_PATTERN
isoform_id=TCONS_00038552,gene_id=XLOC_007583,tss_id=TSS15921,s1_FPKM=28.9306,s1_status=OK,s2_FPKM=0.0093127,s1_status=OK	PRESENT_ABSENT
isoform_id=TCONS_00045421,gene_id=XLOC_010607,tss_id=TSS22148,s1_FPKM=1.53731,s1_status=OK,s2_FPKM=2.76497,s1_status=OK	OTHER_PATTERN
isoform_id=TCONS_00045420,gene_id=XLOC_010607,tss_id=TSS22148,s1_FPKM=0.685826,s1_status=OK,s2_FPKM=0.0231047,s1_status=OK	OTHER_PATTERN
isoform_id=TCONS_00046662,gene_id=XLOC_011113,tss_id=TSS23182,s1_FPKM=31.0126,s1_status=OK,s2_FPKM=8.24849,s1_status=OK	OTHER_PATTERN
isoform_id=TCONS_00046663,gene_id=XLOC_011113,tss_id=TSS23182,s1_FPKM=0.608747,s1_status=OK,s2_FPKM=1.76389,s1_status=OK	OTHER_PATTERN
isoform_id=TCONS_00019011,gene_id=XLOC_004553,tss_id=TSS9574,s1_FPKM=6.24912,s1_status=OK,s2_FPKM=18.3839,s1_status=OK	OTHER_PATTERN
isoform_id=TCONS_00019010,gene_id=XLOC_004553,tss_id=TSS9574,s1_FPKM=45.4846,s1_status=OK,s2_FPKM=39.6651,s1_status=OK	OTHER_PATTERN
isoform_id=TCONS_00053040,gene_id=XLOC_012005,tss_id=TSS25088,s1_FPKM=2.04025e-05,s1_status=OK,s2_FPKM=0.0,s1_status=OK	OTHER_PATTERN
isoform_id=TCONS_00030348,gene_id=XLOC_005788,tss_id=TSS12074,s1_FPKM=9.28052,s1_status=OK,s2_FPKM=18.3921,s1_status=OK	OTHER_PATTERN
isoform_id=TCONS_00052886,gene_id=XLOC_011943,tss_id=TSS24951,s1_FPKM=1.06334,s1_status=OK,s2_FPKM=1.14832,s1_status=OK	OTHER_PATTERN
isoform_id=TCONS_00030347,gene_id=XLOC_005788,tss_id=TSS12074,s1_FPKM=42.6278,s1_status=OK,s2_FPKM=25.9065,s1_status=OK	OTHER_PATTERN
isoform_id=TCONS_00041001,gene_id=XLOC_008749,tss_id=TSS18276,s1_FPKM=0.587093,s1_status=OK,s2_FPKM=0.0,s1_status=OK	OTHER_PATTERN
isoform_id=TCONS_00041000,gene_id=XLOC_008749,tss_id=TSS18276,s1_FPKM=0.217527,s1_status=OK,s2_FPKM=6.62113e-05,s1_status=OK	OTHER_PATTERN
isoform_id=TCONS_00004831,gene_id=XLOC_002072,tss_id=TSS4422,s1_FPKM=4.63499,s1_status=OK,s2_FPKM=0.3799,s1_status=OK	OTHER_PATTERN
isoform_id=TCONS_00004830,gene_id=XLOC_002072,tss_id=TSS4422,s1_FPKM=3.60714,s1_status=OK,s2_FPKM=2.09328,s1_status=OK	OTHER_PATTERN
isoform_id=TCONS_00004833,gene_id=XLOC_002072,tss_id=TSS4422,s1_FPKM=4.4699,s1_status=OK,s2_FPKM=0.0816226,s1_status=OK	PRESENT_ABSENT
isoform_id=TCONS_00004832,gene_id=XLOC_002072,tss_id=TSS4422,s1_FPKM=1.95903,s1_status=OK,s2_FPKM=1.93931,s1_status=OK	OTHER_PATTERN
isoform_id=TCONS_00004835,gene_id=XLOC_002072,tss_id=TSS4423,s1_FPKM=8.54382,s1_status=OK,s2_FPKM=18.1325,s1_status=OK	OTHER_PATTERN
isoform_id=TCONS_00004834,gene_id=XLOC_002072,tss_id=TSS4423,s1_FPKM=3.34493,s1_status=OK,s2_FPKM=1.27522,s1_status=OK	OTHER_PATTERN
isoform_id=TCONS_00004837,gene_id=XLOC_002072,tss_id=TSS4423,s1_FPKM=3.91141,s1_status=OK,s2_FPKM=4.09189,s1_status=OK	OTHER_PATTERN
isoform_id=TCONS_00004836,gene_id=XLOC_002072,tss_id=TSS4423,s1_FPKM=3.81991,s1_status=OK,s2_FPKM=3.68586,s1_status=OK	OTHER_PATTERN
isoform_id=TCONS_00004839,gene_id=XLOC_002072,tss_id=TSS4423,s1_FPKM=1.53169,s1_status=OK,s2_FPKM=3.93458,s1_status=OK	OTHER_PATTERN
isoform_id=TCONS_00004838,gene_id=XLOC_002072,tss_id=TSS4423,s1_FPKM=10.0319,s1_status=OK,s2_FPKM=0.832847,s1_status=OK	OTHER_PATTERN
isoform_id=TCONS_00031430,gene_id=XLOC_006291,tss_id=TSS13128,s1_FPKM=20.9442,s1_status=OK,s2_FPKM=14.3053,s1_status=OK	OTHER_PATTERN
isoform_id=TCONS_00031433,gene_id=XLOC_006292,tss_id=TSS13130,s1_FPKM=5.81128,s1_status=OK,s2_FPKM=0.374098,s1_status=OK	OTHER_PATTERN
isoform_id=TCONS_00031432,gene_id=XLOC_006292,tss_id=TSS13130,s1_FPKM=8.47614,s1_status=OK,s2_FPKM=7.70267,s1_status=OK	OTHER_PATTERN
isoform_id=TCONS_00052568,gene_id=XLOC_011816,tss_id=TSS24672,s1_FPKM=0.195774,s1_status=OK,s2_FPKM=0.11276,s1_status=OK	OTHER_PATTERN
isoform_id=TCONS_00052569,gene_id=XLOC_011816,tss_id=TSS24672,s1_FPKM=2.53944e-06,s1_status=OK,s2_FPKM=0.0421126,s1_status=OK	OTHER_PATTERN
isoform_id=TCONS_00052566,gene_id=XLOC_011816,tss_id=TSS24672,s1_FPKM=0.0283537,s1_status=OK,s2_FPKM=1.44984,s1_status=OK	OTHER_PATTERN
isoform_id=TCONS_00052567,gene_id=XLOC_011816,tss_id=TSS24672,s1_FPKM=0.674352,s1_status=OK,s2_FPKM=2.07618,s1_status=OK	OTHER_PATTERN
isoform_id=TCONS_00013884,gene_id=XLOC_003486,tss_id=TSS7309,s1_FPKM=0.0848792,s1_status=OK,s2_FPKM=0.466734,s1_status=OK	OTHER_PATTERN
isoform_id=TCONS_00013885,gene_id=XLOC_003486,tss_id=TSS7309,s1_FPKM=1.35498,s1_status=OK,s2_FPKM=1.74195,s1_status=OK	OTHER_PATTERN
isoform_id=TCONS_00013886,gene_id=XLOC_003486,tss_id=TSS7309,s1_FPKM=13.3235,s1_status=OK,s2_FPKM=7.50341,s1_status=OK	OTHER_PATTERN
isoform_id=TCONS_00013883,gene_id=XLOC_003486,tss_id=TSS7309,s1_FPKM=0.596608,s1_status=OK,s2_FPKM=5.26684,s1_status=OK	OTHER_PATTERN
isoform_id=TCONS_00013888,gene_id=XLOC_003488,tss_id=TSS7312,s1_FPKM=8.03689,s1_status=OK,s2_FPKM=4.24371,s1_status=OK	OTHER_PATTERN
isoform_id=TCONS_00046869,gene_id=XLOC_011217,tss_id=TSS23401,s1_FPKM=2.11556,s1_status=OK,s2_FPKM=0.715147,s1_status=OK	OTHER_PATTERN
isoform_id=TCONS_00052882,gene_id=XLOC_011943,tss_id=TSS24951,s1_FPKM=1.46309,s1_status=OK,s2_FPKM=0.0245014,s1_status=OK	OTHER_PATTERN
isoform_id=TCONS_00005685,gene_id=XLOC_002447,tss_id=TSS5181,s1_FPKM=34.5017,s1_status=OK,s2_FPKM=1.51469,s1_status=OK	OTHER_PATTERN
isoform_id=TCONS_00005687,gene_id=XLOC_002447,tss_id=TSS5181,s1_FPKM=1.01578,s1_status=OK,s2_FPKM=12.0218,s1_status=OK	OTHER_PATTERN
isoform_id=TCONS_00005686,gene_id=XLOC_002447,tss_id=TSS5181,s1_FPKM=0.049145,s1_status=OK,s2_FPKM=1.76461,s1_status=OK	OTHER_PATTERN
isoform_id=TCONS_00004156,gene_id=XLOC_001750,tss_id=TSS3787,s1_FPKM=1.30267,s1_status=OK,s2_FPKM=2.50073,s1_status=OK	OTHER_PATTERN
isoform_id=TCONS_00004157,gene_id=XLOC_001750,tss_id=TSS3787,s1_FPKM=2.89418,s1_status=OK,s2_FPKM=11.9672,s1_status=OK	OTHER_PATTERN
isoform_id=TCONS_00004158,gene_id=XLOC_001750,tss_id=TSS3787,s1_FPKM=0.910275,s1_status=OK,s2_FPKM=7.24925,s1_status=OK	OTHER_PATTERN
isoform_id=TCONS_00004159,gene_id=XLOC_001750,tss_id=TSS3787,s1_FPKM=35.0518,s1_status=OK,s2_FPKM=26.2074,s1_status=OK	OTHER_PATTERN
isoform_id=TCONS_00075446,gene_id=XLOC_016172,tss_id=TSS33655,s1_FPKM=0.0503282,s1_status=OK,s2_FPKM=0.000964227,s1_status=OK	OTHER_PATTERN
isoform_id=TCONS_00058388,gene_id=XLOC_012971,tss_id=TSS27000,s1_FPKM=0.293184,s1_status=OK,s2_FPKM=0.313449,s1_status=OK	OTHER_PATTERN
isoform_id=TCONS_00028299,gene_id=XLOC_006707,tss_id=TSS14081,s1_FPKM=27.7356,s1_status=OK,s2_FPKM=25.4167,s1_status=OK	OTHER_PATTERN
isoform_id=TCONS_00069095,gene_id=XLOC_014704,tss_id=TSS30664,s1_FPKM=18.9801,s1_status=OK,s2_FPKM=31.3242,s1_status=OK	OTHER_PATTERN
isoform_id=TCONS_00044839,gene_id=XLOC_010348,tss_id=TSS21625,s1_FPKM=0.571125,s1_status=OK,s2_FPKM=0.932565,s1_status=OK	OTHER_PATTERN
isoform_id=TCONS_00044835,gene_id=XLOC_010348,tss_id=TSS21625,s1_FPKM=0.0303956,s1_status=OK,s2_FPKM=0.0883707,s1_status=OK	OTHER_PATTERN
isoform_id=TCONS_00044834,gene_id=XLOC_010348,tss_id=TSS21625,s1_FPKM=1.1721,s1_status=OK,s2_FPKM=0.703942,s1_status=OK	OTHER_PATTERN
isoform_id=TCONS_00044833,gene_id=XLOC_010348,tss_id=TSS21625,s1_FPKM=13.4372,s1_status=OK,s2_FPKM=4.13429,s1_status=OK	OTHER_PATTERN
isoform_id=TCONS_00044832,gene_id=XLOC_010348,tss_id=TSS21625,s1_FPKM=0.699171,s1_status=OK,s2_FPKM=8.9925,s1_status=OK	OTHER_PATTERN
isoform_id=TCONS_00052270,gene_id=XLOC_011695,tss_id=TSS24421,s1_FPKM=2.5012,s1_status=OK,s2_FPKM=0.000138642,s1_status=OK	PRESENT_ABSENT
isoform_id=TCONS_00052271,gene_id=XLOC_011695,tss_id=TSS24421,s1_FPKM=0.0799039,s1_status=OK,s2_FPKM=0.0,s1_status=OK	OTHER_PATTERN
isoform_id=TCONS_00052272,gene_id=XLOC_011695,tss_id=TSS24421,s1_FPKM=0.0985077,s1_status=OK,s2_FPKM=0.0298677,s1_status=OK	OTHER_PATTERN
isoform_id=TCONS_00061715,gene_id=XLOC_013061,tss_id=TSS27172,s1_FPKM=1.4267,s1_status=OK,s2_FPKM=1.19105,s1_status=OK	OTHER_PATTERN
isoform_id=TCONS_00027645,gene_id=XLOC_006436,tss_id=TSS13441,s1_FPKM=9.13736,s1_status=OK,s2_FPKM=9.18097,s1_status=OK	OTHER_PATTERN
isoform_id=TCONS_00027647,gene_id=XLOC_006436,tss_id=TSS13441,s1_FPKM=0.0469752,s1_status=OK,s2_FPKM=0.000576699,s1_status=OK	OTHER_PATTERN
isoform_id=TCONS_00027646,gene_id=XLOC_006436,tss_id=TSS13441,s1_FPKM=0.953498,s1_status=OK,s2_FPKM=0.306736,s1_status=OK	OTHER_PATTERN
isoform_id=TCONS_00073838,gene_id=XLOC_016768,tss_id=TSS34926,s1_FPKM=12.4427,s1_status=OK,s2_FPKM=10.8013,s1_status=OK	OTHER_PATTERN
isoform_id=TCONS_00027649,gene_id=XLOC_006436,tss_id=TSS13441,s1_FPKM=4.97431,s1_status=OK,s2_FPKM=0.596167,s1_status=OK	OTHER_PATTERN
isoform_id=TCONS_00027648,gene_id=XLOC_006436,tss_id=TSS13441,s1_FPKM=1.6351,s1_status=OK,s2_FPKM=0.937836,s1_status=OK	OTHER_PATTERN
isoform_id=TCONS_00072413,gene_id=XLOC_016146,tss_id=TSS33598,s1_FPKM=87.5,s1_status=OK,s2_FPKM=39.3545,s1_status=OK	OTHER_PATTERN
isoform_id=TCONS_00006769,gene_id=XLOC_000330,tss_id=TSS745,s1_FPKM=1.65821,s1_status=OK,s2_FPKM=0.271626,s1_status=OK	OTHER_PATTERN
isoform_id=TCONS_00006768,gene_id=XLOC_000330,tss_id=TSS745,s1_FPKM=1.16568,s1_status=OK,s2_FPKM=14.4487,s1_status=OK	OTHER_PATTERN
isoform_id=TCONS_00023852,gene_id=XLOC_004766,tss_id=TSS9983,s1_FPKM=8.34445,s1_status=OK,s2_FPKM=16.4838,s1_status=OK	OTHER_PATTERN
isoform_id=TCONS_00075199,gene_id=XLOC_016065,tss_id=TSS33430,s1_FPKM=5.64459,s1_status=OK,s2_FPKM=5.11953,s1_status=OK	OTHER_PATTERN
isoform_id=TCONS_00073598,gene_id=XLOC_016675,tss_id=TSS34712,s1_FPKM=0.476808,s1_status=OK,s2_FPKM=0.793158,s1_status=OK	OTHER_PATTERN
isoform_id=TCONS_00046897,gene_id=XLOC_011236,tss_id=TSS23443,s1_FPKM=1.11929,s1_status=OK,s2_FPKM=1.41607,s1_status=OK	OTHER_PATTERN
isoform_id=TCONS_00041506,gene_id=XLOC_008993,tss_id=TSS18754,s1_FPKM=1.62862,s1_status=OK,s2_FPKM=1.79543,s1_status=OK	OTHER_PATTERN
isoform_id=TCONS_00041504,gene_id=XLOC_008993,tss_id=TSS18754,s1_FPKM=4.24486,s1_status=OK,s2_FPKM=6.0384,s1_status=OK	OTHER_PATTERN
isoform_id=TCONS_00041503,gene_id=XLOC_008993,tss_id=TSS18754,s1_FPKM=8.01557,s1_status=OK,s2_FPKM=2.82542,s1_status=OK	OTHER_PATTERN
isoform_id=TCONS_00030669,gene_id=XLOC_005915,tss_id=TSS12357,s1_FPKM=16.0784,s1_status=OK,s2_FPKM=69.5366,s1_status=OK	OTHER_PATTERN
isoform_id=TCONS_00026017,gene_id=XLOC_005719,tss_id=TSS11921,s1_FPKM=7.2452,s1_status=OK,s2_FPKM=1.46126,s1_status=OK	OTHER_PATTERN
isoform_id=TCONS_00026016,gene_id=XLOC_005719,tss_id=TSS11921,s1_FPKM=35.32,s1_status=OK,s2_FPKM=82.1995,s1_status=OK	OTHER_PATTERN
isoform_id=TCONS_00026012,gene_id=XLOC_005717,tss_id=TSS11915,s1_FPKM=1.96686,s1_status=OK,s2_FPKM=1.26845,s1_status=OK	OTHER_PATTERN
isoform_id=TCONS_00026011,gene_id=XLOC_005717,tss_id=TSS11915,s1_FPKM=21.1968,s1_status=OK,s2_FPKM=0.048876,s1_status=OK	PRESENT_ABSENT
isoform_id=TCONS_00026010,gene_id=XLOC_005717,tss_id=TSS11915,s1_FPKM=6.40839,s1_status=OK,s2_FPKM=12.2198,s1_status=OK	OTHER_PATTERN
isoform_id=TCONS_00026018,gene_id=XLOC_005719,tss_id=TSS11921,s1_FPKM=9.30561,s1_status=OK,s2_FPKM=2.42872,s1_status=OK	OTHER_PATTERN
isoform_id=TCONS_00025492,gene_id=XLOC_005496,tss_id=TSS11481,s1_FPKM=4.39905,s1_status=OK,s2_FPKM=0.840534,s1_status=OK	OTHER_PATTERN
isoform_id=TCONS_00025493,gene_id=XLOC_005496,tss_id=TSS11481,s1_FPKM=5.03821,s1_status=OK,s2_FPKM=11.9807,s1_status=OK	OTHER_PATTERN
isoform_id=TCONS_00070576,gene_id=XLOC_015372,tss_id=TSS32023,s1_FPKM=2.73204,s1_status=OK,s2_FPKM=10.8184,s1_status=OK	OTHER_PATTERN
isoform_id=TCONS_00066800,gene_id=XLOC_015264,tss_id=TSS31811,s1_FPKM=2.38781,s1_status=OK,s2_FPKM=3.91309,s1_status=OK	OTHER_PATTERN
isoform_id=TCONS_00070574,gene_id=XLOC_015372,tss_id=TSS32023,s1_FPKM=13.5829,s1_status=OK,s2_FPKM=0.0190989,s1_status=OK	PRESENT_ABSENT
isoform_id=TCONS_00058331,gene_id=XLOC_012946,tss_id=TSS26948,s1_FPKM=1.17941,s1_status=OK,s2_FPKM=1.06562,s1_status=OK	OTHER_PATTERN
isoform_id=TCONS_00064035,gene_id=XLOC_014062,tss_id=TSS29293,s1_FPKM=0.0097269,s1_status=OK,s2_FPKM=13.483,s1_status=OK	ABSENT_PRESENT
isoform_id=TCONS_00035609,gene_id=XLOC_008114,tss_id=TSS16987,s1_FPKM=4.59741,s1_status=OK,s2_FPKM=18.3984,s1_status=OK	OTHER_PATTERN
isoform_id=TCONS_00075816,gene_id=XLOC_016328,tss_id=TSS33995,s1_FPKM=5.43739,s1_status=OK,s2_FPKM=11.6042,s1_status=OK	OTHER_PATTERN
isoform_id=TCONS_00020382,gene_id=XLOC_005153,tss_id=TSS10802,s1_FPKM=1.14732,s1_status=OK,s2_FPKM=2.25114,s1_status=OK	OTHER_PATTERN
isoform_id=TCONS_00005164,gene_id=XLOC_002210,tss_id=TSS4702,s1_FPKM=0.192934,s1_status=OK,s2_FPKM=2.67114,s1_status=OK	OTHER_PATTERN
isoform_id=TCONS_00005165,gene_id=XLOC_002210,tss_id=TSS4702,s1_FPKM=10.3528,s1_status=OK,s2_FPKM=10.5555,s1_status=OK	OTHER_PATTERN
isoform_id=TCONS_00010740,gene_id=XLOC_002067,tss_id=TSS4406,s1_FPKM=0.44952,s1_status=OK,s2_FPKM=8.93824,s1_status=OK	OTHER_PATTERN
isoform_id=TCONS_00044251,gene_id=XLOC_010126,tss_id=TSS21145,s1_FPKM=1.72115,s1_status=OK,s2_FPKM=11.0008,s1_status=OK	OTHER_PATTERN
isoform_id=TCONS_00044250,gene_id=XLOC_010126,tss_id=TSS21145,s1_FPKM=50.0443,s1_status=OK,s2_FPKM=40.5802,s1_status=OK	OTHER_PATTERN
isoform_id=TCONS_00016748,gene_id=XLOC_003605,tss_id=TSS7567,s1_FPKM=8.78842,s1_status=OK,s2_FPKM=15.4625,s1_status=OK	OTHER_PATTERN
isoform_id=TCONS_00060995,gene_id=XLOC_014086,tss_id=TSS29354,s1_FPKM=10.7783,s1_status=OK,s2_FPKM=3.13939,s1_status=OK	OTHER_PATTERN
isoform_id=TCONS_00016746,gene_id=XLOC_003605,tss_id=TSS7567,s1_FPKM=6.21281,s1_status=OK,s2_FPKM=0.892189,s1_status=OK	OTHER_PATTERN
isoform_id=TCONS_00016747,gene_id=XLOC_003605,tss_id=TSS7567,s1_FPKM=0.816064,s1_status=OK,s2_FPKM=0.67231,s1_status=OK	OTHER_PATTERN
isoform_id=TCONS_00042988,gene_id=XLOC_009614,tss_id=TSS20068,s1_FPKM=4.61089,s1_status=OK,s2_FPKM=5.19936,s1_status=OK	OTHER_PATTERN
isoform_id=TCONS_00041930,gene_id=XLOC_009197,tss_id=TSS19167,s1_FPKM=22.233,s1_status=OK,s2_FPKM=65.4201,s1_status=OK	OTHER_PATTERN
isoform_id=TCONS_00053717,gene_id=XLOC_012297,tss_id=TSS25675,s1_FPKM=2.08143,s1_status=OK,s2_FPKM=10.6349,s1_status=OK	OTHER_PATTERN
isoform_id=TCONS_00041939,gene_id=XLOC_009201,tss_id=TSS19173,s1_FPKM=0.230951,s1_status=OK,s2_FPKM=0.233233,s1_status=OK	OTHER_PATTERN
isoform_id=TCONS_00041938,gene_id=XLOC_009201,tss_id=TSS19173,s1_FPKM=2.00604e-05,s1_status=OK,s2_FPKM=0.0,s1_status=OK	OTHER_PATTERN
isoform_id=TCONS_00065920,gene_id=XLOC_014870,tss_id=TSS31029,s1_FPKM=11.4056,s1_status=OK,s2_FPKM=4.69801,s1_status=OK	OTHER_PATTERN
isoform_id=TCONS_00013592,gene_id=XLOC_003374,tss_id=TSS7077,s1_FPKM=0.267136,s1_status=OK,s2_FPKM=0.699847,s1_status=OK	OTHER_PATTERN
isoform_id=TCONS_00013593,gene_id=XLOC_003374,tss_id=TSS7077,s1_FPKM=0.450749,s1_status=OK,s2_FPKM=2.05157,s1_status=OK	OTHER_PATTERN
isoform_id=TCONS_00013590,gene_id=XLOC_003374,tss_id=TSS7077,s1_FPKM=0.596893,s1_status=OK,s2_FPKM=0.158271,s1_status=OK	OTHER_PATTERN
isoform_id=TCONS_00013591,gene_id=XLOC_003374,tss_id=TSS7077,s1_FPKM=0.515028,s1_status=OK,s2_FPKM=0.441792,s1_status=OK	OTHER_PATTERN
isoform_id=TCONS_00013596,gene_id=XLOC_003374,tss_id=TSS7077,s1_FPKM=5.15568,s1_status=OK,s2_FPKM=1.42092,s1_status=OK	OTHER_PATTERN
isoform_id=TCONS_00013597,gene_id=XLOC_003374,tss_id=TSS7077,s1_FPKM=0.367543,s1_status=OK,s2_FPKM=0.0326694,s1_status=OK	OTHER_PATTERN
isoform_id=TCONS_00013594,gene_id=XLOC_003374,tss_id=TSS7077,s1_FPKM=48.2829,s1_status=OK,s2_FPKM=36.5589,s1_status=OK	OTHER_PATTERN
isoform_id=TCONS_00013595,gene_id=XLOC_003374,tss_id=TSS7077,s1_FPKM=0.655927,s1_status=OK,s2_FPKM=0.610187,s1_status=OK	OTHER_PATTERN
isoform_id=TCONS_00013598,gene_id=XLOC_003374,tss_id=TSS7077,s1_FPKM=0.600009,s1_status=OK,s2_FPKM=0.0,s1_status=OK	OTHER_PATTERN
isoform_id=TCONS_00013599,gene_id=XLOC_003374,tss_id=TSS7077,s1_FPKM=1.08434,s1_status=OK,s2_FPKM=6.70532,s1_status=OK	OTHER_PATTERN
isoform_id=TCONS_00061908,gene_id=XLOC_013151,tss_id=TSS27357,s1_FPKM=6.88358,s1_status=OK,s2_FPKM=0.142509,s1_status=OK	OTHER_PATTERN
isoform_id=TCONS_00061907,gene_id=XLOC_013151,tss_id=TSS27357,s1_FPKM=12.7648,s1_status=OK,s2_FPKM=30.1842,s1_status=OK	OTHER_PATTERN
isoform_id=TCONS_00042730,gene_id=XLOC_009511,tss_id=TSS19828,s1_FPKM=0.0374928,s1_status=OK,s2_FPKM=0.000459481,s1_status=OK	OTHER_PATTERN
isoform_id=TCONS_00067339,gene_id=XLOC_015489,tss_id=TSS32247,s1_FPKM=9.31068,s1_status=OK,s2_FPKM=7.56573,s1_status=OK	OTHER_PATTERN
isoform_id=TCONS_00067338,gene_id=XLOC_015489,tss_id=TSS32247,s1_FPKM=22.5992,s1_status=OK,s2_FPKM=26.4271,s1_status=OK	OTHER_PATTERN
isoform_id=TCONS_00026782,gene_id=XLOC_006070,tss_id=TSS12663,s1_FPKM=19.2055,s1_status=OK,s2_FPKM=8.169,s1_status=OK	OTHER_PATTERN
isoform_id=TCONS_00054872,gene_id=XLOC_011400,tss_id=TSS23777,s1_FPKM=0.071837,s1_status=OK,s2_FPKM=0.0356258,s1_status=OK	OTHER_PATTERN
isoform_id=TCONS_00054873,gene_id=XLOC_011400,tss_id=TSS23777,s1_FPKM=0.0,s1_status=OK,s2_FPKM=0.0,s1_status=OK	OTHER_PATTERN
isoform_id=TCONS_00020093,gene_id=XLOC_005037,tss_id=TSS10555,s1_FPKM=0.0554032,s1_status=OK,s2_FPKM=0.368108,s1_status=OK	OTHER_PATTERN
isoform_id=TCONS_00020095,gene_id=XLOC_005037,tss_id=TSS10555,s1_FPKM=2.6123,s1_status=OK,s2_FPKM=4.98406,s1_status=OK	OTHER_PATTERN
isoform_id=TCONS_00020094,gene_id=XLOC_005037,tss_id=TSS10555,s1_FPKM=0.109659,s1_status=OK,s2_FPKM=3.0249,s1_status=OK	OTHER_PATTERN
isoform_id=TCONS_00020097,gene_id=XLOC_005037,tss_id=TSS10555,s1_FPKM=1.43202,s1_status=OK,s2_FPKM=1.03202,s1_status=OK	OTHER_PATTERN
isoform_id=TCONS_00020096,gene_id=XLOC_005037,tss_id=TSS10555,s1_FPKM=32.9923,s1_status=OK,s2_FPKM=29.9112,s1_status=OK	OTHER_PATTERN
isoform_id=TCONS_00019505,gene_id=XLOC_004770,tss_id=TSS9993,s1_FPKM=4.88098,s1_status=OK,s2_FPKM=4.43418,s1_status=OK	OTHER_PATTERN
isoform_id=TCONS_00019504,gene_id=XLOC_004770,tss_id=TSS9993,s1_FPKM=2.35428,s1_status=OK,s2_FPKM=7.88762,s1_status=OK	OTHER_PATTERN
isoform_id=TCONS_00050068,gene_id=XLOC_010674,tss_id=TSS22298,s1_FPKM=29.2725,s1_status=OK,s2_FPKM=41.3898,s1_status=OK	OTHER_PATTERN
isoform_id=TCONS_00022097,gene_id=XLOC_003955,tss_id=TSS8329,s1_FPKM=3.00074,s1_status=OK,s2_FPKM=0.000354045,s1_status=OK	PRESENT_ABSENT
isoform_id=TCONS_00072349,gene_id=XLOC_016122,tss_id=TSS33546,s1_FPKM=0.516379,s1_status=OK,s2_FPKM=0.89837,s1_status=OK	OTHER_PATTERN
isoform_id=TCONS_00034629,gene_id=XLOC_007686,tss_id=TSS16126,s1_FPKM=4.12929,s1_status=OK,s2_FPKM=5.51456,s1_status=OK	OTHER_PATTERN
isoform_id=TCONS_00034628,gene_id=XLOC_007686,tss_id=TSS16126,s1_FPKM=0.0530287,s1_status=OK,s2_FPKM=0.898414,s1_status=OK	OTHER_PATTERN
isoform_id=TCONS_00042059,gene_id=XLOC_009256,tss_id=TSS19290,s1_FPKM=11.3217,s1_status=OK,s2_FPKM=1.11775,s1_status=OK	OTHER_PATTERN
isoform_id=TCONS_00002470,gene_id=XLOC_001048,tss_id=TSS2245,s1_FPKM=1.82695,s1_status=OK,s2_FPKM=0.282231,s1_status=OK	OTHER_PATTERN
isoform_id=TCONS_00042058,gene_id=XLOC_009256,tss_id=TSS19290,s1_FPKM=2.41632,s1_status=OK,s2_FPKM=0.686379,s1_status=OK	OTHER_PATTERN
isoform_id=TCONS_00037447,gene_id=XLOC_008959,tss_id=TSS18671,s1_FPKM=4.08439,s1_status=OK,s2_FPKM=21.1129,s1_status=OK	OTHER_PATTERN
isoform_id=TCONS_00033630,gene_id=XLOC_007277,tss_id=TSS15240,s1_FPKM=1.8497,s1_status=OK,s2_FPKM=15.5037,s1_status=OK	OTHER_PATTERN
isoform_id=TCONS_00039758,gene_id=XLOC_008166,tss_id=TSS17087,s1_FPKM=4.31254,s1_status=OK,s2_FPKM=16.7484,s1_status=OK	OTHER_PATTERN
isoform_id=TCONS_00003337,gene_id=XLOC_001398,tss_id=TSS3013,s1_FPKM=10.444,s1_status=OK,s2_FPKM=6.14942,s1_status=OK	OTHER_PATTERN
isoform_id=TCONS_00003336,gene_id=XLOC_001398,tss_id=TSS3013,s1_FPKM=19.9776,s1_status=OK,s2_FPKM=18.1815,s1_status=OK	OTHER_PATTERN
isoform_id=TCONS_00003334,gene_id=XLOC_001398,tss_id=TSS3013,s1_FPKM=0.038357,s1_status=OK,s2_FPKM=1.35649,s1_status=OK	OTHER_PATTERN
isoform_id=TCONS_00003333,gene_id=XLOC_001398,tss_id=TSS3013,s1_FPKM=0.0375755,s1_status=OK,s2_FPKM=0.118152,s1_status=OK	OTHER_PATTERN
isoform_id=TCONS_00003332,gene_id=XLOC_001398,tss_id=TSS3013,s1_FPKM=9.55057,s1_status=OK,s2_FPKM=3.06519,s1_status=OK	OTHER_PATTERN
isoform_id=TCONS_00003331,gene_id=XLOC_001398,tss_id=TSS3013,s1_FPKM=0.141386,s1_status=OK,s2_FPKM=0.0,s1_status=OK	OTHER_PATTERN
isoform_id=TCONS_00028155,gene_id=XLOC_006656,tss_id=TSS13952,s1_FPKM=1.09904,s1_status=OK,s2_FPKM=14.4902,s1_status=OK	OTHER_PATTERN
isoform_id=TCONS_00028156,gene_id=XLOC_006656,tss_id=TSS13952,s1_FPKM=30.1524,s1_status=OK,s2_FPKM=29.6073,s1_status=OK	OTHER_PATTERN
isoform_id=TCONS_00031907,gene_id=XLOC_006490,tss_id=TSS13558,s1_FPKM=8.15193,s1_status=OK,s2_FPKM=1.3142,s1_status=OK	OTHER_PATTERN
isoform_id=TCONS_00065221,gene_id=XLOC_014610,tss_id=TSS30445,s1_FPKM=2.90085,s1_status=OK,s2_FPKM=1.7975,s1_status=OK	OTHER_PATTERN
isoform_id=TCONS_00065220,gene_id=XLOC_014610,tss_id=TSS30445,s1_FPKM=12.7472,s1_status=OK,s2_FPKM=19.9102,s1_status=OK	OTHER_PATTERN
isoform_id=TCONS_00065223,gene_id=XLOC_014610,tss_id=TSS30445,s1_FPKM=20.3164,s1_status=OK,s2_FPKM=3.02963,s1_status=OK	OTHER_PATTERN
isoform_id=TCONS_00065222,gene_id=XLOC_014610,tss_id=TSS30445,s1_FPKM=0.865353,s1_status=OK,s2_FPKM=1.54267,s1_status=OK	OTHER_PATTERN
isoform_id=TCONS_00047311,gene_id=XLOC_009434,tss_id=TSS19681,s1_FPKM=2.05942,s1_status=OK,s2_FPKM=0.0690661,s1_status=OK	PRESENT_ABSENT
isoform_id=TCONS_00047310,gene_id=XLOC_009434,tss_id=TSS19681,s1_FPKM=1.56775,s1_status=OK,s2_FPKM=23.5157,s1_status=OK	OTHER_PATTERN
isoform_id=TCONS_00047312,gene_id=XLOC_009434,tss_id=TSS19681,s1_FPKM=15.1763,s1_status=OK,s2_FPKM=2.08272,s1_status=OK	OTHER_PATTERN
isoform_id=TCONS_00012993,gene_id=XLOC_003082,tss_id=TSS6469,s1_FPKM=4.46661,s1_status=OK,s2_FPKM=4.83395,s1_status=OK	OTHER_PATTERN
isoform_id=TCONS_00012995,gene_id=XLOC_003082,tss_id=TSS6469,s1_FPKM=10.3826,s1_status=OK,s2_FPKM=0.388811,s1_status=OK	OTHER_PATTERN
isoform_id=TCONS_00012994,gene_id=XLOC_003082,tss_id=TSS6469,s1_FPKM=77.5358,s1_status=OK,s2_FPKM=95.631,s1_status=OK	OTHER_PATTERN
isoform_id=TCONS_00052936,gene_id=XLOC_011961,tss_id=TSS24990,s1_FPKM=3.10429,s1_status=OK,s2_FPKM=3.11509,s1_status=OK	OTHER_PATTERN
isoform_id=TCONS_00008719,gene_id=XLOC_001166,tss_id=TSS2495,s1_FPKM=1.07318,s1_status=OK,s2_FPKM=0.0283983,s1_status=OK	OTHER_PATTERN
isoform_id=TCONS_00058465,gene_id=XLOC_013011,tss_id=TSS27077,s1_FPKM=1.08168,s1_status=OK,s2_FPKM=1.06428,s1_status=OK	OTHER_PATTERN
isoform_id=TCONS_00070387,gene_id=XLOC_015292,tss_id=TSS31866,s1_FPKM=1.06034,s1_status=OK,s2_FPKM=3.20466,s1_status=OK	OTHER_PATTERN
isoform_id=TCONS_00014422,gene_id=XLOC_003727,tss_id=TSS7826,s1_FPKM=2.74454,s1_status=OK,s2_FPKM=8.81747,s1_status=OK	OTHER_PATTERN
isoform_id=TCONS_00014421,gene_id=XLOC_003727,tss_id=TSS7826,s1_FPKM=0.0689332,s1_status=OK,s2_FPKM=0.00753059,s1_status=OK	OTHER_PATTERN
isoform_id=TCONS_00073402,gene_id=XLOC_016593,tss_id=TSS34545,s1_FPKM=0.733637,s1_status=OK,s2_FPKM=1.52196,s1_status=OK	OTHER_PATTERN
isoform_id=TCONS_00043399,gene_id=XLOC_009757,tss_id=TSS20374,s1_FPKM=4.26503,s1_status=OK,s2_FPKM=19.1471,s1_status=OK	OTHER_PATTERN
isoform_id=TCONS_00043398,gene_id=XLOC_009757,tss_id=TSS20374,s1_FPKM=59.7508,s1_status=OK,s2_FPKM=56.0853,s1_status=OK	OTHER_PATTERN
isoform_id=TCONS_00020936,gene_id=XLOC_005410,tss_id=TSS11296,s1_FPKM=0.407298,s1_status=OK,s2_FPKM=4.41781,s1_status=OK	OTHER_PATTERN
isoform_id=TCONS_00020934,gene_id=XLOC_005410,tss_id=TSS11296,s1_FPKM=0.608547,s1_status=OK,s2_FPKM=0.055678,s1_status=OK	OTHER_PATTERN
isoform_id=TCONS_00020935,gene_id=XLOC_005410,tss_id=TSS11296,s1_FPKM=0.102916,s1_status=OK,s2_FPKM=0.0,s1_status=OK	OTHER_PATTERN
isoform_id=TCONS_00033886,gene_id=XLOC_007373,tss_id=TSS15457,s1_FPKM=3.60367,s1_status=OK,s2_FPKM=24.679,s1_status=OK	OTHER_PATTERN
isoform_id=TCONS_00033887,gene_id=XLOC_007373,tss_id=TSS15457,s1_FPKM=3.12445,s1_status=OK,s2_FPKM=1.87092,s1_status=OK	OTHER_PATTERN
isoform_id=TCONS_00033885,gene_id=XLOC_007373,tss_id=TSS15457,s1_FPKM=94.6069,s1_status=OK,s2_FPKM=47.9854,s1_status=OK	OTHER_PATTERN
isoform_id=TCONS_00061377,gene_id=XLOC_012906,tss_id=TSS26853,s1_FPKM=13.7886,s1_status=OK,s2_FPKM=108.862,s1_status=OK	OTHER_PATTERN
isoform_id=TCONS_00060959,gene_id=XLOC_014074,tss_id=TSS29320,s1_FPKM=6.66294,s1_status=OK,s2_FPKM=17.494,s1_status=OK	OTHER_PATTERN
isoform_id=TCONS_00060299,gene_id=XLOC_013784,tss_id=TSS28714,s1_FPKM=12.3213,s1_status=OK,s2_FPKM=19.1103,s1_status=OK	OTHER_PATTERN
isoform_id=TCONS_00061376,gene_id=XLOC_012906,tss_id=TSS26853,s1_FPKM=170.031,s1_status=OK,s2_FPKM=133.18,s1_status=OK	OTHER_PATTERN
isoform_id=TCONS_00028124,gene_id=XLOC_006649,tss_id=TSS13928,s1_FPKM=1.07975,s1_status=OK,s2_FPKM=2.91127,s1_status=OK	OTHER_PATTERN
isoform_id=TCONS_00065700,gene_id=XLOC_014767,tss_id=TSS30811,s1_FPKM=26.1555,s1_status=OK,s2_FPKM=21.4647,s1_status=OK	OTHER_PATTERN
isoform_id=TCONS_00065701,gene_id=XLOC_014767,tss_id=TSS30811,s1_FPKM=1.36469,s1_status=OK,s2_FPKM=1.55867,s1_status=OK	OTHER_PATTERN
isoform_id=TCONS_00041815,gene_id=XLOC_009130,tss_id=TSS19039,s1_FPKM=19.7428,s1_status=OK,s2_FPKM=47.7198,s1_status=OK	OTHER_PATTERN
isoform_id=TCONS_00041816,gene_id=XLOC_009130,tss_id=TSS19039,s1_FPKM=122.159,s1_status=OK,s2_FPKM=55.9428,s1_status=OK	OTHER_PATTERN
isoform_id=TCONS_00073853,gene_id=XLOC_016774,tss_id=TSS34936,s1_FPKM=8.84208,s1_status=OK,s2_FPKM=3.39615,s1_status=OK	OTHER_PATTERN
isoform_id=TCONS_00073855,gene_id=XLOC_016774,tss_id=TSS34936,s1_FPKM=90.8849,s1_status=OK,s2_FPKM=70.0214,s1_status=OK	OTHER_PATTERN
isoform_id=TCONS_00073854,gene_id=XLOC_016774,tss_id=TSS34936,s1_FPKM=1.54732,s1_status=OK,s2_FPKM=9.89362,s1_status=OK	OTHER_PATTERN
isoform_id=TCONS_00030191,gene_id=XLOC_007534,tss_id=TSS15807,s1_FPKM=0.175016,s1_status=OK,s2_FPKM=17.9537,s1_status=OK	OTHER_PATTERN
isoform_id=TCONS_00030193,gene_id=XLOC_007534,tss_id=TSS15807,s1_FPKM=68.5647,s1_status=OK,s2_FPKM=3.86284,s1_status=OK	OTHER_PATTERN
isoform_id=TCONS_00030443,gene_id=XLOC_005825,tss_id=TSS12150,s1_FPKM=9.65373,s1_status=OK,s2_FPKM=0.579027,s1_status=OK	OTHER_PATTERN
isoform_id=TCONS_00030444,gene_id=XLOC_005825,tss_id=TSS12150,s1_FPKM=3.58787,s1_status=OK,s2_FPKM=0.866927,s1_status=OK	OTHER_PATTERN
isoform_id=TCONS_00028877,gene_id=XLOC_006978,tss_id=TSS14618,s1_FPKM=52.8359,s1_status=OK,s2_FPKM=42.0714,s1_status=OK	OTHER_PATTERN
isoform_id=TCONS_00028876,gene_id=XLOC_006978,tss_id=TSS14618,s1_FPKM=2.29616,s1_status=OK,s2_FPKM=9.01223,s1_status=OK	OTHER_PATTERN
isoform_id=TCONS_00006653,gene_id=XLOC_000280,tss_id=TSS633,s1_FPKM=0.0778266,s1_status=OK,s2_FPKM=0.392275,s1_status=OK	OTHER_PATTERN
isoform_id=TCONS_00006652,gene_id=XLOC_000280,tss_id=TSS633,s1_FPKM=1.26928,s1_status=OK,s2_FPKM=2.32319,s1_status=OK	OTHER_PATTERN
isoform_id=TCONS_00031318,gene_id=XLOC_006239,tss_id=TSS13024,s1_FPKM=1.0555,s1_status=OK,s2_FPKM=0.255229,s1_status=OK	OTHER_PATTERN
isoform_id=TCONS_00031317,gene_id=XLOC_006239,tss_id=TSS13024,s1_FPKM=8.00262,s1_status=OK,s2_FPKM=20.5049,s1_status=OK	OTHER_PATTERN
isoform_id=TCONS_00037254,gene_id=XLOC_008871,tss_id=TSS18509,s1_FPKM=0.20438,s1_status=OK,s2_FPKM=5.82779,s1_status=OK	OTHER_PATTERN
isoform_id=TCONS_00037253,gene_id=XLOC_008871,tss_id=TSS18509,s1_FPKM=3.95973,s1_status=OK,s2_FPKM=0.788406,s1_status=OK	OTHER_PATTERN
isoform_id=TCONS_00037252,gene_id=XLOC_008871,tss_id=TSS18509,s1_FPKM=6.72044,s1_status=OK,s2_FPKM=11.1321,s1_status=OK	OTHER_PATTERN
isoform_id=TCONS_00037251,gene_id=XLOC_008871,tss_id=TSS18509,s1_FPKM=6.70684,s1_status=OK,s2_FPKM=2.17356,s1_status=OK	OTHER_PATTERN
isoform_id=TCONS_00042222,gene_id=XLOC_009321,tss_id=TSS19428,s1_FPKM=19.5925,s1_status=OK,s2_FPKM=23.2766,s1_status=OK	OTHER_PATTERN
isoform_id=TCONS_00044048,gene_id=XLOC_010053,tss_id=TSS20973,s1_FPKM=0.863333,s1_status=OK,s2_FPKM=2.32226,s1_status=OK	OTHER_PATTERN
isoform_id=TCONS_00044049,gene_id=XLOC_010053,tss_id=TSS20973,s1_FPKM=7.92779,s1_status=OK,s2_FPKM=6.48909,s1_status=OK	OTHER_PATTERN
isoform_id=TCONS_00042221,gene_id=XLOC_009321,tss_id=TSS19428,s1_FPKM=2.45966,s1_status=OK,s2_FPKM=0.545682,s1_status=OK	OTHER_PATTERN
isoform_id=TCONS_00005353,gene_id=XLOC_002285,tss_id=TSS4855,s1_FPKM=41.1397,s1_status=OK,s2_FPKM=1.73636,s1_status=OK	OTHER_PATTERN
isoform_id=TCONS_00005352,gene_id=XLOC_002285,tss_id=TSS4855,s1_FPKM=3.1214,s1_status=OK,s2_FPKM=3.89286,s1_status=OK	OTHER_PATTERN
isoform_id=TCONS_00057730,gene_id=XLOC_012655,tss_id=TSS26382,s1_FPKM=2.34659,s1_status=OK,s2_FPKM=0.450994,s1_status=OK	OTHER_PATTERN
isoform_id=TCONS_00057731,gene_id=XLOC_012655,tss_id=TSS26382,s1_FPKM=1.11677,s1_status=OK,s2_FPKM=0.0887128,s1_status=OK	OTHER_PATTERN
isoform_id=TCONS_00050576,gene_id=XLOC_010934,tss_id=TSS22816,s1_FPKM=6.55509,s1_status=OK,s2_FPKM=0.000662284,s1_status=OK	PRESENT_ABSENT
isoform_id=TCONS_00032753,gene_id=XLOC_006858,tss_id=TSS14386,s1_FPKM=6.67099,s1_status=OK,s2_FPKM=6.86161,s1_status=OK	OTHER_PATTERN
isoform_id=TCONS_00032752,gene_id=XLOC_006858,tss_id=TSS14386,s1_FPKM=2.37864,s1_status=OK,s2_FPKM=0.603135,s1_status=OK	OTHER_PATTERN
isoform_id=TCONS_00042677,gene_id=XLOC_009497,tss_id=TSS19802,s1_FPKM=20.4857,s1_status=OK,s2_FPKM=7.24823,s1_status=OK	OTHER_PATTERN
isoform_id=TCONS_00042676,gene_id=XLOC_009497,tss_id=TSS19802,s1_FPKM=3.39657,s1_status=OK,s2_FPKM=6.77404,s1_status=OK	OTHER_PATTERN
isoform_id=TCONS_00057737,gene_id=XLOC_012655,tss_id=TSS26382,s1_FPKM=0.21668,s1_status=OK,s2_FPKM=0.550262,s1_status=OK	OTHER_PATTERN
isoform_id=TCONS_00000725,gene_id=XLOC_000303,tss_id=TSS681,s1_FPKM=14.983,s1_status=OK,s2_FPKM=44.0791,s1_status=OK	OTHER_PATTERN
isoform_id=TCONS_00000727,gene_id=XLOC_000303,tss_id=TSS681,s1_FPKM=2.2625,s1_status=OK,s2_FPKM=0.0,s1_status=OK	PRESENT_ABSENT
isoform_id=TCONS_00000726,gene_id=XLOC_000303,tss_id=TSS681,s1_FPKM=3.35166,s1_status=OK,s2_FPKM=0.0,s1_status=OK	PRESENT_ABSENT
isoform_id=TCONS_00057734,gene_id=XLOC_012655,tss_id=TSS26382,s1_FPKM=3.79966,s1_status=OK,s2_FPKM=15.8015,s1_status=OK	OTHER_PATTERN
isoform_id=TCONS_00049599,gene_id=XLOC_010476,tss_id=TSS21876,s1_FPKM=5.29,s1_status=OK,s2_FPKM=12.7517,s1_status=OK	OTHER_PATTERN
isoform_id=TCONS_00049598,gene_id=XLOC_010476,tss_id=TSS21876,s1_FPKM=0.00237915,s1_status=OK,s2_FPKM=0.0,s1_status=OK	OTHER_PATTERN
isoform_id=TCONS_00048242,gene_id=XLOC_009856,tss_id=TSS20595,s1_FPKM=0.165001,s1_status=OK,s2_FPKM=0.0,s1_status=OK	OTHER_PATTERN
isoform_id=TCONS_00048243,gene_id=XLOC_009856,tss_id=TSS20595,s1_FPKM=1.45459,s1_status=OK,s2_FPKM=1.04202,s1_status=OK	OTHER_PATTERN
isoform_id=TCONS_00053561,gene_id=XLOC_012234,tss_id=TSS25555,s1_FPKM=3.69336,s1_status=OK,s2_FPKM=0.107381,s1_status=OK	OTHER_PATTERN
isoform_id=TCONS_00053560,gene_id=XLOC_012234,tss_id=TSS25555,s1_FPKM=13.7743,s1_status=OK,s2_FPKM=12.1755,s1_status=OK	OTHER_PATTERN
isoform_id=TCONS_00053567,gene_id=XLOC_012240,tss_id=TSS25561,s1_FPKM=2.90443,s1_status=OK,s2_FPKM=1.28718,s1_status=OK	OTHER_PATTERN
isoform_id=TCONS_00053566,gene_id=XLOC_012240,tss_id=TSS25561,s1_FPKM=157.786,s1_status=OK,s2_FPKM=23.556,s1_status=OK	OTHER_PATTERN
isoform_id=TCONS_00053565,gene_id=XLOC_012239,tss_id=TSS25560,s1_FPKM=5.35795,s1_status=OK,s2_FPKM=37.8347,s1_status=OK	OTHER_PATTERN
isoform_id=TCONS_00053568,gene_id=XLOC_012240,tss_id=TSS25561,s1_FPKM=15.0078,s1_status=OK,s2_FPKM=41.88,s1_status=OK	OTHER_PATTERN
isoform_id=TCONS_00002769,gene_id=XLOC_001171,tss_id=TSS2503,s1_FPKM=0.0903927,s1_status=OK,s2_FPKM=1.29933,s1_status=OK	OTHER_PATTERN
isoform_id=TCONS_00002768,gene_id=XLOC_001171,tss_id=TSS2503,s1_FPKM=69.4975,s1_status=OK,s2_FPKM=52.4591,s1_status=OK	OTHER_PATTERN
isoform_id=TCONS_00002767,gene_id=XLOC_001171,tss_id=TSS2503,s1_FPKM=0.834664,s1_status=OK,s2_FPKM=13.6008,s1_status=OK	OTHER_PATTERN
isoform_id=TCONS_00046378,gene_id=XLOC_010999,tss_id=TSS22947,s1_FPKM=0.209238,s1_status=OK,s2_FPKM=9.91753,s1_status=OK	OTHER_PATTERN
isoform_id=TCONS_00046379,gene_id=XLOC_010999,tss_id=TSS22947,s1_FPKM=7.12195,s1_status=OK,s2_FPKM=4.34757,s1_status=OK	OTHER_PATTERN
isoform_id=TCONS_00046371,gene_id=XLOC_010994,tss_id=TSS22937,s1_FPKM=2.53616,s1_status=OK,s2_FPKM=2.81766,s1_status=OK	OTHER_PATTERN
isoform_id=TCONS_00028473,gene_id=XLOC_006789,tss_id=TSS14246,s1_FPKM=2.93486,s1_status=OK,s2_FPKM=5.74162,s1_status=OK	OTHER_PATTERN
isoform_id=TCONS_00028472,gene_id=XLOC_006789,tss_id=TSS14246,s1_FPKM=1.2384,s1_status=OK,s2_FPKM=3.2543,s1_status=OK	OTHER_PATTERN
isoform_id=TCONS_00028474,gene_id=XLOC_006789,tss_id=TSS14246,s1_FPKM=5.30686,s1_status=OK,s2_FPKM=0.363835,s1_status=OK	OTHER_PATTERN
isoform_id=TCONS_00012548,gene_id=XLOC_002882,tss_id=TSS6056,s1_FPKM=1.13834,s1_status=OK,s2_FPKM=10.4127,s1_status=OK	OTHER_PATTERN
isoform_id=TCONS_00012549,gene_id=XLOC_002882,tss_id=TSS6056,s1_FPKM=6.98131,s1_status=OK,s2_FPKM=1.46347,s1_status=OK	OTHER_PATTERN
isoform_id=TCONS_00054640,gene_id=XLOC_011296,tss_id=TSS23570,s1_FPKM=1.85551,s1_status=OK,s2_FPKM=8.18345,s1_status=OK	OTHER_PATTERN
isoform_id=TCONS_00010946,gene_id=XLOC_002151,tss_id=TSS4576,s1_FPKM=0.328767,s1_status=OK,s2_FPKM=0.0,s1_status=OK	OTHER_PATTERN
isoform_id=TCONS_00010947,gene_id=XLOC_002151,tss_id=TSS4576,s1_FPKM=0.10468,s1_status=OK,s2_FPKM=0.0,s1_status=OK	OTHER_PATTERN
isoform_id=TCONS_00010948,gene_id=XLOC_002151,tss_id=TSS4576,s1_FPKM=44.416,s1_status=OK,s2_FPKM=8.05334,s1_status=OK	OTHER_PATTERN
isoform_id=TCONS_00010949,gene_id=XLOC_002151,tss_id=TSS4576,s1_FPKM=21.9582,s1_status=OK,s2_FPKM=21.6236,s1_status=OK	OTHER_PATTERN
isoform_id=TCONS_00075472,gene_id=XLOC_016181,tss_id=TSS33682,s1_FPKM=0.0,s1_status=OK,s2_FPKM=0.0,s1_status=OK	OTHER_PATTERN
isoform_id=TCONS_00075475,gene_id=XLOC_016181,tss_id=TSS33682,s1_FPKM=21.505,s1_status=OK,s2_FPKM=28.3054,s1_status=OK	OTHER_PATTERN
isoform_id=TCONS_00044429,gene_id=XLOC_010195,tss_id=TSS21299,s1_FPKM=8.8489,s1_status=OK,s2_FPKM=4.17809,s1_status=OK	OTHER_PATTERN
isoform_id=TCONS_00075474,gene_id=XLOC_016181,tss_id=TSS33682,s1_FPKM=157.945,s1_status=OK,s2_FPKM=51.239,s1_status=OK	OTHER_PATTERN
isoform_id=TCONS_00066168,gene_id=XLOC_014990,tss_id=TSS31277,s1_FPKM=19.6477,s1_status=OK,s2_FPKM=63.9938,s1_status=OK	OTHER_PATTERN
isoform_id=TCONS_00073735,gene_id=XLOC_016728,tss_id=TSS34841,s1_FPKM=2.5917,s1_status=OK,s2_FPKM=0.987738,s1_status=OK	OTHER_PATTERN
isoform_id=TCONS_00073739,gene_id=XLOC_016728,tss_id=TSS34841,s1_FPKM=0.740702,s1_status=OK,s2_FPKM=0.334563,s1_status=OK	OTHER_PATTERN
isoform_id=TCONS_00063108,gene_id=XLOC_013651,tss_id=TSS28446,s1_FPKM=1.73145,s1_status=OK,s2_FPKM=10.6674,s1_status=OK	OTHER_PATTERN
isoform_id=TCONS_00063109,gene_id=XLOC_013651,tss_id=TSS28446,s1_FPKM=21.1883,s1_status=OK,s2_FPKM=12.7016,s1_status=OK	OTHER_PATTERN
isoform_id=TCONS_00064141,gene_id=XLOC_014115,tss_id=TSS29416,s1_FPKM=0.00377348,s1_status=OK,s2_FPKM=6.75126,s1_status=OK	ABSENT_PRESENT
isoform_id=TCONS_00064140,gene_id=XLOC_014115,tss_id=TSS29416,s1_FPKM=0.0844299,s1_status=OK,s2_FPKM=15.7416,s1_status=OK	ABSENT_PRESENT
isoform_id=TCONS_00051627,gene_id=XLOC_011424,tss_id=TSS23814,s1_FPKM=5.50613,s1_status=OK,s2_FPKM=9.39993,s1_status=OK	OTHER_PATTERN
isoform_id=TCONS_00063957,gene_id=XLOC_014030,tss_id=TSS29219,s1_FPKM=15.6144,s1_status=OK,s2_FPKM=1.07848,s1_status=OK	OTHER_PATTERN
isoform_id=TCONS_00059736,gene_id=XLOC_013530,tss_id=TSS28217,s1_FPKM=4.83624,s1_status=OK,s2_FPKM=18.3809,s1_status=OK	OTHER_PATTERN
isoform_id=TCONS_00039321,gene_id=XLOC_007947,tss_id=TSS16645,s1_FPKM=3.49613,s1_status=OK,s2_FPKM=2.84558e-06,s1_status=OK	PRESENT_ABSENT
isoform_id=TCONS_00039320,gene_id=XLOC_007947,tss_id=TSS16645,s1_FPKM=1.10084,s1_status=OK,s2_FPKM=0.0,s1_status=OK	OTHER_PATTERN
isoform_id=TCONS_00039323,gene_id=XLOC_007947,tss_id=TSS16645,s1_FPKM=3.61031,s1_status=OK,s2_FPKM=0.0160094,s1_status=OK	PRESENT_ABSENT
isoform_id=TCONS_00039322,gene_id=XLOC_007947,tss_id=TSS16645,s1_FPKM=0.765024,s1_status=OK,s2_FPKM=0.0119457,s1_status=OK	OTHER_PATTERN
isoform_id=TCONS_00054267,gene_id=XLOC_012551,tss_id=TSS26166,s1_FPKM=6.37605,s1_status=OK,s2_FPKM=4.18561,s1_status=OK	OTHER_PATTERN
isoform_id=TCONS_00026533,gene_id=XLOC_005956,tss_id=TSS12452,s1_FPKM=0.822442,s1_status=OK,s2_FPKM=0.581909,s1_status=OK	OTHER_PATTERN
isoform_id=TCONS_00053004,gene_id=XLOC_011990,tss_id=TSS25058,s1_FPKM=0.122159,s1_status=OK,s2_FPKM=0.126217,s1_status=OK	OTHER_PATTERN
isoform_id=TCONS_00053005,gene_id=XLOC_011990,tss_id=TSS25058,s1_FPKM=5.52008,s1_status=OK,s2_FPKM=2.84773,s1_status=OK	OTHER_PATTERN
isoform_id=TCONS_00053006,gene_id=XLOC_011990,tss_id=TSS25058,s1_FPKM=0.0331162,s1_status=OK,s2_FPKM=0.199175,s1_status=OK	OTHER_PATTERN
isoform_id=TCONS_00053007,gene_id=XLOC_011990,tss_id=TSS25058,s1_FPKM=4.82105,s1_status=OK,s2_FPKM=1.02495,s1_status=OK	OTHER_PATTERN
isoform_id=TCONS_00055902,gene_id=XLOC_011836,tss_id=TSS24717,s1_FPKM=0.050011,s1_status=OK,s2_FPKM=0.0,s1_status=OK	OTHER_PATTERN
isoform_id=TCONS_00017215,gene_id=XLOC_003791,tss_id=TSS7973,s1_FPKM=3.57505,s1_status=OK,s2_FPKM=27.632,s1_status=OK	OTHER_PATTERN
isoform_id=TCONS_00017214,gene_id=XLOC_003791,tss_id=TSS7973,s1_FPKM=99.0313,s1_status=OK,s2_FPKM=43.7238,s1_status=OK	OTHER_PATTERN
isoform_id=TCONS_00055904,gene_id=XLOC_011836,tss_id=TSS24717,s1_FPKM=0.315359,s1_status=OK,s2_FPKM=0.0,s1_status=OK	OTHER_PATTERN
isoform_id=TCONS_00019114,gene_id=XLOC_004592,tss_id=TSS9656,s1_FPKM=20.3406,s1_status=OK,s2_FPKM=2.55011,s1_status=OK	OTHER_PATTERN
isoform_id=TCONS_00019113,gene_id=XLOC_004592,tss_id=TSS9656,s1_FPKM=0.427593,s1_status=OK,s2_FPKM=32.4379,s1_status=OK	OTHER_PATTERN
isoform_id=TCONS_00066881,gene_id=XLOC_015305,tss_id=TSS31889,s1_FPKM=227.441,s1_status=OK,s2_FPKM=38.5653,s1_status=OK	OTHER_PATTERN
isoform_id=TCONS_00063885,gene_id=XLOC_014006,tss_id=TSS29168,s1_FPKM=3.68746,s1_status=OK,s2_FPKM=19.3584,s1_status=OK	OTHER_PATTERN
isoform_id=TCONS_00040235,gene_id=XLOC_008382,tss_id=TSS17531,s1_FPKM=2.56725,s1_status=OK,s2_FPKM=0.0179695,s1_status=OK	PRESENT_ABSENT
isoform_id=TCONS_00040234,gene_id=XLOC_008382,tss_id=TSS17531,s1_FPKM=3.16437,s1_status=OK,s2_FPKM=0.400356,s1_status=OK	OTHER_PATTERN
isoform_id=TCONS_00040233,gene_id=XLOC_008382,tss_id=TSS17531,s1_FPKM=29.3933,s1_status=OK,s2_FPKM=34.3451,s1_status=OK	OTHER_PATTERN
isoform_id=TCONS_00073267,gene_id=XLOC_016536,tss_id=TSS34431,s1_FPKM=19.3402,s1_status=OK,s2_FPKM=6.61101,s1_status=OK	OTHER_PATTERN
isoform_id=TCONS_00021471,gene_id=XLOC_005656,tss_id=TSS11795,s1_FPKM=0.0405613,s1_status=OK,s2_FPKM=8.15954,s1_status=OK	ABSENT_PRESENT
isoform_id=TCONS_00049317,gene_id=XLOC_010348,tss_id=TSS21625,s1_FPKM=8.36407,s1_status=OK,s2_FPKM=8.33127,s1_status=OK	OTHER_PATTERN
isoform_id=TCONS_00034560,gene_id=XLOC_007658,tss_id=TSS16074,s1_FPKM=0.0178951,s1_status=OK,s2_FPKM=0.00182397,s1_status=OK	OTHER_PATTERN
isoform_id=TCONS_00034561,gene_id=XLOC_007658,tss_id=TSS16074,s1_FPKM=40.112,s1_status=OK,s2_FPKM=21.9046,s1_status=OK	OTHER_PATTERN
isoform_id=TCONS_00049316,gene_id=XLOC_010348,tss_id=TSS21625,s1_FPKM=7.42837,s1_status=OK,s2_FPKM=4.5815,s1_status=OK	OTHER_PATTERN
isoform_id=TCONS_00008901,gene_id=XLOC_001244,tss_id=TSS2670,s1_FPKM=2.62921,s1_status=OK,s2_FPKM=5.832,s1_status=OK	OTHER_PATTERN
isoform_id=TCONS_00030768,gene_id=XLOC_005961,tss_id=TSS12464,s1_FPKM=0.132412,s1_status=OK,s2_FPKM=0.97437,s1_status=OK	OTHER_PATTERN
isoform_id=TCONS_00013963,gene_id=XLOC_003528,tss_id=TSS7400,s1_FPKM=40.1969,s1_status=OK,s2_FPKM=12.3934,s1_status=OK	OTHER_PATTERN
isoform_id=TCONS_00003526,gene_id=XLOC_001494,tss_id=TSS3216,s1_FPKM=2.32307,s1_status=OK,s2_FPKM=1.81793,s1_status=OK	OTHER_PATTERN
isoform_id=TCONS_00003527,gene_id=XLOC_001494,tss_id=TSS3216,s1_FPKM=2.96772,s1_status=OK,s2_FPKM=1.34387,s1_status=OK	OTHER_PATTERN
isoform_id=TCONS_00035680,gene_id=XLOC_008151,tss_id=TSS17055,s1_FPKM=9.47804,s1_status=OK,s2_FPKM=15.0168,s1_status=OK	OTHER_PATTERN
isoform_id=TCONS_00048892,gene_id=XLOC_010160,tss_id=TSS21218,s1_FPKM=27.5667,s1_status=OK,s2_FPKM=5.27296,s1_status=OK	OTHER_PATTERN
isoform_id=TCONS_00048891,gene_id=XLOC_010160,tss_id=TSS21218,s1_FPKM=4.41855,s1_status=OK,s2_FPKM=7.2417,s1_status=OK	OTHER_PATTERN
isoform_id=TCONS_00057273,gene_id=XLOC_012465,tss_id=TSS26003,s1_FPKM=2.20841,s1_status=OK,s2_FPKM=1.08366,s1_status=OK	OTHER_PATTERN
isoform_id=TCONS_00072426,gene_id=XLOC_016156,tss_id=TSS33619,s1_FPKM=0.172553,s1_status=OK,s2_FPKM=0.0,s1_status=OK	OTHER_PATTERN
isoform_id=TCONS_00009766,gene_id=XLOC_001634,tss_id=TSS3546,s1_FPKM=1.41712,s1_status=OK,s2_FPKM=0.338394,s1_status=OK	OTHER_PATTERN
isoform_id=TCONS_00009767,gene_id=XLOC_001634,tss_id=TSS3546,s1_FPKM=3.01828,s1_status=OK,s2_FPKM=3.84002,s1_status=OK	OTHER_PATTERN
isoform_id=TCONS_00072464,gene_id=XLOC_016172,tss_id=TSS33655,s1_FPKM=4.48656,s1_status=OK,s2_FPKM=10.8671,s1_status=OK	OTHER_PATTERN
isoform_id=TCONS_00028399,gene_id=XLOC_006761,tss_id=TSS14180,s1_FPKM=2.14103,s1_status=OK,s2_FPKM=21.3279,s1_status=OK	OTHER_PATTERN
isoform_id=TCONS_00046569,gene_id=XLOC_011071,tss_id=TSS23094,s1_FPKM=2.3198,s1_status=OK,s2_FPKM=4.03722,s1_status=OK	OTHER_PATTERN
isoform_id=TCONS_00057270,gene_id=XLOC_012465,tss_id=TSS26003,s1_FPKM=0.0544272,s1_status=OK,s2_FPKM=0.144229,s1_status=OK	OTHER_PATTERN
isoform_id=TCONS_00046568,gene_id=XLOC_011071,tss_id=TSS23094,s1_FPKM=0.359718,s1_status=OK,s2_FPKM=0.0,s1_status=OK	OTHER_PATTERN
isoform_id=TCONS_00016120,gene_id=XLOC_003340,tss_id=TSS7012,s1_FPKM=0.802364,s1_status=OK,s2_FPKM=0.000921752,s1_status=OK	OTHER_PATTERN
isoform_id=TCONS_00016121,gene_id=XLOC_003340,tss_id=TSS7012,s1_FPKM=0.417902,s1_status=OK,s2_FPKM=0.0,s1_status=OK	OTHER_PATTERN
isoform_id=TCONS_00056548,gene_id=XLOC_012122,tss_id=TSS25315,s1_FPKM=1.62414,s1_status=OK,s2_FPKM=1.13108,s1_status=OK	OTHER_PATTERN
isoform_id=TCONS_00056549,gene_id=XLOC_012122,tss_id=TSS25315,s1_FPKM=1.88989,s1_status=OK,s2_FPKM=4.99944,s1_status=OK	OTHER_PATTERN
isoform_id=TCONS_00046567,gene_id=XLOC_011071,tss_id=TSS23094,s1_FPKM=2.32027,s1_status=OK,s2_FPKM=1.35849,s1_status=OK	OTHER_PATTERN
isoform_id=TCONS_00000696,gene_id=XLOC_000283,tss_id=TSS639,s1_FPKM=1.45412,s1_status=OK,s2_FPKM=7.05009,s1_status=OK	OTHER_PATTERN
isoform_id=TCONS_00046566,gene_id=XLOC_011071,tss_id=TSS23094,s1_FPKM=0.296832,s1_status=OK,s2_FPKM=3.03696,s1_status=OK	OTHER_PATTERN
isoform_id=TCONS_00059433,gene_id=XLOC_013408,tss_id=TSS27947,s1_FPKM=0.528104,s1_status=OK,s2_FPKM=0.189109,s1_status=OK	OTHER_PATTERN
isoform_id=TCONS_00059432,gene_id=XLOC_013408,tss_id=TSS27947,s1_FPKM=0.761482,s1_status=OK,s2_FPKM=11.7591,s1_status=OK	OTHER_PATTERN
isoform_id=TCONS_00059431,gene_id=XLOC_013408,tss_id=TSS27947,s1_FPKM=0.11631,s1_status=OK,s2_FPKM=0.325075,s1_status=OK	OTHER_PATTERN
isoform_id=TCONS_00059430,gene_id=XLOC_013408,tss_id=TSS27947,s1_FPKM=0.322741,s1_status=OK,s2_FPKM=5.52528,s1_status=OK	OTHER_PATTERN
isoform_id=TCONS_00059434,gene_id=XLOC_013408,tss_id=TSS27947,s1_FPKM=2.82661,s1_status=OK,s2_FPKM=0.0,s1_status=OK	PRESENT_ABSENT
isoform_id=TCONS_00026087,gene_id=XLOC_005744,tss_id=TSS11981,s1_FPKM=172.434,s1_status=OK,s2_FPKM=47.9761,s1_status=OK	OTHER_PATTERN
isoform_id=TCONS_00015582,gene_id=XLOC_003114,tss_id=TSS6559,s1_FPKM=41.9619,s1_status=OK,s2_FPKM=36.5919,s1_status=OK	OTHER_PATTERN
isoform_id=TCONS_00015581,gene_id=XLOC_003114,tss_id=TSS6559,s1_FPKM=1.46482,s1_status=OK,s2_FPKM=0.398342,s1_status=OK	OTHER_PATTERN
isoform_id=TCONS_00054299,gene_id=XLOC_012567,tss_id=TSS26195,s1_FPKM=23.8979,s1_status=OK,s2_FPKM=33.3563,s1_status=OK	OTHER_PATTERN
isoform_id=TCONS_00073784,gene_id=XLOC_016740,tss_id=TSS34868,s1_FPKM=18.4483,s1_status=OK,s2_FPKM=14.1024,s1_status=OK	OTHER_PATTERN
isoform_id=TCONS_00009645,gene_id=XLOC_001581,tss_id=TSS3426,s1_FPKM=1.79716,s1_status=OK,s2_FPKM=1.67332,s1_status=OK	OTHER_PATTERN
isoform_id=TCONS_00059447,gene_id=XLOC_013413,tss_id=TSS27957,s1_FPKM=1.83827,s1_status=OK,s2_FPKM=2.08364,s1_status=OK	OTHER_PATTERN
isoform_id=TCONS_00060561,gene_id=XLOC_013894,tss_id=TSS28931,s1_FPKM=2.95754,s1_status=OK,s2_FPKM=7.85366,s1_status=OK	OTHER_PATTERN
isoform_id=TCONS_00060563,gene_id=XLOC_013894,tss_id=TSS28931,s1_FPKM=15.3,s1_status=OK,s2_FPKM=1.4381,s1_status=OK	OTHER_PATTERN
isoform_id=TCONS_00060562,gene_id=XLOC_013894,tss_id=TSS28931,s1_FPKM=7.71979,s1_status=OK,s2_FPKM=16.4535,s1_status=OK	OTHER_PATTERN
isoform_id=TCONS_00072683,gene_id=XLOC_016282,tss_id=TSS33892,s1_FPKM=0.489509,s1_status=OK,s2_FPKM=7.57779,s1_status=OK	OTHER_PATTERN
isoform_id=TCONS_00072687,gene_id=XLOC_016282,tss_id=TSS33892,s1_FPKM=0.200439,s1_status=OK,s2_FPKM=0.502932,s1_status=OK	OTHER_PATTERN
isoform_id=TCONS_00072686,gene_id=XLOC_016282,tss_id=TSS33892,s1_FPKM=0.350218,s1_status=OK,s2_FPKM=0.0,s1_status=OK	OTHER_PATTERN
isoform_id=TCONS_00072685,gene_id=XLOC_016282,tss_id=TSS33892,s1_FPKM=0.168757,s1_status=OK,s2_FPKM=0.0386945,s1_status=OK	OTHER_PATTERN
isoform_id=TCONS_00072684,gene_id=XLOC_016282,tss_id=TSS33892,s1_FPKM=0.809915,s1_status=OK,s2_FPKM=2.9435,s1_status=OK	OTHER_PATTERN
isoform_id=TCONS_00030090,gene_id=XLOC_007487,tss_id=TSS15700,s1_FPKM=0.719841,s1_status=OK,s2_FPKM=2.00846,s1_status=OK	OTHER_PATTERN
isoform_id=TCONS_00072689,gene_id=XLOC_016282,tss_id=TSS33892,s1_FPKM=0.812381,s1_status=OK,s2_FPKM=0.222775,s1_status=OK	OTHER_PATTERN
isoform_id=TCONS_00030091,gene_id=XLOC_007487,tss_id=TSS15700,s1_FPKM=0.161223,s1_status=OK,s2_FPKM=0.568189,s1_status=OK	OTHER_PATTERN
isoform_id=TCONS_00030092,gene_id=XLOC_007487,tss_id=TSS15700,s1_FPKM=16.7959,s1_status=OK,s2_FPKM=30.9206,s1_status=OK	OTHER_PATTERN
isoform_id=TCONS_00050178,gene_id=XLOC_010730,tss_id=TSS22421,s1_FPKM=41.7899,s1_status=OK,s2_FPKM=12.1731,s1_status=OK	OTHER_PATTERN
isoform_id=TCONS_00001570,gene_id=XLOC_000665,tss_id=TSS1431,s1_FPKM=25.7727,s1_status=OK,s2_FPKM=30.277,s1_status=OK	OTHER_PATTERN
isoform_id=TCONS_00042027,gene_id=XLOC_009245,tss_id=TSS19268,s1_FPKM=1.41795,s1_status=OK,s2_FPKM=1.46733,s1_status=OK	OTHER_PATTERN
isoform_id=TCONS_00050177,gene_id=XLOC_010730,tss_id=TSS22421,s1_FPKM=0.754261,s1_status=OK,s2_FPKM=3.62615,s1_status=OK	OTHER_PATTERN
isoform_id=TCONS_00071464,gene_id=XLOC_015763,tss_id=TSS32805,s1_FPKM=18.6852,s1_status=OK,s2_FPKM=37.6261,s1_status=OK	OTHER_PATTERN
isoform_id=TCONS_00071465,gene_id=XLOC_015763,tss_id=TSS32805,s1_FPKM=17.2554,s1_status=OK,s2_FPKM=0.00190203,s1_status=OK	PRESENT_ABSENT
isoform_id=TCONS_00071463,gene_id=XLOC_015763,tss_id=TSS32805,s1_FPKM=3.57199,s1_status=OK,s2_FPKM=2.07538,s1_status=OK	OTHER_PATTERN
isoform_id=TCONS_00071461,gene_id=XLOC_015763,tss_id=TSS32805,s1_FPKM=9.64114,s1_status=OK,s2_FPKM=0.511053,s1_status=OK	OTHER_PATTERN
isoform_id=TCONS_00050171,gene_id=XLOC_010728,tss_id=TSS22417,s1_FPKM=104.817,s1_status=OK,s2_FPKM=96.8622,s1_status=OK	OTHER_PATTERN
isoform_id=TCONS_00072321,gene_id=XLOC_016114,tss_id=TSS33524,s1_FPKM=9.98437,s1_status=OK,s2_FPKM=15.3993,s1_status=OK	OTHER_PATTERN
isoform_id=TCONS_00041425,gene_id=XLOC_008966,tss_id=TSS18685,s1_FPKM=0.767403,s1_status=OK,s2_FPKM=0.235169,s1_status=OK	OTHER_PATTERN
isoform_id=TCONS_00041423,gene_id=XLOC_008966,tss_id=TSS18685,s1_FPKM=2.78941,s1_status=OK,s2_FPKM=0.829207,s1_status=OK	OTHER_PATTERN
isoform_id=TCONS_00070407,gene_id=XLOC_015305,tss_id=TSS31889,s1_FPKM=3.07985,s1_status=OK,s2_FPKM=2.34223,s1_status=OK	OTHER_PATTERN
isoform_id=TCONS_00031984,gene_id=XLOC_006518,tss_id=TSS13639,s1_FPKM=2.72986,s1_status=OK,s2_FPKM=7.84618,s1_status=OK	OTHER_PATTERN
isoform_id=TCONS_00019701,gene_id=XLOC_004861,tss_id=TSS10193,s1_FPKM=43.2203,s1_status=OK,s2_FPKM=15.0946,s1_status=OK	OTHER_PATTERN
isoform_id=TCONS_00019702,gene_id=XLOC_004861,tss_id=TSS10193,s1_FPKM=20.3902,s1_status=OK,s2_FPKM=39.7757,s1_status=OK	OTHER_PATTERN
isoform_id=TCONS_00066832,gene_id=XLOC_015285,tss_id=TSS31852,s1_FPKM=45.5139,s1_status=OK,s2_FPKM=72.6004,s1_status=OK	OTHER_PATTERN
isoform_id=TCONS_00033855,gene_id=XLOC_007361,tss_id=TSS15433,s1_FPKM=5.46201,s1_status=OK,s2_FPKM=0.182478,s1_status=OK	OTHER_PATTERN
isoform_id=TCONS_00033854,gene_id=XLOC_007361,tss_id=TSS15433,s1_FPKM=0.205563,s1_status=OK,s2_FPKM=0.00291161,s1_status=OK	OTHER_PATTERN
isoform_id=TCONS_00006987,gene_id=XLOC_000411,tss_id=TSS931,s1_FPKM=1.94819,s1_status=OK,s2_FPKM=1.2692,s1_status=OK	OTHER_PATTERN
isoform_id=TCONS_00006986,gene_id=XLOC_000411,tss_id=TSS931,s1_FPKM=7.32605,s1_status=OK,s2_FPKM=0.092772,s1_status=OK	PRESENT_ABSENT
isoform_id=TCONS_00006989,gene_id=XLOC_000411,tss_id=TSS931,s1_FPKM=0.499358,s1_status=OK,s2_FPKM=0.00722281,s1_status=OK	OTHER_PATTERN
isoform_id=TCONS_00006988,gene_id=XLOC_000411,tss_id=TSS931,s1_FPKM=0.116423,s1_status=OK,s2_FPKM=0.126289,s1_status=OK	OTHER_PATTERN
isoform_id=TCONS_00072323,gene_id=XLOC_016114,tss_id=TSS33524,s1_FPKM=4.37892,s1_status=OK,s2_FPKM=0.0360292,s1_status=OK	PRESENT_ABSENT
isoform_id=TCONS_00058272,gene_id=XLOC_012925,tss_id=TSS26896,s1_FPKM=0.639687,s1_status=OK,s2_FPKM=0.568689,s1_status=OK	OTHER_PATTERN
isoform_id=TCONS_00058270,gene_id=XLOC_012925,tss_id=TSS26896,s1_FPKM=16.5775,s1_status=OK,s2_FPKM=12.2635,s1_status=OK	OTHER_PATTERN
isoform_id=TCONS_00058271,gene_id=XLOC_012925,tss_id=TSS26896,s1_FPKM=1.45276,s1_status=OK,s2_FPKM=1.23579,s1_status=OK	OTHER_PATTERN
isoform_id=TCONS_00062751,gene_id=XLOC_013501,tss_id=TSS28157,s1_FPKM=2.75192,s1_status=OK,s2_FPKM=0.241895,s1_status=OK	OTHER_PATTERN
isoform_id=TCONS_00035183,gene_id=XLOC_007928,tss_id=TSS16606,s1_FPKM=12.2928,s1_status=OK,s2_FPKM=2.16974,s1_status=OK	OTHER_PATTERN
isoform_id=TCONS_00035185,gene_id=XLOC_007928,tss_id=TSS16606,s1_FPKM=0.658658,s1_status=OK,s2_FPKM=21.0962,s1_status=OK	OTHER_PATTERN
isoform_id=TCONS_00035184,gene_id=XLOC_007928,tss_id=TSS16606,s1_FPKM=3.42332,s1_status=OK,s2_FPKM=55.4513,s1_status=OK	OTHER_PATTERN
isoform_id=TCONS_00035187,gene_id=XLOC_007928,tss_id=TSS16606,s1_FPKM=5.31235,s1_status=OK,s2_FPKM=4.74475,s1_status=OK	OTHER_PATTERN
isoform_id=TCONS_00035186,gene_id=XLOC_007928,tss_id=TSS16606,s1_FPKM=10.5524,s1_status=OK,s2_FPKM=26.3382,s1_status=OK	OTHER_PATTERN
isoform_id=TCONS_00036988,gene_id=XLOC_008749,tss_id=TSS18276,s1_FPKM=4.25625,s1_status=OK,s2_FPKM=9.32581,s1_status=OK	OTHER_PATTERN
isoform_id=TCONS_00036989,gene_id=XLOC_008749,tss_id=TSS18276,s1_FPKM=0.138798,s1_status=OK,s2_FPKM=0.353027,s1_status=OK	OTHER_PATTERN
isoform_id=TCONS_00052442,gene_id=XLOC_011770,tss_id=TSS24570,s1_FPKM=14.1604,s1_status=OK,s2_FPKM=2.04633,s1_status=OK	OTHER_PATTERN
[truncated: 3,981 more rows]

[truncated: 1 more sheets: PAV_BvsM_seedling]
